# Supplementary material for: Growth Adaptation of gnd and sdhCB Escherichia coli Deletion Strains Diverges From a Similar Initial Perturbation of the Transcriptome
Source: Front Microbiol. 2018 Aug 7;9:1793. doi: 10.3389/fmicb.2018.01793 (PMC6090065; doi:10.3389/fmicb.2018.01793)
Supplement: Supplementary file 1 [file Data_Sheet_1.ZIP]

Archive with 8 entries (8 files):
- Table_S1_primers_gnd-sdhCB.csv
- Table_S2_physiology_gndSdhCB.xlsx
- Table_S3_metabolomicsData_gnd.csv
- Table_S4_RNASeq_geneExpDiff.csv
- Table_S5_geneCount_gndSdhCB.csv
- Table_S6_fluxesDataSampled_gndSdhCB.csv
- Table_S7_MFAmodel.csv
- Table_S8_mutationsDataAnnotated_gndSdhCB.csv
