# Supplementary material for: Growth Adaptation of gnd and sdhCB Escherichia coli Deletion Strains Diverges From a Similar Initial Perturbation of the Transcriptome
Source: Front Microbiol. 2018 Aug 7;9:1793. doi: 10.3389/fmicb.2018.01793 (PMC6090065; doi:10.3389/fmicb.2018.01793)
Supplement: Supplementary file 1 [file Data_Sheet_1.ZIP › Table_S1_primers_gnd-sdhCB.csv]

strain	primer	name	sequence (HPLC)	primer	name	sequence
sdhC-sdhB	F_KO_primer	sdhC-adhB_F_KO_primer	AATAATAAGAACAGCATGTGGGCGTTATTCatgATAAGAAATGTGAAAAAACAAAGACCTattccggggatccgtcgacc	F_conf_primer	sdhC-adhB_F_conf_primer	TCCCGAGCCACCCAGCGTTG
sdhC-sdhB	R_KO_primer	sdhC-adhB_R_KO_primer	TGCGACGCTTGCGCGTCTTATCAGGCCTACGGTttaCGCATTACGTTGCAACAACATCGAgtgtaggctggagctgcttc	R_conf_primer	sdhC-adhB_R_conf_primer	AGTGGCTCGCGAAGGAACCT
gnd	F_KO_primer	gnd_F_KO_primer	CGCGGTGATCACACCTGACAGGAGTATGTAatgTCCAAGCAACAGATCGGCGTAGTCGGTattccggggatccgtcgacc	F_conf_primer	gnd_F_conf_primer	TAGATATTTAGCCAGAAAAC
gnd	R_KO_primer	gnd_R_KO_primer	CCGGGCCTCAATTTTATTGTTGGTTAAATCAGAttaATCCAGCCATTCGGTATGGAACACgtgtaggctggagctgcttc	R_conf_primer	gnd_R_conf_primer	TCCTGATAAGAGCTAAAAGT
