# Supplementary material for: Growth Adaptation of gnd and sdhCB Escherichia coli Deletion Strains Diverges From a Similar Initial Perturbation of the Transcriptome
Source: Front Microbiol. 2018 Aug 7;9:1793. doi: 10.3389/fmicb.2018.01793 (PMC6090065; doi:10.3389/fmicb.2018.01793)
Supplement: Supplementary file 1 [file Data_Sheet_1.ZIP › Table_S2_physiology_gndSdhCB.xlsx]

## Sheet: Sheet1
	Growth rate				glc-D			acetate			succ			units
Strain	average	lb	ub	units	average	lb	ub	average	lb	ub	average	lb	ub
gnd	0.835468	0.812276	0.85866	hr-1	-13.0071	-13.2381	-12.7761	10.4201	10.0323	10.8079				mmol*gDCW-1*hr-1
gndEvo01EP	0.842855	0.796348	0.889361	hr-1	-12.891	-13.3309	-12.4511	11.4208	9.96237	12.8792				mmol*gDCW-1*hr-1
gndEvo02EP	0.843229	0.809268	0.87719	hr-1	-12.1843	-13.826	-10.5427	11.3255	10.0007	12.6504				mmol*gDCW-1*hr-1
gndEvo03EP	0.899953	0.83898	0.960927	hr-1	-13.203	-13.4541	-12.9519	12.6394	8.23852	17.0403				mmol*gDCW-1*hr-1
sdhCB	0.86082	0.812745	0.908895	hr-1	-14.5573	-15.7343	-13.3803	11.646	10.2877	13.0044	1.2475	0.86942	1.62558	mmol*gDCW-1*hr-1
sdhCBEvo01EP	0.877469	0.867747	0.887191	hr-1	-13.5737	-14.3085	-12.8389	13.2103	12.9087	13.5119	0.280589	0	1.16372	mmol*gDCW-1*hr-1
sdhCBEvo02EP	0.910589	0.89997	0.921209	hr-1	-14.6189	-15.0292	-14.2085	13.883	13.601	14.165	0.358934	0.296037	0.421831	mmol*gDCW-1*hr-1
sdhCBEvo03EP	0.927069	0.88006	0.974077	hr-1	-14.5363	-14.727	-14.3455	13.9853	13.6667	14.3039	0.420715	0.274376	0.567054	mmol*gDCW-1*hr-1
