# Supplementary material for: Growth Adaptation of gnd and sdhCB Escherichia coli Deletion Strains Diverges From a Similar Initial Perturbation of the Transcriptome
Source: Front Microbiol. 2018 Aug 7;9:1793. doi: 10.3389/fmicb.2018.01793 (PMC6090065; doi:10.3389/fmicb.2018.01793)
Supplement: Supplementary file 1 [file Data_Sheet_1.ZIP › Table_S3_metabolomicsData_gnd.csv]

component_name	imputation_method	sample_name_short	calculated_concentration_units	calculated_concentration	component_group_name
23dpg.23dpg_1.Light		Evo04-10	umol*gDW-1_glog_normalized	0.378105304	23dpg
2mcit.2mcit_1.Light	mean_feature	Evo04-10	height_ratio	2.522694314	2mcit
2obut.2obut_1.Light	mean_feature	Evo04-10	height_ratio	0.930635518	2obut
6pgc.6pgc_1.Light		Evo04-10	umol*gDW-1_glog_normalized	-0.084264605	6pgc
accoa.accoa_1.Light		Evo04-10	umol*gDW-1_glog_normalized	1.053304277	accoa
acon-C.acon-C_1.Light		Evo04-10	umol*gDW-1_glog_normalized	0.320088881	acon-C
ade.ade_1.Light		Evo04-10	umol*gDW-1_glog_normalized	-3.875722469	ade
adn.adn_1.Light		Evo04-10	umol*gDW-1_glog_normalized	-3.266682911	adn
adp.adp_1.Light		Evo04-10	umol*gDW-1_glog_normalized	0.188871023	adp
adpglc.adpglc_1.Light		Evo04-10	umol*gDW-1_glog_normalized	-4.001320136	adpglc
AICAr.AICAr_1.Light		Evo04-10	height_ratio	4.51201045	AICAr
akg.akg_1.Light		Evo04-10	umol*gDW-1_glog_normalized	-0.517901803	akg
ala-L.ala-L_1.Light		Evo04-10	umol*gDW-1_glog_normalized	1.708973684	ala-L
amp.amp_1.Light		Evo04-10	umol*gDW-1_glog_normalized	-0.729166251	amp
ara5p.ara5p_1.Light		Evo04-10	height_ratio	0.672299933	ara5p
arg-L.arg-L_1.Light		Evo04-10	umol*gDW-1_glog_normalized	-0.040588633	arg-L
asn-L.asn-L_1.Light		Evo04-10	umol*gDW-1_glog_normalized	0.965550272	asn-L
asp-L.asp-L_1.Light		Evo04-10	height_ratio	0.525635464	asp-L
atp.atp_1.Light		Evo04-10	umol*gDW-1_glog_normalized	2.180470244	atp
camp.camp_1.Light		Evo04-10	umol*gDW-1_glog_normalized	-2.645748779	camp
chor.chor_1.Light		Evo04-10	umol*gDW-1_glog_normalized	4.434810294	chor
cit.cit_1.Light		Evo04-10	umol*gDW-1_glog_normalized	-3.303847282	cit
cit.cit_2.Light		Evo04-10	umol*gDW-1_glog_normalized	2.234597175	cit
citr-L.citr-L_1.Light		Evo04-10	umol*gDW-1_glog_normalized	-1.279795594	citr-L
cmp.cmp_1.Light		Evo04-10	umol*gDW-1_glog_normalized	-1.093016398	cmp
coa.coa_1.Light		Evo04-10	umol*gDW-1_glog_normalized	1.240789584	coa
ctp.ctp_1.Light		Evo04-10	umol*gDW-1_glog_normalized	-0.472967703	ctp
dadp.dadp_1.Light		Evo04-10	umol*gDW-1_glog_normalized	-2.389149165	dadp
damp.damp_1.Light		Evo04-10	umol*gDW-1_glog_normalized	-4.410843735	damp
datp.datp_1.Light		Evo04-10	umol*gDW-1_glog_normalized	-1.110887653	datp
dcdp.dcdp_1.Light		Evo04-10	umol*gDW-1_glog_normalized	-2.168560257	dcdp
dcmp.dcmp_1.Light		Evo04-10	umol*gDW-1_glog_normalized	-3.822712278	dcmp
dctp.dctp_1.Light		Evo04-10	umol*gDW-1_glog_normalized	-1.217042803	dctp
dhap.dhap_1.Light		Evo04-10	umol*gDW-1_glog_normalized	0.920635156	dhap
dimp.dimp_1.Light		Evo04-10	umol*gDW-1_glog_normalized	-6.772240686	dimp
dtdpglu.dtdpglu_1.Light		Evo04-10	umol*gDW-1_glog_normalized	-4.85142436	dtdpglu
dtmp.dtmp_1.Light		Evo04-10	umol*gDW-1_glog_normalized	-1.739891788	dtmp
dttp.dttp_1.Light		Evo04-10	umol*gDW-1_glog_normalized	1.008607344	dttp
dump.dump_1.Light		Evo04-10	umol*gDW-1_glog_normalized	-2.656836769	dump
dutp.dutp_1.Light		Evo04-10	umol*gDW-1_glog_normalized	-4.687305058	dutp
f6p.f6p_1.Light		Evo04-10	umol*gDW-1_glog_normalized	-0.655729848	f6p
fad.fad_1.Light		Evo04-10	umol*gDW-1_glog_normalized	-1.804853674	fad
fdp.fdp_1.Light		Evo04-10	umol*gDW-1_glog_normalized	2.010515026	fdp
fum.fum_1.Light		Evo04-10	umol*gDW-1_glog_normalized	0.997456786	fum
g1p.g1p_1.Light		Evo04-10	umol*gDW-1_glog_normalized	-0.162628743	g1p
g3p.g3p_1.Light		Evo04-10	height_ratio	0.723675778	g3p
g6p.g6p_1.Light		Evo04-10	umol*gDW-1_glog_normalized	1.521496788	g6p
gam6p.gam6p_1.Light		Evo04-10	umol*gDW-1_glog_normalized	-0.310732238	gam6p
gdp.gdp_1.Light		Evo04-10	umol*gDW-1_glog_normalized	-0.853935603	gdp
gln-L.gln-L_1.Light		Evo04-10	umol*gDW-1_glog_normalized	2.86149608	gln-L
glu-L.glu-L_1.Light		Evo04-10	umol*gDW-1_glog_normalized	4.623879916	glu-L
glutacon.glutacon_1.Light		Evo04-10	umol*gDW-1_glog_normalized	3.707368019	glutacon
glx.glx_1.Light		Evo04-10	umol*gDW-1_glog_normalized	2.82802771	glx
glyc3p.glyc3p_1.Light		Evo04-10	umol*gDW-1_glog_normalized	0.258101298	glyc3p
glyclt.glyclt_1.Light		Evo04-10	umol*gDW-1_glog_normalized	-0.066127551	glyclt
gmp.gmp_1.Light		Evo04-10	umol*gDW-1_glog_normalized	-0.551922672	gmp
gsn.gsn_1.Light		Evo04-10	umol*gDW-1_glog_normalized	-4.195746789	gsn
gthox.gthox_1.Light		Evo04-10	umol*gDW-1_glog_normalized	1.060190329	gthox
gthrd.gthrd_1.Light		Evo04-10	umol*gDW-1_glog_normalized	2.483967408	gthrd
gtp.gtp_1.Light		Evo04-10	umol*gDW-1_glog_normalized	0.812447803	gtp
gua.gua_1.Light		Evo04-10	umol*gDW-1_glog_normalized	-6.780614672	gua
his-L.his-L_1.Light		Evo04-10	umol*gDW-1_glog_normalized	0.745471816	his-L
hxan.hxan_1.Light		Evo04-10	umol*gDW-1_glog_normalized	-6.218913974	hxan
icit.icit_2.Light		Evo04-10	umol*gDW-1_glog_normalized	-2.54960682	icit
imp.imp_1.Light		Evo04-10	umol*gDW-1_glog_normalized	-2.233610519	imp
ins.ins_1.Light		Evo04-10	umol*gDW-1_glog_normalized	-4.272686051	ins
itp.itp_1.Light		Evo04-10	umol*gDW-1_glog_normalized	-3.303937677	itp
lac-D.lac-D_1.Light		Evo04-10	umol*gDW-1_glog_normalized	1.484552981	lac-D
Lcystin.Lcystin_1.Light		Evo04-10	umol*gDW-1_glog_normalized	-2.284988585	Lcystin
malcoa.malcoa_1.Light		Evo04-10	height_ratio	4.279114492	malcoa
mal-L.mal-L_1.Light		Evo04-10	umol*gDW-1_glog_normalized	1.117547729	mal-L
met-L.met-L_1.Light		Evo04-10	umol*gDW-1_glog_normalized	-1.226896679	met-L
mmal.mmal_1.Light		Evo04-10	umol*gDW-1_glog_normalized	-2.179138305	mmal
nad.nad_1.Light		Evo04-10	umol*gDW-1_glog_normalized	1.509031485	nad
nadh.nadh_1.Light		Evo04-10	umol*gDW-1_glog_normalized	-5.184915293	nadh
nadp.nadp_1.Light		Evo04-10	umol*gDW-1_glog_normalized	0.643213487	nadp
nadph.nadph_1.Light		Evo04-10	umol*gDW-1_glog_normalized	-3.096174768	nadph
orn.orn_1.Light		Evo04-10	umol*gDW-1_glog_normalized	1.817643052	orn
pep.pep_1.Light		Evo04-10	umol*gDW-1_glog_normalized	-0.67910421	pep
phe-L.phe-L_1.Light		Evo04-10	umol*gDW-1_glog_normalized	-1.12047353	phe-L
phpyr.phpyr_1.Light		Evo04-10	umol*gDW-1_glog_normalized	1.266863483	phpyr
Pool_2pg_3pg.Pool_2pg_3pg_1.Light		Evo04-10	umol*gDW-1_glog_normalized	1.498067749	Pool_2pg_3pg
prpp.prpp_1.Light		Evo04-10	height_ratio	4.074876104	prpp
pyr.pyr_1.Light		Evo04-10	umol*gDW-1_glog_normalized	3.573756306	pyr
r5p.r5p_1.Light		Evo04-10	umol*gDW-1_glog_normalized	-0.558364913	r5p
ru5p-D.ru5p-D_1.Light		Evo04-10	umol*gDW-1_glog_normalized	-2.205165887	ru5p-D
s7p.s7p_1.Light		Evo04-10	umol*gDW-1_glog_normalized	-1.200764776	s7p
ser-L.ser-L_1.Light		Evo04-10	umol*gDW-1_glog_normalized	0.150471321	ser-L
skm.skm_1.Light		Evo04-10	umol*gDW-1_glog_normalized	-3.182737139	skm
succ.succ_1.Light		Evo04-10	umol*gDW-1_glog_normalized	1.562440057	succ
succoa.succoa_1.Light		Evo04-10	height_ratio	1.956013125	succoa
thr-L.thr-L_1.Light		Evo04-10	umol*gDW-1_glog_normalized	0.923486996	thr-L
trp-L.trp-L_1.Light		Evo04-10	umol*gDW-1_glog_normalized	-2.192910006	trp-L
tyr-L.tyr-L_1.Light		Evo04-10	umol*gDW-1_glog_normalized	-1.247088935	tyr-L
udp.udp_1.Light		Evo04-10	umol*gDW-1_glog_normalized	-0.840061247	udp
udpg.udpg_1.Light		Evo04-10	umol*gDW-1_glog_normalized	2.811420793	udpg
udpglcur.udpglcur_1.Light		Evo04-10	umol*gDW-1_glog_normalized	-1.654448225	udpglcur
ump.ump_1.Light		Evo04-10	umol*gDW-1_glog_normalized	-0.904768429	ump
ura.ura_1.Light		Evo04-10	umol*gDW-1_glog_normalized	-3.796951773	ura
uri.uri_1.Light		Evo04-10	umol*gDW-1_glog_normalized	-2.717888295	uri
utp.utp_1.Light		Evo04-10	umol*gDW-1_glog_normalized	0.978224866	utp
23dpg.23dpg_1.Light		Evo04-11	umol*gDW-1_glog_normalized	0.623775323	23dpg
2mcit.2mcit_1.Light	mean_feature	Evo04-11	height_ratio	2.522694314	2mcit
2obut.2obut_1.Light	mean_feature	Evo04-11	height_ratio	0.930635518	2obut
6pgc.6pgc_1.Light		Evo04-11	umol*gDW-1_glog_normalized	-0.086721709	6pgc
accoa.accoa_1.Light		Evo04-11	umol*gDW-1_glog_normalized	1.192689096	accoa
acon-C.acon-C_1.Light		Evo04-11	umol*gDW-1_glog_normalized	0.31602271	acon-C
ade.ade_1.Light		Evo04-11	umol*gDW-1_glog_normalized	-3.903788413	ade
adn.adn_1.Light		Evo04-11	umol*gDW-1_glog_normalized	-4.065069031	adn
adp.adp_1.Light		Evo04-11	umol*gDW-1_glog_normalized	0.130239307	adp
adpglc.adpglc_1.Light		Evo04-11	umol*gDW-1_glog_normalized	-3.978952656	adpglc
AICAr.AICAr_1.Light		Evo04-11	height_ratio	4.17190035	AICAr
akg.akg_1.Light		Evo04-11	umol*gDW-1_glog_normalized	-0.699495807	akg
ala-L.ala-L_1.Light		Evo04-11	umol*gDW-1_glog_normalized	1.71023653	ala-L
amp.amp_1.Light		Evo04-11	umol*gDW-1_glog_normalized	-0.720372481	amp
ara5p.ara5p_1.Light		Evo04-11	height_ratio	0.504827885	ara5p
arg-L.arg-L_1.Light		Evo04-11	umol*gDW-1_glog_normalized	-0.310943013	arg-L
asn-L.asn-L_1.Light		Evo04-11	umol*gDW-1_glog_normalized	0.629179565	asn-L
asp-L.asp-L_1.Light		Evo04-11	height_ratio	0.504725001	asp-L
atp.atp_1.Light		Evo04-11	umol*gDW-1_glog_normalized	2.448623965	atp
camp.camp_1.Light		Evo04-11	umol*gDW-1_glog_normalized	-3.130978941	camp
chor.chor_1.Light		Evo04-11	umol*gDW-1_glog_normalized	4.309367299	chor
cit.cit_1.Light		Evo04-11	umol*gDW-1_glog_normalized	-3.336822569	cit
cit.cit_2.Light		Evo04-11	umol*gDW-1_glog_normalized	2.129954982	cit
citr-L.citr-L_1.Light		Evo04-11	umol*gDW-1_glog_normalized	-1.118322315	citr-L
cmp.cmp_1.Light		Evo04-11	umol*gDW-1_glog_normalized	-0.800912645	cmp
coa.coa_1.Light		Evo04-11	umol*gDW-1_glog_normalized	1.154116662	coa
ctp.ctp_1.Light		Evo04-11	umol*gDW-1_glog_normalized	-0.503078918	ctp
dadp.dadp_1.Light		Evo04-11	umol*gDW-1_glog_normalized	-2.259927018	dadp
damp.damp_1.Light		Evo04-11	umol*gDW-1_glog_normalized	-4.19668291	damp
datp.datp_1.Light		Evo04-11	umol*gDW-1_glog_normalized	-0.892907642	datp
dcdp.dcdp_1.Light		Evo04-11	umol*gDW-1_glog_normalized	-2.316487066	dcdp
dcmp.dcmp_1.Light		Evo04-11	umol*gDW-1_glog_normalized	-3.906199385	dcmp
dctp.dctp_1.Light		Evo04-11	umol*gDW-1_glog_normalized	-1.297363824	dctp
dhap.dhap_1.Light		Evo04-11	umol*gDW-1_glog_normalized	1.057275562	dhap
dimp.dimp_1.Light		Evo04-11	umol*gDW-1_glog_normalized	-6.79411352	dimp
dtdpglu.dtdpglu_1.Light		Evo04-11	umol*gDW-1_glog_normalized	-4.929182615	dtdpglu
dtmp.dtmp_1.Light		Evo04-11	umol*gDW-1_glog_normalized	-1.595145087	dtmp
dttp.dttp_1.Light		Evo04-11	umol*gDW-1_glog_normalized	1.248655277	dttp
dump.dump_1.Light		Evo04-11	umol*gDW-1_glog_normalized	-2.725151887	dump
dutp.dutp_1.Light		Evo04-11	umol*gDW-1_glog_normalized	-4.720086424	dutp
f6p.f6p_1.Light		Evo04-11	umol*gDW-1_glog_normalized	-0.151255448	f6p
fad.fad_1.Light		Evo04-11	umol*gDW-1_glog_normalized	-0.68195311	fad
fdp.fdp_1.Light		Evo04-11	umol*gDW-1_glog_normalized	2.414487813	fdp
fum.fum_1.Light		Evo04-11	umol*gDW-1_glog_normalized	0.91021825	fum
g1p.g1p_1.Light		Evo04-11	umol*gDW-1_glog_normalized	-0.043715617	g1p
g3p.g3p_1.Light		Evo04-11	height_ratio	0.676092937	g3p
g6p.g6p_1.Light		Evo04-11	umol*gDW-1_glog_normalized	1.715566038	g6p
gam6p.gam6p_1.Light		Evo04-11	umol*gDW-1_glog_normalized	0.124044354	gam6p
gdp.gdp_1.Light		Evo04-11	umol*gDW-1_glog_normalized	-1.011857962	gdp
gln-L.gln-L_1.Light		Evo04-11	umol*gDW-1_glog_normalized	2.699939791	gln-L
glu-L.glu-L_1.Light		Evo04-11	umol*gDW-1_glog_normalized	4.470940375	glu-L
glutacon.glutacon_1.Light		Evo04-11	umol*gDW-1_glog_normalized	4.356728711	glutacon
glx.glx_1.Light		Evo04-11	umol*gDW-1_glog_normalized	2.656720645	glx
glyc3p.glyc3p_1.Light		Evo04-11	umol*gDW-1_glog_normalized	0.211338453	glyc3p
glyclt.glyclt_1.Light		Evo04-11	umol*gDW-1_glog_normalized	0.058829216	glyclt
gmp.gmp_1.Light		Evo04-11	umol*gDW-1_glog_normalized	-0.60980536	gmp
gsn.gsn_1.Light		Evo04-11	umol*gDW-1_glog_normalized	-5.146722134	gsn
gthox.gthox_1.Light		Evo04-11	umol*gDW-1_glog_normalized	1.196484715	gthox
gthrd.gthrd_1.Light		Evo04-11	umol*gDW-1_glog_normalized	2.410788376	gthrd
gtp.gtp_1.Light		Evo04-11	umol*gDW-1_glog_normalized	1.167409128	gtp
gua.gua_1.Light		Evo04-11	umol*gDW-1_glog_normalized	-5.08053751	gua
his-L.his-L_1.Light		Evo04-11	umol*gDW-1_glog_normalized	0.822431414	his-L
hxan.hxan_1.Light		Evo04-11	umol*gDW-1_glog_normalized	-6.884936207	hxan
icit.icit_2.Light		Evo04-11	umol*gDW-1_glog_normalized	-2.428286281	icit
imp.imp_1.Light		Evo04-11	umol*gDW-1_glog_normalized	-2.046300179	imp
ins.ins_1.Light		Evo04-11	umol*gDW-1_glog_normalized	-4.72327075	ins
itp.itp_1.Light		Evo04-11	umol*gDW-1_glog_normalized	-3.880344051	itp
lac-D.lac-D_1.Light		Evo04-11	umol*gDW-1_glog_normalized	1.578959003	lac-D
Lcystin.Lcystin_1.Light		Evo04-11	umol*gDW-1_glog_normalized	-1.950859273	Lcystin
malcoa.malcoa_1.Light		Evo04-11	height_ratio	2.420034767	malcoa
mal-L.mal-L_1.Light		Evo04-11	umol*gDW-1_glog_normalized	1.049993312	mal-L
met-L.met-L_1.Light		Evo04-11	umol*gDW-1_glog_normalized	-1.524637071	met-L
mmal.mmal_1.Light		Evo04-11	umol*gDW-1_glog_normalized	-2.273736091	mmal
nad.nad_1.Light		Evo04-11	umol*gDW-1_glog_normalized	1.483003551	nad
nadh.nadh_1.Light		Evo04-11	umol*gDW-1_glog_normalized	-5.140237834	nadh
nadp.nadp_1.Light		Evo04-11	umol*gDW-1_glog_normalized	0.736068034	nadp
nadph.nadph_1.Light		Evo04-11	umol*gDW-1_glog_normalized	-2.801475616	nadph
orn.orn_1.Light		Evo04-11	umol*gDW-1_glog_normalized	1.662023599	orn
pep.pep_1.Light		Evo04-11	umol*gDW-1_glog_normalized	-0.871380557	pep
phe-L.phe-L_1.Light		Evo04-11	umol*gDW-1_glog_normalized	-1.307133518	phe-L
phpyr.phpyr_1.Light		Evo04-11	umol*gDW-1_glog_normalized	1.231915378	phpyr
Pool_2pg_3pg.Pool_2pg_3pg_1.Light		Evo04-11	umol*gDW-1_glog_normalized	1.303365116	Pool_2pg_3pg
prpp.prpp_1.Light		Evo04-11	height_ratio	3.39827958	prpp
pyr.pyr_1.Light		Evo04-11	umol*gDW-1_glog_normalized	3.051760166	pyr
r5p.r5p_1.Light		Evo04-11	umol*gDW-1_glog_normalized	-0.532227887	r5p
ru5p-D.ru5p-D_1.Light		Evo04-11	umol*gDW-1_glog_normalized	-2.025505651	ru5p-D
s7p.s7p_1.Light		Evo04-11	umol*gDW-1_glog_normalized	-0.873173926	s7p
ser-L.ser-L_1.Light		Evo04-11	umol*gDW-1_glog_normalized	0.469993116	ser-L
skm.skm_1.Light		Evo04-11	umol*gDW-1_glog_normalized	-3.218007322	skm
succ.succ_1.Light		Evo04-11	umol*gDW-1_glog_normalized	1.470531295	succ
succoa.succoa_1.Light		Evo04-11	height_ratio	1.437729884	succoa
thr-L.thr-L_1.Light		Evo04-11	umol*gDW-1_glog_normalized	0.813901987	thr-L
trp-L.trp-L_1.Light		Evo04-11	umol*gDW-1_glog_normalized	-1.849685814	trp-L
tyr-L.tyr-L_1.Light		Evo04-11	umol*gDW-1_glog_normalized	-1.550388982	tyr-L
udp.udp_1.Light		Evo04-11	umol*gDW-1_glog_normalized	-1.096357236	udp
udpg.udpg_1.Light		Evo04-11	umol*gDW-1_glog_normalized	2.939691726	udpg
udpglcur.udpglcur_1.Light		Evo04-11	umol*gDW-1_glog_normalized	-1.765989894	udpglcur
ump.ump_1.Light		Evo04-11	umol*gDW-1_glog_normalized	-0.901169795	ump
ura.ura_1.Light		Evo04-11	umol*gDW-1_glog_normalized	-4.691262957	ura
uri.uri_1.Light		Evo04-11	umol*gDW-1_glog_normalized	-3.659322674	uri
utp.utp_1.Light		Evo04-11	umol*gDW-1_glog_normalized	1.181217167	utp
23dpg.23dpg_1.Light		Evo04-12	umol*gDW-1_glog_normalized	0.207197035	23dpg
2mcit.2mcit_1.Light	mean_feature	Evo04-12	height_ratio	2.522694314	2mcit
2obut.2obut_1.Light	mean_feature	Evo04-12	height_ratio	0.930635518	2obut
6pgc.6pgc_1.Light		Evo04-12	umol*gDW-1_glog_normalized	-0.054368077	6pgc
accoa.accoa_1.Light		Evo04-12	umol*gDW-1_glog_normalized	0.996443613	accoa
acon-C.acon-C_1.Light		Evo04-12	umol*gDW-1_glog_normalized	0.598976827	acon-C
ade.ade_1.Light		Evo04-12	umol*gDW-1_glog_normalized	-3.770806292	ade
adn.adn_1.Light		Evo04-12	umol*gDW-1_glog_normalized	-2.753751223	adn
adp.adp_1.Light		Evo04-12	umol*gDW-1_glog_normalized	0.185971773	adp
adpglc.adpglc_1.Light		Evo04-12	umol*gDW-1_glog_normalized	-3.995490328	adpglc
AICAr.AICAr_1.Light		Evo04-12	height_ratio	5.360041308	AICAr
akg.akg_1.Light		Evo04-12	umol*gDW-1_glog_normalized	-0.608042686	akg
ala-L.ala-L_1.Light		Evo04-12	umol*gDW-1_glog_normalized	2.299152631	ala-L
amp.amp_1.Light		Evo04-12	umol*gDW-1_glog_normalized	-0.27476575	amp
ara5p.ara5p_1.Light		Evo04-12	height_ratio	0.597973768	ara5p
arg-L.arg-L_1.Light		Evo04-12	umol*gDW-1_glog_normalized	-0.227609002	arg-L
asn-L.asn-L_1.Light		Evo04-12	umol*gDW-1_glog_normalized	0.865767044	asn-L
asp-L.asp-L_1.Light		Evo04-12	height_ratio	0.509591223	asp-L
atp.atp_1.Light		Evo04-12	umol*gDW-1_glog_normalized	2.335789883	atp
camp.camp_1.Light		Evo04-12	umol*gDW-1_glog_normalized	-2.726846576	camp
chor.chor_1.Light		Evo04-12	umol*gDW-1_glog_normalized	4.573007035	chor
cit.cit_1.Light		Evo04-12	umol*gDW-1_glog_normalized	-3.336330296	cit
cit.cit_2.Light		Evo04-12	umol*gDW-1_glog_normalized	2.325066157	cit
citr-L.citr-L_1.Light		Evo04-12	umol*gDW-1_glog_normalized	-1.790875911	citr-L
cmp.cmp_1.Light		Evo04-12	umol*gDW-1_glog_normalized	-0.813214781	cmp
coa.coa_1.Light		Evo04-12	umol*gDW-1_glog_normalized	1.365957211	coa
ctp.ctp_1.Light		Evo04-12	umol*gDW-1_glog_normalized	-0.458489421	ctp
dadp.dadp_1.Light		Evo04-12	umol*gDW-1_glog_normalized	-2.415580943	dadp
damp.damp_1.Light		Evo04-12	umol*gDW-1_glog_normalized	-3.978286758	damp
datp.datp_1.Light		Evo04-12	umol*gDW-1_glog_normalized	-1.308102672	datp
dcdp.dcdp_1.Light		Evo04-12	umol*gDW-1_glog_normalized	-2.038190799	dcdp
dcmp.dcmp_1.Light		Evo04-12	umol*gDW-1_glog_normalized	-3.711595098	dcmp
dctp.dctp_1.Light		Evo04-12	umol*gDW-1_glog_normalized	-1.304276938	dctp
dhap.dhap_1.Light		Evo04-12	umol*gDW-1_glog_normalized	0.783799076	dhap
dimp.dimp_1.Light		Evo04-12	umol*gDW-1_glog_normalized	-6.793789965	dimp
dtdpglu.dtdpglu_1.Light		Evo04-12	umol*gDW-1_glog_normalized	-5.081601511	dtdpglu
dtmp.dtmp_1.Light		Evo04-12	umol*gDW-1_glog_normalized	-1.620131596	dtmp
dttp.dttp_1.Light		Evo04-12	umol*gDW-1_glog_normalized	0.956985053	dttp
dump.dump_1.Light		Evo04-12	umol*gDW-1_glog_normalized	-2.845730958	dump
dutp.dutp_1.Light		Evo04-12	umol*gDW-1_glog_normalized	-4.71959714	dutp
f6p.f6p_1.Light		Evo04-12	umol*gDW-1_glog_normalized	-0.234975814	f6p
fad.fad_1.Light		Evo04-12	umol*gDW-1_glog_normalized	-1.502973915	fad
fdp.fdp_1.Light		Evo04-12	umol*gDW-1_glog_normalized	1.852897023	fdp
fum.fum_1.Light		Evo04-12	umol*gDW-1_glog_normalized	0.759011446	fum
g1p.g1p_1.Light		Evo04-12	umol*gDW-1_glog_normalized	-0.058954067	g1p
g3p.g3p_1.Light		Evo04-12	height_ratio	0.659095971	g3p
g6p.g6p_1.Light		Evo04-12	umol*gDW-1_glog_normalized	1.112125172	g6p
gam6p.gam6p_1.Light		Evo04-12	umol*gDW-1_glog_normalized	-0.137028129	gam6p
gdp.gdp_1.Light		Evo04-12	umol*gDW-1_glog_normalized	-0.927181073	gdp
gln-L.gln-L_1.Light		Evo04-12	umol*gDW-1_glog_normalized	2.83727878	gln-L
glu-L.glu-L_1.Light		Evo04-12	umol*gDW-1_glog_normalized	4.478359095	glu-L
glutacon.glutacon_1.Light		Evo04-12	umol*gDW-1_glog_normalized	3.650406589	glutacon
glx.glx_1.Light		Evo04-12	umol*gDW-1_glog_normalized	2.527262495	glx
glyc3p.glyc3p_1.Light		Evo04-12	umol*gDW-1_glog_normalized	0.230232033	glyc3p
glyclt.glyclt_1.Light		Evo04-12	umol*gDW-1_glog_normalized	0.164371519	glyclt
gmp.gmp_1.Light		Evo04-12	umol*gDW-1_glog_normalized	-0.360027441	gmp
gsn.gsn_1.Light		Evo04-12	umol*gDW-1_glog_normalized	-4.036557311	gsn
gthox.gthox_1.Light		Evo04-12	umol*gDW-1_glog_normalized	0.834895094	gthox
gthrd.gthrd_1.Light		Evo04-12	umol*gDW-1_glog_normalized	2.079068901	gthrd
gtp.gtp_1.Light		Evo04-12	umol*gDW-1_glog_normalized	1.139754727	gtp
gua.gua_1.Light		Evo04-12	umol*gDW-1_glog_normalized	-5.522459382	gua
his-L.his-L_1.Light		Evo04-12	umol*gDW-1_glog_normalized	0.867272813	his-L
hxan.hxan_1.Light		Evo04-12	umol*gDW-1_glog_normalized	-7.176192071	hxan
icit.icit_2.Light		Evo04-12	umol*gDW-1_glog_normalized	-2.315547939	icit
imp.imp_1.Light		Evo04-12	umol*gDW-1_glog_normalized	-1.548985303	imp
ins.ins_1.Light		Evo04-12	umol*gDW-1_glog_normalized	-4.353990252	ins
itp.itp_1.Light		Evo04-12	umol*gDW-1_glog_normalized	-3.902865319	itp
lac-D.lac-D_1.Light		Evo04-12	umol*gDW-1_glog_normalized	1.537201854	lac-D
Lcystin.Lcystin_1.Light		Evo04-12	umol*gDW-1_glog_normalized	-2.16298559	Lcystin
malcoa.malcoa_1.Light		Evo04-12	height_ratio	1.364746175	malcoa
mal-L.mal-L_1.Light		Evo04-12	umol*gDW-1_glog_normalized	1.112673129	mal-L
met-L.met-L_1.Light		Evo04-12	umol*gDW-1_glog_normalized	-1.474829851	met-L
mmal.mmal_1.Light		Evo04-12	umol*gDW-1_glog_normalized	-2.297798325	mmal
nad.nad_1.Light		Evo04-12	umol*gDW-1_glog_normalized	1.369131111	nad
nadh.nadh_1.Light		Evo04-12	umol*gDW-1_glog_normalized	-5.085837652	nadh
nadp.nadp_1.Light		Evo04-12	umol*gDW-1_glog_normalized	0.669983428	nadp
nadph.nadph_1.Light		Evo04-12	umol*gDW-1_glog_normalized	-3.195063711	nadph
orn.orn_1.Light		Evo04-12	umol*gDW-1_glog_normalized	2.484921163	orn
pep.pep_1.Light		Evo04-12	umol*gDW-1_glog_normalized	-0.555951532	pep
phe-L.phe-L_1.Light		Evo04-12	umol*gDW-1_glog_normalized	-1.323287906	phe-L
phpyr.phpyr_1.Light		Evo04-12	umol*gDW-1_glog_normalized	1.48068209	phpyr
Pool_2pg_3pg.Pool_2pg_3pg_1.Light		Evo04-12	umol*gDW-1_glog_normalized	1.364470806	Pool_2pg_3pg
prpp.prpp_1.Light		Evo04-12	height_ratio	1.821884074	prpp
pyr.pyr_1.Light		Evo04-12	umol*gDW-1_glog_normalized	3.160000734	pyr
r5p.r5p_1.Light		Evo04-12	umol*gDW-1_glog_normalized	-0.658253158	r5p
ru5p-D.ru5p-D_1.Light		Evo04-12	umol*gDW-1_glog_normalized	-2.084850379	ru5p-D
s7p.s7p_1.Light		Evo04-12	umol*gDW-1_glog_normalized	-1.213038539	s7p
ser-L.ser-L_1.Light		Evo04-12	umol*gDW-1_glog_normalized	0.1716062	ser-L
skm.skm_1.Light		Evo04-12	umol*gDW-1_glog_normalized	-3.324489944	skm
succ.succ_1.Light		Evo04-12	umol*gDW-1_glog_normalized	1.568028953	succ
succoa.succoa_1.Light		Evo04-12	height_ratio	0.57365283	succoa
thr-L.thr-L_1.Light		Evo04-12	umol*gDW-1_glog_normalized	0.943219605	thr-L
trp-L.trp-L_1.Light		Evo04-12	umol*gDW-1_glog_normalized	-2.428821939	trp-L
tyr-L.tyr-L_1.Light		Evo04-12	umol*gDW-1_glog_normalized	-1.383498984	tyr-L
udp.udp_1.Light		Evo04-12	umol*gDW-1_glog_normalized	-0.813760168	udp
udpg.udpg_1.Light		Evo04-12	umol*gDW-1_glog_normalized	2.874098821	udpg
udpglcur.udpglcur_1.Light		Evo04-12	umol*gDW-1_glog_normalized	-1.884840358	udpglcur
ump.ump_1.Light		Evo04-12	umol*gDW-1_glog_normalized	-0.923672574	ump
ura.ura_1.Light		Evo04-12	umol*gDW-1_glog_normalized	-4.403965194	ura
uri.uri_1.Light		Evo04-12	umol*gDW-1_glog_normalized	-2.661382694	uri
utp.utp_1.Light		Evo04-12	umol*gDW-1_glog_normalized	1.088242223	utp
23dpg.23dpg_1.Light		Evo04-4	umol*gDW-1_glog_normalized	0.181339779	23dpg
2mcit.2mcit_1.Light	mean_feature	Evo04-4	height_ratio	2.522694314	2mcit
2obut.2obut_1.Light	mean_feature	Evo04-4	height_ratio	0.930635518	2obut
6pgc.6pgc_1.Light		Evo04-4	umol*gDW-1_glog_normalized	-0.327869387	6pgc
accoa.accoa_1.Light		Evo04-4	umol*gDW-1_glog_normalized	1.101383817	accoa
acon-C.acon-C_1.Light		Evo04-4	umol*gDW-1_glog_normalized	0.336752878	acon-C
ade.ade_1.Light		Evo04-4	umol*gDW-1_glog_normalized	-4.00559177	ade
adn.adn_1.Light		Evo04-4	umol*gDW-1_glog_normalized	-3.120590616	adn
adp.adp_1.Light		Evo04-4	umol*gDW-1_glog_normalized	0.262330279	adp
adpglc.adpglc_1.Light		Evo04-4	umol*gDW-1_glog_normalized	-3.842754602	adpglc
AICAr.AICAr_1.Light		Evo04-4	height_ratio	5.301019266	AICAr
akg.akg_1.Light		Evo04-4	umol*gDW-1_glog_normalized	-0.732491669	akg
ala-L.ala-L_1.Light		Evo04-4	umol*gDW-1_glog_normalized	0.824891816	ala-L
amp.amp_1.Light		Evo04-4	umol*gDW-1_glog_normalized	-0.547998755	amp
ara5p.ara5p_1.Light		Evo04-4	height_ratio	0.710410696	ara5p
arg-L.arg-L_1.Light		Evo04-4	umol*gDW-1_glog_normalized	-0.110182917	arg-L
asn-L.asn-L_1.Light		Evo04-4	umol*gDW-1_glog_normalized	0.822038714	asn-L
asp-L.asp-L_1.Light		Evo04-4	height_ratio	0.608094509	asp-L
atp.atp_1.Light		Evo04-4	umol*gDW-1_glog_normalized	2.233388908	atp
camp.camp_1.Light		Evo04-4	umol*gDW-1_glog_normalized	-2.966404003	camp
chor.chor_1.Light		Evo04-4	umol*gDW-1_glog_normalized	4.310517621	chor
cit.cit_1.Light		Evo04-4	umol*gDW-1_glog_normalized	-3.303847282	cit
cit.cit_2.Light		Evo04-4	umol*gDW-1_glog_normalized	2.209045282	cit
citr-L.citr-L_1.Light		Evo04-4	umol*gDW-1_glog_normalized	-1.36675459	citr-L
cmp.cmp_1.Light		Evo04-4	umol*gDW-1_glog_normalized	-0.621363537	cmp
coa.coa_1.Light		Evo04-4	umol*gDW-1_glog_normalized	1.268672353	coa
ctp.ctp_1.Light		Evo04-4	umol*gDW-1_glog_normalized	-0.441174242	ctp
dadp.dadp_1.Light		Evo04-4	umol*gDW-1_glog_normalized	-2.219063071	dadp
damp.damp_1.Light		Evo04-4	umol*gDW-1_glog_normalized	-4.123473048	damp
datp.datp_1.Light		Evo04-4	umol*gDW-1_glog_normalized	-1.099818562	datp
dcdp.dcdp_1.Light		Evo04-4	umol*gDW-1_glog_normalized	-1.999281975	dcdp
dcmp.dcmp_1.Light		Evo04-4	umol*gDW-1_glog_normalized	-3.820677373	dcmp
dctp.dctp_1.Light		Evo04-4	umol*gDW-1_glog_normalized	-1.535453676	dctp
dhap.dhap_1.Light		Evo04-4	umol*gDW-1_glog_normalized	0.800677068	dhap
dimp.dimp_1.Light		Evo04-4	umol*gDW-1_glog_normalized	-6.772240686	dimp
dtdpglu.dtdpglu_1.Light		Evo04-4	umol*gDW-1_glog_normalized	-4.654649965	dtdpglu
dtmp.dtmp_1.Light		Evo04-4	umol*gDW-1_glog_normalized	-1.768477827	dtmp
dttp.dttp_1.Light		Evo04-4	umol*gDW-1_glog_normalized	1.011959496	dttp
dump.dump_1.Light		Evo04-4	umol*gDW-1_glog_normalized	-2.551692874	dump
dutp.dutp_1.Light		Evo04-4	umol*gDW-1_glog_normalized	-4.687305058	dutp
f6p.f6p_1.Light		Evo04-4	umol*gDW-1_glog_normalized	-0.024271773	f6p
fad.fad_1.Light		Evo04-4	umol*gDW-1_glog_normalized	-1.638970936	fad
fdp.fdp_1.Light		Evo04-4	umol*gDW-1_glog_normalized	1.927616185	fdp
fum.fum_1.Light		Evo04-4	umol*gDW-1_glog_normalized	0.334990213	fum
g1p.g1p_1.Light		Evo04-4	umol*gDW-1_glog_normalized	-0.504593212	g1p
g3p.g3p_1.Light		Evo04-4	height_ratio	0.979816571	g3p
g6p.g6p_1.Light		Evo04-4	umol*gDW-1_glog_normalized	1.147628485	g6p
gam6p.gam6p_1.Light		Evo04-4	umol*gDW-1_glog_normalized	-0.020937088	gam6p
gdp.gdp_1.Light		Evo04-4	umol*gDW-1_glog_normalized	-0.952221797	gdp
gln-L.gln-L_1.Light		Evo04-4	umol*gDW-1_glog_normalized	3.017855454	gln-L
glu-L.glu-L_1.Light		Evo04-4	umol*gDW-1_glog_normalized	4.592455521	glu-L
glutacon.glutacon_1.Light		Evo04-4	umol*gDW-1_glog_normalized	4.2287199	glutacon
glx.glx_1.Light		Evo04-4	umol*gDW-1_glog_normalized	3.002576589	glx
glyc3p.glyc3p_1.Light		Evo04-4	umol*gDW-1_glog_normalized	0.013619764	glyc3p
glyclt.glyclt_1.Light		Evo04-4	umol*gDW-1_glog_normalized	0.452813528	glyclt
gmp.gmp_1.Light		Evo04-4	umol*gDW-1_glog_normalized	-0.477214076	gmp
gsn.gsn_1.Light		Evo04-4	umol*gDW-1_glog_normalized	-4.329000092	gsn
gthox.gthox_1.Light		Evo04-4	umol*gDW-1_glog_normalized	1.174041176	gthox
gthrd.gthrd_1.Light		Evo04-4	umol*gDW-1_glog_normalized	2.189630204	gthrd
gtp.gtp_1.Light		Evo04-4	umol*gDW-1_glog_normalized	0.697193011	gtp
gua.gua_1.Light		Evo04-4	umol*gDW-1_glog_normalized	-5.048386959	gua
his-L.his-L_1.Light		Evo04-4	umol*gDW-1_glog_normalized	0.861332516	his-L
hxan.hxan_1.Light		Evo04-4	umol*gDW-1_glog_normalized	-5.954361218	hxan
icit.icit_2.Light		Evo04-4	umol*gDW-1_glog_normalized	-2.88382374	icit
imp.imp_1.Light		Evo04-4	umol*gDW-1_glog_normalized	-1.698590305	imp
ins.ins_1.Light		Evo04-4	umol*gDW-1_glog_normalized	-4.344218204	ins
itp.itp_1.Light		Evo04-4	umol*gDW-1_glog_normalized	-3.371933453	itp
lac-D.lac-D_1.Light		Evo04-4	umol*gDW-1_glog_normalized	1.394654569	lac-D
Lcystin.Lcystin_1.Light		Evo04-4	umol*gDW-1_glog_normalized	-1.733535025	Lcystin
malcoa.malcoa_1.Light		Evo04-4	height_ratio	3.934700819	malcoa
mal-L.mal-L_1.Light		Evo04-4	umol*gDW-1_glog_normalized	1.210332	mal-L
met-L.met-L_1.Light		Evo04-4	umol*gDW-1_glog_normalized	-1.296972908	met-L
mmal.mmal_1.Light		Evo04-4	umol*gDW-1_glog_normalized	-2.391038567	mmal
nad.nad_1.Light		Evo04-4	umol*gDW-1_glog_normalized	1.550989474	nad
nadh.nadh_1.Light		Evo04-4	umol*gDW-1_glog_normalized	-5.223604667	nadh
nadp.nadp_1.Light		Evo04-4	umol*gDW-1_glog_normalized	0.71429886	nadp
nadph.nadph_1.Light		Evo04-4	umol*gDW-1_glog_normalized	-3.091433474	nadph
orn.orn_1.Light		Evo04-4	umol*gDW-1_glog_normalized	1.639064047	orn
pep.pep_1.Light		Evo04-4	umol*gDW-1_glog_normalized	-0.736666291	pep
phe-L.phe-L_1.Light		Evo04-4	umol*gDW-1_glog_normalized	-1.08876763	phe-L
phpyr.phpyr_1.Light		Evo04-4	umol*gDW-1_glog_normalized	1.299466051	phpyr
Pool_2pg_3pg.Pool_2pg_3pg_1.Light		Evo04-4	umol*gDW-1_glog_normalized	1.484530422	Pool_2pg_3pg
prpp.prpp_1.Light		Evo04-4	height_ratio	3.962379012	prpp
pyr.pyr_1.Light		Evo04-4	umol*gDW-1_glog_normalized	3.130422376	pyr
r5p.r5p_1.Light		Evo04-4	umol*gDW-1_glog_normalized	-0.784734548	r5p
ru5p-D.ru5p-D_1.Light		Evo04-4	umol*gDW-1_glog_normalized	-2.048563097	ru5p-D
s7p.s7p_1.Light		Evo04-4	umol*gDW-1_glog_normalized	-1.130852435	s7p
ser-L.ser-L_1.Light		Evo04-4	umol*gDW-1_glog_normalized	0.526379194	ser-L
skm.skm_1.Light		Evo04-4	umol*gDW-1_glog_normalized	-3.087919788	skm
succ.succ_1.Light		Evo04-4	umol*gDW-1_glog_normalized	1.460811336	succ
succoa.succoa_1.Light		Evo04-4	height_ratio	1.983185439	succoa
thr-L.thr-L_1.Light		Evo04-4	umol*gDW-1_glog_normalized	0.904335543	thr-L
trp-L.trp-L_1.Light		Evo04-4	umol*gDW-1_glog_normalized	-2.604804885	trp-L
tyr-L.tyr-L_1.Light		Evo04-4	umol*gDW-1_glog_normalized	-1.336302791	tyr-L
udp.udp_1.Light		Evo04-4	umol*gDW-1_glog_normalized	-0.777358014	udp
udpg.udpg_1.Light		Evo04-4	umol*gDW-1_glog_normalized	2.965202363	udpg
udpglcur.udpglcur_1.Light		Evo04-4	umol*gDW-1_glog_normalized	-1.669752395	udpglcur
ump.ump_1.Light		Evo04-4	umol*gDW-1_glog_normalized	-0.898459859	ump
ura.ura_1.Light		Evo04-4	umol*gDW-1_glog_normalized	-4.376114286	ura
uri.uri_1.Light		Evo04-4	umol*gDW-1_glog_normalized	-2.663133729	uri
utp.utp_1.Light		Evo04-4	umol*gDW-1_glog_normalized	1.061149096	utp
23dpg.23dpg_1.Light		Evo04-5	umol*gDW-1_glog_normalized	0.240788066	23dpg
2mcit.2mcit_1.Light	mean_feature	Evo04-5	height_ratio	2.522694314	2mcit
2obut.2obut_1.Light	mean_feature	Evo04-5	height_ratio	0.930635518	2obut
6pgc.6pgc_1.Light		Evo04-5	umol*gDW-1_glog_normalized	-0.0223993	6pgc
accoa.accoa_1.Light		Evo04-5	umol*gDW-1_glog_normalized	1.155706316	accoa
acon-C.acon-C_1.Light		Evo04-5	umol*gDW-1_glog_normalized	0.394368694	acon-C
ade.ade_1.Light		Evo04-5	umol*gDW-1_glog_normalized	-3.866933084	ade
adn.adn_1.Light		Evo04-5	umol*gDW-1_glog_normalized	-4.200478294	adn
adp.adp_1.Light		Evo04-5	umol*gDW-1_glog_normalized	0.101039087	adp
adpglc.adpglc_1.Light		Evo04-5	umol*gDW-1_glog_normalized	-4.03183477	adpglc
AICAr.AICAr_1.Light		Evo04-5	height_ratio	4.320832141	AICAr
akg.akg_1.Light		Evo04-5	umol*gDW-1_glog_normalized	-0.577222008	akg
ala-L.ala-L_1.Light		Evo04-5	umol*gDW-1_glog_normalized	1.675985724	ala-L
amp.amp_1.Light		Evo04-5	umol*gDW-1_glog_normalized	-0.78251175	amp
ara5p.ara5p_1.Light		Evo04-5	height_ratio	0.610432088	ara5p
arg-L.arg-L_1.Light		Evo04-5	umol*gDW-1_glog_normalized	-0.189968002	arg-L
asn-L.asn-L_1.Light		Evo04-5	umol*gDW-1_glog_normalized	0.586265384	asn-L
asp-L.asp-L_1.Light		Evo04-5	height_ratio	0.47388886	asp-L
atp.atp_1.Light		Evo04-5	umol*gDW-1_glog_normalized	2.525518564	atp
camp.camp_1.Light		Evo04-5	umol*gDW-1_glog_normalized	-3.296775734	camp
chor.chor_1.Light		Evo04-5	umol*gDW-1_glog_normalized	4.347980941	chor
cit.cit_1.Light		Evo04-5	umol*gDW-1_glog_normalized	-3.336822569	cit
cit.cit_2.Light		Evo04-5	umol*gDW-1_glog_normalized	2.367622603	cit
citr-L.citr-L_1.Light		Evo04-5	umol*gDW-1_glog_normalized	-0.891261787	citr-L
cmp.cmp_1.Light		Evo04-5	umol*gDW-1_glog_normalized	-0.951875827	cmp
coa.coa_1.Light		Evo04-5	umol*gDW-1_glog_normalized	1.440952482	coa
ctp.ctp_1.Light		Evo04-5	umol*gDW-1_glog_normalized	-0.436897748	ctp
dadp.dadp_1.Light		Evo04-5	umol*gDW-1_glog_normalized	-2.319035133	dadp
damp.damp_1.Light		Evo04-5	umol*gDW-1_glog_normalized	-4.073425468	damp
datp.datp_1.Light		Evo04-5	umol*gDW-1_glog_normalized	-1.260162504	datp
dcdp.dcdp_1.Light		Evo04-5	umol*gDW-1_glog_normalized	-2.428347038	dcdp
dcmp.dcmp_1.Light		Evo04-5	umol*gDW-1_glog_normalized	-4.025603996	dcmp
dctp.dctp_1.Light		Evo04-5	umol*gDW-1_glog_normalized	-1.164805015	dctp
dhap.dhap_1.Light		Evo04-5	umol*gDW-1_glog_normalized	0.969668313	dhap
dimp.dimp_1.Light		Evo04-5	umol*gDW-1_glog_normalized	-6.79411352	dimp
dtdpglu.dtdpglu_1.Light		Evo04-5	umol*gDW-1_glog_normalized	-4.947560365	dtdpglu
dtmp.dtmp_1.Light		Evo04-5	umol*gDW-1_glog_normalized	-1.744803766	dtmp
dttp.dttp_1.Light		Evo04-5	umol*gDW-1_glog_normalized	0.920750232	dttp
dump.dump_1.Light		Evo04-5	umol*gDW-1_glog_normalized	-2.574399779	dump
dutp.dutp_1.Light		Evo04-5	umol*gDW-1_glog_normalized	-4.720086424	dutp
f6p.f6p_1.Light		Evo04-5	umol*gDW-1_glog_normalized	-0.182155496	f6p
fad.fad_1.Light		Evo04-5	umol*gDW-1_glog_normalized	-1.729129423	fad
fdp.fdp_1.Light		Evo04-5	umol*gDW-1_glog_normalized	2.270233883	fdp
fum.fum_1.Light		Evo04-5	umol*gDW-1_glog_normalized	0.947167498	fum
g1p.g1p_1.Light		Evo04-5	umol*gDW-1_glog_normalized	-0.607418	g1p
g3p.g3p_1.Light		Evo04-5	height_ratio	0.453411531	g3p
g6p.g6p_1.Light		Evo04-5	umol*gDW-1_glog_normalized	1.129162088	g6p
gam6p.gam6p_1.Light		Evo04-5	umol*gDW-1_glog_normalized	-0.040360505	gam6p
gdp.gdp_1.Light		Evo04-5	umol*gDW-1_glog_normalized	-1.29128252	gdp
gln-L.gln-L_1.Light		Evo04-5	umol*gDW-1_glog_normalized	2.70951108	gln-L
glu-L.glu-L_1.Light		Evo04-5	umol*gDW-1_glog_normalized	4.484355899	glu-L
glutacon.glutacon_1.Light		Evo04-5	umol*gDW-1_glog_normalized	3.724699176	glutacon
glx.glx_1.Light		Evo04-5	umol*gDW-1_glog_normalized	2.653166575	glx
glyc3p.glyc3p_1.Light		Evo04-5	umol*gDW-1_glog_normalized	0.455549878	glyc3p
glyclt.glyclt_1.Light		Evo04-5	umol*gDW-1_glog_normalized	0.142801405	glyclt
gmp.gmp_1.Light		Evo04-5	umol*gDW-1_glog_normalized	-0.655847852	gmp
gsn.gsn_1.Light		Evo04-5	umol*gDW-1_glog_normalized	-5.134012275	gsn
gthox.gthox_1.Light		Evo04-5	umol*gDW-1_glog_normalized	1.129906369	gthox
gthrd.gthrd_1.Light		Evo04-5	umol*gDW-1_glog_normalized	2.427655858	gthrd
gtp.gtp_1.Light		Evo04-5	umol*gDW-1_glog_normalized	1.214068273	gtp
gua.gua_1.Light		Evo04-5	umol*gDW-1_glog_normalized	-5.45756544	gua
his-L.his-L_1.Light		Evo04-5	umol*gDW-1_glog_normalized	0.839507	his-L
hxan.hxan_1.Light		Evo04-5	umol*gDW-1_glog_normalized	-6.781752267	hxan
icit.icit_2.Light		Evo04-5	umol*gDW-1_glog_normalized	-2.531551096	icit
imp.imp_1.Light		Evo04-5	umol*gDW-1_glog_normalized	-1.733865918	imp
ins.ins_1.Light		Evo04-5	umol*gDW-1_glog_normalized	-4.716199303	ins
itp.itp_1.Light		Evo04-5	umol*gDW-1_glog_normalized	-3.052974097	itp
lac-D.lac-D_1.Light		Evo04-5	umol*gDW-1_glog_normalized	1.495198025	lac-D
Lcystin.Lcystin_1.Light		Evo04-5	umol*gDW-1_glog_normalized	-2.048787214	Lcystin
malcoa.malcoa_1.Light		Evo04-5	height_ratio	1.646088988	malcoa
mal-L.mal-L_1.Light		Evo04-5	umol*gDW-1_glog_normalized	1.21684459	mal-L
met-L.met-L_1.Light		Evo04-5	umol*gDW-1_glog_normalized	-1.421029691	met-L
mmal.mmal_1.Light		Evo04-5	umol*gDW-1_glog_normalized	-2.412639082	mmal
nad.nad_1.Light		Evo04-5	umol*gDW-1_glog_normalized	1.509223856	nad
nadh.nadh_1.Light		Evo04-5	umol*gDW-1_glog_normalized	-5.21197845	nadh
nadp.nadp_1.Light		Evo04-5	umol*gDW-1_glog_normalized	0.643397772	nadp
nadph.nadph_1.Light		Evo04-5	umol*gDW-1_glog_normalized	-2.946931192	nadph
orn.orn_1.Light		Evo04-5	umol*gDW-1_glog_normalized	2.054916293	orn
pep.pep_1.Light		Evo04-5	umol*gDW-1_glog_normalized	-0.87179563	pep
phe-L.phe-L_1.Light		Evo04-5	umol*gDW-1_glog_normalized	-1.416673654	phe-L
phpyr.phpyr_1.Light		Evo04-5	umol*gDW-1_glog_normalized	1.258640405	phpyr
Pool_2pg_3pg.Pool_2pg_3pg_1.Light		Evo04-5	umol*gDW-1_glog_normalized	1.440575205	Pool_2pg_3pg
prpp.prpp_1.Light		Evo04-5	height_ratio	4.584466925	prpp
pyr.pyr_1.Light		Evo04-5	umol*gDW-1_glog_normalized	3.062361479	pyr
r5p.r5p_1.Light		Evo04-5	umol*gDW-1_glog_normalized	-0.483091084	r5p
ru5p-D.ru5p-D_1.Light		Evo04-5	umol*gDW-1_glog_normalized	-2.130005452	ru5p-D
s7p.s7p_1.Light		Evo04-5	umol*gDW-1_glog_normalized	-0.911965665	s7p
ser-L.ser-L_1.Light		Evo04-5	umol*gDW-1_glog_normalized	0.688644875	ser-L
skm.skm_1.Light		Evo04-5	umol*gDW-1_glog_normalized	-3.360236746	skm
succ.succ_1.Light		Evo04-5	umol*gDW-1_glog_normalized	1.53616307	succ
succoa.succoa_1.Light		Evo04-5	height_ratio	1.007759851	succoa
thr-L.thr-L_1.Light		Evo04-5	umol*gDW-1_glog_normalized	0.866177703	thr-L
trp-L.trp-L_1.Light		Evo04-5	umol*gDW-1_glog_normalized	-2.225739687	trp-L
tyr-L.tyr-L_1.Light		Evo04-5	umol*gDW-1_glog_normalized	-1.423911751	tyr-L
udp.udp_1.Light		Evo04-5	umol*gDW-1_glog_normalized	-1.216889516	udp
udpg.udpg_1.Light		Evo04-5	umol*gDW-1_glog_normalized	2.980364206	udpg
udpglcur.udpglcur_1.Light		Evo04-5	umol*gDW-1_glog_normalized	-1.846525673	udpglcur
ump.ump_1.Light		Evo04-5	umol*gDW-1_glog_normalized	-0.771551551	ump
ura.ura_1.Light		Evo04-5	umol*gDW-1_glog_normalized	-4.666096375	ura
uri.uri_1.Light		Evo04-5	umol*gDW-1_glog_normalized	-3.527552834	uri
utp.utp_1.Light		Evo04-5	umol*gDW-1_glog_normalized	1.250721224	utp
23dpg.23dpg_1.Light		Evo04-6	umol*gDW-1_glog_normalized	0.425318491	23dpg
2mcit.2mcit_1.Light	mean_feature	Evo04-6	height_ratio	2.522694314	2mcit
2obut.2obut_1.Light	mean_feature	Evo04-6	height_ratio	0.930635518	2obut
6pgc.6pgc_1.Light		Evo04-6	umol*gDW-1_glog_normalized	-0.135044111	6pgc
accoa.accoa_1.Light		Evo04-6	umol*gDW-1_glog_normalized	0.967281251	accoa
acon-C.acon-C_1.Light		Evo04-6	umol*gDW-1_glog_normalized	0.736347845	acon-C
ade.ade_1.Light		Evo04-6	umol*gDW-1_glog_normalized	-3.883289536	ade
adn.adn_1.Light		Evo04-6	umol*gDW-1_glog_normalized	-3.12237578	adn
adp.adp_1.Light		Evo04-6	umol*gDW-1_glog_normalized	0.226738393	adp
adpglc.adpglc_1.Light		Evo04-6	umol*gDW-1_glog_normalized	-4.271759636	adpglc
AICAr.AICAr_1.Light		Evo04-6	height_ratio	6.194475758	AICAr
akg.akg_1.Light		Evo04-6	umol*gDW-1_glog_normalized	-0.471377247	akg
ala-L.ala-L_1.Light		Evo04-6	umol*gDW-1_glog_normalized	1.877440279	ala-L
amp.amp_1.Light		Evo04-6	umol*gDW-1_glog_normalized	-0.181512394	amp
ara5p.ara5p_1.Light		Evo04-6	height_ratio	0.684791188	ara5p
arg-L.arg-L_1.Light		Evo04-6	umol*gDW-1_glog_normalized	-0.214056868	arg-L
asn-L.asn-L_1.Light		Evo04-6	umol*gDW-1_glog_normalized	0.704504683	asn-L
asp-L.asp-L_1.Light		Evo04-6	height_ratio	0.528898641	asp-L
atp.atp_1.Light		Evo04-6	umol*gDW-1_glog_normalized	2.265623094	atp
camp.camp_1.Light		Evo04-6	umol*gDW-1_glog_normalized	-2.690976838	camp
chor.chor_1.Light		Evo04-6	umol*gDW-1_glog_normalized	4.637768979	chor
cit.cit_1.Light		Evo04-6	umol*gDW-1_glog_normalized	-3.336330296	cit
cit.cit_2.Light		Evo04-6	umol*gDW-1_glog_normalized	2.436501798	cit
citr-L.citr-L_1.Light		Evo04-6	umol*gDW-1_glog_normalized	-1.499230826	citr-L
cmp.cmp_1.Light		Evo04-6	umol*gDW-1_glog_normalized	-0.68872606	cmp
coa.coa_1.Light		Evo04-6	umol*gDW-1_glog_normalized	1.206953734	coa
ctp.ctp_1.Light		Evo04-6	umol*gDW-1_glog_normalized	-0.439577872	ctp
dadp.dadp_1.Light		Evo04-6	umol*gDW-1_glog_normalized	-2.596232982	dadp
damp.damp_1.Light		Evo04-6	umol*gDW-1_glog_normalized	-3.771624702	damp
datp.datp_1.Light		Evo04-6	umol*gDW-1_glog_normalized	-1.391475093	datp
dcdp.dcdp_1.Light		Evo04-6	umol*gDW-1_glog_normalized	-2.296515113	dcdp
dcmp.dcmp_1.Light		Evo04-6	umol*gDW-1_glog_normalized	-3.827547179	dcmp
dctp.dctp_1.Light		Evo04-6	umol*gDW-1_glog_normalized	-0.981005662	dctp
dhap.dhap_1.Light		Evo04-6	umol*gDW-1_glog_normalized	0.873155745	dhap
dimp.dimp_1.Light		Evo04-6	umol*gDW-1_glog_normalized	-6.793789965	dimp
dtdpglu.dtdpglu_1.Light		Evo04-6	umol*gDW-1_glog_normalized	-5.045546453	dtdpglu
dtmp.dtmp_1.Light		Evo04-6	umol*gDW-1_glog_normalized	-1.653542928	dtmp
dttp.dttp_1.Light		Evo04-6	umol*gDW-1_glog_normalized	0.791927205	dttp
dump.dump_1.Light		Evo04-6	umol*gDW-1_glog_normalized	-3.050032252	dump
dutp.dutp_1.Light		Evo04-6	umol*gDW-1_glog_normalized	-4.71959714	dutp
f6p.f6p_1.Light		Evo04-6	umol*gDW-1_glog_normalized	-0.28306345	f6p
fad.fad_1.Light		Evo04-6	umol*gDW-1_glog_normalized	-1.714889122	fad
fdp.fdp_1.Light		Evo04-6	umol*gDW-1_glog_normalized	1.95837112	fdp
fum.fum_1.Light		Evo04-6	umol*gDW-1_glog_normalized	0.783948049	fum
g1p.g1p_1.Light		Evo04-6	umol*gDW-1_glog_normalized	-0.634772526	g1p
g3p.g3p_1.Light		Evo04-6	height_ratio	0.669481178	g3p
g6p.g6p_1.Light		Evo04-6	umol*gDW-1_glog_normalized	1.222796084	g6p
gam6p.gam6p_1.Light		Evo04-6	umol*gDW-1_glog_normalized	-0.40024507	gam6p
gdp.gdp_1.Light		Evo04-6	umol*gDW-1_glog_normalized	-0.919528857	gdp
gln-L.gln-L_1.Light		Evo04-6	umol*gDW-1_glog_normalized	2.398117799	gln-L
glu-L.glu-L_1.Light		Evo04-6	umol*gDW-1_glog_normalized	4.498076872	glu-L
glutacon.glutacon_1.Light		Evo04-6	umol*gDW-1_glog_normalized	4.15774831	glutacon
glx.glx_1.Light		Evo04-6	umol*gDW-1_glog_normalized	2.782237637	glx
glyc3p.glyc3p_1.Light		Evo04-6	umol*gDW-1_glog_normalized	0.135693554	glyc3p
glyclt.glyclt_1.Light		Evo04-6	umol*gDW-1_glog_normalized	0.325179577	glyclt
gmp.gmp_1.Light		Evo04-6	umol*gDW-1_glog_normalized	-0.719315445	gmp
gsn.gsn_1.Light		Evo04-6	umol*gDW-1_glog_normalized	-4.042270611	gsn
gthox.gthox_1.Light		Evo04-6	umol*gDW-1_glog_normalized	0.808979945	gthox
gthrd.gthrd_1.Light		Evo04-6	umol*gDW-1_glog_normalized	2.325791946	gthrd
gtp.gtp_1.Light		Evo04-6	umol*gDW-1_glog_normalized	0.785354099	gtp
gua.gua_1.Light		Evo04-6	umol*gDW-1_glog_normalized	-5.49836777	gua
his-L.his-L_1.Light		Evo04-6	umol*gDW-1_glog_normalized	0.845317161	his-L
hxan.hxan_1.Light		Evo04-6	umol*gDW-1_glog_normalized	-6.911887837	hxan
icit.icit_2.Light		Evo04-6	umol*gDW-1_glog_normalized	-2.470288047	icit
imp.imp_1.Light		Evo04-6	umol*gDW-1_glog_normalized	-1.935117637	imp
ins.ins_1.Light		Evo04-6	umol*gDW-1_glog_normalized	-4.359563206	ins
itp.itp_1.Light		Evo04-6	umol*gDW-1_glog_normalized	-3.413045429	itp
lac-D.lac-D_1.Light		Evo04-6	umol*gDW-1_glog_normalized	1.414241678	lac-D
Lcystin.Lcystin_1.Light		Evo04-6	umol*gDW-1_glog_normalized	-2.181146739	Lcystin
malcoa.malcoa_1.Light		Evo04-6	height_ratio	1.088373318	malcoa
mal-L.mal-L_1.Light		Evo04-6	umol*gDW-1_glog_normalized	1.091986196	mal-L
met-L.met-L_1.Light		Evo04-6	umol*gDW-1_glog_normalized	-1.515280275	met-L
mmal.mmal_1.Light		Evo04-6	umol*gDW-1_glog_normalized	-2.005097704	mmal
nad.nad_1.Light		Evo04-6	umol*gDW-1_glog_normalized	1.504268509	nad
nadh.nadh_1.Light		Evo04-6	umol*gDW-1_glog_normalized	-5.127134418	nadh
nadp.nadp_1.Light		Evo04-6	umol*gDW-1_glog_normalized	0.692619435	nadp
nadph.nadph_1.Light		Evo04-6	umol*gDW-1_glog_normalized	-3.132654004	nadph
orn.orn_1.Light		Evo04-6	umol*gDW-1_glog_normalized	2.198420841	orn
pep.pep_1.Light		Evo04-6	umol*gDW-1_glog_normalized	-0.776146286	pep
phe-L.phe-L_1.Light		Evo04-6	umol*gDW-1_glog_normalized	-1.019292334	phe-L
phpyr.phpyr_1.Light		Evo04-6	umol*gDW-1_glog_normalized	1.274193361	phpyr
Pool_2pg_3pg.Pool_2pg_3pg_1.Light		Evo04-6	umol*gDW-1_glog_normalized	1.402841983	Pool_2pg_3pg
prpp.prpp_1.Light		Evo04-6	height_ratio	2.572608399	prpp
pyr.pyr_1.Light		Evo04-6	umol*gDW-1_glog_normalized	3.25332947	pyr
r5p.r5p_1.Light		Evo04-6	umol*gDW-1_glog_normalized	-0.539863878	r5p
ru5p-D.ru5p-D_1.Light		Evo04-6	umol*gDW-1_glog_normalized	-2.057682667	ru5p-D
s7p.s7p_1.Light		Evo04-6	umol*gDW-1_glog_normalized	-1.002554676	s7p
ser-L.ser-L_1.Light		Evo04-6	umol*gDW-1_glog_normalized	0.17423573	ser-L
skm.skm_1.Light		Evo04-6	umol*gDW-1_glog_normalized	-3.380800112	skm
succ.succ_1.Light		Evo04-6	umol*gDW-1_glog_normalized	1.409424702	succ
succoa.succoa_1.Light		Evo04-6	height_ratio	0.36500738	succoa
thr-L.thr-L_1.Light		Evo04-6	umol*gDW-1_glog_normalized	0.953064709	thr-L
trp-L.trp-L_1.Light		Evo04-6	umol*gDW-1_glog_normalized	-2.365361669	trp-L
tyr-L.tyr-L_1.Light		Evo04-6	umol*gDW-1_glog_normalized	-1.381560401	tyr-L
udp.udp_1.Light		Evo04-6	umol*gDW-1_glog_normalized	-0.930143312	udp
udpg.udpg_1.Light		Evo04-6	umol*gDW-1_glog_normalized	2.952536233	udpg
udpglcur.udpglcur_1.Light		Evo04-6	umol*gDW-1_glog_normalized	-1.850071754	udpglcur
ump.ump_1.Light		Evo04-6	umol*gDW-1_glog_normalized	-0.957409977	ump
ura.ura_1.Light		Evo04-6	umol*gDW-1_glog_normalized	-4.475876585	ura
uri.uri_1.Light		Evo04-6	umol*gDW-1_glog_normalized	-2.860746667	uri
utp.utp_1.Light		Evo04-6	umol*gDW-1_glog_normalized	1.075046203	utp
23dpg.23dpg_1.Light		Evo04gnd-1	umol*gDW-1_glog_normalized	0.412269478	23dpg
2mcit.2mcit_1.Light	mean_feature	Evo04gnd-1	height_ratio	2.522694314	2mcit
2obut.2obut_1.Light	mean_feature	Evo04gnd-1	height_ratio	0.930635518	2obut
6pgc.6pgc_1.Light		Evo04gnd-1	umol*gDW-1_glog_normalized	2.284696781	6pgc
accoa.accoa_1.Light		Evo04gnd-1	umol*gDW-1_glog_normalized	2.018628667	accoa
acon-C.acon-C_1.Light		Evo04gnd-1	umol*gDW-1_glog_normalized	1.956071396	acon-C
ade.ade_1.Light		Evo04gnd-1	umol*gDW-1_glog_normalized	-2.360700595	ade
adn.adn_1.Light		Evo04gnd-1	umol*gDW-1_glog_normalized	-3.773913461	adn
adp.adp_1.Light		Evo04gnd-1	umol*gDW-1_glog_normalized	0.194318101	adp
adpglc.adpglc_1.Light		Evo04gnd-1	umol*gDW-1_glog_normalized	-2.770983745	adpglc
AICAr.AICAr_1.Light		Evo04gnd-1	height_ratio	4.332364254	AICAr
akg.akg_1.Light		Evo04gnd-1	umol*gDW-1_glog_normalized	0.857170668	akg
ala-L.ala-L_1.Light		Evo04gnd-1	umol*gDW-1_glog_normalized	3.130169943	ala-L
amp.amp_1.Light		Evo04gnd-1	umol*gDW-1_glog_normalized	-0.155984983	amp
ara5p.ara5p_1.Light		Evo04gnd-1	height_ratio	0.742403294	ara5p
arg-L.arg-L_1.Light		Evo04gnd-1	umol*gDW-1_glog_normalized	0.033457313	arg-L
asn-L.asn-L_1.Light		Evo04gnd-1	umol*gDW-1_glog_normalized	0.639416958	asn-L
asp-L.asp-L_1.Light		Evo04gnd-1	height_ratio	0.92516036	asp-L
atp.atp_1.Light		Evo04gnd-1	umol*gDW-1_glog_normalized	2.35597341	atp
camp.camp_1.Light		Evo04gnd-1	umol*gDW-1_glog_normalized	-1.686348341	camp
chor.chor_1.Light		Evo04gnd-1	umol*gDW-1_glog_normalized	6.671530619	chor
cit.cit_1.Light		Evo04gnd-1	umol*gDW-1_glog_normalized	-3.156825774	cit
cit.cit_2.Light		Evo04gnd-1	umol*gDW-1_glog_normalized	3.433585685	cit
citr-L.citr-L_1.Light		Evo04gnd-1	umol*gDW-1_glog_normalized	-0.754246729	citr-L
cmp.cmp_1.Light		Evo04gnd-1	umol*gDW-1_glog_normalized	-1.187534955	cmp
coa.coa_1.Light		Evo04gnd-1	umol*gDW-1_glog_normalized	1.692097833	coa
ctp.ctp_1.Light		Evo04gnd-1	umol*gDW-1_glog_normalized	0.281505486	ctp
dadp.dadp_1.Light		Evo04gnd-1	umol*gDW-1_glog_normalized	-2.379217002	dadp
damp.damp_1.Light		Evo04gnd-1	umol*gDW-1_glog_normalized	-3.852163101	damp
datp.datp_1.Light		Evo04gnd-1	umol*gDW-1_glog_normalized	-1.130016453	datp
dcdp.dcdp_1.Light		Evo04gnd-1	umol*gDW-1_glog_normalized	-2.048730989	dcdp
dcmp.dcmp_1.Light		Evo04gnd-1	umol*gDW-1_glog_normalized	-3.680027232	dcmp
dctp.dctp_1.Light		Evo04gnd-1	umol*gDW-1_glog_normalized	-0.855663505	dctp
dhap.dhap_1.Light		Evo04gnd-1	umol*gDW-1_glog_normalized	2.086527273	dhap
dimp.dimp_1.Light		Evo04gnd-1	umol*gDW-1_glog_normalized	-5.192016287	dimp
dtdpglu.dtdpglu_1.Light		Evo04gnd-1	umol*gDW-1_glog_normalized	-4.100772551	dtdpglu
dtmp.dtmp_1.Light		Evo04gnd-1	umol*gDW-1_glog_normalized	-0.627420165	dtmp
dttp.dttp_1.Light		Evo04gnd-1	umol*gDW-1_glog_normalized	1.057990737	dttp
dump.dump_1.Light		Evo04gnd-1	umol*gDW-1_glog_normalized	-3.441272186	dump
dutp.dutp_1.Light		Evo04gnd-1	umol*gDW-1_glog_normalized	-3.379533333	dutp
f6p.f6p_1.Light		Evo04gnd-1	umol*gDW-1_glog_normalized	0.396185248	f6p
fad.fad_1.Light		Evo04gnd-1	umol*gDW-1_glog_normalized	-1.037022095	fad
fdp.fdp_1.Light		Evo04gnd-1	umol*gDW-1_glog_normalized	2.523627675	fdp
fum.fum_1.Light		Evo04gnd-1	umol*gDW-1_glog_normalized	2.886563	fum
g1p.g1p_1.Light		Evo04gnd-1	umol*gDW-1_glog_normalized	0.90580293	g1p
g3p.g3p_1.Light		Evo04gnd-1	height_ratio	0.924711535	g3p
g6p.g6p_1.Light		Evo04gnd-1	umol*gDW-1_glog_normalized	2.450979872	g6p
gam6p.gam6p_1.Light		Evo04gnd-1	umol*gDW-1_glog_normalized	0.446360635	gam6p
gdp.gdp_1.Light		Evo04gnd-1	umol*gDW-1_glog_normalized	-1.182936742	gdp
gln-L.gln-L_1.Light		Evo04gnd-1	umol*gDW-1_glog_normalized	3.888100346	gln-L
glu-L.glu-L_1.Light		Evo04gnd-1	umol*gDW-1_glog_normalized	4.786578983	glu-L
glutacon.glutacon_1.Light		Evo04gnd-1	umol*gDW-1_glog_normalized	5.880430645	glutacon
glx.glx_1.Light		Evo04gnd-1	umol*gDW-1_glog_normalized	5.140915097	glx
glyc3p.glyc3p_1.Light		Evo04gnd-1	umol*gDW-1_glog_normalized	0.875343374	glyc3p
glyclt.glyclt_1.Light		Evo04gnd-1	umol*gDW-1_glog_normalized	2.973984454	glyclt
gmp.gmp_1.Light		Evo04gnd-1	umol*gDW-1_glog_normalized	0.219474637	gmp
gsn.gsn_1.Light		Evo04gnd-1	umol*gDW-1_glog_normalized	-5.125442495	gsn
gthox.gthox_1.Light		Evo04gnd-1	umol*gDW-1_glog_normalized	3.063790399	gthox
gthrd.gthrd_1.Light		Evo04gnd-1	umol*gDW-1_glog_normalized	4.019622023	gthrd
gtp.gtp_1.Light		Evo04gnd-1	umol*gDW-1_glog_normalized	0.766333285	gtp
gua.gua_1.Light		Evo04gnd-1	umol*gDW-1_glog_normalized	-3.485577179	gua
his-L.his-L_1.Light		Evo04gnd-1	umol*gDW-1_glog_normalized	1.57867153	his-L
hxan.hxan_1.Light		Evo04gnd-1	umol*gDW-1_glog_normalized	-4.07538688	hxan
icit.icit_2.Light		Evo04gnd-1	umol*gDW-1_glog_normalized	-1.367892652	icit
imp.imp_1.Light		Evo04gnd-1	umol*gDW-1_glog_normalized	-1.808031855	imp
ins.ins_1.Light		Evo04gnd-1	umol*gDW-1_glog_normalized	-5.655709904	ins
itp.itp_1.Light		Evo04gnd-1	umol*gDW-1_glog_normalized	-3.870455842	itp
lac-D.lac-D_1.Light		Evo04gnd-1	umol*gDW-1_glog_normalized	4.858859305	lac-D
Lcystin.Lcystin_1.Light		Evo04gnd-1	umol*gDW-1_glog_normalized	-1.970347428	Lcystin
malcoa.malcoa_1.Light		Evo04gnd-1	height_ratio	0.032731619	malcoa
mal-L.mal-L_1.Light		Evo04gnd-1	umol*gDW-1_glog_normalized	2.234537347	mal-L
met-L.met-L_1.Light		Evo04gnd-1	umol*gDW-1_glog_normalized	-1.198061034	met-L
mmal.mmal_1.Light		Evo04gnd-1	umol*gDW-1_glog_normalized	-0.377350227	mmal
nad.nad_1.Light		Evo04gnd-1	umol*gDW-1_glog_normalized	1.987339129	nad
nadh.nadh_1.Light		Evo04gnd-1	umol*gDW-1_glog_normalized	-5.163163468	nadh
nadp.nadp_1.Light		Evo04gnd-1	umol*gDW-1_glog_normalized	0.57247962	nadp
nadph.nadph_1.Light		Evo04gnd-1	umol*gDW-1_glog_normalized	-3.83606687	nadph
orn.orn_1.Light		Evo04gnd-1	umol*gDW-1_glog_normalized	2.984171786	orn
pep.pep_1.Light		Evo04gnd-1	umol*gDW-1_glog_normalized	-0.05502358	pep
phe-L.phe-L_1.Light		Evo04gnd-1	umol*gDW-1_glog_normalized	-0.201711508	phe-L
phpyr.phpyr_1.Light		Evo04gnd-1	umol*gDW-1_glog_normalized	3.202470813	phpyr
Pool_2pg_3pg.Pool_2pg_3pg_1.Light		Evo04gnd-1	umol*gDW-1_glog_normalized	1.625347861	Pool_2pg_3pg
prpp.prpp_1.Light		Evo04gnd-1	height_ratio	13.40531494	prpp
pyr.pyr_1.Light		Evo04gnd-1	umol*gDW-1_glog_normalized	3.47012822	pyr
r5p.r5p_1.Light		Evo04gnd-1	umol*gDW-1_glog_normalized	-1.023321871	r5p
ru5p-D.ru5p-D_1.Light		Evo04gnd-1	umol*gDW-1_glog_normalized	-2.170360644	ru5p-D
s7p.s7p_1.Light		Evo04gnd-1	umol*gDW-1_glog_normalized	-0.573358971	s7p
ser-L.ser-L_1.Light		Evo04gnd-1	umol*gDW-1_glog_normalized	0.759349639	ser-L
skm.skm_1.Light		Evo04gnd-1	umol*gDW-1_glog_normalized	-3.151913088	skm
succ.succ_1.Light		Evo04gnd-1	umol*gDW-1_glog_normalized	3.302940951	succ
succoa.succoa_1.Light		Evo04gnd-1	height_ratio	0.110780793	succoa
thr-L.thr-L_1.Light		Evo04gnd-1	umol*gDW-1_glog_normalized	1.503587848	thr-L
trp-L.trp-L_1.Light		Evo04gnd-1	umol*gDW-1_glog_normalized	-1.976473626	trp-L
tyr-L.tyr-L_1.Light		Evo04gnd-1	umol*gDW-1_glog_normalized	-0.570553758	tyr-L
udp.udp_1.Light		Evo04gnd-1	umol*gDW-1_glog_normalized	-0.50187057	udp
udpg.udpg_1.Light		Evo04gnd-1	umol*gDW-1_glog_normalized	2.435627519	udpg
udpglcur.udpglcur_1.Light		Evo04gnd-1	umol*gDW-1_glog_normalized	-1.569025666	udpglcur
ump.ump_1.Light		Evo04gnd-1	umol*gDW-1_glog_normalized	-0.552334563	ump
ura.ura_1.Light		Evo04gnd-1	umol*gDW-1_glog_normalized	-3.317037831	ura
uri.uri_1.Light		Evo04gnd-1	umol*gDW-1_glog_normalized	-3.684066043	uri
utp.utp_1.Light		Evo04gnd-1	umol*gDW-1_glog_normalized	1.610610984	utp
23dpg.23dpg_1.Light		Evo04gnd-2	umol*gDW-1_glog_normalized	0.15992804	23dpg
2mcit.2mcit_1.Light	mean_feature	Evo04gnd-2	height_ratio	2.522694314	2mcit
2obut.2obut_1.Light	mean_feature	Evo04gnd-2	height_ratio	0.930635518	2obut
6pgc.6pgc_1.Light		Evo04gnd-2	umol*gDW-1_glog_normalized	2.157170983	6pgc
accoa.accoa_1.Light		Evo04gnd-2	umol*gDW-1_glog_normalized	1.469281799	accoa
acon-C.acon-C_1.Light		Evo04gnd-2	umol*gDW-1_glog_normalized	2.171123469	acon-C
ade.ade_1.Light		Evo04gnd-2	umol*gDW-1_glog_normalized	-2.327976903	ade
adn.adn_1.Light		Evo04gnd-2	umol*gDW-1_glog_normalized	-4.160255633	adn
adp.adp_1.Light		Evo04gnd-2	umol*gDW-1_glog_normalized	-0.060092979	adp
adpglc.adpglc_1.Light		Evo04gnd-2	umol*gDW-1_glog_normalized	-2.887835434	adpglc
AICAr.AICAr_1.Light		Evo04gnd-2	height_ratio	5.195593826	AICAr
akg.akg_1.Light		Evo04gnd-2	umol*gDW-1_glog_normalized	-0.088457865	akg
ala-L.ala-L_1.Light		Evo04gnd-2	umol*gDW-1_glog_normalized	3.750304051	ala-L
amp.amp_1.Light		Evo04gnd-2	umol*gDW-1_glog_normalized	-0.261792634	amp
ara5p.ara5p_1.Light		Evo04gnd-2	height_ratio	1.48425074	ara5p
arg-L.arg-L_1.Light		Evo04gnd-2	umol*gDW-1_glog_normalized	-0.121783132	arg-L
asn-L.asn-L_1.Light		Evo04gnd-2	umol*gDW-1_glog_normalized	1.014904274	asn-L
asp-L.asp-L_1.Light		Evo04gnd-2	height_ratio	0.632020452	asp-L
atp.atp_1.Light		Evo04gnd-2	umol*gDW-1_glog_normalized	1.757162853	atp
camp.camp_1.Light		Evo04gnd-2	umol*gDW-1_glog_normalized	-1.456332129	camp
chor.chor_1.Light		Evo04gnd-2	umol*gDW-1_glog_normalized	6.704911645	chor
cit.cit_1.Light		Evo04gnd-2	umol*gDW-1_glog_normalized	-3.367215358	cit
cit.cit_2.Light		Evo04gnd-2	umol*gDW-1_glog_normalized	3.410144597	cit
citr-L.citr-L_1.Light		Evo04gnd-2	umol*gDW-1_glog_normalized	-0.768032913	citr-L
cmp.cmp_1.Light		Evo04gnd-2	umol*gDW-1_glog_normalized	-0.973497261	cmp
coa.coa_1.Light		Evo04gnd-2	umol*gDW-1_glog_normalized	1.453371624	coa
ctp.ctp_1.Light		Evo04gnd-2	umol*gDW-1_glog_normalized	-0.361008939	ctp
dadp.dadp_1.Light		Evo04gnd-2	umol*gDW-1_glog_normalized	-2.58024716	dadp
damp.damp_1.Light		Evo04gnd-2	umol*gDW-1_glog_normalized	-3.765042401	damp
datp.datp_1.Light		Evo04gnd-2	umol*gDW-1_glog_normalized	-1.357483338	datp
dcdp.dcdp_1.Light		Evo04gnd-2	umol*gDW-1_glog_normalized	-2.211302213	dcdp
dcmp.dcmp_1.Light		Evo04gnd-2	umol*gDW-1_glog_normalized	-3.750144983	dcmp
dctp.dctp_1.Light		Evo04gnd-2	umol*gDW-1_glog_normalized	-1.25968373	dctp
dhap.dhap_1.Light		Evo04gnd-2	umol*gDW-1_glog_normalized	2.239888037	dhap
dimp.dimp_1.Light		Evo04gnd-2	umol*gDW-1_glog_normalized	-5.156828166	dimp
dtdpglu.dtdpglu_1.Light		Evo04gnd-2	umol*gDW-1_glog_normalized	-4.502859432	dtdpglu
dtmp.dtmp_1.Light		Evo04gnd-2	umol*gDW-1_glog_normalized	-0.458231855	dtmp
dttp.dttp_1.Light		Evo04gnd-2	umol*gDW-1_glog_normalized	0.983153304	dttp
dump.dump_1.Light		Evo04gnd-2	umol*gDW-1_glog_normalized	-3.780918314	dump
dutp.dutp_1.Light		Evo04gnd-2	umol*gDW-1_glog_normalized	-3.781680737	dutp
f6p.f6p_1.Light		Evo04gnd-2	umol*gDW-1_glog_normalized	0.050484789	f6p
fad.fad_1.Light		Evo04gnd-2	umol*gDW-1_glog_normalized	-1.419003456	fad
fdp.fdp_1.Light		Evo04gnd-2	umol*gDW-1_glog_normalized	2.339033588	fdp
fum.fum_1.Light		Evo04gnd-2	umol*gDW-1_glog_normalized	3.02512387	fum
g1p.g1p_1.Light		Evo04gnd-2	umol*gDW-1_glog_normalized	0.65534097	g1p
g3p.g3p_1.Light		Evo04gnd-2	height_ratio	0.853587104	g3p
g6p.g6p_1.Light		Evo04gnd-2	umol*gDW-1_glog_normalized	2.1884321	g6p
gam6p.gam6p_1.Light		Evo04gnd-2	umol*gDW-1_glog_normalized	0.382775035	gam6p
gdp.gdp_1.Light		Evo04gnd-2	umol*gDW-1_glog_normalized	-1.518370647	gdp
gln-L.gln-L_1.Light		Evo04gnd-2	umol*gDW-1_glog_normalized	3.33161143	gln-L
glu-L.glu-L_1.Light		Evo04gnd-2	umol*gDW-1_glog_normalized	4.254107935	glu-L
glutacon.glutacon_1.Light		Evo04gnd-2	umol*gDW-1_glog_normalized	7.060978295	glutacon
glx.glx_1.Light		Evo04gnd-2	umol*gDW-1_glog_normalized	5.232620475	glx
glyc3p.glyc3p_1.Light		Evo04gnd-2	umol*gDW-1_glog_normalized	1.065718361	glyc3p
glyclt.glyclt_1.Light		Evo04gnd-2	umol*gDW-1_glog_normalized	3.336147979	glyclt
gmp.gmp_1.Light		Evo04gnd-2	umol*gDW-1_glog_normalized	0.094789683	gmp
gsn.gsn_1.Light		Evo04gnd-2	umol*gDW-1_glog_normalized	-6.095109587	gsn
gthox.gthox_1.Light		Evo04gnd-2	umol*gDW-1_glog_normalized	2.880120485	gthox
gthrd.gthrd_1.Light		Evo04gnd-2	umol*gDW-1_glog_normalized	3.823270876	gthrd
gtp.gtp_1.Light		Evo04gnd-2	umol*gDW-1_glog_normalized	0.172794444	gtp
gua.gua_1.Light		Evo04gnd-2	umol*gDW-1_glog_normalized	-3.507873833	gua
his-L.his-L_1.Light		Evo04gnd-2	umol*gDW-1_glog_normalized	1.011010234	his-L
hxan.hxan_1.Light		Evo04gnd-2	umol*gDW-1_glog_normalized	-4.27478063	hxan
icit.icit_2.Light		Evo04gnd-2	umol*gDW-1_glog_normalized	-1.343354004	icit
imp.imp_1.Light		Evo04gnd-2	umol*gDW-1_glog_normalized	-1.301250186	imp
ins.ins_1.Light		Evo04gnd-2	umol*gDW-1_glog_normalized	-6.534378375	ins
itp.itp_1.Light		Evo04gnd-2	umol*gDW-1_glog_normalized	-4.264848547	itp
lac-D.lac-D_1.Light		Evo04gnd-2	umol*gDW-1_glog_normalized	5.89635859	lac-D
Lcystin.Lcystin_1.Light		Evo04gnd-2	umol*gDW-1_glog_normalized	-2.463813127	Lcystin
malcoa.malcoa_1.Light		Evo04gnd-2	height_ratio	0.019843652	malcoa
mal-L.mal-L_1.Light		Evo04gnd-2	umol*gDW-1_glog_normalized	2.053956625	mal-L
met-L.met-L_1.Light		Evo04gnd-2	umol*gDW-1_glog_normalized	-1.260562408	met-L
mmal.mmal_1.Light		Evo04gnd-2	umol*gDW-1_glog_normalized	0.992238961	mmal
nad.nad_1.Light		Evo04gnd-2	umol*gDW-1_glog_normalized	1.857260401	nad
nadh.nadh_1.Light		Evo04gnd-2	umol*gDW-1_glog_normalized	-5.827675198	nadh
nadp.nadp_1.Light		Evo04gnd-2	umol*gDW-1_glog_normalized	-0.069659648	nadp
nadph.nadph_1.Light		Evo04gnd-2	umol*gDW-1_glog_normalized	-4.097374537	nadph
orn.orn_1.Light		Evo04gnd-2	umol*gDW-1_glog_normalized	2.126533218	orn
pep.pep_1.Light		Evo04gnd-2	umol*gDW-1_glog_normalized	-0.097768433	pep
phe-L.phe-L_1.Light		Evo04gnd-2	umol*gDW-1_glog_normalized	-0.456523885	phe-L
phpyr.phpyr_1.Light		Evo04gnd-2	umol*gDW-1_glog_normalized	3.348611505	phpyr
Pool_2pg_3pg.Pool_2pg_3pg_1.Light		Evo04gnd-2	umol*gDW-1_glog_normalized	1.605408904	Pool_2pg_3pg
prpp.prpp_1.Light		Evo04gnd-2	height_ratio	10.77165108	prpp
pyr.pyr_1.Light		Evo04gnd-2	umol*gDW-1_glog_normalized	3.91399236	pyr
r5p.r5p_1.Light		Evo04gnd-2	umol*gDW-1_glog_normalized	-0.798755557	r5p
ru5p-D.ru5p-D_1.Light		Evo04gnd-2	umol*gDW-1_glog_normalized	-1.716884749	ru5p-D
s7p.s7p_1.Light		Evo04gnd-2	umol*gDW-1_glog_normalized	-0.803855608	s7p
ser-L.ser-L_1.Light		Evo04gnd-2	umol*gDW-1_glog_normalized	0.675413931	ser-L
skm.skm_1.Light		Evo04gnd-2	umol*gDW-1_glog_normalized	-3.257135968	skm
succ.succ_1.Light		Evo04gnd-2	umol*gDW-1_glog_normalized	4.72507149	succ
succoa.succoa_1.Light		Evo04gnd-2	height_ratio	0.016953827	succoa
thr-L.thr-L_1.Light		Evo04gnd-2	umol*gDW-1_glog_normalized	1.489537088	thr-L
trp-L.trp-L_1.Light		Evo04gnd-2	umol*gDW-1_glog_normalized	-2.58138729	trp-L
tyr-L.tyr-L_1.Light		Evo04gnd-2	umol*gDW-1_glog_normalized	-0.788076586	tyr-L
udp.udp_1.Light		Evo04gnd-2	umol*gDW-1_glog_normalized	-0.943210525	udp
udpg.udpg_1.Light		Evo04gnd-2	umol*gDW-1_glog_normalized	2.324418995	udpg
udpglcur.udpglcur_1.Light		Evo04gnd-2	umol*gDW-1_glog_normalized	-1.845331586	udpglcur
ump.ump_1.Light		Evo04gnd-2	umol*gDW-1_glog_normalized	-0.806886654	ump
ura.ura_1.Light		Evo04gnd-2	umol*gDW-1_glog_normalized	-3.457019974	ura
uri.uri_1.Light		Evo04gnd-2	umol*gDW-1_glog_normalized	-4.341862024	uri
utp.utp_1.Light		Evo04gnd-2	umol*gDW-1_glog_normalized	1.183693904	utp
23dpg.23dpg_1.Light		Evo04gnd-3	umol*gDW-1_glog_normalized	-0.234211066	23dpg
2mcit.2mcit_1.Light	mean_feature	Evo04gnd-3	height_ratio	2.522694314	2mcit
2obut.2obut_1.Light	mean_feature	Evo04gnd-3	height_ratio	0.930635518	2obut
6pgc.6pgc_1.Light		Evo04gnd-3	umol*gDW-1_glog_normalized	2.147488336	6pgc
accoa.accoa_1.Light		Evo04gnd-3	umol*gDW-1_glog_normalized	2.146639757	accoa
acon-C.acon-C_1.Light		Evo04gnd-3	umol*gDW-1_glog_normalized	1.54481655	acon-C
ade.ade_1.Light		Evo04gnd-3	umol*gDW-1_glog_normalized	-2.636263276	ade
adn.adn_1.Light		Evo04gnd-3	umol*gDW-1_glog_normalized	-3.929651702	adn
adp.adp_1.Light		Evo04gnd-3	umol*gDW-1_glog_normalized	0.01184354	adp
adpglc.adpglc_1.Light		Evo04gnd-3	umol*gDW-1_glog_normalized	-3.286594837	adpglc
AICAr.AICAr_1.Light		Evo04gnd-3	height_ratio	3.985242201	AICAr
akg.akg_1.Light		Evo04gnd-3	umol*gDW-1_glog_normalized	-0.299413257	akg
ala-L.ala-L_1.Light		Evo04gnd-3	umol*gDW-1_glog_normalized	2.982263279	ala-L
amp.amp_1.Light		Evo04gnd-3	umol*gDW-1_glog_normalized	-0.566831735	amp
ara5p.ara5p_1.Light		Evo04gnd-3	height_ratio	0.979913691	ara5p
arg-L.arg-L_1.Light		Evo04gnd-3	umol*gDW-1_glog_normalized	-0.005941837	arg-L
asn-L.asn-L_1.Light		Evo04gnd-3	umol*gDW-1_glog_normalized	1.118200644	asn-L
asp-L.asp-L_1.Light		Evo04gnd-3	height_ratio	0.678405736	asp-L
atp.atp_1.Light		Evo04gnd-3	umol*gDW-1_glog_normalized	1.961511145	atp
camp.camp_1.Light		Evo04gnd-3	umol*gDW-1_glog_normalized	-1.90247879	camp
chor.chor_1.Light		Evo04gnd-3	umol*gDW-1_glog_normalized	6.399750908	chor
cit.cit_1.Light		Evo04gnd-3	umol*gDW-1_glog_normalized	-3.407183171	cit
cit.cit_2.Light		Evo04gnd-3	umol*gDW-1_glog_normalized	2.775320673	cit
citr-L.citr-L_1.Light		Evo04gnd-3	umol*gDW-1_glog_normalized	-0.632965744	citr-L
cmp.cmp_1.Light		Evo04gnd-3	umol*gDW-1_glog_normalized	-1.388498502	cmp
coa.coa_1.Light		Evo04gnd-3	umol*gDW-1_glog_normalized	1.465014148	coa
ctp.ctp_1.Light		Evo04gnd-3	umol*gDW-1_glog_normalized	0.400209714	ctp
dadp.dadp_1.Light		Evo04gnd-3	umol*gDW-1_glog_normalized	-2.922890985	dadp
damp.damp_1.Light		Evo04gnd-3	umol*gDW-1_glog_normalized	-3.989884235	damp
datp.datp_1.Light		Evo04gnd-3	umol*gDW-1_glog_normalized	-1.124339512	datp
dcdp.dcdp_1.Light		Evo04gnd-3	umol*gDW-1_glog_normalized	-2.255383551	dcdp
dcmp.dcmp_1.Light		Evo04gnd-3	umol*gDW-1_glog_normalized	-3.620896831	dcmp
dctp.dctp_1.Light		Evo04gnd-3	umol*gDW-1_glog_normalized	-1.124912684	dctp
dhap.dhap_1.Light		Evo04gnd-3	umol*gDW-1_glog_normalized	1.663633135	dhap
dimp.dimp_1.Light		Evo04gnd-3	umol*gDW-1_glog_normalized	-5.871620426	dimp
dtdpglu.dtdpglu_1.Light		Evo04gnd-3	umol*gDW-1_glog_normalized	-4.386411516	dtdpglu
dtmp.dtmp_1.Light		Evo04gnd-3	umol*gDW-1_glog_normalized	-1.002789653	dtmp
dttp.dttp_1.Light		Evo04gnd-3	umol*gDW-1_glog_normalized	1.230631023	dttp
dump.dump_1.Light		Evo04gnd-3	umol*gDW-1_glog_normalized	-4.127027634	dump
dutp.dutp_1.Light		Evo04gnd-3	umol*gDW-1_glog_normalized	-3.177152914	dutp
f6p.f6p_1.Light		Evo04gnd-3	umol*gDW-1_glog_normalized	-0.278572025	f6p
fad.fad_1.Light		Evo04gnd-3	umol*gDW-1_glog_normalized	-1.404647026	fad
fdp.fdp_1.Light		Evo04gnd-3	umol*gDW-1_glog_normalized	1.808536607	fdp
fum.fum_1.Light		Evo04gnd-3	umol*gDW-1_glog_normalized	2.650202915	fum
g1p.g1p_1.Light		Evo04gnd-3	umol*gDW-1_glog_normalized	0.148890011	g1p
g3p.g3p_1.Light		Evo04gnd-3	height_ratio	0.714255561	g3p
g6p.g6p_1.Light		Evo04gnd-3	umol*gDW-1_glog_normalized	1.954504268	g6p
gam6p.gam6p_1.Light		Evo04gnd-3	umol*gDW-1_glog_normalized	0.201733646	gam6p
gdp.gdp_1.Light		Evo04gnd-3	umol*gDW-1_glog_normalized	-1.411807942	gdp
gln-L.gln-L_1.Light		Evo04gnd-3	umol*gDW-1_glog_normalized	3.701471071	gln-L
glu-L.glu-L_1.Light		Evo04gnd-3	umol*gDW-1_glog_normalized	4.209114829	glu-L
glutacon.glutacon_1.Light		Evo04gnd-3	umol*gDW-1_glog_normalized	6.559667644	glutacon
glx.glx_1.Light		Evo04gnd-3	umol*gDW-1_glog_normalized	4.42165343	glx
glyc3p.glyc3p_1.Light		Evo04gnd-3	umol*gDW-1_glog_normalized	0.644020029	glyc3p
glyclt.glyclt_1.Light		Evo04gnd-3	umol*gDW-1_glog_normalized	2.7470334	glyclt
gmp.gmp_1.Light		Evo04gnd-3	umol*gDW-1_glog_normalized	-0.485481004	gmp
gsn.gsn_1.Light		Evo04gnd-3	umol*gDW-1_glog_normalized	-5.947668197	gsn
gthox.gthox_1.Light		Evo04gnd-3	umol*gDW-1_glog_normalized	2.508320166	gthox
gthrd.gthrd_1.Light		Evo04gnd-3	umol*gDW-1_glog_normalized	3.502735283	gthrd
gtp.gtp_1.Light		Evo04gnd-3	umol*gDW-1_glog_normalized	0.465294132	gtp
gua.gua_1.Light		Evo04gnd-3	umol*gDW-1_glog_normalized	-3.653740736	gua
his-L.his-L_1.Light		Evo04gnd-3	umol*gDW-1_glog_normalized	1.059312022	his-L
hxan.hxan_1.Light		Evo04gnd-3	umol*gDW-1_glog_normalized	-4.157457317	hxan
icit.icit_2.Light		Evo04gnd-3	umol*gDW-1_glog_normalized	-0.962546688	icit
imp.imp_1.Light		Evo04gnd-3	umol*gDW-1_glog_normalized	-2.0219304	imp
ins.ins_1.Light		Evo04gnd-3	umol*gDW-1_glog_normalized	-6.561102768	ins
itp.itp_1.Light		Evo04gnd-3	umol*gDW-1_glog_normalized	-3.641820171	itp
lac-D.lac-D_1.Light		Evo04gnd-3	umol*gDW-1_glog_normalized	5.457889837	lac-D
Lcystin.Lcystin_1.Light		Evo04gnd-3	umol*gDW-1_glog_normalized	-2.314355116	Lcystin
malcoa.malcoa_1.Light		Evo04gnd-3	height_ratio	0.015532336	malcoa
mal-L.mal-L_1.Light		Evo04gnd-3	umol*gDW-1_glog_normalized	2.104599346	mal-L
met-L.met-L_1.Light		Evo04gnd-3	umol*gDW-1_glog_normalized	-1.020534882	met-L
mmal.mmal_1.Light		Evo04gnd-3	umol*gDW-1_glog_normalized	0.114013434	mmal
nad.nad_1.Light		Evo04gnd-3	umol*gDW-1_glog_normalized	1.644182984	nad
nadh.nadh_1.Light		Evo04gnd-3	umol*gDW-1_glog_normalized	-5.372191942	nadh
nadp.nadp_1.Light		Evo04gnd-3	umol*gDW-1_glog_normalized	-0.075339338	nadp
nadph.nadph_1.Light		Evo04gnd-3	umol*gDW-1_glog_normalized	-4.021570537	nadph
orn.orn_1.Light		Evo04gnd-3	umol*gDW-1_glog_normalized	2.70109804	orn
pep.pep_1.Light		Evo04gnd-3	umol*gDW-1_glog_normalized	-0.290926225	pep
phe-L.phe-L_1.Light		Evo04gnd-3	umol*gDW-1_glog_normalized	-0.303156596	phe-L
phpyr.phpyr_1.Light		Evo04gnd-3	umol*gDW-1_glog_normalized	2.854612911	phpyr
Pool_2pg_3pg.Pool_2pg_3pg_1.Light		Evo04gnd-3	umol*gDW-1_glog_normalized	1.111735224	Pool_2pg_3pg
prpp.prpp_1.Light		Evo04gnd-3	height_ratio	11.02776372	prpp
pyr.pyr_1.Light		Evo04gnd-3	umol*gDW-1_glog_normalized	3.559960585	pyr
r5p.r5p_1.Light		Evo04gnd-3	umol*gDW-1_glog_normalized	-1.229564359	r5p
ru5p-D.ru5p-D_1.Light		Evo04gnd-3	umol*gDW-1_glog_normalized	-2.25098277	ru5p-D
s7p.s7p_1.Light		Evo04gnd-3	umol*gDW-1_glog_normalized	-1.105298597	s7p
ser-L.ser-L_1.Light		Evo04gnd-3	umol*gDW-1_glog_normalized	0.537093817	ser-L
skm.skm_1.Light		Evo04gnd-3	umol*gDW-1_glog_normalized	-3.737940472	skm
succ.succ_1.Light		Evo04gnd-3	umol*gDW-1_glog_normalized	4.078830998	succ
succoa.succoa_1.Light		Evo04gnd-3	height_ratio	0.004663061	succoa
thr-L.thr-L_1.Light		Evo04gnd-3	umol*gDW-1_glog_normalized	1.585904375	thr-L
trp-L.trp-L_1.Light		Evo04gnd-3	umol*gDW-1_glog_normalized	-1.133784752	trp-L
tyr-L.tyr-L_1.Light		Evo04gnd-3	umol*gDW-1_glog_normalized	-0.360575713	tyr-L
udp.udp_1.Light		Evo04gnd-3	umol*gDW-1_glog_normalized	-1.043353866	udp
udpg.udpg_1.Light		Evo04gnd-3	umol*gDW-1_glog_normalized	2.171536315	udpg
udpglcur.udpglcur_1.Light		Evo04gnd-3	umol*gDW-1_glog_normalized	-1.910255082	udpglcur
ump.ump_1.Light		Evo04gnd-3	umol*gDW-1_glog_normalized	-1.191261223	ump
ura.ura_1.Light		Evo04gnd-3	umol*gDW-1_glog_normalized	-3.47085546	ura
uri.uri_1.Light		Evo04gnd-3	umol*gDW-1_glog_normalized	-4.447024885	uri
utp.utp_1.Light		Evo04gnd-3	umol*gDW-1_glog_normalized	1.286287729	utp
23dpg.23dpg_1.Light		Evo04gnd-7	umol*gDW-1_glog_normalized	0.248801127	23dpg
2mcit.2mcit_1.Light	mean_feature	Evo04gnd-7	height_ratio	2.522694314	2mcit
2obut.2obut_1.Light	mean_feature	Evo04gnd-7	height_ratio	0.930635518	2obut
6pgc.6pgc_1.Light		Evo04gnd-7	umol*gDW-1_glog_normalized	2.21103061	6pgc
accoa.accoa_1.Light		Evo04gnd-7	umol*gDW-1_glog_normalized	2.073606312	accoa
acon-C.acon-C_1.Light		Evo04gnd-7	umol*gDW-1_glog_normalized	2.023572598	acon-C
ade.ade_1.Light		Evo04gnd-7	umol*gDW-1_glog_normalized	-2.513227949	ade
adn.adn_1.Light		Evo04gnd-7	umol*gDW-1_glog_normalized	-3.967643348	adn
adp.adp_1.Light		Evo04gnd-7	umol*gDW-1_glog_normalized	0.151224774	adp
adpglc.adpglc_1.Light		Evo04gnd-7	umol*gDW-1_glog_normalized	-2.613164713	adpglc
AICAr.AICAr_1.Light		Evo04gnd-7	height_ratio	3.0648877	AICAr
akg.akg_1.Light		Evo04gnd-7	umol*gDW-1_glog_normalized	0.87305767	akg
ala-L.ala-L_1.Light		Evo04gnd-7	umol*gDW-1_glog_normalized	3.214527033	ala-L
amp.amp_1.Light		Evo04gnd-7	umol*gDW-1_glog_normalized	-0.10132523	amp
ara5p.ara5p_1.Light		Evo04gnd-7	height_ratio	0.747459672	ara5p
arg-L.arg-L_1.Light		Evo04gnd-7	umol*gDW-1_glog_normalized	-0.022448138	arg-L
asn-L.asn-L_1.Light		Evo04gnd-7	umol*gDW-1_glog_normalized	0.777491827	asn-L
asp-L.asp-L_1.Light		Evo04gnd-7	height_ratio	0.744834476	asp-L
atp.atp_1.Light		Evo04gnd-7	umol*gDW-1_glog_normalized	2.357923618	atp
camp.camp_1.Light		Evo04gnd-7	umol*gDW-1_glog_normalized	-1.857761671	camp
chor.chor_1.Light		Evo04gnd-7	umol*gDW-1_glog_normalized	6.795722933	chor
cit.cit_1.Light		Evo04gnd-7	umol*gDW-1_glog_normalized	-3.156825774	cit
cit.cit_2.Light		Evo04gnd-7	umol*gDW-1_glog_normalized	3.460737291	cit
citr-L.citr-L_1.Light		Evo04gnd-7	umol*gDW-1_glog_normalized	-0.173549887	citr-L
cmp.cmp_1.Light		Evo04gnd-7	umol*gDW-1_glog_normalized	-0.838357014	cmp
coa.coa_1.Light		Evo04gnd-7	umol*gDW-1_glog_normalized	1.631524429	coa
ctp.ctp_1.Light		Evo04gnd-7	umol*gDW-1_glog_normalized	0.386140788	ctp
dadp.dadp_1.Light		Evo04gnd-7	umol*gDW-1_glog_normalized	-2.809154769	dadp
damp.damp_1.Light		Evo04gnd-7	umol*gDW-1_glog_normalized	-3.717106638	damp
datp.datp_1.Light		Evo04gnd-7	umol*gDW-1_glog_normalized	-1.189903489	datp
dcdp.dcdp_1.Light		Evo04gnd-7	umol*gDW-1_glog_normalized	-2.185176635	dcdp
dcmp.dcmp_1.Light		Evo04gnd-7	umol*gDW-1_glog_normalized	-3.533949154	dcmp
dctp.dctp_1.Light		Evo04gnd-7	umol*gDW-1_glog_normalized	-0.898168154	dctp
dhap.dhap_1.Light		Evo04gnd-7	umol*gDW-1_glog_normalized	2.119131501	dhap
dimp.dimp_1.Light		Evo04gnd-7	umol*gDW-1_glog_normalized	-5.064993251	dimp
dtdpglu.dtdpglu_1.Light		Evo04gnd-7	umol*gDW-1_glog_normalized	-4.16302525	dtdpglu
dtmp.dtmp_1.Light		Evo04gnd-7	umol*gDW-1_glog_normalized	-0.622158604	dtmp
dttp.dttp_1.Light		Evo04gnd-7	umol*gDW-1_glog_normalized	1.243280894	dttp
dump.dump_1.Light		Evo04gnd-7	umol*gDW-1_glog_normalized	-3.314531714	dump
dutp.dutp_1.Light		Evo04gnd-7	umol*gDW-1_glog_normalized	-3.330515551	dutp
f6p.f6p_1.Light		Evo04gnd-7	umol*gDW-1_glog_normalized	0.451847563	f6p
fad.fad_1.Light		Evo04gnd-7	umol*gDW-1_glog_normalized	-0.833722377	fad
fdp.fdp_1.Light		Evo04gnd-7	umol*gDW-1_glog_normalized	2.758384505	fdp
fum.fum_1.Light		Evo04gnd-7	umol*gDW-1_glog_normalized	2.960758083	fum
g1p.g1p_1.Light		Evo04gnd-7	umol*gDW-1_glog_normalized	0.860556331	g1p
g3p.g3p_1.Light		Evo04gnd-7	height_ratio	0.910886973	g3p
g6p.g6p_1.Light		Evo04gnd-7	umol*gDW-1_glog_normalized	2.145945575	g6p
gam6p.gam6p_1.Light		Evo04gnd-7	umol*gDW-1_glog_normalized	0.434037735	gam6p
gdp.gdp_1.Light		Evo04gnd-7	umol*gDW-1_glog_normalized	-1.225782046	gdp
gln-L.gln-L_1.Light		Evo04gnd-7	umol*gDW-1_glog_normalized	3.980194448	gln-L
glu-L.glu-L_1.Light		Evo04gnd-7	umol*gDW-1_glog_normalized	4.826138553	glu-L
glutacon.glutacon_1.Light		Evo04gnd-7	umol*gDW-1_glog_normalized	6.028089372	glutacon
glx.glx_1.Light		Evo04gnd-7	umol*gDW-1_glog_normalized	4.665769691	glx
glyc3p.glyc3p_1.Light		Evo04gnd-7	umol*gDW-1_glog_normalized	0.717380747	glyc3p
glyclt.glyclt_1.Light		Evo04gnd-7	umol*gDW-1_glog_normalized	2.653476768	glyclt
gmp.gmp_1.Light		Evo04gnd-7	umol*gDW-1_glog_normalized	0.06300197	gmp
gsn.gsn_1.Light		Evo04gnd-7	umol*gDW-1_glog_normalized	-4.941208904	gsn
gthox.gthox_1.Light		Evo04gnd-7	umol*gDW-1_glog_normalized	3.018082191	gthox
gthrd.gthrd_1.Light		Evo04gnd-7	umol*gDW-1_glog_normalized	4.118702278	gthrd
gtp.gtp_1.Light		Evo04gnd-7	umol*gDW-1_glog_normalized	0.867516316	gtp
gua.gua_1.Light		Evo04gnd-7	umol*gDW-1_glog_normalized	-3.313158914	gua
his-L.his-L_1.Light		Evo04gnd-7	umol*gDW-1_glog_normalized	1.374637862	his-L
hxan.hxan_1.Light		Evo04gnd-7	umol*gDW-1_glog_normalized	-3.9695445	hxan
icit.icit_2.Light		Evo04gnd-7	umol*gDW-1_glog_normalized	-1.032023077	icit
imp.imp_1.Light		Evo04gnd-7	umol*gDW-1_glog_normalized	-1.75763976	imp
ins.ins_1.Light		Evo04gnd-7	umol*gDW-1_glog_normalized	-5.625166964	ins
itp.itp_1.Light		Evo04gnd-7	umol*gDW-1_glog_normalized	-3.92444984	itp
lac-D.lac-D_1.Light		Evo04gnd-7	umol*gDW-1_glog_normalized	4.845096698	lac-D
Lcystin.Lcystin_1.Light		Evo04gnd-7	umol*gDW-1_glog_normalized	-1.708292564	Lcystin
malcoa.malcoa_1.Light		Evo04gnd-7	height_ratio	0.028510522	malcoa
mal-L.mal-L_1.Light		Evo04gnd-7	umol*gDW-1_glog_normalized	2.261934177	mal-L
met-L.met-L_1.Light		Evo04gnd-7	umol*gDW-1_glog_normalized	-1.250025344	met-L
mmal.mmal_1.Light		Evo04gnd-7	umol*gDW-1_glog_normalized	-0.392784931	mmal
nad.nad_1.Light		Evo04gnd-7	umol*gDW-1_glog_normalized	2.03999362	nad
nadh.nadh_1.Light		Evo04gnd-7	umol*gDW-1_glog_normalized	-5.297648232	nadh
nadp.nadp_1.Light		Evo04gnd-7	umol*gDW-1_glog_normalized	0.369968342	nadp
nadph.nadph_1.Light		Evo04gnd-7	umol*gDW-1_glog_normalized	-3.733490131	nadph
orn.orn_1.Light		Evo04gnd-7	umol*gDW-1_glog_normalized	2.742291845	orn
pep.pep_1.Light		Evo04gnd-7	umol*gDW-1_glog_normalized	0.175138572	pep
phe-L.phe-L_1.Light		Evo04gnd-7	umol*gDW-1_glog_normalized	-0.129455725	phe-L
phpyr.phpyr_1.Light		Evo04gnd-7	umol*gDW-1_glog_normalized	3.255529483	phpyr
Pool_2pg_3pg.Pool_2pg_3pg_1.Light		Evo04gnd-7	umol*gDW-1_glog_normalized	1.697462416	Pool_2pg_3pg
prpp.prpp_1.Light		Evo04gnd-7	height_ratio	16.24114111	prpp
pyr.pyr_1.Light		Evo04gnd-7	umol*gDW-1_glog_normalized	3.568785914	pyr
r5p.r5p_1.Light		Evo04gnd-7	umol*gDW-1_glog_normalized	-1.185325981	r5p
ru5p-D.ru5p-D_1.Light		Evo04gnd-7	umol*gDW-1_glog_normalized	-2.033581443	ru5p-D
s7p.s7p_1.Light		Evo04gnd-7	umol*gDW-1_glog_normalized	-0.631152712	s7p
ser-L.ser-L_1.Light		Evo04gnd-7	umol*gDW-1_glog_normalized	0.965486604	ser-L
skm.skm_1.Light		Evo04gnd-7	umol*gDW-1_glog_normalized	-3.495852029	skm
succ.succ_1.Light		Evo04gnd-7	umol*gDW-1_glog_normalized	3.390533937	succ
succoa.succoa_1.Light		Evo04gnd-7	height_ratio	0.116322794	succoa
thr-L.thr-L_1.Light		Evo04gnd-7	umol*gDW-1_glog_normalized	1.664911341	thr-L
trp-L.trp-L_1.Light		Evo04gnd-7	umol*gDW-1_glog_normalized	-1.998420512	trp-L
tyr-L.tyr-L_1.Light		Evo04gnd-7	umol*gDW-1_glog_normalized	-0.473896975	tyr-L
udp.udp_1.Light		Evo04gnd-7	umol*gDW-1_glog_normalized	-0.587820917	udp
udpg.udpg_1.Light		Evo04gnd-7	umol*gDW-1_glog_normalized	2.501277075	udpg
udpglcur.udpglcur_1.Light		Evo04gnd-7	umol*gDW-1_glog_normalized	-1.411091932	udpglcur
ump.ump_1.Light		Evo04gnd-7	umol*gDW-1_glog_normalized	-0.605960935	ump
ura.ura_1.Light		Evo04gnd-7	umol*gDW-1_glog_normalized	-3.413216207	ura
uri.uri_1.Light		Evo04gnd-7	umol*gDW-1_glog_normalized	-3.627835102	uri
utp.utp_1.Light		Evo04gnd-7	umol*gDW-1_glog_normalized	1.499371069	utp
23dpg.23dpg_1.Light		Evo04gnd-8	umol*gDW-1_glog_normalized	0.109652425	23dpg
2mcit.2mcit_1.Light	mean_feature	Evo04gnd-8	height_ratio	2.522694314	2mcit
2obut.2obut_1.Light	mean_feature	Evo04gnd-8	height_ratio	0.930635518	2obut
6pgc.6pgc_1.Light		Evo04gnd-8	umol*gDW-1_glog_normalized	2.250989247	6pgc
accoa.accoa_1.Light		Evo04gnd-8	umol*gDW-1_glog_normalized	1.574551006	accoa
acon-C.acon-C_1.Light		Evo04gnd-8	umol*gDW-1_glog_normalized	1.941529694	acon-C
ade.ade_1.Light		Evo04gnd-8	umol*gDW-1_glog_normalized	-2.409340634	ade
adn.adn_1.Light		Evo04gnd-8	umol*gDW-1_glog_normalized	-4.541872003	adn
adp.adp_1.Light		Evo04gnd-8	umol*gDW-1_glog_normalized	-0.174457169	adp
adpglc.adpglc_1.Light		Evo04gnd-8	umol*gDW-1_glog_normalized	-2.845127059	adpglc
AICAr.AICAr_1.Light		Evo04gnd-8	height_ratio	5.979677466	AICAr
akg.akg_1.Light		Evo04gnd-8	umol*gDW-1_glog_normalized	0.026781835	akg
ala-L.ala-L_1.Light		Evo04gnd-8	umol*gDW-1_glog_normalized	3.673384432	ala-L
amp.amp_1.Light		Evo04gnd-8	umol*gDW-1_glog_normalized	-0.108912064	amp
ara5p.ara5p_1.Light		Evo04gnd-8	height_ratio	0.740830063	ara5p
arg-L.arg-L_1.Light		Evo04gnd-8	umol*gDW-1_glog_normalized	-0.117891309	arg-L
asn-L.asn-L_1.Light		Evo04gnd-8	umol*gDW-1_glog_normalized	0.968879386	asn-L
asp-L.asp-L_1.Light		Evo04gnd-8	height_ratio	0.628497533	asp-L
atp.atp_1.Light		Evo04gnd-8	umol*gDW-1_glog_normalized	1.920199125	atp
camp.camp_1.Light		Evo04gnd-8	umol*gDW-1_glog_normalized	-1.488300304	camp
chor.chor_1.Light		Evo04gnd-8	umol*gDW-1_glog_normalized	6.79075182	chor
cit.cit_1.Light		Evo04gnd-8	umol*gDW-1_glog_normalized	-3.367215358	cit
cit.cit_2.Light		Evo04gnd-8	umol*gDW-1_glog_normalized	3.154550458	cit
citr-L.citr-L_1.Light		Evo04gnd-8	umol*gDW-1_glog_normalized	-0.739594962	citr-L
cmp.cmp_1.Light		Evo04gnd-8	umol*gDW-1_glog_normalized	-1.252164383	cmp
coa.coa_1.Light		Evo04gnd-8	umol*gDW-1_glog_normalized	1.498212805	coa
ctp.ctp_1.Light		Evo04gnd-8	umol*gDW-1_glog_normalized	-0.193263489	ctp
dadp.dadp_1.Light		Evo04gnd-8	umol*gDW-1_glog_normalized	-2.680420134	dadp
damp.damp_1.Light		Evo04gnd-8	umol*gDW-1_glog_normalized	-3.823405081	damp
datp.datp_1.Light		Evo04gnd-8	umol*gDW-1_glog_normalized	-1.330612814	datp
dcdp.dcdp_1.Light		Evo04gnd-8	umol*gDW-1_glog_normalized	-2.492064056	dcdp
dcmp.dcmp_1.Light		Evo04gnd-8	umol*gDW-1_glog_normalized	-3.528217008	dcmp
dctp.dctp_1.Light		Evo04gnd-8	umol*gDW-1_glog_normalized	-1.264998782	dctp
dhap.dhap_1.Light		Evo04gnd-8	umol*gDW-1_glog_normalized	2.147521973	dhap
dimp.dimp_1.Light		Evo04gnd-8	umol*gDW-1_glog_normalized	-6.086896783	dimp
dtdpglu.dtdpglu_1.Light		Evo04gnd-8	umol*gDW-1_glog_normalized	-4.18344581	dtdpglu
dtmp.dtmp_1.Light		Evo04gnd-8	umol*gDW-1_glog_normalized	-0.569743221	dtmp
dttp.dttp_1.Light		Evo04gnd-8	umol*gDW-1_glog_normalized	0.786377093	dttp
dump.dump_1.Light		Evo04gnd-8	umol*gDW-1_glog_normalized	-3.405941052	dump
dutp.dutp_1.Light		Evo04gnd-8	umol*gDW-1_glog_normalized	-3.559614548	dutp
f6p.f6p_1.Light		Evo04gnd-8	umol*gDW-1_glog_normalized	0.554194714	f6p
fad.fad_1.Light		Evo04gnd-8	umol*gDW-1_glog_normalized	-1.531608808	fad
fdp.fdp_1.Light		Evo04gnd-8	umol*gDW-1_glog_normalized	2.251401727	fdp
fum.fum_1.Light		Evo04gnd-8	umol*gDW-1_glog_normalized	3.071636024	fum
g1p.g1p_1.Light		Evo04gnd-8	umol*gDW-1_glog_normalized	0.697777427	g1p
g3p.g3p_1.Light		Evo04gnd-8	height_ratio	1.125516204	g3p
g6p.g6p_1.Light		Evo04gnd-8	umol*gDW-1_glog_normalized	2.055263356	g6p
gam6p.gam6p_1.Light		Evo04gnd-8	umol*gDW-1_glog_normalized	0.345340365	gam6p
gdp.gdp_1.Light		Evo04gnd-8	umol*gDW-1_glog_normalized	-1.647843223	gdp
gln-L.gln-L_1.Light		Evo04gnd-8	umol*gDW-1_glog_normalized	3.35928243	gln-L
glu-L.glu-L_1.Light		Evo04gnd-8	umol*gDW-1_glog_normalized	4.31293061	glu-L
glutacon.glutacon_1.Light		Evo04gnd-8	umol*gDW-1_glog_normalized	7.273026676	glutacon
glx.glx_1.Light		Evo04gnd-8	umol*gDW-1_glog_normalized	5.098396478	glx
glyc3p.glyc3p_1.Light		Evo04gnd-8	umol*gDW-1_glog_normalized	1.150364187	glyc3p
glyclt.glyclt_1.Light		Evo04gnd-8	umol*gDW-1_glog_normalized	3.177051356	glyclt
gmp.gmp_1.Light		Evo04gnd-8	umol*gDW-1_glog_normalized	-0.339414846	gmp
gsn.gsn_1.Light		Evo04gnd-8	umol*gDW-1_glog_normalized	-6.282514547	gsn
gthox.gthox_1.Light		Evo04gnd-8	umol*gDW-1_glog_normalized	2.751199668	gthox
gthrd.gthrd_1.Light		Evo04gnd-8	umol*gDW-1_glog_normalized	3.777450804	gthrd
gtp.gtp_1.Light		Evo04gnd-8	umol*gDW-1_glog_normalized	0.238992508	gtp
gua.gua_1.Light		Evo04gnd-8	umol*gDW-1_glog_normalized	-3.564485419	gua
his-L.his-L_1.Light		Evo04gnd-8	umol*gDW-1_glog_normalized	1.109320072	his-L
hxan.hxan_1.Light		Evo04gnd-8	umol*gDW-1_glog_normalized	-4.236479598	hxan
icit.icit_2.Light		Evo04gnd-8	umol*gDW-1_glog_normalized	-1.424445497	icit
imp.imp_1.Light		Evo04gnd-8	umol*gDW-1_glog_normalized	-2.120972267	imp
ins.ins_1.Light		Evo04gnd-8	umol*gDW-1_glog_normalized	-6.429817032	ins
itp.itp_1.Light		Evo04gnd-8	umol*gDW-1_glog_normalized	-4.171993527	itp
lac-D.lac-D_1.Light		Evo04gnd-8	umol*gDW-1_glog_normalized	5.965009565	lac-D
Lcystin.Lcystin_1.Light		Evo04gnd-8	umol*gDW-1_glog_normalized	-2.148693245	Lcystin
malcoa.malcoa_1.Light		Evo04gnd-8	height_ratio	0.019504041	malcoa
mal-L.mal-L_1.Light		Evo04gnd-8	umol*gDW-1_glog_normalized	1.114189077	mal-L
met-L.met-L_1.Light		Evo04gnd-8	umol*gDW-1_glog_normalized	-1.421349227	met-L
mmal.mmal_1.Light		Evo04gnd-8	umol*gDW-1_glog_normalized	1.038569728	mmal
nad.nad_1.Light		Evo04gnd-8	umol*gDW-1_glog_normalized	1.740205231	nad
nadh.nadh_1.Light		Evo04gnd-8	umol*gDW-1_glog_normalized	-5.823192271	nadh
nadp.nadp_1.Light		Evo04gnd-8	umol*gDW-1_glog_normalized	0.022720232	nadp
nadph.nadph_1.Light		Evo04gnd-8	umol*gDW-1_glog_normalized	-4.14840231	nadph
orn.orn_1.Light		Evo04gnd-8	umol*gDW-1_glog_normalized	2.828054869	orn
pep.pep_1.Light		Evo04gnd-8	umol*gDW-1_glog_normalized	0.184201251	pep
phe-L.phe-L_1.Light		Evo04gnd-8	umol*gDW-1_glog_normalized	-0.113683066	phe-L
phpyr.phpyr_1.Light		Evo04gnd-8	umol*gDW-1_glog_normalized	3.516447641	phpyr
Pool_2pg_3pg.Pool_2pg_3pg_1.Light		Evo04gnd-8	umol*gDW-1_glog_normalized	1.669840005	Pool_2pg_3pg
prpp.prpp_1.Light		Evo04gnd-8	height_ratio	9.628678538	prpp
pyr.pyr_1.Light		Evo04gnd-8	umol*gDW-1_glog_normalized	4.161753837	pyr
r5p.r5p_1.Light		Evo04gnd-8	umol*gDW-1_glog_normalized	-0.905239712	r5p
ru5p-D.ru5p-D_1.Light		Evo04gnd-8	umol*gDW-1_glog_normalized	-1.91907117	ru5p-D
s7p.s7p_1.Light		Evo04gnd-8	umol*gDW-1_glog_normalized	-1.067735734	s7p
ser-L.ser-L_1.Light		Evo04gnd-8	umol*gDW-1_glog_normalized	0.735127229	ser-L
skm.skm_1.Light		Evo04gnd-8	umol*gDW-1_glog_normalized	-3.14835676	skm
succ.succ_1.Light		Evo04gnd-8	umol*gDW-1_glog_normalized	4.710417507	succ
succoa.succoa_1.Light		Evo04gnd-8	height_ratio	0.020834431	succoa
thr-L.thr-L_1.Light		Evo04gnd-8	umol*gDW-1_glog_normalized	1.549346156	thr-L
trp-L.trp-L_1.Light		Evo04gnd-8	umol*gDW-1_glog_normalized	-2.659187474	trp-L
tyr-L.tyr-L_1.Light		Evo04gnd-8	umol*gDW-1_glog_normalized	-0.847736136	tyr-L
udp.udp_1.Light		Evo04gnd-8	umol*gDW-1_glog_normalized	-0.872850323	udp
udpg.udpg_1.Light		Evo04gnd-8	umol*gDW-1_glog_normalized	2.250376765	udpg
udpglcur.udpglcur_1.Light		Evo04gnd-8	umol*gDW-1_glog_normalized	-1.856234216	udpglcur
ump.ump_1.Light		Evo04gnd-8	umol*gDW-1_glog_normalized	-0.785676732	ump
ura.ura_1.Light		Evo04gnd-8	umol*gDW-1_glog_normalized	-3.403602598	ura
uri.uri_1.Light		Evo04gnd-8	umol*gDW-1_glog_normalized	-4.25892913	uri
utp.utp_1.Light		Evo04gnd-8	umol*gDW-1_glog_normalized	1.178432096	utp
23dpg.23dpg_1.Light		Evo04gnd-9	umol*gDW-1_glog_normalized	-0.248677459	23dpg
2mcit.2mcit_1.Light	mean_feature	Evo04gnd-9	height_ratio	2.522694314	2mcit
2obut.2obut_1.Light	mean_feature	Evo04gnd-9	height_ratio	0.930635518	2obut
6pgc.6pgc_1.Light		Evo04gnd-9	umol*gDW-1_glog_normalized	2.022279091	6pgc
accoa.accoa_1.Light		Evo04gnd-9	umol*gDW-1_glog_normalized	2.160533937	accoa
acon-C.acon-C_1.Light		Evo04gnd-9	umol*gDW-1_glog_normalized	1.677937096	acon-C
ade.ade_1.Light		Evo04gnd-9	umol*gDW-1_glog_normalized	-2.605608474	ade
adn.adn_1.Light		Evo04gnd-9	umol*gDW-1_glog_normalized	-4.20552565	adn
adp.adp_1.Light		Evo04gnd-9	umol*gDW-1_glog_normalized	-0.091186095	adp
adpglc.adpglc_1.Light		Evo04gnd-9	umol*gDW-1_glog_normalized	-2.864551101	adpglc
AICAr.AICAr_1.Light		Evo04gnd-9	height_ratio	4.472163037	AICAr
akg.akg_1.Light		Evo04gnd-9	umol*gDW-1_glog_normalized	0.250793264	akg
ala-L.ala-L_1.Light		Evo04gnd-9	umol*gDW-1_glog_normalized	3.180814955	ala-L
amp.amp_1.Light		Evo04gnd-9	umol*gDW-1_glog_normalized	-0.443183525	amp
ara5p.ara5p_1.Light		Evo04gnd-9	height_ratio	0.403677305	ara5p
arg-L.arg-L_1.Light		Evo04gnd-9	umol*gDW-1_glog_normalized	0.079740658	arg-L
asn-L.asn-L_1.Light		Evo04gnd-9	umol*gDW-1_glog_normalized	0.970249843	asn-L
asp-L.asp-L_1.Light		Evo04gnd-9	height_ratio	0.600450191	asp-L
atp.atp_1.Light		Evo04gnd-9	umol*gDW-1_glog_normalized	2.051057344	atp
camp.camp_1.Light		Evo04gnd-9	umol*gDW-1_glog_normalized	-2.103729777	camp
chor.chor_1.Light		Evo04gnd-9	umol*gDW-1_glog_normalized	6.69237895	chor
cit.cit_1.Light		Evo04gnd-9	umol*gDW-1_glog_normalized	-3.407183171	cit
cit.cit_2.Light		Evo04gnd-9	umol*gDW-1_glog_normalized	2.912064312	cit
citr-L.citr-L_1.Light		Evo04gnd-9	umol*gDW-1_glog_normalized	-0.350127035	citr-L
cmp.cmp_1.Light		Evo04gnd-9	umol*gDW-1_glog_normalized	-1.412688751	cmp
coa.coa_1.Light		Evo04gnd-9	umol*gDW-1_glog_normalized	1.647670897	coa
ctp.ctp_1.Light		Evo04gnd-9	umol*gDW-1_glog_normalized	0.360134108	ctp
dadp.dadp_1.Light		Evo04gnd-9	umol*gDW-1_glog_normalized	-2.848952404	dadp
damp.damp_1.Light		Evo04gnd-9	umol*gDW-1_glog_normalized	-4.30119186	damp
datp.datp_1.Light		Evo04gnd-9	umol*gDW-1_glog_normalized	-0.980633684	datp
dcdp.dcdp_1.Light		Evo04gnd-9	umol*gDW-1_glog_normalized	-2.609000258	dcdp
dcmp.dcmp_1.Light		Evo04gnd-9	umol*gDW-1_glog_normalized	-3.987698581	dcmp
dctp.dctp_1.Light		Evo04gnd-9	umol*gDW-1_glog_normalized	-0.853913766	dctp
dhap.dhap_1.Light		Evo04gnd-9	umol*gDW-1_glog_normalized	1.64032855	dhap
dimp.dimp_1.Light		Evo04gnd-9	umol*gDW-1_glog_normalized	-5.939546773	dimp
dtdpglu.dtdpglu_1.Light		Evo04gnd-9	umol*gDW-1_glog_normalized	-4.012769323	dtdpglu
dtmp.dtmp_1.Light		Evo04gnd-9	umol*gDW-1_glog_normalized	-0.921673614	dtmp
dttp.dttp_1.Light		Evo04gnd-9	umol*gDW-1_glog_normalized	1.376896764	dttp
dump.dump_1.Light		Evo04gnd-9	umol*gDW-1_glog_normalized	-3.638284709	dump
dutp.dutp_1.Light		Evo04gnd-9	umol*gDW-1_glog_normalized	-3.632244044	dutp
f6p.f6p_1.Light		Evo04gnd-9	umol*gDW-1_glog_normalized	-0.330260239	f6p
fad.fad_1.Light		Evo04gnd-9	umol*gDW-1_glog_normalized	-1.151856614	fad
fdp.fdp_1.Light		Evo04gnd-9	umol*gDW-1_glog_normalized	1.823633558	fdp
fum.fum_1.Light		Evo04gnd-9	umol*gDW-1_glog_normalized	2.797356029	fum
g1p.g1p_1.Light		Evo04gnd-9	umol*gDW-1_glog_normalized	0.267367445	g1p
g3p.g3p_1.Light		Evo04gnd-9	height_ratio	0.807351198	g3p
g6p.g6p_1.Light		Evo04gnd-9	umol*gDW-1_glog_normalized	1.889472443	g6p
gam6p.gam6p_1.Light		Evo04gnd-9	umol*gDW-1_glog_normalized	0.449397318	gam6p
gdp.gdp_1.Light		Evo04gnd-9	umol*gDW-1_glog_normalized	-1.260377691	gdp
gln-L.gln-L_1.Light		Evo04gnd-9	umol*gDW-1_glog_normalized	3.58546301	gln-L
glu-L.glu-L_1.Light		Evo04gnd-9	umol*gDW-1_glog_normalized	4.228794809	glu-L
glutacon.glutacon_1.Light		Evo04gnd-9	umol*gDW-1_glog_normalized	6.673518213	glutacon
glx.glx_1.Light		Evo04gnd-9	umol*gDW-1_glog_normalized	4.644730092	glx
glyc3p.glyc3p_1.Light		Evo04gnd-9	umol*gDW-1_glog_normalized	0.749964863	glyc3p
glyclt.glyclt_1.Light		Evo04gnd-9	umol*gDW-1_glog_normalized	2.991410323	glyclt
gmp.gmp_1.Light		Evo04gnd-9	umol*gDW-1_glog_normalized	-0.637851836	gmp
gsn.gsn_1.Light		Evo04gnd-9	umol*gDW-1_glog_normalized	-5.830037634	gsn
gthox.gthox_1.Light		Evo04gnd-9	umol*gDW-1_glog_normalized	2.786247434	gthox
gthrd.gthrd_1.Light		Evo04gnd-9	umol*gDW-1_glog_normalized	3.615434056	gthrd
gtp.gtp_1.Light		Evo04gnd-9	umol*gDW-1_glog_normalized	0.559473391	gtp
gua.gua_1.Light		Evo04gnd-9	umol*gDW-1_glog_normalized	-3.830749662	gua
his-L.his-L_1.Light		Evo04gnd-9	umol*gDW-1_glog_normalized	1.077983328	his-L
hxan.hxan_1.Light		Evo04gnd-9	umol*gDW-1_glog_normalized	-4.271520102	hxan
icit.icit_2.Light		Evo04gnd-9	umol*gDW-1_glog_normalized	-1.030483085	icit
imp.imp_1.Light		Evo04gnd-9	umol*gDW-1_glog_normalized	-1.737843757	imp
ins.ins_1.Light		Evo04gnd-9	umol*gDW-1_glog_normalized	-6.581508262	ins
itp.itp_1.Light		Evo04gnd-9	umol*gDW-1_glog_normalized	-3.341046859	itp
lac-D.lac-D_1.Light		Evo04gnd-9	umol*gDW-1_glog_normalized	5.441789225	lac-D
Lcystin.Lcystin_1.Light		Evo04gnd-9	umol*gDW-1_glog_normalized	-3.328762449	Lcystin
malcoa.malcoa_1.Light		Evo04gnd-9	height_ratio	0.01262087	malcoa
mal-L.mal-L_1.Light		Evo04gnd-9	umol*gDW-1_glog_normalized	1.970298361	mal-L
met-L.met-L_1.Light		Evo04gnd-9	umol*gDW-1_glog_normalized	-0.924017881	met-L
mmal.mmal_1.Light		Evo04gnd-9	umol*gDW-1_glog_normalized	0.195036793	mmal
nad.nad_1.Light		Evo04gnd-9	umol*gDW-1_glog_normalized	1.688373257	nad
nadh.nadh_1.Light		Evo04gnd-9	umol*gDW-1_glog_normalized	-5.259410743	nadh
nadp.nadp_1.Light		Evo04gnd-9	umol*gDW-1_glog_normalized	-0.423322615	nadp
nadph.nadph_1.Light		Evo04gnd-9	umol*gDW-1_glog_normalized	-3.957452727	nadph
orn.orn_1.Light		Evo04gnd-9	umol*gDW-1_glog_normalized	2.267461874	orn
pep.pep_1.Light		Evo04gnd-9	umol*gDW-1_glog_normalized	-0.559376986	pep
phe-L.phe-L_1.Light		Evo04gnd-9	umol*gDW-1_glog_normalized	-0.168859713	phe-L
phpyr.phpyr_1.Light		Evo04gnd-9	umol*gDW-1_glog_normalized	2.799082633	phpyr
Pool_2pg_3pg.Pool_2pg_3pg_1.Light		Evo04gnd-9	umol*gDW-1_glog_normalized	1.357146046	Pool_2pg_3pg
prpp.prpp_1.Light		Evo04gnd-9	height_ratio	10.46794206	prpp
pyr.pyr_1.Light		Evo04gnd-9	umol*gDW-1_glog_normalized	3.289823303	pyr
r5p.r5p_1.Light		Evo04gnd-9	umol*gDW-1_glog_normalized	-0.93088023	r5p
ru5p-D.ru5p-D_1.Light		Evo04gnd-9	umol*gDW-1_glog_normalized	-2.822271506	ru5p-D
s7p.s7p_1.Light		Evo04gnd-9	umol*gDW-1_glog_normalized	-1.426602777	s7p
ser-L.ser-L_1.Light		Evo04gnd-9	umol*gDW-1_glog_normalized	0.39212869	ser-L
skm.skm_1.Light		Evo04gnd-9	umol*gDW-1_glog_normalized	-3.429936897	skm
succ.succ_1.Light		Evo04gnd-9	umol*gDW-1_glog_normalized	4.122187885	succ
succoa.succoa_1.Light		Evo04gnd-9	height_ratio	0.00341178	succoa
thr-L.thr-L_1.Light		Evo04gnd-9	umol*gDW-1_glog_normalized	1.250331127	thr-L
trp-L.trp-L_1.Light		Evo04gnd-9	umol*gDW-1_glog_normalized	-0.991560769	trp-L
tyr-L.tyr-L_1.Light		Evo04gnd-9	umol*gDW-1_glog_normalized	-0.368042828	tyr-L
udp.udp_1.Light		Evo04gnd-9	umol*gDW-1_glog_normalized	-0.98618688	udp
udpg.udpg_1.Light		Evo04gnd-9	umol*gDW-1_glog_normalized	2.065490816	udpg
udpglcur.udpglcur_1.Light		Evo04gnd-9	umol*gDW-1_glog_normalized	-1.925802209	udpglcur
ump.ump_1.Light		Evo04gnd-9	umol*gDW-1_glog_normalized	-1.205959221	ump
ura.ura_1.Light		Evo04gnd-9	umol*gDW-1_glog_normalized	-3.325548686	ura
uri.uri_1.Light		Evo04gnd-9	umol*gDW-1_glog_normalized	-4.138456415	uri
utp.utp_1.Light		Evo04gnd-9	umol*gDW-1_glog_normalized	1.237084965	utp
23dpg.23dpg_1.Light		Evo04gndEvo01EP-1	umol*gDW-1_glog_normalized	1.1900567	23dpg
2mcit.2mcit_1.Light	mean_feature	Evo04gndEvo01EP-1	height_ratio	2.522694314	2mcit
2obut.2obut_1.Light	mean_feature	Evo04gndEvo01EP-1	height_ratio	0.930635518	2obut
6pgc.6pgc_1.Light		Evo04gndEvo01EP-1	umol*gDW-1_glog_normalized	1.766474656	6pgc
accoa.accoa_1.Light		Evo04gndEvo01EP-1	umol*gDW-1_glog_normalized	2.090308122	accoa
acon-C.acon-C_1.Light		Evo04gndEvo01EP-1	umol*gDW-1_glog_normalized	0.926370098	acon-C
ade.ade_1.Light		Evo04gndEvo01EP-1	umol*gDW-1_glog_normalized	-3.575365752	ade
adn.adn_1.Light		Evo04gndEvo01EP-1	umol*gDW-1_glog_normalized	-3.839282899	adn
adp.adp_1.Light		Evo04gndEvo01EP-1	umol*gDW-1_glog_normalized	0.145280238	adp
adpglc.adpglc_1.Light		Evo04gndEvo01EP-1	umol*gDW-1_glog_normalized	-4.038608468	adpglc
AICAr.AICAr_1.Light		Evo04gndEvo01EP-1	height_ratio	3.042685905	AICAr
akg.akg_1.Light		Evo04gndEvo01EP-1	umol*gDW-1_glog_normalized	-0.703847366	akg
ala-L.ala-L_1.Light		Evo04gndEvo01EP-1	umol*gDW-1_glog_normalized	1.780398268	ala-L
amp.amp_1.Light		Evo04gndEvo01EP-1	umol*gDW-1_glog_normalized	-0.621307059	amp
ara5p.ara5p_1.Light		Evo04gndEvo01EP-1	height_ratio	0.965912722	ara5p
arg-L.arg-L_1.Light		Evo04gndEvo01EP-1	umol*gDW-1_glog_normalized	-0.612492221	arg-L
asn-L.asn-L_1.Light		Evo04gndEvo01EP-1	umol*gDW-1_glog_normalized	1.203083986	asn-L
asp-L.asp-L_1.Light		Evo04gndEvo01EP-1	height_ratio	0.550703321	asp-L
atp.atp_1.Light		Evo04gndEvo01EP-1	umol*gDW-1_glog_normalized	2.354911479	atp
camp.camp_1.Light		Evo04gndEvo01EP-1	umol*gDW-1_glog_normalized	-2.6044187	camp
chor.chor_1.Light		Evo04gndEvo01EP-1	umol*gDW-1_glog_normalized	5.86086794	chor
cit.cit_1.Light		Evo04gndEvo01EP-1	umol*gDW-1_glog_normalized	-3.076465789	cit
cit.cit_2.Light		Evo04gndEvo01EP-1	umol*gDW-1_glog_normalized	2.582865196	cit
citr-L.citr-L_1.Light		Evo04gndEvo01EP-1	umol*gDW-1_glog_normalized	-1.636613628	citr-L
cmp.cmp_1.Light		Evo04gndEvo01EP-1	umol*gDW-1_glog_normalized	-0.861257207	cmp
coa.coa_1.Light		Evo04gndEvo01EP-1	umol*gDW-1_glog_normalized	2.20842189	coa
ctp.ctp_1.Light		Evo04gndEvo01EP-1	umol*gDW-1_glog_normalized	-0.627788963	ctp
dadp.dadp_1.Light		Evo04gndEvo01EP-1	umol*gDW-1_glog_normalized	-2.973472427	dadp
damp.damp_1.Light		Evo04gndEvo01EP-1	umol*gDW-1_glog_normalized	-3.911293298	damp
datp.datp_1.Light		Evo04gndEvo01EP-1	umol*gDW-1_glog_normalized	-1.343124798	datp
dcdp.dcdp_1.Light		Evo04gndEvo01EP-1	umol*gDW-1_glog_normalized	-2.020673135	dcdp
dcmp.dcmp_1.Light		Evo04gndEvo01EP-1	umol*gDW-1_glog_normalized	-3.405717677	dcmp
dctp.dctp_1.Light		Evo04gndEvo01EP-1	umol*gDW-1_glog_normalized	-1.306236899	dctp
dhap.dhap_1.Light		Evo04gndEvo01EP-1	umol*gDW-1_glog_normalized	1.928232398	dhap
dimp.dimp_1.Light		Evo04gndEvo01EP-1	umol*gDW-1_glog_normalized	-6.610777091	dimp
dtdpglu.dtdpglu_1.Light		Evo04gndEvo01EP-1	umol*gDW-1_glog_normalized	-4.814387883	dtdpglu
dtmp.dtmp_1.Light		Evo04gndEvo01EP-1	umol*gDW-1_glog_normalized	-1.603871022	dtmp
dttp.dttp_1.Light		Evo04gndEvo01EP-1	umol*gDW-1_glog_normalized	1.071558937	dttp
dump.dump_1.Light		Evo04gndEvo01EP-1	umol*gDW-1_glog_normalized	-2.083409783	dump
dutp.dutp_1.Light		Evo04gndEvo01EP-1	umol*gDW-1_glog_normalized	-4.460963971	dutp
f6p.f6p_1.Light		Evo04gndEvo01EP-1	umol*gDW-1_glog_normalized	0.340328477	f6p
fad.fad_1.Light		Evo04gndEvo01EP-1	umol*gDW-1_glog_normalized	-0.580281385	fad
fdp.fdp_1.Light		Evo04gndEvo01EP-1	umol*gDW-1_glog_normalized	2.440355203	fdp
fum.fum_1.Light		Evo04gndEvo01EP-1	umol*gDW-1_glog_normalized	1.711578082	fum
g1p.g1p_1.Light		Evo04gndEvo01EP-1	umol*gDW-1_glog_normalized	-0.050123948	g1p
g3p.g3p_1.Light		Evo04gndEvo01EP-1	height_ratio	1.348895515	g3p
g6p.g6p_1.Light		Evo04gndEvo01EP-1	umol*gDW-1_glog_normalized	2.283512355	g6p
gam6p.gam6p_1.Light		Evo04gndEvo01EP-1	umol*gDW-1_glog_normalized	0.564027543	gam6p
gdp.gdp_1.Light		Evo04gndEvo01EP-1	umol*gDW-1_glog_normalized	-1.484680271	gdp
gln-L.gln-L_1.Light		Evo04gndEvo01EP-1	umol*gDW-1_glog_normalized	2.883602024	gln-L
glu-L.glu-L_1.Light		Evo04gndEvo01EP-1	umol*gDW-1_glog_normalized	4.311954927	glu-L
glutacon.glutacon_1.Light		Evo04gndEvo01EP-1	umol*gDW-1_glog_normalized	4.827182737	glutacon
glx.glx_1.Light		Evo04gndEvo01EP-1	umol*gDW-1_glog_normalized	3.393560251	glx
glyc3p.glyc3p_1.Light		Evo04gndEvo01EP-1	umol*gDW-1_glog_normalized	0.66984554	glyc3p
glyclt.glyclt_1.Light		Evo04gndEvo01EP-1	umol*gDW-1_glog_normalized	0.486824456	glyclt
gmp.gmp_1.Light		Evo04gndEvo01EP-1	umol*gDW-1_glog_normalized	-0.59488017	gmp
gsn.gsn_1.Light		Evo04gndEvo01EP-1	umol*gDW-1_glog_normalized	-4.63920447	gsn
gthox.gthox_1.Light		Evo04gndEvo01EP-1	umol*gDW-1_glog_normalized	0.244326167	gthox
gthrd.gthrd_1.Light		Evo04gndEvo01EP-1	umol*gDW-1_glog_normalized	2.536846934	gthrd
gtp.gtp_1.Light		Evo04gndEvo01EP-1	umol*gDW-1_glog_normalized	0.425897733	gtp
gua.gua_1.Light		Evo04gndEvo01EP-1	umol*gDW-1_glog_normalized	-5.024240998	gua
his-L.his-L_1.Light		Evo04gndEvo01EP-1	umol*gDW-1_glog_normalized	1.364339529	his-L
hxan.hxan_1.Light		Evo04gndEvo01EP-1	umol*gDW-1_glog_normalized	-6.675302618	hxan
icit.icit_2.Light		Evo04gndEvo01EP-1	umol*gDW-1_glog_normalized	-2.92067641	icit
imp.imp_1.Light		Evo04gndEvo01EP-1	umol*gDW-1_glog_normalized	-2.177917105	imp
ins.ins_1.Light		Evo04gndEvo01EP-1	umol*gDW-1_glog_normalized	-5.496579987	ins
itp.itp_1.Light		Evo04gndEvo01EP-1	umol*gDW-1_glog_normalized	-2.697002806	itp
lac-D.lac-D_1.Light		Evo04gndEvo01EP-1	umol*gDW-1_glog_normalized	1.83451334	lac-D
Lcystin.Lcystin_1.Light		Evo04gndEvo01EP-1	umol*gDW-1_glog_normalized	-1.766015859	Lcystin
malcoa.malcoa_1.Light		Evo04gndEvo01EP-1	height_ratio	0.106042578	malcoa
mal-L.mal-L_1.Light		Evo04gndEvo01EP-1	umol*gDW-1_glog_normalized	1.630167698	mal-L
met-L.met-L_1.Light		Evo04gndEvo01EP-1	umol*gDW-1_glog_normalized	-1.681573342	met-L
mmal.mmal_1.Light		Evo04gndEvo01EP-1	umol*gDW-1_glog_normalized	-1.713325456	mmal
nad.nad_1.Light		Evo04gndEvo01EP-1	umol*gDW-1_glog_normalized	1.841592439	nad
nadh.nadh_1.Light		Evo04gndEvo01EP-1	umol*gDW-1_glog_normalized	-4.978827019	nadh
nadp.nadp_1.Light		Evo04gndEvo01EP-1	umol*gDW-1_glog_normalized	1.49727529	nadp
nadph.nadph_1.Light		Evo04gndEvo01EP-1	umol*gDW-1_glog_normalized	-2.526510785	nadph
orn.orn_1.Light		Evo04gndEvo01EP-1	umol*gDW-1_glog_normalized	2.934084628	orn
pep.pep_1.Light		Evo04gndEvo01EP-1	umol*gDW-1_glog_normalized	0.080740804	pep
phe-L.phe-L_1.Light		Evo04gndEvo01EP-1	umol*gDW-1_glog_normalized	-1.262491679	phe-L
phpyr.phpyr_1.Light		Evo04gndEvo01EP-1	umol*gDW-1_glog_normalized	2.175045144	phpyr
Pool_2pg_3pg.Pool_2pg_3pg_1.Light		Evo04gndEvo01EP-1	umol*gDW-1_glog_normalized	1.92873969	Pool_2pg_3pg
prpp.prpp_1.Light		Evo04gndEvo01EP-1	height_ratio	0.350630406	prpp
pyr.pyr_1.Light		Evo04gndEvo01EP-1	umol*gDW-1_glog_normalized	3.493336348	pyr
r5p.r5p_1.Light		Evo04gndEvo01EP-1	umol*gDW-1_glog_normalized	-0.780818587	r5p
ru5p-D.ru5p-D_1.Light		Evo04gndEvo01EP-1	umol*gDW-1_glog_normalized	-2.079796314	ru5p-D
s7p.s7p_1.Light		Evo04gndEvo01EP-1	umol*gDW-1_glog_normalized	-0.41113856	s7p
ser-L.ser-L_1.Light		Evo04gndEvo01EP-1	umol*gDW-1_glog_normalized	0.294994492	ser-L
skm.skm_1.Light		Evo04gndEvo01EP-1	umol*gDW-1_glog_normalized	-2.465693201	skm
succ.succ_1.Light		Evo04gndEvo01EP-1	umol*gDW-1_glog_normalized	1.918874043	succ
succoa.succoa_1.Light		Evo04gndEvo01EP-1	height_ratio	0.153821365	succoa
thr-L.thr-L_1.Light		Evo04gndEvo01EP-1	umol*gDW-1_glog_normalized	0.489981683	thr-L
trp-L.trp-L_1.Light		Evo04gndEvo01EP-1	umol*gDW-1_glog_normalized	-2.349083486	trp-L
tyr-L.tyr-L_1.Light		Evo04gndEvo01EP-1	umol*gDW-1_glog_normalized	-1.446350068	tyr-L
udp.udp_1.Light		Evo04gndEvo01EP-1	umol*gDW-1_glog_normalized	-1.074869201	udp
udpg.udpg_1.Light		Evo04gndEvo01EP-1	umol*gDW-1_glog_normalized	3.077259458	udpg
udpglcur.udpglcur_1.Light		Evo04gndEvo01EP-1	umol*gDW-1_glog_normalized	-0.144051951	udpglcur
ump.ump_1.Light		Evo04gndEvo01EP-1	umol*gDW-1_glog_normalized	-0.943997527	ump
ura.ura_1.Light		Evo04gndEvo01EP-1	umol*gDW-1_glog_normalized	-4.378208011	ura
uri.uri_1.Light		Evo04gndEvo01EP-1	umol*gDW-1_glog_normalized	-2.229059947	uri
utp.utp_1.Light		Evo04gndEvo01EP-1	umol*gDW-1_glog_normalized	0.79868841	utp
23dpg.23dpg_1.Light		Evo04gndEvo01EP-2	umol*gDW-1_glog_normalized	1.615921501	23dpg
2mcit.2mcit_1.Light	mean_feature	Evo04gndEvo01EP-2	height_ratio	2.522694314	2mcit
2obut.2obut_1.Light	mean_feature	Evo04gndEvo01EP-2	height_ratio	0.930635518	2obut
6pgc.6pgc_1.Light		Evo04gndEvo01EP-2	umol*gDW-1_glog_normalized	2.074119305	6pgc
accoa.accoa_1.Light		Evo04gndEvo01EP-2	umol*gDW-1_glog_normalized	2.282621143	accoa
acon-C.acon-C_1.Light		Evo04gndEvo01EP-2	umol*gDW-1_glog_normalized	0.958248682	acon-C
ade.ade_1.Light		Evo04gndEvo01EP-2	umol*gDW-1_glog_normalized	-3.505111989	ade
adn.adn_1.Light		Evo04gndEvo01EP-2	umol*gDW-1_glog_normalized	-3.436506276	adn
adp.adp_1.Light		Evo04gndEvo01EP-2	umol*gDW-1_glog_normalized	0.738642797	adp
adpglc.adpglc_1.Light		Evo04gndEvo01EP-2	umol*gDW-1_glog_normalized	-3.701563478	adpglc
AICAr.AICAr_1.Light		Evo04gndEvo01EP-2	height_ratio	2.55831878	AICAr
akg.akg_1.Light		Evo04gndEvo01EP-2	umol*gDW-1_glog_normalized	-0.414041978	akg
ala-L.ala-L_1.Light		Evo04gndEvo01EP-2	umol*gDW-1_glog_normalized	2.409547591	ala-L
amp.amp_1.Light		Evo04gndEvo01EP-2	umol*gDW-1_glog_normalized	-0.49340602	amp
ara5p.ara5p_1.Light		Evo04gndEvo01EP-2	height_ratio	1.148770641	ara5p
arg-L.arg-L_1.Light		Evo04gndEvo01EP-2	umol*gDW-1_glog_normalized	-0.469159722	arg-L
asn-L.asn-L_1.Light		Evo04gndEvo01EP-2	umol*gDW-1_glog_normalized	1.330452361	asn-L
asp-L.asp-L_1.Light		Evo04gndEvo01EP-2	height_ratio	0.683385937	asp-L
atp.atp_1.Light		Evo04gndEvo01EP-2	umol*gDW-1_glog_normalized	2.750374711	atp
camp.camp_1.Light		Evo04gndEvo01EP-2	umol*gDW-1_glog_normalized	-2.613794253	camp
chor.chor_1.Light		Evo04gndEvo01EP-2	umol*gDW-1_glog_normalized	5.491657366	chor
cit.cit_1.Light		Evo04gndEvo01EP-2	umol*gDW-1_glog_normalized	-3.041767249	cit
cit.cit_2.Light		Evo04gndEvo01EP-2	umol*gDW-1_glog_normalized	2.53918282	cit
citr-L.citr-L_1.Light		Evo04gndEvo01EP-2	umol*gDW-1_glog_normalized	-1.191020002	citr-L
cmp.cmp_1.Light		Evo04gndEvo01EP-2	umol*gDW-1_glog_normalized	-0.951819924	cmp
coa.coa_1.Light		Evo04gndEvo01EP-2	umol*gDW-1_glog_normalized	2.224720576	coa
ctp.ctp_1.Light		Evo04gndEvo01EP-2	umol*gDW-1_glog_normalized	-0.371869325	ctp
dadp.dadp_1.Light		Evo04gndEvo01EP-2	umol*gDW-1_glog_normalized	-2.753576358	dadp
damp.damp_1.Light		Evo04gndEvo01EP-2	umol*gDW-1_glog_normalized	-3.813086751	damp
datp.datp_1.Light		Evo04gndEvo01EP-2	umol*gDW-1_glog_normalized	-1.065695726	datp
dcdp.dcdp_1.Light		Evo04gndEvo01EP-2	umol*gDW-1_glog_normalized	-1.817092444	dcdp
dcmp.dcmp_1.Light		Evo04gndEvo01EP-2	umol*gDW-1_glog_normalized	-3.207589964	dcmp
dctp.dctp_1.Light		Evo04gndEvo01EP-2	umol*gDW-1_glog_normalized	-0.435585675	dctp
dhap.dhap_1.Light		Evo04gndEvo01EP-2	umol*gDW-1_glog_normalized	1.771430313	dhap
dimp.dimp_1.Light		Evo04gndEvo01EP-2	umol*gDW-1_glog_normalized	-6.584583639	dimp
dtdpglu.dtdpglu_1.Light		Evo04gndEvo01EP-2	umol*gDW-1_glog_normalized	-4.698587997	dtdpglu
dtmp.dtmp_1.Light		Evo04gndEvo01EP-2	umol*gDW-1_glog_normalized	-1.420058603	dtmp
dttp.dttp_1.Light		Evo04gndEvo01EP-2	umol*gDW-1_glog_normalized	1.427194739	dttp
dump.dump_1.Light		Evo04gndEvo01EP-2	umol*gDW-1_glog_normalized	-2.479196611	dump
dutp.dutp_1.Light		Evo04gndEvo01EP-2	umol*gDW-1_glog_normalized	-4.426386646	dutp
f6p.f6p_1.Light		Evo04gndEvo01EP-2	umol*gDW-1_glog_normalized	0.71346938	f6p
fad.fad_1.Light		Evo04gndEvo01EP-2	umol*gDW-1_glog_normalized	-1.063433138	fad
fdp.fdp_1.Light		Evo04gndEvo01EP-2	umol*gDW-1_glog_normalized	2.313862357	fdp
fum.fum_1.Light		Evo04gndEvo01EP-2	umol*gDW-1_glog_normalized	1.76215416	fum
g1p.g1p_1.Light		Evo04gndEvo01EP-2	umol*gDW-1_glog_normalized	0.294197025	g1p
g3p.g3p_1.Light		Evo04gndEvo01EP-2	height_ratio	1.206746359	g3p
g6p.g6p_1.Light		Evo04gndEvo01EP-2	umol*gDW-1_glog_normalized	2.05804663	g6p
gam6p.gam6p_1.Light		Evo04gndEvo01EP-2	umol*gDW-1_glog_normalized	0.433418908	gam6p
gdp.gdp_1.Light		Evo04gndEvo01EP-2	umol*gDW-1_glog_normalized	-1.48806174	gdp
gln-L.gln-L_1.Light		Evo04gndEvo01EP-2	umol*gDW-1_glog_normalized	2.818761981	gln-L
glu-L.glu-L_1.Light		Evo04gndEvo01EP-2	umol*gDW-1_glog_normalized	4.451880549	glu-L
glutacon.glutacon_1.Light		Evo04gndEvo01EP-2	umol*gDW-1_glog_normalized	5.14867228	glutacon
glx.glx_1.Light		Evo04gndEvo01EP-2	umol*gDW-1_glog_normalized	3.241789705	glx
glyc3p.glyc3p_1.Light		Evo04gndEvo01EP-2	umol*gDW-1_glog_normalized	0.770252475	glyc3p
glyclt.glyclt_1.Light		Evo04gndEvo01EP-2	umol*gDW-1_glog_normalized	0.429741673	glyclt
gmp.gmp_1.Light		Evo04gndEvo01EP-2	umol*gDW-1_glog_normalized	-0.598749491	gmp
gsn.gsn_1.Light		Evo04gndEvo01EP-2	umol*gDW-1_glog_normalized	-4.218901727	gsn
gthox.gthox_1.Light		Evo04gndEvo01EP-2	umol*gDW-1_glog_normalized	0.162402235	gthox
gthrd.gthrd_1.Light		Evo04gndEvo01EP-2	umol*gDW-1_glog_normalized	2.671549096	gthrd
gtp.gtp_1.Light		Evo04gndEvo01EP-2	umol*gDW-1_glog_normalized	0.513983238	gtp
gua.gua_1.Light		Evo04gndEvo01EP-2	umol*gDW-1_glog_normalized	-5.043372289	gua
his-L.his-L_1.Light		Evo04gndEvo01EP-2	umol*gDW-1_glog_normalized	1.049049453	his-L
hxan.hxan_1.Light		Evo04gndEvo01EP-2	umol*gDW-1_glog_normalized	-6.646665104	hxan
icit.icit_2.Light		Evo04gndEvo01EP-2	umol*gDW-1_glog_normalized	-2.343073924	icit
imp.imp_1.Light		Evo04gndEvo01EP-2	umol*gDW-1_glog_normalized	-1.846893407	imp
ins.ins_1.Light		Evo04gndEvo01EP-2	umol*gDW-1_glog_normalized	-5.043366589	ins
itp.itp_1.Light		Evo04gndEvo01EP-2	umol*gDW-1_glog_normalized	-2.966145461	itp
lac-D.lac-D_1.Light		Evo04gndEvo01EP-2	umol*gDW-1_glog_normalized	1.864164667	lac-D
Lcystin.Lcystin_1.Light		Evo04gndEvo01EP-2	umol*gDW-1_glog_normalized	-2.021220113	Lcystin
malcoa.malcoa_1.Light		Evo04gndEvo01EP-2	height_ratio	0.294389639	malcoa
mal-L.mal-L_1.Light		Evo04gndEvo01EP-2	umol*gDW-1_glog_normalized	1.668206754	mal-L
met-L.met-L_1.Light		Evo04gndEvo01EP-2	umol*gDW-1_glog_normalized	-1.54673186	met-L
mmal.mmal_1.Light		Evo04gndEvo01EP-2	umol*gDW-1_glog_normalized	-1.797644047	mmal
nad.nad_1.Light		Evo04gndEvo01EP-2	umol*gDW-1_glog_normalized	1.852091708	nad
nadh.nadh_1.Light		Evo04gndEvo01EP-2	umol*gDW-1_glog_normalized	-5.030586845	nadh
nadp.nadp_1.Light		Evo04gndEvo01EP-2	umol*gDW-1_glog_normalized	1.351708772	nadp
nadph.nadph_1.Light		Evo04gndEvo01EP-2	umol*gDW-1_glog_normalized	-2.989639849	nadph
orn.orn_1.Light		Evo04gndEvo01EP-2	umol*gDW-1_glog_normalized	3.69438158	orn
pep.pep_1.Light		Evo04gndEvo01EP-2	umol*gDW-1_glog_normalized	0.064695772	pep
phe-L.phe-L_1.Light		Evo04gndEvo01EP-2	umol*gDW-1_glog_normalized	-0.880187257	phe-L
phpyr.phpyr_1.Light		Evo04gndEvo01EP-2	umol*gDW-1_glog_normalized	2.286348148	phpyr
Pool_2pg_3pg.Pool_2pg_3pg_1.Light		Evo04gndEvo01EP-2	umol*gDW-1_glog_normalized	1.951190475	Pool_2pg_3pg
prpp.prpp_1.Light		Evo04gndEvo01EP-2	height_ratio	0.433102715	prpp
pyr.pyr_1.Light		Evo04gndEvo01EP-2	umol*gDW-1_glog_normalized	2.739125466	pyr
r5p.r5p_1.Light		Evo04gndEvo01EP-2	umol*gDW-1_glog_normalized	-0.754022144	r5p
ru5p-D.ru5p-D_1.Light		Evo04gndEvo01EP-2	umol*gDW-1_glog_normalized	-2.03187223	ru5p-D
s7p.s7p_1.Light		Evo04gndEvo01EP-2	umol*gDW-1_glog_normalized	-0.899467803	s7p
ser-L.ser-L_1.Light		Evo04gndEvo01EP-2	umol*gDW-1_glog_normalized	-0.049722715	ser-L
skm.skm_1.Light		Evo04gndEvo01EP-2	umol*gDW-1_glog_normalized	-2.669279294	skm
succ.succ_1.Light		Evo04gndEvo01EP-2	umol*gDW-1_glog_normalized	2.029981737	succ
succoa.succoa_1.Light		Evo04gndEvo01EP-2	height_ratio	0.202869097	succoa
thr-L.thr-L_1.Light		Evo04gndEvo01EP-2	umol*gDW-1_glog_normalized	0.233832927	thr-L
trp-L.trp-L_1.Light		Evo04gndEvo01EP-2	umol*gDW-1_glog_normalized	-2.298926523	trp-L
tyr-L.tyr-L_1.Light		Evo04gndEvo01EP-2	umol*gDW-1_glog_normalized	-1.341151776	tyr-L
udp.udp_1.Light		Evo04gndEvo01EP-2	umol*gDW-1_glog_normalized	-0.592372615	udp
udpg.udpg_1.Light		Evo04gndEvo01EP-2	umol*gDW-1_glog_normalized	3.310869599	udpg
udpglcur.udpglcur_1.Light		Evo04gndEvo01EP-2	umol*gDW-1_glog_normalized	-0.042358183	udpglcur
ump.ump_1.Light		Evo04gndEvo01EP-2	umol*gDW-1_glog_normalized	-0.536024854	ump
ura.ura_1.Light		Evo04gndEvo01EP-2	umol*gDW-1_glog_normalized	-3.250319021	ura
uri.uri_1.Light		Evo04gndEvo01EP-2	umol*gDW-1_glog_normalized	-2.139836898	uri
utp.utp_1.Light		Evo04gndEvo01EP-2	umol*gDW-1_glog_normalized	1.260453285	utp
23dpg.23dpg_1.Light		Evo04gndEvo01EP-3	umol*gDW-1_glog_normalized	1.721357835	23dpg
2mcit.2mcit_1.Light	mean_feature	Evo04gndEvo01EP-3	height_ratio	2.522694314	2mcit
2obut.2obut_1.Light	mean_feature	Evo04gndEvo01EP-3	height_ratio	0.930635518	2obut
6pgc.6pgc_1.Light		Evo04gndEvo01EP-3	umol*gDW-1_glog_normalized	1.863251788	6pgc
accoa.accoa_1.Light		Evo04gndEvo01EP-3	umol*gDW-1_glog_normalized	2.103741112	accoa
acon-C.acon-C_1.Light		Evo04gndEvo01EP-3	umol*gDW-1_glog_normalized	0.787762909	acon-C
ade.ade_1.Light		Evo04gndEvo01EP-3	umol*gDW-1_glog_normalized	-3.444458339	ade
adn.adn_1.Light		Evo04gndEvo01EP-3	umol*gDW-1_glog_normalized	-3.544683338	adn
adp.adp_1.Light		Evo04gndEvo01EP-3	umol*gDW-1_glog_normalized	0.518922811	adp
adpglc.adpglc_1.Light		Evo04gndEvo01EP-3	umol*gDW-1_glog_normalized	-3.675480185	adpglc
AICAr.AICAr_1.Light		Evo04gndEvo01EP-3	height_ratio	1.836084553	AICAr
akg.akg_1.Light		Evo04gndEvo01EP-3	umol*gDW-1_glog_normalized	-0.331600848	akg
ala-L.ala-L_1.Light		Evo04gndEvo01EP-3	umol*gDW-1_glog_normalized	1.430247517	ala-L
amp.amp_1.Light		Evo04gndEvo01EP-3	umol*gDW-1_glog_normalized	-0.298945505	amp
ara5p.ara5p_1.Light		Evo04gndEvo01EP-3	height_ratio	0.757203658	ara5p
arg-L.arg-L_1.Light		Evo04gndEvo01EP-3	umol*gDW-1_glog_normalized	-0.391679808	arg-L
asn-L.asn-L_1.Light		Evo04gndEvo01EP-3	umol*gDW-1_glog_normalized	1.120550952	asn-L
asp-L.asp-L_1.Light		Evo04gndEvo01EP-3	height_ratio	0.696660017	asp-L
atp.atp_1.Light		Evo04gndEvo01EP-3	umol*gDW-1_glog_normalized	2.88246564	atp
camp.camp_1.Light		Evo04gndEvo01EP-3	umol*gDW-1_glog_normalized	-2.86872756	camp
chor.chor_1.Light		Evo04gndEvo01EP-3	umol*gDW-1_glog_normalized	5.638756996	chor
cit.cit_1.Light		Evo04gndEvo01EP-3	umol*gDW-1_glog_normalized	-2.992860885	cit
cit.cit_2.Light		Evo04gndEvo01EP-3	umol*gDW-1_glog_normalized	2.196772636	cit
citr-L.citr-L_1.Light		Evo04gndEvo01EP-3	umol*gDW-1_glog_normalized	-1.691531314	citr-L
cmp.cmp_1.Light		Evo04gndEvo01EP-3	umol*gDW-1_glog_normalized	-0.6919247	cmp
coa.coa_1.Light		Evo04gndEvo01EP-3	umol*gDW-1_glog_normalized	2.187099986	coa
ctp.ctp_1.Light		Evo04gndEvo01EP-3	umol*gDW-1_glog_normalized	-0.047726016	ctp
dadp.dadp_1.Light		Evo04gndEvo01EP-3	umol*gDW-1_glog_normalized	-2.740471942	dadp
damp.damp_1.Light		Evo04gndEvo01EP-3	umol*gDW-1_glog_normalized	-3.619535414	damp
datp.datp_1.Light		Evo04gndEvo01EP-3	umol*gDW-1_glog_normalized	-1.155926858	datp
dcdp.dcdp_1.Light		Evo04gndEvo01EP-3	umol*gDW-1_glog_normalized	-1.725827666	dcdp
dcmp.dcmp_1.Light		Evo04gndEvo01EP-3	umol*gDW-1_glog_normalized	-3.272786578	dcmp
dctp.dctp_1.Light		Evo04gndEvo01EP-3	umol*gDW-1_glog_normalized	-0.928724046	dctp
dhap.dhap_1.Light		Evo04gndEvo01EP-3	umol*gDW-1_glog_normalized	2.405842011	dhap
dimp.dimp_1.Light		Evo04gndEvo01EP-3	umol*gDW-1_glog_normalized	-6.547011481	dimp
dtdpglu.dtdpglu_1.Light		Evo04gndEvo01EP-3	umol*gDW-1_glog_normalized	-4.095843787	dtdpglu
dtmp.dtmp_1.Light		Evo04gndEvo01EP-3	umol*gDW-1_glog_normalized	-1.669672856	dtmp
dttp.dttp_1.Light		Evo04gndEvo01EP-3	umol*gDW-1_glog_normalized	1.240901215	dttp
dump.dump_1.Light		Evo04gndEvo01EP-3	umol*gDW-1_glog_normalized	-2.636375647	dump
dutp.dutp_1.Light		Evo04gndEvo01EP-3	umol*gDW-1_glog_normalized	-4.377637462	dutp
f6p.f6p_1.Light		Evo04gndEvo01EP-3	umol*gDW-1_glog_normalized	0.833090359	f6p
fad.fad_1.Light		Evo04gndEvo01EP-3	umol*gDW-1_glog_normalized	-0.126129278	fad
fdp.fdp_1.Light		Evo04gndEvo01EP-3	umol*gDW-1_glog_normalized	2.67154025	fdp
fum.fum_1.Light		Evo04gndEvo01EP-3	umol*gDW-1_glog_normalized	1.579661577	fum
g1p.g1p_1.Light		Evo04gndEvo01EP-3	umol*gDW-1_glog_normalized	0.304565952	g1p
g3p.g3p_1.Light		Evo04gndEvo01EP-3	height_ratio	1.556105711	g3p
g6p.g6p_1.Light		Evo04gndEvo01EP-3	umol*gDW-1_glog_normalized	2.047584204	g6p
gam6p.gam6p_1.Light		Evo04gndEvo01EP-3	umol*gDW-1_glog_normalized	0.412191251	gam6p
gdp.gdp_1.Light		Evo04gndEvo01EP-3	umol*gDW-1_glog_normalized	-1.558693969	gdp
gln-L.gln-L_1.Light		Evo04gndEvo01EP-3	umol*gDW-1_glog_normalized	2.678434727	gln-L
glu-L.glu-L_1.Light		Evo04gndEvo01EP-3	umol*gDW-1_glog_normalized	4.518475451	glu-L
glutacon.glutacon_1.Light		Evo04gndEvo01EP-3	umol*gDW-1_glog_normalized	4.86359389	glutacon
glx.glx_1.Light		Evo04gndEvo01EP-3	umol*gDW-1_glog_normalized	3.152575141	glx
glyc3p.glyc3p_1.Light		Evo04gndEvo01EP-3	umol*gDW-1_glog_normalized	0.314755107	glyc3p
glyclt.glyclt_1.Light		Evo04gndEvo01EP-3	umol*gDW-1_glog_normalized	0.327983108	glyclt
gmp.gmp_1.Light		Evo04gndEvo01EP-3	umol*gDW-1_glog_normalized	-0.6902932	gmp
gsn.gsn_1.Light		Evo04gndEvo01EP-3	umol*gDW-1_glog_normalized	-4.500585211	gsn
gthox.gthox_1.Light		Evo04gndEvo01EP-3	umol*gDW-1_glog_normalized	0.383701873	gthox
gthrd.gthrd_1.Light		Evo04gndEvo01EP-3	umol*gDW-1_glog_normalized	2.493664911	gthrd
gtp.gtp_1.Light		Evo04gndEvo01EP-3	umol*gDW-1_glog_normalized	-0.010564718	gtp
gua.gua_1.Light		Evo04gndEvo01EP-3	umol*gDW-1_glog_normalized	-4.884626121	gua
his-L.his-L_1.Light		Evo04gndEvo01EP-3	umol*gDW-1_glog_normalized	1.245933134	his-L
hxan.hxan_1.Light		Evo04gndEvo01EP-3	umol*gDW-1_glog_normalized	-6.120540937	hxan
icit.icit_2.Light		Evo04gndEvo01EP-3	umol*gDW-1_glog_normalized	-2.996294422	icit
imp.imp_1.Light		Evo04gndEvo01EP-3	umol*gDW-1_glog_normalized	-1.72325581	imp
ins.ins_1.Light		Evo04gndEvo01EP-3	umol*gDW-1_glog_normalized	-5.363819797	ins
itp.itp_1.Light		Evo04gndEvo01EP-3	umol*gDW-1_glog_normalized	-3.349625906	itp
lac-D.lac-D_1.Light		Evo04gndEvo01EP-3	umol*gDW-1_glog_normalized	1.92473699	lac-D
Lcystin.Lcystin_1.Light		Evo04gndEvo01EP-3	umol*gDW-1_glog_normalized	-1.704279558	Lcystin
malcoa.malcoa_1.Light		Evo04gndEvo01EP-3	height_ratio	0.265378421	malcoa
mal-L.mal-L_1.Light		Evo04gndEvo01EP-3	umol*gDW-1_glog_normalized	1.666965645	mal-L
met-L.met-L_1.Light		Evo04gndEvo01EP-3	umol*gDW-1_glog_normalized	-1.515345346	met-L
mmal.mmal_1.Light		Evo04gndEvo01EP-3	umol*gDW-1_glog_normalized	-1.985839868	mmal
nad.nad_1.Light		Evo04gndEvo01EP-3	umol*gDW-1_glog_normalized	1.954269252	nad
nadh.nadh_1.Light		Evo04gndEvo01EP-3	umol*gDW-1_glog_normalized	-4.927330588	nadh
nadp.nadp_1.Light		Evo04gndEvo01EP-3	umol*gDW-1_glog_normalized	1.582790984	nadp
nadph.nadph_1.Light		Evo04gndEvo01EP-3	umol*gDW-1_glog_normalized	-1.983669383	nadph
orn.orn_1.Light		Evo04gndEvo01EP-3	umol*gDW-1_glog_normalized	3.076086596	orn
pep.pep_1.Light		Evo04gndEvo01EP-3	umol*gDW-1_glog_normalized	-0.109296084	pep
phe-L.phe-L_1.Light		Evo04gndEvo01EP-3	umol*gDW-1_glog_normalized	-1.075277527	phe-L
phpyr.phpyr_1.Light		Evo04gndEvo01EP-3	umol*gDW-1_glog_normalized	1.790353784	phpyr
Pool_2pg_3pg.Pool_2pg_3pg_1.Light		Evo04gndEvo01EP-3	umol*gDW-1_glog_normalized	1.788917391	Pool_2pg_3pg
prpp.prpp_1.Light		Evo04gndEvo01EP-3	height_ratio	0.258291378	prpp
pyr.pyr_1.Light		Evo04gndEvo01EP-3	umol*gDW-1_glog_normalized	3.646619287	pyr
r5p.r5p_1.Light		Evo04gndEvo01EP-3	umol*gDW-1_glog_normalized	-0.655120915	r5p
ru5p-D.ru5p-D_1.Light		Evo04gndEvo01EP-3	umol*gDW-1_glog_normalized	-2.354281339	ru5p-D
s7p.s7p_1.Light		Evo04gndEvo01EP-3	umol*gDW-1_glog_normalized	-0.391529457	s7p
ser-L.ser-L_1.Light		Evo04gndEvo01EP-3	umol*gDW-1_glog_normalized	-0.006725898	ser-L
skm.skm_1.Light		Evo04gndEvo01EP-3	umol*gDW-1_glog_normalized	-2.550940682	skm
succ.succ_1.Light		Evo04gndEvo01EP-3	umol*gDW-1_glog_normalized	1.780318057	succ
succoa.succoa_1.Light		Evo04gndEvo01EP-3	height_ratio	0.113195118	succoa
thr-L.thr-L_1.Light		Evo04gndEvo01EP-3	umol*gDW-1_glog_normalized	0.209837239	thr-L
trp-L.trp-L_1.Light		Evo04gndEvo01EP-3	umol*gDW-1_glog_normalized	-2.219614645	trp-L
tyr-L.tyr-L_1.Light		Evo04gndEvo01EP-3	umol*gDW-1_glog_normalized	-1.118605309	tyr-L
udp.udp_1.Light		Evo04gndEvo01EP-3	umol*gDW-1_glog_normalized	-0.800043616	udp
udpg.udpg_1.Light		Evo04gndEvo01EP-3	umol*gDW-1_glog_normalized	3.109436942	udpg
udpglcur.udpglcur_1.Light		Evo04gndEvo01EP-3	umol*gDW-1_glog_normalized	-0.064328961	udpglcur
ump.ump_1.Light		Evo04gndEvo01EP-3	umol*gDW-1_glog_normalized	-0.738562842	ump
ura.ura_1.Light		Evo04gndEvo01EP-3	umol*gDW-1_glog_normalized	-3.713121292	ura
uri.uri_1.Light		Evo04gndEvo01EP-3	umol*gDW-1_glog_normalized	-2.402063101	uri
utp.utp_1.Light		Evo04gndEvo01EP-3	umol*gDW-1_glog_normalized	1.60053969	utp
23dpg.23dpg_1.Light		Evo04gndEvo01EP-4	umol*gDW-1_glog_normalized	1.512697241	23dpg
2mcit.2mcit_1.Light	mean_feature	Evo04gndEvo01EP-4	height_ratio	2.522694314	2mcit
2obut.2obut_1.Light	mean_feature	Evo04gndEvo01EP-4	height_ratio	0.930635518	2obut
6pgc.6pgc_1.Light		Evo04gndEvo01EP-4	umol*gDW-1_glog_normalized	1.859670055	6pgc
accoa.accoa_1.Light		Evo04gndEvo01EP-4	umol*gDW-1_glog_normalized	2.004133052	accoa
acon-C.acon-C_1.Light		Evo04gndEvo01EP-4	umol*gDW-1_glog_normalized	1.213449847	acon-C
ade.ade_1.Light		Evo04gndEvo01EP-4	umol*gDW-1_glog_normalized	-3.571431021	ade
adn.adn_1.Light		Evo04gndEvo01EP-4	umol*gDW-1_glog_normalized	-3.601595294	adn
adp.adp_1.Light		Evo04gndEvo01EP-4	umol*gDW-1_glog_normalized	0.408595123	adp
adpglc.adpglc_1.Light		Evo04gndEvo01EP-4	umol*gDW-1_glog_normalized	-3.620128427	adpglc
AICAr.AICAr_1.Light		Evo04gndEvo01EP-4	height_ratio	3.057412332	AICAr
akg.akg_1.Light		Evo04gndEvo01EP-4	umol*gDW-1_glog_normalized	-0.435373157	akg
ala-L.ala-L_1.Light		Evo04gndEvo01EP-4	umol*gDW-1_glog_normalized	2.488918747	ala-L
amp.amp_1.Light		Evo04gndEvo01EP-4	umol*gDW-1_glog_normalized	-0.509889741	amp
ara5p.ara5p_1.Light		Evo04gndEvo01EP-4	height_ratio	1.441989271	ara5p
arg-L.arg-L_1.Light		Evo04gndEvo01EP-4	umol*gDW-1_glog_normalized	-0.644907484	arg-L
asn-L.asn-L_1.Light		Evo04gndEvo01EP-4	umol*gDW-1_glog_normalized	1.345247912	asn-L
asp-L.asp-L_1.Light		Evo04gndEvo01EP-4	height_ratio	0.62168263	asp-L
atp.atp_1.Light		Evo04gndEvo01EP-4	umol*gDW-1_glog_normalized	2.359682387	atp
camp.camp_1.Light		Evo04gndEvo01EP-4	umol*gDW-1_glog_normalized	-2.591474705	camp
chor.chor_1.Light		Evo04gndEvo01EP-4	umol*gDW-1_glog_normalized	5.957971321	chor
cit.cit_1.Light		Evo04gndEvo01EP-4	umol*gDW-1_glog_normalized	-3.076465789	cit
cit.cit_2.Light		Evo04gndEvo01EP-4	umol*gDW-1_glog_normalized	2.4142504	cit
citr-L.citr-L_1.Light		Evo04gndEvo01EP-4	umol*gDW-1_glog_normalized	-1.94540986	citr-L
cmp.cmp_1.Light		Evo04gndEvo01EP-4	umol*gDW-1_glog_normalized	-0.938997993	cmp
coa.coa_1.Light		Evo04gndEvo01EP-4	umol*gDW-1_glog_normalized	2.003355554	coa
ctp.ctp_1.Light		Evo04gndEvo01EP-4	umol*gDW-1_glog_normalized	-0.780000291	ctp
dadp.dadp_1.Light		Evo04gndEvo01EP-4	umol*gDW-1_glog_normalized	-2.729530876	dadp
damp.damp_1.Light		Evo04gndEvo01EP-4	umol*gDW-1_glog_normalized	-3.628007148	damp
datp.datp_1.Light		Evo04gndEvo01EP-4	umol*gDW-1_glog_normalized	-1.464531713	datp
dcdp.dcdp_1.Light		Evo04gndEvo01EP-4	umol*gDW-1_glog_normalized	-1.814317796	dcdp
dcmp.dcmp_1.Light		Evo04gndEvo01EP-4	umol*gDW-1_glog_normalized	-3.056278736	dcmp
dctp.dctp_1.Light		Evo04gndEvo01EP-4	umol*gDW-1_glog_normalized	-0.752071252	dctp
dhap.dhap_1.Light		Evo04gndEvo01EP-4	umol*gDW-1_glog_normalized	1.467432116	dhap
dimp.dimp_1.Light		Evo04gndEvo01EP-4	umol*gDW-1_glog_normalized	-6.610777091	dimp
dtdpglu.dtdpglu_1.Light		Evo04gndEvo01EP-4	umol*gDW-1_glog_normalized	-4.849087563	dtdpglu
dtmp.dtmp_1.Light		Evo04gndEvo01EP-4	umol*gDW-1_glog_normalized	-1.737501117	dtmp
dttp.dttp_1.Light		Evo04gndEvo01EP-4	umol*gDW-1_glog_normalized	0.889966571	dttp
dump.dump_1.Light		Evo04gndEvo01EP-4	umol*gDW-1_glog_normalized	-2.251994163	dump
dutp.dutp_1.Light		Evo04gndEvo01EP-4	umol*gDW-1_glog_normalized	-4.460963971	dutp
f6p.f6p_1.Light		Evo04gndEvo01EP-4	umol*gDW-1_glog_normalized	0.843204144	f6p
fad.fad_1.Light		Evo04gndEvo01EP-4	umol*gDW-1_glog_normalized	-0.770578193	fad
fdp.fdp_1.Light		Evo04gndEvo01EP-4	umol*gDW-1_glog_normalized	2.640974502	fdp
fum.fum_1.Light		Evo04gndEvo01EP-4	umol*gDW-1_glog_normalized	1.647853659	fum
g1p.g1p_1.Light		Evo04gndEvo01EP-4	umol*gDW-1_glog_normalized	0.613489875	g1p
g3p.g3p_1.Light		Evo04gndEvo01EP-4	height_ratio	1.321920914	g3p
g6p.g6p_1.Light		Evo04gndEvo01EP-4	umol*gDW-1_glog_normalized	1.778857604	g6p
gam6p.gam6p_1.Light		Evo04gndEvo01EP-4	umol*gDW-1_glog_normalized	0.301110562	gam6p
gdp.gdp_1.Light		Evo04gndEvo01EP-4	umol*gDW-1_glog_normalized	-1.66412814	gdp
gln-L.gln-L_1.Light		Evo04gndEvo01EP-4	umol*gDW-1_glog_normalized	2.703418694	gln-L
glu-L.glu-L_1.Light		Evo04gndEvo01EP-4	umol*gDW-1_glog_normalized	4.434529343	glu-L
glutacon.glutacon_1.Light		Evo04gndEvo01EP-4	umol*gDW-1_glog_normalized	5.729196969	glutacon
glx.glx_1.Light		Evo04gndEvo01EP-4	umol*gDW-1_glog_normalized	3.568541645	glx
glyc3p.glyc3p_1.Light		Evo04gndEvo01EP-4	umol*gDW-1_glog_normalized	0.787459113	glyc3p
glyclt.glyclt_1.Light		Evo04gndEvo01EP-4	umol*gDW-1_glog_normalized	0.632995517	glyclt
gmp.gmp_1.Light		Evo04gndEvo01EP-4	umol*gDW-1_glog_normalized	-0.826415177	gmp
gsn.gsn_1.Light		Evo04gndEvo01EP-4	umol*gDW-1_glog_normalized	-4.598571633	gsn
gthox.gthox_1.Light		Evo04gndEvo01EP-4	umol*gDW-1_glog_normalized	0.370558826	gthox
gthrd.gthrd_1.Light		Evo04gndEvo01EP-4	umol*gDW-1_glog_normalized	2.34526313	gthrd
gtp.gtp_1.Light		Evo04gndEvo01EP-4	umol*gDW-1_glog_normalized	0.525090462	gtp
gua.gua_1.Light		Evo04gndEvo01EP-4	umol*gDW-1_glog_normalized	-5.254079415	gua
his-L.his-L_1.Light		Evo04gndEvo01EP-4	umol*gDW-1_glog_normalized	1.307778693	his-L
hxan.hxan_1.Light		Evo04gndEvo01EP-4	umol*gDW-1_glog_normalized	-6.692333515	hxan
icit.icit_2.Light		Evo04gndEvo01EP-4	umol*gDW-1_glog_normalized	-2.482615346	icit
imp.imp_1.Light		Evo04gndEvo01EP-4	umol*gDW-1_glog_normalized	-1.702885093	imp
ins.ins_1.Light		Evo04gndEvo01EP-4	umol*gDW-1_glog_normalized	-5.570295313	ins
itp.itp_1.Light		Evo04gndEvo01EP-4	umol*gDW-1_glog_normalized	-3.323851848	itp
lac-D.lac-D_1.Light		Evo04gndEvo01EP-4	umol*gDW-1_glog_normalized	1.690246218	lac-D
Lcystin.Lcystin_1.Light		Evo04gndEvo01EP-4	umol*gDW-1_glog_normalized	-1.57876283	Lcystin
malcoa.malcoa_1.Light		Evo04gndEvo01EP-4	height_ratio	0.141686247	malcoa
mal-L.mal-L_1.Light		Evo04gndEvo01EP-4	umol*gDW-1_glog_normalized	1.825876319	mal-L
met-L.met-L_1.Light		Evo04gndEvo01EP-4	umol*gDW-1_glog_normalized	-1.698624198	met-L
mmal.mmal_1.Light		Evo04gndEvo01EP-4	umol*gDW-1_glog_normalized	-1.779147184	mmal
nad.nad_1.Light		Evo04gndEvo01EP-4	umol*gDW-1_glog_normalized	1.84725853	nad
nadh.nadh_1.Light		Evo04gndEvo01EP-4	umol*gDW-1_glog_normalized	-5.053441819	nadh
nadp.nadp_1.Light		Evo04gndEvo01EP-4	umol*gDW-1_glog_normalized	1.525903511	nadp
nadph.nadph_1.Light		Evo04gndEvo01EP-4	umol*gDW-1_glog_normalized	-2.644346655	nadph
orn.orn_1.Light		Evo04gndEvo01EP-4	umol*gDW-1_glog_normalized	3.11135618	orn
pep.pep_1.Light		Evo04gndEvo01EP-4	umol*gDW-1_glog_normalized	-0.004616411	pep
phe-L.phe-L_1.Light		Evo04gndEvo01EP-4	umol*gDW-1_glog_normalized	-1.099856292	phe-L
phpyr.phpyr_1.Light		Evo04gndEvo01EP-4	umol*gDW-1_glog_normalized	2.248618856	phpyr
Pool_2pg_3pg.Pool_2pg_3pg_1.Light		Evo04gndEvo01EP-4	umol*gDW-1_glog_normalized	1.963568429	Pool_2pg_3pg
prpp.prpp_1.Light		Evo04gndEvo01EP-4	height_ratio	0.351656107	prpp
pyr.pyr_1.Light		Evo04gndEvo01EP-4	umol*gDW-1_glog_normalized	3.408091689	pyr
r5p.r5p_1.Light		Evo04gndEvo01EP-4	umol*gDW-1_glog_normalized	-0.978927432	r5p
ru5p-D.ru5p-D_1.Light		Evo04gndEvo01EP-4	umol*gDW-1_glog_normalized	-2.183461157	ru5p-D
s7p.s7p_1.Light		Evo04gndEvo01EP-4	umol*gDW-1_glog_normalized	-0.344829747	s7p
ser-L.ser-L_1.Light		Evo04gndEvo01EP-4	umol*gDW-1_glog_normalized	0.157309744	ser-L
skm.skm_1.Light		Evo04gndEvo01EP-4	umol*gDW-1_glog_normalized	-2.376380815	skm
succ.succ_1.Light		Evo04gndEvo01EP-4	umol*gDW-1_glog_normalized	1.932335903	succ
succoa.succoa_1.Light		Evo04gndEvo01EP-4	height_ratio	0.21168969	succoa
thr-L.thr-L_1.Light		Evo04gndEvo01EP-4	umol*gDW-1_glog_normalized	0.200841509	thr-L
trp-L.trp-L_1.Light		Evo04gndEvo01EP-4	umol*gDW-1_glog_normalized	-2.272052791	trp-L
tyr-L.tyr-L_1.Light		Evo04gndEvo01EP-4	umol*gDW-1_glog_normalized	-1.465921971	tyr-L
udp.udp_1.Light		Evo04gndEvo01EP-4	umol*gDW-1_glog_normalized	-1.255918241	udp
udpg.udpg_1.Light		Evo04gndEvo01EP-4	umol*gDW-1_glog_normalized	3.340934457	udpg
udpglcur.udpglcur_1.Light		Evo04gndEvo01EP-4	umol*gDW-1_glog_normalized	-0.113935554	udpglcur
ump.ump_1.Light		Evo04gndEvo01EP-4	umol*gDW-1_glog_normalized	-0.817464657	ump
ura.ura_1.Light		Evo04gndEvo01EP-4	umol*gDW-1_glog_normalized	-4.290782373	ura
uri.uri_1.Light		Evo04gndEvo01EP-4	umol*gDW-1_glog_normalized	-3.248176752	uri
utp.utp_1.Light		Evo04gndEvo01EP-4	umol*gDW-1_glog_normalized	1.042058061	utp
23dpg.23dpg_1.Light		Evo04gndEvo01EP-5	umol*gDW-1_glog_normalized	1.036402077	23dpg
2mcit.2mcit_1.Light	mean_feature	Evo04gndEvo01EP-5	height_ratio	2.522694314	2mcit
2obut.2obut_1.Light	mean_feature	Evo04gndEvo01EP-5	height_ratio	0.930635518	2obut
6pgc.6pgc_1.Light		Evo04gndEvo01EP-5	umol*gDW-1_glog_normalized	2.111719604	6pgc
accoa.accoa_1.Light		Evo04gndEvo01EP-5	umol*gDW-1_glog_normalized	2.286632882	accoa
acon-C.acon-C_1.Light		Evo04gndEvo01EP-5	umol*gDW-1_glog_normalized	0.874194851	acon-C
ade.ade_1.Light		Evo04gndEvo01EP-5	umol*gDW-1_glog_normalized	-3.640089795	ade
adn.adn_1.Light		Evo04gndEvo01EP-5	umol*gDW-1_glog_normalized	-2.896962329	adn
adp.adp_1.Light		Evo04gndEvo01EP-5	umol*gDW-1_glog_normalized	0.749784395	adp
adpglc.adpglc_1.Light		Evo04gndEvo01EP-5	umol*gDW-1_glog_normalized	-3.899743119	adpglc
AICAr.AICAr_1.Light		Evo04gndEvo01EP-5	height_ratio	3.145079276	AICAr
akg.akg_1.Light		Evo04gndEvo01EP-5	umol*gDW-1_glog_normalized	-0.31560722	akg
ala-L.ala-L_1.Light		Evo04gndEvo01EP-5	umol*gDW-1_glog_normalized	1.971712735	ala-L
amp.amp_1.Light		Evo04gndEvo01EP-5	umol*gDW-1_glog_normalized	-0.346029656	amp
ara5p.ara5p_1.Light		Evo04gndEvo01EP-5	height_ratio	0.766667676	ara5p
arg-L.arg-L_1.Light		Evo04gndEvo01EP-5	umol*gDW-1_glog_normalized	-0.831451259	arg-L
asn-L.asn-L_1.Light		Evo04gndEvo01EP-5	umol*gDW-1_glog_normalized	1.118954634	asn-L
asp-L.asp-L_1.Light		Evo04gndEvo01EP-5	height_ratio	0.669121111	asp-L
atp.atp_1.Light		Evo04gndEvo01EP-5	umol*gDW-1_glog_normalized	2.498490907	atp
camp.camp_1.Light		Evo04gndEvo01EP-5	umol*gDW-1_glog_normalized	-2.66672426	camp
chor.chor_1.Light		Evo04gndEvo01EP-5	umol*gDW-1_glog_normalized	5.483819609	chor
cit.cit_1.Light		Evo04gndEvo01EP-5	umol*gDW-1_glog_normalized	-3.041767249	cit
cit.cit_2.Light		Evo04gndEvo01EP-5	umol*gDW-1_glog_normalized	2.564861273	cit
citr-L.citr-L_1.Light		Evo04gndEvo01EP-5	umol*gDW-1_glog_normalized	-1.187209178	citr-L
cmp.cmp_1.Light		Evo04gndEvo01EP-5	umol*gDW-1_glog_normalized	-0.93239596	cmp
coa.coa_1.Light		Evo04gndEvo01EP-5	umol*gDW-1_glog_normalized	2.501927317	coa
ctp.ctp_1.Light		Evo04gndEvo01EP-5	umol*gDW-1_glog_normalized	-0.568389861	ctp
dadp.dadp_1.Light		Evo04gndEvo01EP-5	umol*gDW-1_glog_normalized	-3.028678847	dadp
damp.damp_1.Light		Evo04gndEvo01EP-5	umol*gDW-1_glog_normalized	-3.580286342	damp
datp.datp_1.Light		Evo04gndEvo01EP-5	umol*gDW-1_glog_normalized	-1.476998223	datp
dcdp.dcdp_1.Light		Evo04gndEvo01EP-5	umol*gDW-1_glog_normalized	-2.095659447	dcdp
dcmp.dcmp_1.Light		Evo04gndEvo01EP-5	umol*gDW-1_glog_normalized	-3.755369276	dcmp
dctp.dctp_1.Light		Evo04gndEvo01EP-5	umol*gDW-1_glog_normalized	-0.935055094	dctp
dhap.dhap_1.Light		Evo04gndEvo01EP-5	umol*gDW-1_glog_normalized	1.673843385	dhap
dimp.dimp_1.Light		Evo04gndEvo01EP-5	umol*gDW-1_glog_normalized	-6.584583639	dimp
dtdpglu.dtdpglu_1.Light		Evo04gndEvo01EP-5	umol*gDW-1_glog_normalized	-4.581069301	dtdpglu
dtmp.dtmp_1.Light		Evo04gndEvo01EP-5	umol*gDW-1_glog_normalized	-1.419229966	dtmp
dttp.dttp_1.Light		Evo04gndEvo01EP-5	umol*gDW-1_glog_normalized	1.133336275	dttp
dump.dump_1.Light		Evo04gndEvo01EP-5	umol*gDW-1_glog_normalized	-2.798477692	dump
dutp.dutp_1.Light		Evo04gndEvo01EP-5	umol*gDW-1_glog_normalized	-4.426386646	dutp
f6p.f6p_1.Light		Evo04gndEvo01EP-5	umol*gDW-1_glog_normalized	0.711558271	f6p
fad.fad_1.Light		Evo04gndEvo01EP-5	umol*gDW-1_glog_normalized	-0.880590128	fad
fdp.fdp_1.Light		Evo04gndEvo01EP-5	umol*gDW-1_glog_normalized	2.484710724	fdp
fum.fum_1.Light		Evo04gndEvo01EP-5	umol*gDW-1_glog_normalized	1.533507613	fum
g1p.g1p_1.Light		Evo04gndEvo01EP-5	umol*gDW-1_glog_normalized	-0.108207206	g1p
g3p.g3p_1.Light		Evo04gndEvo01EP-5	height_ratio	1.140312014	g3p
g6p.g6p_1.Light		Evo04gndEvo01EP-5	umol*gDW-1_glog_normalized	1.894734031	g6p
gam6p.gam6p_1.Light		Evo04gndEvo01EP-5	umol*gDW-1_glog_normalized	0.372166396	gam6p
gdp.gdp_1.Light		Evo04gndEvo01EP-5	umol*gDW-1_glog_normalized	-1.65191366	gdp
gln-L.gln-L_1.Light		Evo04gndEvo01EP-5	umol*gDW-1_glog_normalized	2.833102025	gln-L
glu-L.glu-L_1.Light		Evo04gndEvo01EP-5	umol*gDW-1_glog_normalized	4.424064582	glu-L
glutacon.glutacon_1.Light		Evo04gndEvo01EP-5	umol*gDW-1_glog_normalized	5.108362884	glutacon
glx.glx_1.Light		Evo04gndEvo01EP-5	umol*gDW-1_glog_normalized	3.313351332	glx
glyc3p.glyc3p_1.Light		Evo04gndEvo01EP-5	umol*gDW-1_glog_normalized	0.656086335	glyc3p
glyclt.glyclt_1.Light		Evo04gndEvo01EP-5	umol*gDW-1_glog_normalized	0.382354055	glyclt
gmp.gmp_1.Light		Evo04gndEvo01EP-5	umol*gDW-1_glog_normalized	-0.621589445	gmp
gsn.gsn_1.Light		Evo04gndEvo01EP-5	umol*gDW-1_glog_normalized	-4.333000214	gsn
gthox.gthox_1.Light		Evo04gndEvo01EP-5	umol*gDW-1_glog_normalized	0.308445764	gthox
gthrd.gthrd_1.Light		Evo04gndEvo01EP-5	umol*gDW-1_glog_normalized	2.462403559	gthrd
gtp.gtp_1.Light		Evo04gndEvo01EP-5	umol*gDW-1_glog_normalized	0.218122356	gtp
gua.gua_1.Light		Evo04gndEvo01EP-5	umol*gDW-1_glog_normalized	-4.553545284	gua
his-L.his-L_1.Light		Evo04gndEvo01EP-5	umol*gDW-1_glog_normalized	1.095651529	his-L
hxan.hxan_1.Light		Evo04gndEvo01EP-5	umol*gDW-1_glog_normalized	-6.362803306	hxan
icit.icit_2.Light		Evo04gndEvo01EP-5	umol*gDW-1_glog_normalized	-2.587532685	icit
imp.imp_1.Light		Evo04gndEvo01EP-5	umol*gDW-1_glog_normalized	-1.721321029	imp
ins.ins_1.Light		Evo04gndEvo01EP-5	umol*gDW-1_glog_normalized	-4.745265532	ins
itp.itp_1.Light		Evo04gndEvo01EP-5	umol*gDW-1_glog_normalized	-2.721117257	itp
lac-D.lac-D_1.Light		Evo04gndEvo01EP-5	umol*gDW-1_glog_normalized	1.804809062	lac-D
Lcystin.Lcystin_1.Light		Evo04gndEvo01EP-5	umol*gDW-1_glog_normalized	-1.571127495	Lcystin
malcoa.malcoa_1.Light		Evo04gndEvo01EP-5	height_ratio	0.325508522	malcoa
mal-L.mal-L_1.Light		Evo04gndEvo01EP-5	umol*gDW-1_glog_normalized	1.688687473	mal-L
met-L.met-L_1.Light		Evo04gndEvo01EP-5	umol*gDW-1_glog_normalized	-1.832742165	met-L
mmal.mmal_1.Light		Evo04gndEvo01EP-5	umol*gDW-1_glog_normalized	-1.546518401	mmal
nad.nad_1.Light		Evo04gndEvo01EP-5	umol*gDW-1_glog_normalized	1.80902257	nad
nadh.nadh_1.Light		Evo04gndEvo01EP-5	umol*gDW-1_glog_normalized	-4.725991071	nadh
nadp.nadp_1.Light		Evo04gndEvo01EP-5	umol*gDW-1_glog_normalized	1.523939559	nadp
nadph.nadph_1.Light		Evo04gndEvo01EP-5	umol*gDW-1_glog_normalized	-2.916514309	nadph
orn.orn_1.Light		Evo04gndEvo01EP-5	umol*gDW-1_glog_normalized	3.025836537	orn
pep.pep_1.Light		Evo04gndEvo01EP-5	umol*gDW-1_glog_normalized	-0.075772234	pep
phe-L.phe-L_1.Light		Evo04gndEvo01EP-5	umol*gDW-1_glog_normalized	-0.941202403	phe-L
phpyr.phpyr_1.Light		Evo04gndEvo01EP-5	umol*gDW-1_glog_normalized	2.332471915	phpyr
Pool_2pg_3pg.Pool_2pg_3pg_1.Light		Evo04gndEvo01EP-5	umol*gDW-1_glog_normalized	1.864456289	Pool_2pg_3pg
prpp.prpp_1.Light		Evo04gndEvo01EP-5	height_ratio	0.389322299	prpp
pyr.pyr_1.Light		Evo04gndEvo01EP-5	umol*gDW-1_glog_normalized	2.712959879	pyr
r5p.r5p_1.Light		Evo04gndEvo01EP-5	umol*gDW-1_glog_normalized	-0.652686131	r5p
ru5p-D.ru5p-D_1.Light		Evo04gndEvo01EP-5	umol*gDW-1_glog_normalized	-1.960022302	ru5p-D
s7p.s7p_1.Light		Evo04gndEvo01EP-5	umol*gDW-1_glog_normalized	-0.818092085	s7p
ser-L.ser-L_1.Light		Evo04gndEvo01EP-5	umol*gDW-1_glog_normalized	-0.248081881	ser-L
skm.skm_1.Light		Evo04gndEvo01EP-5	umol*gDW-1_glog_normalized	-2.815332774	skm
succ.succ_1.Light		Evo04gndEvo01EP-5	umol*gDW-1_glog_normalized	1.989107004	succ
succoa.succoa_1.Light		Evo04gndEvo01EP-5	height_ratio	0.126860404	succoa
thr-L.thr-L_1.Light		Evo04gndEvo01EP-5	umol*gDW-1_glog_normalized	0.672288281	thr-L
trp-L.trp-L_1.Light		Evo04gndEvo01EP-5	umol*gDW-1_glog_normalized	-1.984814024	trp-L
tyr-L.tyr-L_1.Light		Evo04gndEvo01EP-5	umol*gDW-1_glog_normalized	-1.286433125	tyr-L
udp.udp_1.Light		Evo04gndEvo01EP-5	umol*gDW-1_glog_normalized	-0.428801683	udp
udpg.udpg_1.Light		Evo04gndEvo01EP-5	umol*gDW-1_glog_normalized	3.00999783	udpg
udpglcur.udpglcur_1.Light		Evo04gndEvo01EP-5	umol*gDW-1_glog_normalized	-0.269841247	udpglcur
ump.ump_1.Light		Evo04gndEvo01EP-5	umol*gDW-1_glog_normalized	-0.587434584	ump
ura.ura_1.Light		Evo04gndEvo01EP-5	umol*gDW-1_glog_normalized	-3.388073685	ura
uri.uri_1.Light		Evo04gndEvo01EP-5	umol*gDW-1_glog_normalized	-2.41215974	uri
utp.utp_1.Light		Evo04gndEvo01EP-5	umol*gDW-1_glog_normalized	1.476019482	utp
23dpg.23dpg_1.Light		Evo04gndEvo01EP-6	umol*gDW-1_glog_normalized	1.414749915	23dpg
2mcit.2mcit_1.Light	mean_feature	Evo04gndEvo01EP-6	height_ratio	2.522694314	2mcit
2obut.2obut_1.Light	mean_feature	Evo04gndEvo01EP-6	height_ratio	0.930635518	2obut
6pgc.6pgc_1.Light		Evo04gndEvo01EP-6	umol*gDW-1_glog_normalized	1.819438164	6pgc
accoa.accoa_1.Light		Evo04gndEvo01EP-6	umol*gDW-1_glog_normalized	2.039803459	accoa
acon-C.acon-C_1.Light		Evo04gndEvo01EP-6	umol*gDW-1_glog_normalized	0.798793286	acon-C
ade.ade_1.Light		Evo04gndEvo01EP-6	umol*gDW-1_glog_normalized	-3.166135031	ade
adn.adn_1.Light		Evo04gndEvo01EP-6	umol*gDW-1_glog_normalized	-3.329951472	adn
adp.adp_1.Light		Evo04gndEvo01EP-6	umol*gDW-1_glog_normalized	0.452459426	adp
adpglc.adpglc_1.Light		Evo04gndEvo01EP-6	umol*gDW-1_glog_normalized	-3.861434946	adpglc
AICAr.AICAr_1.Light		Evo04gndEvo01EP-6	height_ratio	2.18974065	AICAr
akg.akg_1.Light		Evo04gndEvo01EP-6	umol*gDW-1_glog_normalized	-0.263326957	akg
ala-L.ala-L_1.Light		Evo04gndEvo01EP-6	umol*gDW-1_glog_normalized	2.199620298	ala-L
amp.amp_1.Light		Evo04gndEvo01EP-6	umol*gDW-1_glog_normalized	-0.708681413	amp
ara5p.ara5p_1.Light		Evo04gndEvo01EP-6	height_ratio	1.468164747	ara5p
arg-L.arg-L_1.Light		Evo04gndEvo01EP-6	umol*gDW-1_glog_normalized	-0.3092168	arg-L
asn-L.asn-L_1.Light		Evo04gndEvo01EP-6	umol*gDW-1_glog_normalized	1.201519887	asn-L
asp-L.asp-L_1.Light		Evo04gndEvo01EP-6	height_ratio	0.655328557	asp-L
atp.atp_1.Light		Evo04gndEvo01EP-6	umol*gDW-1_glog_normalized	2.869010423	atp
camp.camp_1.Light		Evo04gndEvo01EP-6	umol*gDW-1_glog_normalized	-2.960724403	camp
chor.chor_1.Light		Evo04gndEvo01EP-6	umol*gDW-1_glog_normalized	5.504888939	chor
cit.cit_1.Light		Evo04gndEvo01EP-6	umol*gDW-1_glog_normalized	-2.992860885	cit
cit.cit_2.Light		Evo04gndEvo01EP-6	umol*gDW-1_glog_normalized	2.376758035	cit
citr-L.citr-L_1.Light		Evo04gndEvo01EP-6	umol*gDW-1_glog_normalized	-1.306869125	citr-L
cmp.cmp_1.Light		Evo04gndEvo01EP-6	umol*gDW-1_glog_normalized	-1.251710796	cmp
coa.coa_1.Light		Evo04gndEvo01EP-6	umol*gDW-1_glog_normalized	2.291482392	coa
ctp.ctp_1.Light		Evo04gndEvo01EP-6	umol*gDW-1_glog_normalized	0.17460863	ctp
dadp.dadp_1.Light		Evo04gndEvo01EP-6	umol*gDW-1_glog_normalized	-2.73411601	dadp
damp.damp_1.Light		Evo04gndEvo01EP-6	umol*gDW-1_glog_normalized	-3.640979878	damp
datp.datp_1.Light		Evo04gndEvo01EP-6	umol*gDW-1_glog_normalized	-0.787817755	datp
dcdp.dcdp_1.Light		Evo04gndEvo01EP-6	umol*gDW-1_glog_normalized	-1.819323842	dcdp
dcmp.dcmp_1.Light		Evo04gndEvo01EP-6	umol*gDW-1_glog_normalized	-3.315619477	dcmp
dctp.dctp_1.Light		Evo04gndEvo01EP-6	umol*gDW-1_glog_normalized	-1.312029524	dctp
dhap.dhap_1.Light		Evo04gndEvo01EP-6	umol*gDW-1_glog_normalized	2.689097624	dhap
dimp.dimp_1.Light		Evo04gndEvo01EP-6	umol*gDW-1_glog_normalized	-6.547011481	dimp
dtdpglu.dtdpglu_1.Light		Evo04gndEvo01EP-6	umol*gDW-1_glog_normalized	-4.394875581	dtdpglu
dtmp.dtmp_1.Light		Evo04gndEvo01EP-6	umol*gDW-1_glog_normalized	-1.729543113	dtmp
dttp.dttp_1.Light		Evo04gndEvo01EP-6	umol*gDW-1_glog_normalized	1.659583983	dttp
dump.dump_1.Light		Evo04gndEvo01EP-6	umol*gDW-1_glog_normalized	-2.939274955	dump
dutp.dutp_1.Light		Evo04gndEvo01EP-6	umol*gDW-1_glog_normalized	-4.377637462	dutp
f6p.f6p_1.Light		Evo04gndEvo01EP-6	umol*gDW-1_glog_normalized	0.752924402	f6p
fad.fad_1.Light		Evo04gndEvo01EP-6	umol*gDW-1_glog_normalized	-0.23874278	fad
fdp.fdp_1.Light		Evo04gndEvo01EP-6	umol*gDW-1_glog_normalized	2.565370463	fdp
fum.fum_1.Light		Evo04gndEvo01EP-6	umol*gDW-1_glog_normalized	1.532445889	fum
g1p.g1p_1.Light		Evo04gndEvo01EP-6	umol*gDW-1_glog_normalized	0.390172939	g1p
g3p.g3p_1.Light		Evo04gndEvo01EP-6	height_ratio	1.327363368	g3p
g6p.g6p_1.Light		Evo04gndEvo01EP-6	umol*gDW-1_glog_normalized	2.141648188	g6p
gam6p.gam6p_1.Light		Evo04gndEvo01EP-6	umol*gDW-1_glog_normalized	0.258289063	gam6p
gdp.gdp_1.Light		Evo04gndEvo01EP-6	umol*gDW-1_glog_normalized	-1.634880912	gdp
gln-L.gln-L_1.Light		Evo04gndEvo01EP-6	umol*gDW-1_glog_normalized	2.967156249	gln-L
glu-L.glu-L_1.Light		Evo04gndEvo01EP-6	umol*gDW-1_glog_normalized	4.446114589	glu-L
glutacon.glutacon_1.Light		Evo04gndEvo01EP-6	umol*gDW-1_glog_normalized	4.894994085	glutacon
glx.glx_1.Light		Evo04gndEvo01EP-6	umol*gDW-1_glog_normalized	3.444677518	glx
glyc3p.glyc3p_1.Light		Evo04gndEvo01EP-6	umol*gDW-1_glog_normalized	0.89570789	glyc3p
glyclt.glyclt_1.Light		Evo04gndEvo01EP-6	umol*gDW-1_glog_normalized	0.479156904	glyclt
gmp.gmp_1.Light		Evo04gndEvo01EP-6	umol*gDW-1_glog_normalized	-0.604338473	gmp
gsn.gsn_1.Light		Evo04gndEvo01EP-6	umol*gDW-1_glog_normalized	-4.538623233	gsn
gthox.gthox_1.Light		Evo04gndEvo01EP-6	umol*gDW-1_glog_normalized	0.238371071	gthox
gthrd.gthrd_1.Light		Evo04gndEvo01EP-6	umol*gDW-1_glog_normalized	2.605938783	gthrd
gtp.gtp_1.Light		Evo04gndEvo01EP-6	umol*gDW-1_glog_normalized	0.314548231	gtp
gua.gua_1.Light		Evo04gndEvo01EP-6	umol*gDW-1_glog_normalized	-4.605237999	gua
his-L.his-L_1.Light		Evo04gndEvo01EP-6	umol*gDW-1_glog_normalized	1.148984924	his-L
hxan.hxan_1.Light		Evo04gndEvo01EP-6	umol*gDW-1_glog_normalized	-6.104320824	hxan
icit.icit_2.Light		Evo04gndEvo01EP-6	umol*gDW-1_glog_normalized	-2.689675105	icit
imp.imp_1.Light		Evo04gndEvo01EP-6	umol*gDW-1_glog_normalized	-1.660719148	imp
ins.ins_1.Light		Evo04gndEvo01EP-6	umol*gDW-1_glog_normalized	-5.302610879	ins
itp.itp_1.Light		Evo04gndEvo01EP-6	umol*gDW-1_glog_normalized	-2.755249812	itp
lac-D.lac-D_1.Light		Evo04gndEvo01EP-6	umol*gDW-1_glog_normalized	1.816030496	lac-D
Lcystin.Lcystin_1.Light		Evo04gndEvo01EP-6	umol*gDW-1_glog_normalized	-2.368391861	Lcystin
malcoa.malcoa_1.Light		Evo04gndEvo01EP-6	height_ratio	0.303193563	malcoa
mal-L.mal-L_1.Light		Evo04gndEvo01EP-6	umol*gDW-1_glog_normalized	1.582778464	mal-L
met-L.met-L_1.Light		Evo04gndEvo01EP-6	umol*gDW-1_glog_normalized	-1.575732755	met-L
mmal.mmal_1.Light		Evo04gndEvo01EP-6	umol*gDW-1_glog_normalized	-1.904582271	mmal
nad.nad_1.Light		Evo04gndEvo01EP-6	umol*gDW-1_glog_normalized	2.01670594	nad
nadh.nadh_1.Light		Evo04gndEvo01EP-6	umol*gDW-1_glog_normalized	-4.884799561	nadh
nadp.nadp_1.Light		Evo04gndEvo01EP-6	umol*gDW-1_glog_normalized	1.763300457	nadp
nadph.nadph_1.Light		Evo04gndEvo01EP-6	umol*gDW-1_glog_normalized	-1.982528135	nadph
orn.orn_1.Light		Evo04gndEvo01EP-6	umol*gDW-1_glog_normalized	2.941638782	orn
pep.pep_1.Light		Evo04gndEvo01EP-6	umol*gDW-1_glog_normalized	0.03289591	pep
phe-L.phe-L_1.Light		Evo04gndEvo01EP-6	umol*gDW-1_glog_normalized	-1.090124598	phe-L
phpyr.phpyr_1.Light		Evo04gndEvo01EP-6	umol*gDW-1_glog_normalized	1.888455687	phpyr
Pool_2pg_3pg.Pool_2pg_3pg_1.Light		Evo04gndEvo01EP-6	umol*gDW-1_glog_normalized	1.77343427	Pool_2pg_3pg
prpp.prpp_1.Light		Evo04gndEvo01EP-6	height_ratio	0.346952536	prpp
pyr.pyr_1.Light		Evo04gndEvo01EP-6	umol*gDW-1_glog_normalized	3.517236996	pyr
r5p.r5p_1.Light		Evo04gndEvo01EP-6	umol*gDW-1_glog_normalized	-0.486658428	r5p
ru5p-D.ru5p-D_1.Light		Evo04gndEvo01EP-6	umol*gDW-1_glog_normalized	-1.479629865	ru5p-D
s7p.s7p_1.Light		Evo04gndEvo01EP-6	umol*gDW-1_glog_normalized	-0.333588542	s7p
ser-L.ser-L_1.Light		Evo04gndEvo01EP-6	umol*gDW-1_glog_normalized	-0.140874515	ser-L
skm.skm_1.Light		Evo04gndEvo01EP-6	umol*gDW-1_glog_normalized	-2.55136215	skm
succ.succ_1.Light		Evo04gndEvo01EP-6	umol*gDW-1_glog_normalized	1.780386815	succ
succoa.succoa_1.Light		Evo04gndEvo01EP-6	height_ratio	0.126982387	succoa
thr-L.thr-L_1.Light		Evo04gndEvo01EP-6	umol*gDW-1_glog_normalized	0.576975492	thr-L
trp-L.trp-L_1.Light		Evo04gndEvo01EP-6	umol*gDW-1_glog_normalized	-2.157220882	trp-L
tyr-L.tyr-L_1.Light		Evo04gndEvo01EP-6	umol*gDW-1_glog_normalized	-1.244686809	tyr-L
udp.udp_1.Light		Evo04gndEvo01EP-6	umol*gDW-1_glog_normalized	-0.850664281	udp
udpg.udpg_1.Light		Evo04gndEvo01EP-6	umol*gDW-1_glog_normalized	3.141581807	udpg
udpglcur.udpglcur_1.Light		Evo04gndEvo01EP-6	umol*gDW-1_glog_normalized	0.04355796	udpglcur
ump.ump_1.Light		Evo04gndEvo01EP-6	umol*gDW-1_glog_normalized	-0.620654882	ump
ura.ura_1.Light		Evo04gndEvo01EP-6	umol*gDW-1_glog_normalized	-3.805225807	ura
uri.uri_1.Light		Evo04gndEvo01EP-6	umol*gDW-1_glog_normalized	-2.70501961	uri
utp.utp_1.Light		Evo04gndEvo01EP-6	umol*gDW-1_glog_normalized	1.313967077	utp
23dpg.23dpg_1.Light		Evo04gndEvo02EP-1	umol*gDW-1_glog_normalized	1.181226082	23dpg
2mcit.2mcit_1.Light	mean_feature	Evo04gndEvo02EP-1	height_ratio	2.522694314	2mcit
2obut.2obut_1.Light	mean_feature	Evo04gndEvo02EP-1	height_ratio	0.930635518	2obut
6pgc.6pgc_1.Light		Evo04gndEvo02EP-1	umol*gDW-1_glog_normalized	0.70324672	6pgc
accoa.accoa_1.Light		Evo04gndEvo02EP-1	umol*gDW-1_glog_normalized	1.895474852	accoa
acon-C.acon-C_1.Light		Evo04gndEvo02EP-1	umol*gDW-1_glog_normalized	0.644734889	acon-C
ade.ade_1.Light		Evo04gndEvo02EP-1	umol*gDW-1_glog_normalized	-4.293390681	ade
adn.adn_1.Light		Evo04gndEvo02EP-1	umol*gDW-1_glog_normalized	-4.276646483	adn
adp.adp_1.Light		Evo04gndEvo02EP-1	umol*gDW-1_glog_normalized	-0.325189793	adp
adpglc.adpglc_1.Light		Evo04gndEvo02EP-1	umol*gDW-1_glog_normalized	-4.28644378	adpglc
AICAr.AICAr_1.Light		Evo04gndEvo02EP-1	height_ratio	2.622632725	AICAr
akg.akg_1.Light		Evo04gndEvo02EP-1	umol*gDW-1_glog_normalized	-0.315279118	akg
ala-L.ala-L_1.Light		Evo04gndEvo02EP-1	umol*gDW-1_glog_normalized	1.813117924	ala-L
amp.amp_1.Light		Evo04gndEvo02EP-1	umol*gDW-1_glog_normalized	-1.299680875	amp
ara5p.ara5p_1.Light		Evo04gndEvo02EP-1	height_ratio	0.434599889	ara5p
arg-L.arg-L_1.Light		Evo04gndEvo02EP-1	umol*gDW-1_glog_normalized	-1.052463961	arg-L
asn-L.asn-L_1.Light		Evo04gndEvo02EP-1	umol*gDW-1_glog_normalized	1.153417148	asn-L
asp-L.asp-L_1.Light		Evo04gndEvo02EP-1	height_ratio	0.306083287	asp-L
atp.atp_1.Light		Evo04gndEvo02EP-1	umol*gDW-1_glog_normalized	1.769862846	atp
camp.camp_1.Light		Evo04gndEvo02EP-1	umol*gDW-1_glog_normalized	-3.001436395	camp
chor.chor_1.Light		Evo04gndEvo02EP-1	umol*gDW-1_glog_normalized	4.328937402	chor
cit.cit_1.Light		Evo04gndEvo02EP-1	umol*gDW-1_glog_normalized	-3.019336905	cit
cit.cit_2.Light		Evo04gndEvo02EP-1	umol*gDW-1_glog_normalized	1.686426845	cit
citr-L.citr-L_1.Light		Evo04gndEvo02EP-1	umol*gDW-1_glog_normalized	-2.109669821	citr-L
cmp.cmp_1.Light		Evo04gndEvo02EP-1	umol*gDW-1_glog_normalized	-1.492236802	cmp
coa.coa_1.Light		Evo04gndEvo02EP-1	umol*gDW-1_glog_normalized	1.536687206	coa
ctp.ctp_1.Light		Evo04gndEvo02EP-1	umol*gDW-1_glog_normalized	-1.081594278	ctp
dadp.dadp_1.Light		Evo04gndEvo02EP-1	umol*gDW-1_glog_normalized	-2.6128101	dadp
damp.damp_1.Light		Evo04gndEvo02EP-1	umol*gDW-1_glog_normalized	-3.958350187	damp
datp.datp_1.Light		Evo04gndEvo02EP-1	umol*gDW-1_glog_normalized	-2.198542717	datp
dcdp.dcdp_1.Light		Evo04gndEvo02EP-1	umol*gDW-1_glog_normalized	-1.812447944	dcdp
dcmp.dcmp_1.Light		Evo04gndEvo02EP-1	umol*gDW-1_glog_normalized	-3.489779874	dcmp
dctp.dctp_1.Light		Evo04gndEvo02EP-1	umol*gDW-1_glog_normalized	-2.224185264	dctp
dhap.dhap_1.Light		Evo04gndEvo02EP-1	umol*gDW-1_glog_normalized	0.617395425	dhap
dimp.dimp_1.Light		Evo04gndEvo02EP-1	umol*gDW-1_glog_normalized	-6.567445156	dimp
dtdpglu.dtdpglu_1.Light		Evo04gndEvo02EP-1	umol*gDW-1_glog_normalized	-5.612958195	dtdpglu
dtmp.dtmp_1.Light		Evo04gndEvo02EP-1	umol*gDW-1_glog_normalized	-1.983719061	dtmp
dttp.dttp_1.Light		Evo04gndEvo02EP-1	umol*gDW-1_glog_normalized	1.123006039	dttp
dump.dump_1.Light		Evo04gndEvo02EP-1	umol*gDW-1_glog_normalized	-2.997100125	dump
dutp.dutp_1.Light		Evo04gndEvo02EP-1	umol*gDW-1_glog_normalized	-4.404030302	dutp
f6p.f6p_1.Light		Evo04gndEvo02EP-1	umol*gDW-1_glog_normalized	0.028814942	f6p
fad.fad_1.Light		Evo04gndEvo02EP-1	umol*gDW-1_glog_normalized	-0.704367971	fad
fdp.fdp_1.Light		Evo04gndEvo02EP-1	umol*gDW-1_glog_normalized	0.887743451	fdp
fum.fum_1.Light		Evo04gndEvo02EP-1	umol*gDW-1_glog_normalized	1.208904473	fum
g1p.g1p_1.Light		Evo04gndEvo02EP-1	umol*gDW-1_glog_normalized	0.115634782	g1p
g3p.g3p_1.Light		Evo04gndEvo02EP-1	height_ratio	0.874050804	g3p
g6p.g6p_1.Light		Evo04gndEvo02EP-1	umol*gDW-1_glog_normalized	1.414869556	g6p
gam6p.gam6p_1.Light		Evo04gndEvo02EP-1	umol*gDW-1_glog_normalized	0.061757475	gam6p
gdp.gdp_1.Light		Evo04gndEvo02EP-1	umol*gDW-1_glog_normalized	-1.375357263	gdp
gln-L.gln-L_1.Light		Evo04gndEvo02EP-1	umol*gDW-1_glog_normalized	2.534704743	gln-L
glu-L.glu-L_1.Light		Evo04gndEvo02EP-1	umol*gDW-1_glog_normalized	3.901787576	glu-L
glutacon.glutacon_1.Light		Evo04gndEvo02EP-1	umol*gDW-1_glog_normalized	4.89472665	glutacon
glx.glx_1.Light		Evo04gndEvo02EP-1	umol*gDW-1_glog_normalized	3.094803181	glx
glyc3p.glyc3p_1.Light		Evo04gndEvo02EP-1	umol*gDW-1_glog_normalized	0.254845065	glyc3p
glyclt.glyclt_1.Light		Evo04gndEvo02EP-1	umol*gDW-1_glog_normalized	0.591764824	glyclt
gmp.gmp_1.Light		Evo04gndEvo02EP-1	umol*gDW-1_glog_normalized	-1.637453228	gmp
gsn.gsn_1.Light		Evo04gndEvo02EP-1	umol*gDW-1_glog_normalized	-5.083713898	gsn
gthox.gthox_1.Light		Evo04gndEvo02EP-1	umol*gDW-1_glog_normalized	-0.258571098	gthox
gthrd.gthrd_1.Light		Evo04gndEvo02EP-1	umol*gDW-1_glog_normalized	2.269232992	gthrd
gtp.gtp_1.Light		Evo04gndEvo02EP-1	umol*gDW-1_glog_normalized	-0.263542413	gtp
gua.gua_1.Light		Evo04gndEvo02EP-1	umol*gDW-1_glog_normalized	-5.139442581	gua
his-L.his-L_1.Light		Evo04gndEvo02EP-1	umol*gDW-1_glog_normalized	1.163063628	his-L
hxan.hxan_1.Light		Evo04gndEvo02EP-1	umol*gDW-1_glog_normalized	-6.854810429	hxan
icit.icit_2.Light		Evo04gndEvo02EP-1	umol*gDW-1_glog_normalized	-3.2827393	icit
imp.imp_1.Light		Evo04gndEvo02EP-1	umol*gDW-1_glog_normalized	-2.313346923	imp
ins.ins_1.Light		Evo04gndEvo02EP-1	umol*gDW-1_glog_normalized	-5.63398632	ins
itp.itp_1.Light		Evo04gndEvo02EP-1	umol*gDW-1_glog_normalized	-2.83673045	itp
lac-D.lac-D_1.Light		Evo04gndEvo02EP-1	umol*gDW-1_glog_normalized	2.142020632	lac-D
Lcystin.Lcystin_1.Light		Evo04gndEvo02EP-1	umol*gDW-1_glog_normalized	-1.61002119	Lcystin
malcoa.malcoa_1.Light		Evo04gndEvo02EP-1	height_ratio	0.40164775	malcoa
mal-L.mal-L_1.Light		Evo04gndEvo02EP-1	umol*gDW-1_glog_normalized	1.201656222	mal-L
met-L.met-L_1.Light		Evo04gndEvo02EP-1	umol*gDW-1_glog_normalized	-2.181003309	met-L
mmal.mmal_1.Light		Evo04gndEvo02EP-1	umol*gDW-1_glog_normalized	-1.759892349	mmal
nad.nad_1.Light		Evo04gndEvo02EP-1	umol*gDW-1_glog_normalized	1.010173428	nad
nadh.nadh_1.Light		Evo04gndEvo02EP-1	umol*gDW-1_glog_normalized	-5.659893087	nadh
nadp.nadp_1.Light		Evo04gndEvo02EP-1	umol*gDW-1_glog_normalized	0.60960207	nadp
nadph.nadph_1.Light		Evo04gndEvo02EP-1	umol*gDW-1_glog_normalized	-3.528197446	nadph
orn.orn_1.Light		Evo04gndEvo02EP-1	umol*gDW-1_glog_normalized	3.324462438	orn
pep.pep_1.Light		Evo04gndEvo02EP-1	umol*gDW-1_glog_normalized	-0.632429681	pep
phe-L.phe-L_1.Light		Evo04gndEvo02EP-1	umol*gDW-1_glog_normalized	-1.672071811	phe-L
phpyr.phpyr_1.Light		Evo04gndEvo02EP-1	umol*gDW-1_glog_normalized	2.00120047	phpyr
Pool_2pg_3pg.Pool_2pg_3pg_1.Light		Evo04gndEvo02EP-1	umol*gDW-1_glog_normalized	1.110812222	Pool_2pg_3pg
prpp.prpp_1.Light		Evo04gndEvo02EP-1	height_ratio	0.192013802	prpp
pyr.pyr_1.Light		Evo04gndEvo02EP-1	umol*gDW-1_glog_normalized	2.958746374	pyr
r5p.r5p_1.Light		Evo04gndEvo02EP-1	umol*gDW-1_glog_normalized	-1.546768423	r5p
ru5p-D.ru5p-D_1.Light		Evo04gndEvo02EP-1	umol*gDW-1_glog_normalized	-2.483154691	ru5p-D
s7p.s7p_1.Light		Evo04gndEvo02EP-1	umol*gDW-1_glog_normalized	-0.747661949	s7p
ser-L.ser-L_1.Light		Evo04gndEvo02EP-1	umol*gDW-1_glog_normalized	0.51875779	ser-L
skm.skm_1.Light		Evo04gndEvo02EP-1	umol*gDW-1_glog_normalized	-2.300863325	skm
succ.succ_1.Light		Evo04gndEvo02EP-1	umol*gDW-1_glog_normalized	1.828591892	succ
succoa.succoa_1.Light		Evo04gndEvo02EP-1	height_ratio	0.380833692	succoa
thr-L.thr-L_1.Light		Evo04gndEvo02EP-1	umol*gDW-1_glog_normalized	-0.047121611	thr-L
trp-L.trp-L_1.Light		Evo04gndEvo02EP-1	umol*gDW-1_glog_normalized	-2.49231869	trp-L
tyr-L.tyr-L_1.Light		Evo04gndEvo02EP-1	umol*gDW-1_glog_normalized	-1.826026887	tyr-L
udp.udp_1.Light		Evo04gndEvo02EP-1	umol*gDW-1_glog_normalized	-1.599911628	udp
udpg.udpg_1.Light		Evo04gndEvo02EP-1	umol*gDW-1_glog_normalized	2.438167251	udpg
udpglcur.udpglcur_1.Light		Evo04gndEvo02EP-1	umol*gDW-1_glog_normalized	-1.192325383	udpglcur
ump.ump_1.Light		Evo04gndEvo02EP-1	umol*gDW-1_glog_normalized	-0.920253168	ump
ura.ura_1.Light		Evo04gndEvo02EP-1	umol*gDW-1_glog_normalized	-4.665117562	ura
uri.uri_1.Light		Evo04gndEvo02EP-1	umol*gDW-1_glog_normalized	-3.991764709	uri
utp.utp_1.Light		Evo04gndEvo02EP-1	umol*gDW-1_glog_normalized	0.282666437	utp
23dpg.23dpg_1.Light		Evo04gndEvo02EP-2	umol*gDW-1_glog_normalized	0.426381249	23dpg
2mcit.2mcit_1.Light	mean_feature	Evo04gndEvo02EP-2	height_ratio	2.522694314	2mcit
2obut.2obut_1.Light	mean_feature	Evo04gndEvo02EP-2	height_ratio	0.930635518	2obut
6pgc.6pgc_1.Light		Evo04gndEvo02EP-2	umol*gDW-1_glog_normalized	1.038969918	6pgc
accoa.accoa_1.Light		Evo04gndEvo02EP-2	umol*gDW-1_glog_normalized	2.217776835	accoa
acon-C.acon-C_1.Light		Evo04gndEvo02EP-2	umol*gDW-1_glog_normalized	0.293677576	acon-C
ade.ade_1.Light		Evo04gndEvo02EP-2	umol*gDW-1_glog_normalized	-3.93197155	ade
adn.adn_1.Light		Evo04gndEvo02EP-2	umol*gDW-1_glog_normalized	-3.832523849	adn
adp.adp_1.Light		Evo04gndEvo02EP-2	umol*gDW-1_glog_normalized	-0.545939383	adp
adpglc.adpglc_1.Light		Evo04gndEvo02EP-2	umol*gDW-1_glog_normalized	-4.002537577	adpglc
AICAr.AICAr_1.Light		Evo04gndEvo02EP-2	height_ratio	2.436292524	AICAr
akg.akg_1.Light		Evo04gndEvo02EP-2	umol*gDW-1_glog_normalized	0.027077906	akg
ala-L.ala-L_1.Light		Evo04gndEvo02EP-2	umol*gDW-1_glog_normalized	0.096075614	ala-L
amp.amp_1.Light		Evo04gndEvo02EP-2	umol*gDW-1_glog_normalized	-0.730926417	amp
ara5p.ara5p_1.Light		Evo04gndEvo02EP-2	height_ratio	0.671568949	ara5p
arg-L.arg-L_1.Light		Evo04gndEvo02EP-2	umol*gDW-1_glog_normalized	-1.772943121	arg-L
asn-L.asn-L_1.Light		Evo04gndEvo02EP-2	umol*gDW-1_glog_normalized	0.79151257	asn-L
asp-L.asp-L_1.Light		Evo04gndEvo02EP-2	height_ratio	0.117570902	asp-L
atp.atp_1.Light		Evo04gndEvo02EP-2	umol*gDW-1_glog_normalized	1.57581973	atp
camp.camp_1.Light		Evo04gndEvo02EP-2	umol*gDW-1_glog_normalized	-2.950203808	camp
chor.chor_1.Light		Evo04gndEvo02EP-2	umol*gDW-1_glog_normalized	5.324522234	chor
cit.cit_1.Light		Evo04gndEvo02EP-2	umol*gDW-1_glog_normalized	-3.037228552	cit
cit.cit_2.Light		Evo04gndEvo02EP-2	umol*gDW-1_glog_normalized	1.088453314	cit
citr-L.citr-L_1.Light		Evo04gndEvo02EP-2	umol*gDW-1_glog_normalized	-2.791740806	citr-L
cmp.cmp_1.Light		Evo04gndEvo02EP-2	umol*gDW-1_glog_normalized	-1.88845772	cmp
coa.coa_1.Light		Evo04gndEvo02EP-2	umol*gDW-1_glog_normalized	1.603417399	coa
ctp.ctp_1.Light		Evo04gndEvo02EP-2	umol*gDW-1_glog_normalized	-1.972787881	ctp
dadp.dadp_1.Light		Evo04gndEvo02EP-2	umol*gDW-1_glog_normalized	-2.630837608	dadp
damp.damp_1.Light		Evo04gndEvo02EP-2	umol*gDW-1_glog_normalized	-4.103391713	damp
datp.datp_1.Light		Evo04gndEvo02EP-2	umol*gDW-1_glog_normalized	-2.609706307	datp
dcdp.dcdp_1.Light		Evo04gndEvo02EP-2	umol*gDW-1_glog_normalized	-2.310764391	dcdp
dcmp.dcmp_1.Light		Evo04gndEvo02EP-2	umol*gDW-1_glog_normalized	-3.77724529	dcmp
dctp.dctp_1.Light		Evo04gndEvo02EP-2	umol*gDW-1_glog_normalized	-2.144452131	dctp
dhap.dhap_1.Light		Evo04gndEvo02EP-2	umol*gDW-1_glog_normalized	0.543136058	dhap
dimp.dimp_1.Light		Evo04gndEvo02EP-2	umol*gDW-1_glog_normalized	-6.581128668	dimp
dtdpglu.dtdpglu_1.Light		Evo04gndEvo02EP-2	umol*gDW-1_glog_normalized	-5.473599332	dtdpglu
dtmp.dtmp_1.Light		Evo04gndEvo02EP-2	umol*gDW-1_glog_normalized	-2.01690203	dtmp
dttp.dttp_1.Light		Evo04gndEvo02EP-2	umol*gDW-1_glog_normalized	0.820607938	dttp
dump.dump_1.Light		Evo04gndEvo02EP-2	umol*gDW-1_glog_normalized	-3.287914941	dump
dutp.dutp_1.Light		Evo04gndEvo02EP-2	umol*gDW-1_glog_normalized	-4.421863191	dutp
f6p.f6p_1.Light		Evo04gndEvo02EP-2	umol*gDW-1_glog_normalized	-0.260061975	f6p
fad.fad_1.Light		Evo04gndEvo02EP-2	umol*gDW-1_glog_normalized	-0.835915461	fad
fdp.fdp_1.Light		Evo04gndEvo02EP-2	umol*gDW-1_glog_normalized	0.5111953	fdp
fum.fum_1.Light		Evo04gndEvo02EP-2	umol*gDW-1_glog_normalized	1.11677576	fum
g1p.g1p_1.Light		Evo04gndEvo02EP-2	umol*gDW-1_glog_normalized	-0.483421424	g1p
g3p.g3p_1.Light		Evo04gndEvo02EP-2	height_ratio	0.583504548	g3p
g6p.g6p_1.Light		Evo04gndEvo02EP-2	umol*gDW-1_glog_normalized	1.41249719	g6p
gam6p.gam6p_1.Light		Evo04gndEvo02EP-2	umol*gDW-1_glog_normalized	-0.340741477	gam6p
gdp.gdp_1.Light		Evo04gndEvo02EP-2	umol*gDW-1_glog_normalized	-1.11972176	gdp
gln-L.gln-L_1.Light		Evo04gndEvo02EP-2	umol*gDW-1_glog_normalized	2.213612611	gln-L
glu-L.glu-L_1.Light		Evo04gndEvo02EP-2	umol*gDW-1_glog_normalized	2.845736932	glu-L
glutacon.glutacon_1.Light		Evo04gndEvo02EP-2	umol*gDW-1_glog_normalized	4.525915463	glutacon
glx.glx_1.Light		Evo04gndEvo02EP-2	umol*gDW-1_glog_normalized	3.172088479	glx
glyc3p.glyc3p_1.Light		Evo04gndEvo02EP-2	umol*gDW-1_glog_normalized	-0.556421634	glyc3p
glyclt.glyclt_1.Light		Evo04gndEvo02EP-2	umol*gDW-1_glog_normalized	0.449817918	glyclt
gmp.gmp_1.Light		Evo04gndEvo02EP-2	umol*gDW-1_glog_normalized	-1.009469217	gmp
gsn.gsn_1.Light		Evo04gndEvo02EP-2	umol*gDW-1_glog_normalized	-4.385547621	gsn
gthox.gthox_1.Light		Evo04gndEvo02EP-2	umol*gDW-1_glog_normalized	-0.3973433	gthox
gthrd.gthrd_1.Light		Evo04gndEvo02EP-2	umol*gDW-1_glog_normalized	1.983111003	gthrd
gtp.gtp_1.Light		Evo04gndEvo02EP-2	umol*gDW-1_glog_normalized	-0.998423742	gtp
gua.gua_1.Light		Evo04gndEvo02EP-2	umol*gDW-1_glog_normalized	-4.51449659	gua
his-L.his-L_1.Light		Evo04gndEvo02EP-2	umol*gDW-1_glog_normalized	1.090906475	his-L
hxan.hxan_1.Light		Evo04gndEvo02EP-2	umol*gDW-1_glog_normalized	-6.208677935	hxan
icit.icit_2.Light		Evo04gndEvo02EP-2	umol*gDW-1_glog_normalized	-3.524131079	icit
imp.imp_1.Light		Evo04gndEvo02EP-2	umol*gDW-1_glog_normalized	-2.368280359	imp
ins.ins_1.Light		Evo04gndEvo02EP-2	umol*gDW-1_glog_normalized	-5.379259256	ins
itp.itp_1.Light		Evo04gndEvo02EP-2	umol*gDW-1_glog_normalized	-3.430452124	itp
lac-D.lac-D_1.Light		Evo04gndEvo02EP-2	umol*gDW-1_glog_normalized	1.496252654	lac-D
Lcystin.Lcystin_1.Light		Evo04gndEvo02EP-2	umol*gDW-1_glog_normalized	-2.687410798	Lcystin
malcoa.malcoa_1.Light		Evo04gndEvo02EP-2	height_ratio	0.278983243	malcoa
mal-L.mal-L_1.Light		Evo04gndEvo02EP-2	umol*gDW-1_glog_normalized	0.558917783	mal-L
met-L.met-L_1.Light		Evo04gndEvo02EP-2	umol*gDW-1_glog_normalized	-1.85739698	met-L
mmal.mmal_1.Light		Evo04gndEvo02EP-2	umol*gDW-1_glog_normalized	-1.67351111	mmal
nad.nad_1.Light		Evo04gndEvo02EP-2	umol*gDW-1_glog_normalized	0.643718887	nad
nadh.nadh_1.Light		Evo04gndEvo02EP-2	umol*gDW-1_glog_normalized	-5.375526036	nadh
nadp.nadp_1.Light		Evo04gndEvo02EP-2	umol*gDW-1_glog_normalized	0.515797559	nadp
nadph.nadph_1.Light		Evo04gndEvo02EP-2	umol*gDW-1_glog_normalized	-3.852146458	nadph
orn.orn_1.Light		Evo04gndEvo02EP-2	umol*gDW-1_glog_normalized	2.965719496	orn
pep.pep_1.Light		Evo04gndEvo02EP-2	umol*gDW-1_glog_normalized	-1.00356911	pep
phe-L.phe-L_1.Light		Evo04gndEvo02EP-2	umol*gDW-1_glog_normalized	-1.463663486	phe-L
[truncated: 1,435 more rows]
