# Supplementary material for: Growth Adaptation of gnd and sdhCB Escherichia coli Deletion Strains Diverges From a Similar Initial Perturbation of the Transcriptome
Source: Front Microbiol. 2018 Aug 7;9:1793. doi: 10.3389/fmicb.2018.01793 (PMC6090065; doi:10.3389/fmicb.2018.01793)
Supplement: Supplementary file 1 [file Data_Sheet_1.ZIP › Table_S4_RNASeq_geneExpDiff.csv]

test_id	gene_id	gene	sample_1	sample_2	status	value_1	value_2	fold_change_log2	test_stat	p_value	q_value	significant
gene571	gene571	aaaD	Evo04	Evo04gnd	OK	14.4855	10.2112	-0.504455	-0.406036	0.5789	0.79745	no
gene1163	gene1163	aaaE	Evo04	Evo04gnd	OK	3.54033	4.33013	0.290526	0.363113	0.60325	0.807662	no
gene3302	gene3302	aaeA	Evo04	Evo04gnd	OK	13.6542	12.9072	-0.0811674	-0.108443	0.87425	0.94508	no
gene3301	gene3301	aaeB	Evo04	Evo04gnd	OK	9.09285	10.1364	0.15674	0.224005	0.74215	0.887272	no
gene3304	gene3304	aaeR	Evo04	Evo04gnd	OK	98.0797	84.1198	-0.221509	-0.391478	0.5685	0.789389	no
gene3303	gene3303	aaeX	Evo04	Evo04gnd	OK	42.1174	77.0295	0.870996	1.32302	0.2501	0.501368	no
gene2898	gene2898	aas	Evo04	Evo04gnd	OK	60.2292	41.3779	-0.541603	-0.852567	0.219	0.461211	no
gene899	gene899	aat	Evo04	Evo04gnd	OK	107.537	92.8093	-0.212497	-0.363005	0.60775	0.811223	no
gene1367	gene1367	abgA	Evo04	Evo04gnd	OK	1.69244	1.19037	-0.507691	-0.32342	0.6486	0.837987	no
gene1366	gene1366	abgB	Evo04	Evo04gnd	OK	2.70794	2.69638	-0.00616751	-0.00624303	0.9766	0.987413	no
gene1368	gene1368	abgR	Evo04	Evo04gnd	OK	11.3675	7.27032	-0.644827	-0.828561	0.2427	0.495796	no
gene1365	gene1365	abgT	Evo04	Evo04gnd	OK	2.52266	2.93406	0.217955	0.270931	0.7024	0.862822	no
gene728	gene728	abrB	Evo04	Evo04gnd	OK	6.80616	50.062	2.8788	2.18265	0.02255	0.0863377	no
gene182	gene182	accA	Evo04	Evo04gnd	OK	765.122	350.745	-1.12527	-1.97105	0.00535	0.0270462	yes
gene3316	gene3316	accB	Evo04	Evo04gnd	OK	2316.12	520.35	-2.15415	-3.69064	5.00E-05	0.000527273	yes
gene3317	gene3317	accC	Evo04	Evo04gnd	OK	1093.17	317.08	-1.78559	-2.908	0.0002	0.00178462	yes
gene2372	gene2372	accD	Evo04	Evo04gnd	OK	1092.36	490.013	-1.15655	-1.97472	0.00425	0.0226596	yes
gene4096	gene4096	aceA	Evo04	Evo04gnd	OK	972.076	563.635	-0.786308	-1.26546	0.06635	0.200687	no
gene4095	gene4095	aceB	Evo04	Evo04gnd	OK	924.306	676.534	-0.450209	-0.700544	0.3196	0.577568	no
gene111	gene111	aceE	Evo04	Evo04gnd	OK	2566.23	1616.18	-0.667068	-0.755039	0.28275	0.537689	no
gene112	gene112	aceF	Evo04	Evo04gnd	OK	1961.02	1828.77	-0.100729	-0.128938	0.8529	0.935987	no
gene4097	gene4097	aceK	Evo04	Evo04gnd	OK	130.016	96.4714	-0.43052	-0.782527	0.25215	0.502359	no
gene2352	gene2352	ackA	Evo04	Evo04gnd	OK	703.157	1546.44	1.13704	1.78834	0.01005	0.0452619	yes
gene1301	gene1301	acnA	Evo04	Evo04gnd	OK	109.139	53.8196	-1.01996	-1.83768	0.01085	0.0481574	yes
gene115	gene115	acnB	Evo04	Evo04gnd	OK	1298.25	135.53	-3.25988	-4.95914	5.00E-05	0.000527273	yes
gene409	gene409	acpH	Evo04	Evo04gnd	OK	35.9369	25.4759	-0.49633	-0.668271	0.34945	0.605506	no
gene1108	gene1108	acpP	Evo04	Evo04gnd	OK	53592.9	50142.9	-0.0959958	-0.123147	0.8593	0.939791	no
gene2629	gene2629	acpS	Evo04	Evo04gnd	OK	203.065	468.613	1.20646	0.8932	0.2038	0.441773	no
gene3535	gene3535	acpT	Evo04	Evo04gnd	OK	124.856	103.014	-0.277422	-0.464834	0.51565	0.756527	no
gene468	gene468	acrA	Evo04	Evo04gnd	OK	240.451	216.448	-0.151723	-0.278243	0.6877	0.857091	no
gene467	gene467	acrB	Evo04	Evo04gnd	OK	196.715	214.53	0.125073	0.210186	0.7584	0.89584	no
gene2529	gene2529	acrD	Evo04	Evo04gnd	OK	12.5126	17.9828	0.523235	0.873981	0.2152	0.457007	no
gene3326	gene3326	acrE	Evo04	Evo04gnd	NOTEST	0.836017	0.962955	0.203937	0	1	1	no
gene3327	gene3327	acrF	Evo04	Evo04gnd	OK	5.41947	6.54751	0.272795	0.39018	0.5718	0.792177	no
gene469	gene469	acrR	Evo04	Evo04gnd	OK	39.5223	23.7237	-0.736341	-1.02364	0.15185	0.363694	no
gene3325	gene3325	acrS	Evo04	Evo04gnd	NOTEST	0.684491	0.342581	-0.998586	0	1	1	no
gene775	gene775	acrZ	Evo04	Evo04gnd	OK	3047.22	6234.66	1.03282	1.70896	0.0254	0.0953778	no
gene4153	gene4153	acs	Evo04	Evo04gnd	OK	50.6311	4.09056	-3.62965	-5.3485	5.00E-05	0.000527273	yes
gene4151	gene4151	actP	Evo04	Evo04gnd	OK	11.4548	4.54858	-1.33247	-1.69303	0.01845	0.0735259	no
gene3313	gene3313	acuI	Evo04	Evo04gnd	OK	63.069	172.795	1.45406	2.58788	0.00045	0.00348628	yes
gene2267	gene2267	ada	Evo04	Evo04gnd	OK	20.5745	44.3485	1.10803	1.52685	0.0367	0.126723	no
gene1661	gene1661	add	Evo04	Evo04gnd	OK	41.5565	57.3987	0.465944	0.768272	0.2651	0.517341	no
gene3745	gene3745	ade	Evo04	Evo04gnd	OK	5.80147	3.59679	-0.689708	-0.886367	0.20705	0.446778	no
gene1263	gene1263	adhE	Evo04	Evo04gnd	OK	910.478	6623.27	2.86285	3.09623	0.00025	0.00214172	yes
gene1512	gene1512	adhP	Evo04	Evo04gnd	OK	36.7751	112.73	1.61607	2.66313	0.0004	0.00316169	yes
gene4202	gene4202	adiA	Evo04	Evo04gnd	OK	3.45596	4.30498	0.316918	0.41417	0.5599	0.786094	no
gene4200	gene4200	adiC	Evo04	Evo04gnd	OK	1.82295	13.3665	2.87427	3.50327	5.00E-05	0.000527273	yes
gene4201	gene4201	adiY	Evo04	Evo04gnd	OK	4.18099	93.1402	4.47749	5.92994	5.00E-05	0.000527273	yes
gene479	gene479	adk	Evo04	Evo04gnd	OK	1141.52	341.881	-1.73939	-3.05146	5.00E-05	0.000527273	yes
gene2527	gene2527	aegA	Evo04	Evo04gnd	OK	6.76389	31.2286	2.20694	3.31089	0.0001	0.000971041	yes
gene3133	gene3133	aer	Evo04	Evo04gnd	OK	19.4832	7.03164	-1.4703	-2.06895	0.00445	0.0234348	yes
gene481	gene481	aes	Evo04	Evo04gnd	OK	6.06152	11.4373	0.915992	0.484167	0.54005	0.771603	no
gene267	gene267	afuB	Evo04	Evo04gnd	OK	6.4212	38.2184	2.57335	2.63954	0.0047	0.0243923	yes
gene266	gene266	afuC	Evo04	Evo04gnd	OK	3.9473	16.7716	2.08708	2.6882	0.00035	0.00282368	yes
gene3193	gene3193	agaA	Evo04	Evo04gnd	OK	5.95369	8.54825	0.521845	0.525194	0.46305	0.715411	no
gene3196	gene3196	agaB	Evo04	Evo04gnd	OK	3.46669	4.60965	0.411098	0.377697	0.60245	0.807662	no
gene3197	gene3197	agaC	Evo04	Evo04gnd	NOTEST	1.62998	1.57224	-0.0520337	0	1	1	no
gene3198	gene3198	agaD	Evo04	Evo04gnd	OK	2.28808	2.55064	0.156726	0.132145	0.84655	0.933815	no
gene3199	gene3199	agaI	Evo04	Evo04gnd	OK	5.22608	3.81196	-0.455199	-0.515212	0.4547	0.706324	no
gene3189	gene3189	agaR	Evo04	Evo04gnd	OK	177.426	151.357	-0.229259	-0.423015	0.5504	0.777846	no
gene3194	gene3194	agaS	Evo04	Evo04gnd	NOTEST	1.00378	0.826496	-0.280364	0	1	1	no
gene3191	gene3191	agaV	Evo04	Evo04gnd	OK	4.66871	7.12354	0.609573	0.619694	0.3956	0.653795	no
gene3192	gene3192	agaW	Evo04	Evo04gnd	OK	4.37975	7.55957	0.787455	0.4459	0.56105	0.78675	no
gene1019	gene1019	agp	Evo04	Evo04gnd	OK	24.8628	81.4444	1.71183	2.82027	0.0002	0.00178462	yes
gene3562	gene3562	agrA	Evo04	Evo04gnd	OK	465.695	2070.69	2.15266	1.66257	0.05145	0.164425	no
gene3563	gene3563	agrB	Evo04	Evo04gnd	OK	860.414	1175.83	0.450574	0.534673	0.63595	0.828879	no
gene621	gene621	ahpC	Evo04	Evo04gnd	OK	9751.35	6333.95	-0.622496	-0.850758	0.211	0.451418	no
gene622	gene622	ahpF	Evo04	Evo04gnd	OK	734.195	535.957	-0.454045	-0.735727	0.28815	0.543666	no
gene4356	gene4356	ahr	Evo04	Evo04gnd	OK	24.1246	73.2691	1.6027	2.54787	0.00065	0.00474456	yes
gene4277	gene4277	aidB	Evo04	Evo04gnd	OK	11.7088	42.9018	1.87344	2.80931	0.00035	0.00282368	yes
gene2307	gene2307	ais	Evo04	Evo04gnd	OK	2.29534	0.606575	-1.91995	-1.17541	0.1689	0.390581	no
gene2346	gene2346	alaA	Evo04	Evo04gnd	OK	211.004	94.8805	-1.15309	-2.12541	0.00295	0.0168146	yes
gene2438	gene2438	alaC	Evo04	Evo04gnd	OK	95.7358	71.1163	-0.428877	-0.774647	0.2733	0.528335	no
gene2729	gene2729	alaE	Evo04	Evo04gnd	OK	13.1114	713.456	5.76593	7.70537	5.00E-05	0.000527273	yes
gene2756	gene2756	alaS	Evo04	Evo04gnd	OK	836.971	366.533	-1.19123	-1.76294	0.0146	0.0614948	no
gene3932	gene3932	alaT	Evo04	Evo04gnd	OK	7058.29	823.418	-3.09962	-177.975	0.0502	0.161634	no
gene3337	gene3337	alaU	Evo04	Evo04gnd	OK	87431.4	12459.4	-2.81092	-4.05123	5.00E-05	0.000527273	yes
gene201	gene201	alaV	Evo04	Evo04gnd	OK	7249.05	381.903	-4.24651	-1.95792	0.1525	0.364844	no
gene2455	gene2455	alaW	Evo04	Evo04gnd	OK	35482.2	6319.09	-2.48931	-3.87627	0.0004	0.00316169	yes
gene2454	gene2454	alaX	Evo04	Evo04gnd	OK	48969	7172.31	-2.77136	-3.5516	0.00035	0.00282368	yes
gene1448	gene1448	aldA	Evo04	Evo04gnd	OK	186.578	13.9848	-3.73785	-5.84462	5.00E-05	0.000527273	yes
gene3661	gene3661	aldB	Evo04	Evo04gnd	OK	5.09252	16.0315	1.65446	2.27862	0.00235	0.0140476	yes
gene2119	gene2119	alkA	Evo04	Evo04gnd	OK	16.8973	22.4233	0.408207	0.560889	0.41215	0.669802	no
gene2266	gene2266	alkB	Evo04	Evo04gnd	OK	11.0885	20.7054	0.900944	0.645771	0.3455	0.601089	no
gene511	gene511	allA	Evo04	Evo04gnd	OK	11.5878	10.8842	-0.0903794	-0.110762	0.8775	0.94508	no
gene517	gene517	allB	Evo04	Evo04gnd	OK	3.09124	2.90261	-0.0908309	-0.111232	0.87565	0.94508	no
gene521	gene521	allC	Evo04	Evo04gnd	OK	11.8893	12.8512	0.112238	0.150907	0.8278	0.925721	no
gene522	gene522	allD	Evo04	Evo04gnd	NOTEST	1.24211	1.20059	-0.0490567	0	1	1	no
gene520	gene520	allE	Evo04	Evo04gnd	OK	42.0494	65.2758	0.634463	0.997132	0.15175	0.363658	no
gene512	gene512	allR	Evo04	Evo04gnd	OK	362.366	275.464	-0.395588	-0.728052	0.2924	0.547787	no
gene510	gene510	allS	Evo04	Evo04gnd	OK	2.63798	6.03914	1.19491	1.39431	0.056	0.175953	no
gene2689	gene2689	alpA	Evo04	Evo04gnd	OK	22.6701	18.1539	-0.320514	-0.327852	0.7612	0.896562	no
gene4135	gene4135	alr	Evo04	Evo04gnd	OK	116.631	92.9437	-0.327522	-0.598348	0.3938	0.651993	no
gene4172	gene4172	alsA	Evo04	Evo04gnd	OK	2.50746	1.2918	-0.956852	-0.86404	0.2224	0.466996	no
gene4173	gene4173	alsB	Evo04	Evo04gnd	OK	13.3748	6.21002	-1.10685	-1.42061	0.05345	0.169304	no
gene4171	gene4171	alsC	Evo04	Evo04gnd	OK	1.80259	2.97176	0.721247	0.538714	0.44995	0.703685	no
gene4170	gene4170	alsE	Evo04	Evo04gnd	OK	6.86826	8.16205	0.248987	0.175239	0.80595	0.915229	no
gene4169	gene4169	alsK	Evo04	Evo04gnd	OK	9.89344	9.69231	-0.029632	-0.0326726	0.96245	0.982929	no
gene4174	gene4174	alsR	Evo04	Evo04gnd	OK	74.5984	45.9469	-0.699177	-1.13855	0.1145	0.298563	no
gene3149	gene3149	alx	Evo04	Evo04gnd	OK	18.8019	5.69624	-1.7228	-2.25631	0.00225	0.0134874	yes
gene2494	gene2494	amiA	Evo04	Evo04gnd	OK	167.365	109.248	-0.615399	-1.114	0.1125	0.295386	no
gene4259	gene4259	amiB	Evo04	Evo04gnd	OK	98.3859	83.1776	-0.242258	-0.44524	0.5197	0.758433	no
gene2879	gene2879	amiC	Evo04	Evo04gnd	OK	84.4315	120.418	0.5122	0.932583	0.1808	0.408418	no
gene881	gene881	amiD	Evo04	Evo04gnd	OK	85.6304	241.775	1.49747	1.72897	0.01895	0.0750308	no
gene2026	gene2026	amn	Evo04	Evo04gnd	OK	182.864	221.322	0.275374	0.493645	0.477	0.723934	no
gene4239	gene4239	ampC	Evo04	Evo04gnd	OK	60.4153	30.3204	-0.994627	-1.6192	0.025	0.0941228	no
gene107	gene107	ampD	Evo04	Evo04gnd	OK	65.4279	108.967	0.735909	0.841467	0.2393	0.491659	no
gene108	gene108	ampE	Evo04	Evo04gnd	OK	41.9349	82.1844	0.970713	1.23158	0.07885	0.226826	no
gene438	gene438	ampG	Evo04	Evo04gnd	OK	87.5342	27.4294	-1.67412	-2.88414	0.00035	0.00282368	yes
gene382	gene382	ampH	Evo04	Evo04gnd	OK	87.3335	43.5214	-1.00481	-1.71882	0.0148	0.0620328	no
gene456	gene456	amtB	Evo04	Evo04gnd	OK	26.6302	64.3634	1.27318	1.87513	0.0096	0.0437401	yes
gene1975	gene1975	amyA	Evo04	Evo04gnd	OK	43.526	78.0076	0.841738	1.4948	0.0304	0.109644	no
gene1679	gene1679	anmK	Evo04	Evo04gnd	OK	48.1259	56.1756	0.223129	0.378067	0.57895	0.79745	no
gene1809	gene1809	ansA	Evo04	Evo04gnd	OK	227.203	93.3281	-1.2836	-2.29373	0.00175	0.0109172	yes
gene3019	gene3019	ansB	Evo04	Evo04gnd	OK	8.98361	85.5434	3.25129	4.83649	5.00E-05	0.000527273	yes
gene1489	gene1489	ansP	Evo04	Evo04gnd	OK	8.65844	4.65536	-0.895214	-1.19104	0.08705	0.244515	no
gene49	gene49	apaG	Evo04	Evo04gnd	OK	269.503	364.712	0.436456	0.755411	0.2726	0.527502	no
gene48	gene48	apaH	Evo04	Evo04gnd	OK	74.1867	113.889	0.618401	1.07444	0.12795	0.322278	no
gene2268	gene2268	apbE	Evo04	Evo04gnd	OK	32.7768	42.4077	0.371649	0.588157	0.40225	0.660377	no
gene4138	gene4138	aphA	Evo04	Evo04gnd	OK	16.1302	58.2037	1.85135	2.62964	0.0004	0.00316169	yes
gene995	gene995	appA	Evo04	Evo04gnd	OK	17.2511	46.2489	1.42273	2.19152	0.0027	0.0156178	yes
gene575	gene575	appY	Evo04	Evo04gnd	OK	50.6857	108.89	1.10322	1.80521	0.01185	0.0516872	no
gene474	gene474	apt	Evo04	Evo04gnd	OK	1382.15	577.598	-1.25878	-2.20481	0.0022	0.0132618	yes
gene889	gene889	aqpZ	Evo04	Evo04gnd	OK	8.48155	15.0231	0.824785	1.0401	0.1455	0.354218	no
gene60	gene60	araA	Evo04	Evo04gnd	OK	5.07	7.47411	0.559915	0.735366	0.3095	0.566712	no
gene61	gene61	araB	Evo04	Evo04gnd	OK	2.83727	4.19102	0.562798	0.707716	0.3264	0.583723	no
gene62	gene62	araC	Evo04	Evo04gnd	OK	53.2943	65.1211	0.289145	0.473914	0.4997	0.741858	no
gene59	gene59	araD	Evo04	Evo04gnd	OK	3.37121	5.38317	0.67519	0.738366	0.3064	0.563199	no
gene2905	gene2905	araE	Evo04	Evo04gnd	OK	15.2118	17.8711	0.232433	0.337321	0.62765	0.823605	no
gene1948	gene1948	araF	Evo04	Evo04gnd	OK	3.47231	5.01442	0.530185	0.645771	0.3619	0.61969	no
gene1947	gene1947	araG	Evo04	Evo04gnd	OK	3.68593	5.03577	0.450186	0.581383	0.41005	0.666642	no
gene1946	gene1946	araH	Evo04	Evo04gnd	OK	7.09446	13.791	0.958957	1.25225	0.08855	0.247111	no
gene401	gene401	araJ	Evo04	Evo04gnd	OK	20.5462	26.6492	0.375219	0.559849	0.41845	0.675217	no
gene4494	gene4494	arcA	Evo04	Evo04gnd	OK	1215.3	1100.6	-0.143024	-0.242067	0.7293	0.87901	no
gene3271	gene3271	arcB	Evo04	Evo04gnd	OK	66.3603	101.057	0.606781	1.10217	0.11515	0.299167	no
gene3270	gene3270	arcZ	Evo04	Evo04gnd	OK	271.974	114.432	-1.24897	-0.135586	0.5431	0.774414	no
gene3352	gene3352	arfA	Evo04	Evo04gnd	OK	195.231	239.785	0.296559	0.166355	0.81645	0.92056	no
gene189	gene189	arfB	Evo04	Evo04gnd	OK	103.779	146.053	0.492982	0.572228	0.41705	0.673592	no
gene2880	gene2880	argA	Evo04	Evo04gnd	OK	590.784	1397.85	1.24251	1.89506	0.0081	0.0381197	yes
gene4038	gene4038	argB	Evo04	Evo04gnd	OK	479.528	1518.1	1.66258	2.84443	5.00E-05	0.000527273	yes
gene4037	gene4037	argC	Evo04	Evo04gnd	OK	514.952	1682.92	1.70846	2.73878	0.0003	0.00250019	yes
gene3421	gene3421	argD	Evo04	Evo04gnd	OK	784.733	1070.5	0.448016	0.712202	0.31315	0.570566	no
gene4036	gene4036	argE	Evo04	Evo04gnd	OK	332.479	461.825	0.474084	0.826116	0.24205	0.49494	no
gene279	gene279	argF	Evo04	Evo04gnd	OK	487.227	2663.04	2.45041	3.80285	5.00E-05	0.000527273	yes
gene3232	gene3232	argG	Evo04	Evo04gnd	OK	1498.37	2967.96	0.986076	1.35839	0.05575	0.175424	no
gene4039	gene4039	argH	Evo04	Evo04gnd	OK	504.027	1455.72	1.53017	2.04887	0.00925	0.0423252	yes
gene4341	gene4341	argI	Evo04	Evo04gnd	OK	250.175	1529.46	2.61202	4.36545	5.00E-05	0.000527273	yes
gene2982	gene2982	argK	Evo04	Evo04gnd	OK	3.04949	4.00088	0.39175	0.283572	0.6925	0.858524	no
gene2987	gene2987	argO	Evo04	Evo04gnd	OK	44.5313	37.877	-0.233496	-0.335568	0.62845	0.823605	no
gene2980	gene2980	argP	Evo04	Evo04gnd	OK	172.148	158.501	-0.119155	-0.219729	0.7567	0.895043	no
gene2750	gene2750	argQ	Evo04	Evo04gnd	OK	49343.5	5019.22	-3.29732	-5.32436	5.00E-05	0.000527273	yes
gene3298	gene3298	argR	Evo04	Evo04gnd	OK	552.773	549.73	-0.00796395	-0.0147565	0.98355	0.991637	no
gene1924	gene1924	argS	Evo04	Evo04gnd	OK	340.49	102.145	-1.737	-3.02936	0.0001	0.000971041	yes
gene2366	gene2366	argT	Evo04	Evo04gnd	OK	249.302	131.351	-0.924465	-1.51641	0.0349	0.121485	no
gene541	gene541	argU	Evo04	Evo04gnd	NOTEST	0	0	0	0	1	1	no
gene2753	gene2753	argV	Evo04	Evo04gnd	OK	48769	5942.52	-3.03682	-4.08407	5.00E-05	0.000527273	yes
gene2403	gene2403	argW	Evo04	Evo04gnd	OK	864.524	605.586	-0.513575	-0.279269	0.69395	0.858833	no
gene3876	gene3876	argX	Evo04	Evo04gnd	OK	2967.17	1058.4	-1.48721	-1.15502	0.1204	0.30888	no
gene2752	gene2752	argY	Evo04	Evo04gnd	OK	47757.5	4558.86	-3.38898	-5.30217	5.00E-05	0.000527273	yes
gene2751	gene2751	argZ	Evo04	Evo04gnd	OK	47228.8	5316.96	-3.15099	-5.02279	5.00E-05	0.000527273	yes
gene1181	gene1181	ariR	Evo04	Evo04gnd	OK	77.7441	13.8465	-2.48921	-2.46933	0.00485	0.0250798	yes
gene2310	gene2310	arnA	Evo04	Evo04gnd	OK	6.36049	13.9617	1.13427	1.11619	0.1212	0.310376	no
gene2308	gene2308	arnB	Evo04	Evo04gnd	OK	6.51895	9.12168	0.484659	0.63238	0.38015	0.636848	no
gene2309	gene2309	arnC	Evo04	Evo04gnd	OK	4.39509	5.96109	0.439681	0.20972	0.83295	0.929543	no
gene2311	gene2311	arnD	Evo04	Evo04gnd	OK	8.29074	11.3886	0.45802	0.253314	0.7181	0.872609	no
gene2313	gene2313	arnE	Evo04	Evo04gnd	OK	8.04181	43.7082	2.44231	0.88455	0.27505	0.529379	no
gene2314	gene2314	arnF	Evo04	Evo04gnd	OK	5.73929	15.8016	1.46113	0.466732	0.66265	0.846088	no
gene2312	gene2312	arnT	Evo04	Evo04gnd	OK	3.56856	8.14592	1.19074	0.699205	0.319	0.576726	no
gene922	gene922	aroA	Evo04	Evo04gnd	OK	1089.03	577.453	-0.915275	-1.45841	0.0403	0.13641	no
gene3450	gene3450	aroB	Evo04	Evo04gnd	OK	693.904	380.237	-0.867837	-1.50315	0.0361	0.125154	no
gene2385	gene2385	aroC	Evo04	Evo04gnd	OK	352.443	218.696	-0.68846	-1.24961	0.0723	0.213566	no
gene1735	gene1735	aroD	Evo04	Evo04gnd	OK	174.473	120.233	-0.537168	-0.960374	0.16395	0.381602	no
gene3342	gene3342	aroE	Evo04	Evo04gnd	OK	113.089	87.4074	-0.371634	-0.406393	0.56315	0.787449	no
gene2667	gene2667	aroF	Evo04	Evo04gnd	OK	878.752	189.003	-2.21705	-3.82489	5.00E-05	0.000527273	yes
gene767	gene767	aroG	Evo04	Evo04gnd	OK	1816.85	1228.96	-0.564003	-0.862923	0.2046	0.443283	no
gene1746	gene1746	aroH	Evo04	Evo04gnd	OK	329.094	128.969	-1.35147	-2.4599	0.0011	0.00741162	yes
gene3451	gene3451	aroK	Evo04	Evo04gnd	OK	1206.5	775.677	-0.637295	-1.10646	0.10875	0.288655	no
gene394	gene394	aroL	Evo04	Evo04gnd	OK	550.993	350.43	-0.652908	-1.20509	0.08875	0.247508	no
gene396	gene396	aroM	Evo04	Evo04gnd	OK	68.6152	74.1742	0.112388	0.178823	0.80475	0.914963	no
gene109	gene109	aroP	Evo04	Evo04gnd	OK	998.167	455.221	-1.13271	-1.84211	0.00775	0.0368361	yes
gene4098	gene4098	arpA	Evo04	Evo04gnd	NOTEST	1.21353	0.767881	-0.660259	0	1	1	no
gene1762	gene1762	arpB	Evo04	Evo04gnd	NOTEST	0.378475	1.2403	1.71242	0	1	1	no
gene3575	gene3575	arrS	Evo04	Evo04gnd	NOTEST	0	0	0	0	1	1	no
gene3565	gene3565	arsB	Evo04	Evo04gnd	OK	10.3572	5.70053	-0.861468	-1.14353	0.10385	0.279626	no
gene3566	gene3566	arsC	Evo04	Evo04gnd	OK	36.3802	48.0213	0.400521	0.53352	0.44295	0.697155	no
gene3564	gene3564	arsR	Evo04	Evo04gnd	OK	28.0367	20.4951	-0.45204	-0.562022	0.42575	0.683015	no
gene877	gene877	artI	Evo04	Evo04gnd	OK	370.224	619.706	0.743187	1.34373	0.05545	0.174609	no
gene874	gene874	artJ	Evo04	Evo04gnd	OK	1394.98	4179.64	1.58313	2.39416	0.0011	0.00741162	yes
gene875	gene875	artM	Evo04	Evo04gnd	OK	111.72	215.54	0.948061	1.08611	0.1349	0.336427	no
gene878	gene878	artP	Evo04	Evo04gnd	OK	281.507	371.624	0.400674	0.727885	0.29865	0.553935	no
gene876	gene876	artQ	Evo04	Evo04gnd	OK	132.102	300.044	1.18352	1.5936	0.02825	0.103904	no
gene2775	gene2775	ascB	Evo04	Evo04gnd	OK	16.3912	20.8639	0.348088	0.520177	0.45715	0.708847	no
gene2774	gene2774	ascF	Evo04	Evo04gnd	OK	10.0227	15.1283	0.593971	0.831723	0.2387	0.491132	no
gene2773	gene2773	ascG	Evo04	Evo04gnd	OK	30.2052	21.7668	-0.47267	-0.693827	0.30225	0.556708	no
gene3493	gene3493	asd	Evo04	Evo04gnd	OK	2266.78	2529.79	0.158375	0.219366	0.7667	0.897541	no
gene3881	gene3881	aslA	Evo04	Evo04gnd	OK	4.61644	9.73521	1.07643	1.42917	0.05145	0.164425	no
gene3880	gene3880	aslB	Evo04	Evo04gnd	OK	5.12344	3.65573	-0.486954	-0.615357	0.39	0.648622	no
gene2115	gene2115	asmA	Evo04	Evo04gnd	OK	87.5812	89.2421	0.0271035	0.0499048	0.9432	0.974117	no
gene3826	gene3826	asnA	Evo04	Evo04gnd	OK	184.022	682.631	1.89123	2.90598	0.0003	0.00250019	yes
gene684	gene684	asnB	Evo04	Evo04gnd	OK	277.543	552.295	0.992727	1.6359	0.01775	0.0711991	no
gene3825	gene3825	asnC	Evo04	Evo04gnd	OK	58.4108	58.6601	0.0061446	0.00826784	0.9932	0.99459	no
gene944	gene944	asnS	Evo04	Evo04gnd	OK	1203.02	402.537	-1.57947	-2.54532	0.0005	0.00382531	yes
gene2022	gene2022	asnT	Evo04	Evo04gnd	OK	190.765	0			0.12485	0.315521	no
gene2030	gene2030	asnU	Evo04	Evo04gnd	OK	0	176.049			0.12465	0.315521	no
gene2033	gene2033	asnV	Evo04	Evo04gnd	OK	572.294	0			0.04825	0.156412	no
gene2028	gene2028	asnW	Evo04	Evo04gnd	OK	99274.3	1587.22	-5.96684	-5.04911	0.00225	0.0134874	yes
gene4226	gene4226	aspA	Evo04	Evo04gnd	OK	51.7465	395.128	2.93279	5.1166	5.00E-05	0.000527273	yes
gene942	gene942	aspC	Evo04	Evo04gnd	OK	1661.3	962.011	-0.788187	-1.20798	0.07875	0.226826	no
gene1914	gene1914	aspS	Evo04	Evo04gnd	OK	518.349	447.731	-0.21129	-0.348093	0.61375	0.814565	no
gene3842	gene3842	aspT	Evo04	Evo04gnd	OK	44533.2	4288.66	-3.37628	-3.6046	5.00E-05	0.000527273	yes
gene204	gene204	aspU	Evo04	Evo04gnd	OK	44050.4	3120.13	-3.81948	-3.88653	5.00E-05	0.000527273	yes
gene214	gene214	aspV	Evo04	Evo04gnd	OK	42101.9	2362.03	-4.15578	-4.00137	0.0001	0.000971041	yes
gene1634	gene1634	asr	Evo04	Evo04gnd	OK	20.6083	63.7508	1.62922	1.91666	0.0078	0.0369918	yes
gene1789	gene1789	astA	Evo04	Evo04gnd	OK	6.22023	1.74688	-1.83219	-0.807454	0.4002	0.658441	no
gene1787	gene1787	astB	Evo04	Evo04gnd	OK	6.05053	6.40542	0.0822303	0.0599929	0.93015	0.969213	no
gene1790	gene1790	astC	Evo04	Evo04gnd	OK	8.85463	2.96207	-1.57983	-1.04876	0.28005	0.533832	no
gene1788	gene1788	astD	Evo04	Evo04gnd	OK	5.37464	4.33423	-0.310392	-0.21943	0.75265	0.893227	no
gene1786	gene1786	astE	Evo04	Evo04gnd	OK	3.50326	1.78687	-0.971263	-0.405576	0.66645	0.847727	no
gene2277	gene2277	atoA	Evo04	Evo04gnd	NOTEST	0.566149	1.05535	0.898468	0	1	1	no
gene2279	gene2279	atoB	Evo04	Evo04gnd	OK	2.54374	3.72194	0.5491	0.66596	0.34815	0.60423	no
gene2275	gene2275	atoC	Evo04	Evo04gnd	OK	9.24339	10.3844	0.167921	0.18448	0.79215	0.909053	no
gene2276	gene2276	atoD	Evo04	Evo04gnd	NOTEST	1.35007	1.39706	0.0493647	0	1	1	no
gene2278	gene2278	atoE	Evo04	Evo04gnd	OK	1.28597	2.50665	0.962909	0.925515	0.20945	0.449812	no
gene2274	gene2274	atoS	Evo04	Evo04gnd	OK	3.01294	8.83501	1.55206	1.30573	0.0836	0.237593	no
gene3816	gene3816	atpA	Evo04	Evo04gnd	OK	1478.81	2581.67	0.803867	1.06061	0.1346	0.336265	no
gene3820	gene3820	atpB	Evo04	Evo04gnd	OK	758.02	1283.62	0.759914	1.23308	0.07835	0.226145	no
gene3813	gene3813	atpC	Evo04	Evo04gnd	OK	1750.41	3621.05	1.04872	1.70199	0.0154	0.0639853	no
gene3814	gene3814	atpD	Evo04	Evo04gnd	OK	1585.72	2606.52	0.716993	0.994011	0.1603	0.376578	no
gene3819	gene3819	atpE	Evo04	Evo04gnd	OK	5463.99	14459.2	1.40396	2.12787	0.00495	0.0254741	yes
gene3818	gene3818	atpF	Evo04	Evo04gnd	OK	2719.32	4073.58	0.583048	0.924298	0.18655	0.416583	no
gene3815	gene3815	atpG	Evo04	Evo04gnd	OK	1603.69	2536.22	0.661284	0.996019	0.1569	0.371232	no
gene3817	gene3817	atpH	Evo04	Evo04gnd	OK	1540.83	2969.14	0.946342	1.43924	0.03475	0.121159	no
gene3821	gene3821	atpI	Evo04	Evo04gnd	OK	614.622	829.208	0.432034	0.781818	0.26485	0.517341	no
gene3643	gene3643	avtA	Evo04	Evo04gnd	OK	496.735	148.505	-1.74196	-2.99472	0.0001	0.000971041	yes
gene1445	gene1445	azoR	Evo04	Evo04gnd	OK	179.684	131.493	-0.450472	-0.789169	0.2627	0.515786	no
gene1951	gene1951	azuC	Evo04	Evo04gnd	OK	30647.8	1872.41	-4.03282	-4.72923	0.0001	0.000971041	yes
gene3118	gene3118	bacA	Evo04	Evo04gnd	OK	81.6454	67.9312	-0.265299	-0.44956	0.5212	0.759847	no
gene2134	gene2134	baeR	Evo04	Evo04gnd	OK	90.5185	66.8715	-0.436821	-0.615943	0.38305	0.639957	no
gene2133	gene2133	baeS	Evo04	Evo04gnd	OK	7.6026	10.5797	0.476735	0.330722	0.633	0.826288	no
gene174	gene174	bamA	Evo04	Evo04gnd	OK	519.997	455.841	-0.189973	-0.298648	0.65955	0.843884	no
gene2573	gene2573	bamB	Evo04	Evo04gnd	OK	456.58	406.11	-0.168996	-0.297174	0.6683	0.848187	no
gene2538	gene2538	bamC	Evo04	Evo04gnd	OK	697.754	572.825	-0.284624	-0.48799	0.47235	0.720187	no
gene2662	gene2662	bamD	Evo04	Evo04gnd	OK	676.415	488.564	-0.46936	-0.842754	0.22995	0.478403	no
gene2682	gene2682	bamE	Evo04	Evo04gnd	OK	1117.02	1288.58	0.206126	0.370454	0.6003	0.806985	no
gene2846	gene2846	barA	Evo04	Evo04gnd	OK	35.03	26.8004	-0.386339	-0.688901	0.32985	0.58719	no
gene4198	gene4198	basR	Evo04	Evo04gnd	OK	54.7561	83.079	0.601464	0.871558	0.21295	0.453589	no
gene4197	gene4197	basS	Evo04	Evo04gnd	OK	28.9911	39.789	0.456761	0.691897	0.3263	0.583723	no
gene3641	gene3641	bax	Evo04	Evo04gnd	OK	281.783	239.333	-0.235566	-0.433218	0.5314	0.76613	no
gene2541	gene2541	bcp	Evo04	Evo04gnd	OK	1804.89	913.431	-0.98254	-1.32683	0.06405	0.1958	no
gene2237	gene2237	bcr	Evo04	Evo04gnd	OK	116.574	140.953	0.273969	0.50467	0.4695	0.718138	no
gene3598	gene3598	bcsA	Evo04	Evo04gnd	OK	2.84331	3.01871	0.0863605	0.0836124	0.90575	0.956906	no
gene3597	gene3597	bcsB	Evo04	Evo04gnd	OK	7.87546	4.93482	-0.674366	-0.928586	0.1828	0.410344	no
gene3595	gene3595	bcsC	Evo04	Evo04gnd	OK	15.9056	20.1522	0.341404	0.562923	0.4265	0.683547	no
gene3601	gene3601	bcsE	Evo04	Evo04gnd	OK	67.5613	47.1411	-0.519211	-0.777059	0.2771	0.530943	no
gene3602	gene3602	bcsF	Evo04	Evo04gnd	OK	94.4134	139.202	0.560115	0.173078	0.84215	0.931832	no
gene3603	gene3603	bcsG	Evo04	Evo04gnd	OK	25.961	19.3834	-0.421524	-0.416119	0.53405	0.767887	no
gene3599	gene3599	bcsQ	Evo04	Evo04gnd	OK	13.1019	10.4443	-0.327059	-0.306956	0.65925	0.843884	no
gene3596	gene3596	bcsZ	Evo04	Evo04gnd	OK	8.92399	7.39196	-0.271731	-0.139721	0.84065	0.931832	no
gene4337	gene4337	bdcA	Evo04	Evo04gnd	OK	9.02493	6.78273	-0.412049	-0.522667	0.46235	0.715101	no
gene4338	gene4338	bdcR	Evo04	Evo04gnd	OK	57.9953	43.5117	-0.414533	-0.596911	0.38435	0.641131	no
gene1515	gene1515	bdm	Evo04	Evo04gnd	OK	13.037	13.6559	0.0669155	0.0447936	0.90095	0.95529	no
gene1165	gene1165	beeE	Evo04	Evo04gnd	OK	5.95273	8.905	0.581065	0.554763	0.4347	0.689225	no
gene2555	gene2555	bepA	Evo04	Evo04gnd	OK	87.4509	112.809	0.367334	0.674884	0.33165	0.587802	no
gene322	gene322	betA	Evo04	Evo04gnd	OK	37.0122	7.81181	-2.24427	-3.36618	0.0001	0.000971041	yes
gene323	gene323	betB	Evo04	Evo04gnd	OK	87.8186	12.0802	-2.86188	-4.48358	5.00E-05	0.000527273	yes
gene324	gene324	betI	Evo04	Evo04gnd	OK	177.44	19.437	-3.19045	-4.75423	5.00E-05	0.000527273	yes
gene325	gene325	betT	Evo04	Evo04gnd	OK	35.2333	7.8288	-2.17008	-3.28761	0.0001	0.000971041	yes
gene3398	gene3398	bfd	Evo04	Evo04gnd	OK	257.857	1327.24	2.36378	3.46034	5.00E-05	0.000527273	yes
gene3397	gene3397	bfr	Evo04	Evo04gnd	OK	171.78	232.624	0.437441	0.75489	0.27445	0.528936	no
gene2963	gene2963	bglA	Evo04	Evo04gnd	OK	205.962	195.672	-0.0739383	-0.131791	0.8516	0.935039	no
gene3803	gene3803	bglB	Evo04	Evo04gnd	OK	1.63003	2.33016	0.515527	0.591006	0.40315	0.661151	no
gene3804	gene3804	bglF	Evo04	Evo04gnd	NOTEST	1.31867	1.45905	0.145946	0	1	1	no
gene3805	gene3805	bglG	Evo04	Evo04gnd	OK	1.906	1.10799	-0.782603	-0.666024	0.34015	0.596949	no
gene3802	gene3802	bglH	Evo04	Evo04gnd	NOTEST	1.66945	0.958585	-0.800397	0	1	1	no
gene4457	gene4457	bglJ	Evo04	Evo04gnd	OK	1.10504	4.03017	1.86674	1.40541	0.0778	0.225468	no
gene2186	gene2186	bglX	Evo04	Evo04gnd	OK	123.042	94.8051	-0.376117	-0.68388	0.3232	0.581216	no
gene1126	gene1126	bhsA	Evo04	Evo04gnd	OK	169.367	141.263	-0.261773	-0.353408	0.6163	0.815758	no
gene787	gene787	bioA	Evo04	Evo04gnd	OK	83.6742	11.7262	-2.83504	-4.07949	5.00E-05	0.000527273	yes
gene788	gene788	bioB	Evo04	Evo04gnd	OK	269.334	17.8145	-3.91827	-3.81277	5.00E-05	0.000527273	yes
gene790	gene790	bioC	Evo04	Evo04gnd	OK	103.621	12.6579	-3.03321	-1.76897	0.0158	0.065331	no
gene791	gene791	bioD	Evo04	Evo04gnd	OK	138.991	20.0425	-2.79386	-1.88023	0.01355	0.057695	no
gene789	gene789	bioF	Evo04	Evo04gnd	OK	120.936	13.4687	-3.16656	-2.52174	0.001	0.0068672	yes
gene3473	gene3473	bioH	Evo04	Evo04gnd	OK	50.394	31.9049	-0.659475	-0.982328	0.1619	0.379092	no
gene4053	gene4053	birA	Evo04	Evo04gnd	OK	87.0602	65.1183	-0.418951	-0.45726	0.51825	0.757825	no
gene3618	gene3618	bisC	Evo04	Evo04gnd	OK	82.9441	68.5087	-0.275851	-0.419813	0.5504	0.777846	no
gene4238	gene4238	blc	Evo04	Evo04gnd	OK	35.3506	185.511	2.3917	2.45025	0.0039	0.0210816	yes
gene1663	gene1663	blr	Evo04	Evo04gnd	OK	774.705	3415.9	2.14055	2.65488	0.0056	0.0281113	yes
gene1178	gene1178	bluF	Evo04	Evo04gnd	OK	6.70259	4.82227	-0.475007	-0.616332	0.38125	0.638441	no
gene1177	gene1177	bluR	Evo04	Evo04gnd	OK	92.893	73.8121	-0.331713	-0.553004	0.4311	0.685861	no
gene440	gene440	bolA	Evo04	Evo04gnd	OK	581.951	1358.61	1.22316	2.15033	0.0031	0.017438	yes
gene566	gene566	borD	Evo04	Evo04gnd	OK	183.799	90.2122	-1.02674	-1.31201	0.06915	0.206824	no
gene406	gene406	brnQ	Evo04	Evo04gnd	OK	83.3736	337.936	2.01909	3.6442	5.00E-05	0.000527273	yes
gene4279	gene4279	bsmA	Evo04	Evo04gnd	OK	37.0776	98.257	1.40601	1.80173	0.01745	0.0703904	no
gene849	gene849	bssR	Evo04	Evo04gnd	OK	37.3219	3623.41	6.60118	9.43588	5.00E-05	0.000527273	yes
gene1073	gene1073	bssS	Evo04	Evo04gnd	OK	156.967	650.283	2.05061	2.86638	0.00055	0.00409116	yes
gene4046	gene4046	btuB	Evo04	Evo04gnd	OK	211.183	96.6557	-1.12757	-1.67082	0.0186	0.0739863	no
gene1753	gene1753	btuC	Evo04	Evo04gnd	OK	51.6074	43.4043	-0.249739	-0.406113	0.5648	0.788332	no
gene1751	gene1751	btuD	Evo04	Evo04gnd	OK	104.034	135.901	0.385493	0.435066	0.54165	0.773374	no
gene1752	gene1752	btuE	Evo04	Evo04gnd	OK	192.675	349.319	0.858373	1.16899	0.10295	0.278075	no
gene155	gene155	btuF	Evo04	Evo04gnd	OK	24.9793	21.3712	-0.225066	-0.0906339	0.70365	0.863616	no
gene1293	gene1293	btuR	Evo04	Evo04gnd	OK	130.038	97.0992	-0.421406	-0.475272	0.4946	0.737315	no
gene4217	gene4217	cadA	Evo04	Evo04gnd	OK	1.87944	2.2765	0.276519	0.347303	0.6123	0.813434	no
gene4218	gene4218	cadB	Evo04	Evo04gnd	NOTEST	0.930042	0.684082	-0.443128	0	1	1	no
gene4219	gene4219	cadC	Evo04	Evo04gnd	OK	1.27255	4.94608	1.95857	2.27775	0.00405	0.0217554	yes
gene38	gene38	caiA	Evo04	Evo04gnd	OK	15.9238	32.8614	1.04521	1.55198	0.0231	0.0880508	no
gene37	gene37	caiB	Evo04	Evo04gnd	OK	9.88742	14.3921	0.541616	0.739837	0.28345	0.538781	no
gene36	gene36	caiC	Evo04	Evo04gnd	OK	7.09516	14.5015	1.0313	1.42677	0.04825	0.156412	no
gene35	gene35	caiD	Evo04	Evo04gnd	NOTEST	1.60637	1.37183	-0.227707	0	1	1	no
gene34	gene34	caiE	Evo04	Evo04gnd	OK	2.74699	5.40657	0.976863	0.974048	0.1727	0.395955	no
gene33	gene33	caiF	Evo04	Evo04gnd	OK	35.0076	68.4539	0.967462	1.271	0.06745	0.203583	no
gene39	gene39	caiT	Evo04	Evo04gnd	OK	1.56726	2.48981	0.667793	0.756492	0.27885	0.532869	no
gene123	gene123	can	Evo04	Evo04gnd	OK	1784.79	371.545	-2.26415	-3.84004	5.00E-05	0.000527273	yes
gene31	gene31	carA	Evo04	Evo04gnd	OK	663.662	307.232	-1.11112	-1.92545	0.0069	0.0337298	yes
gene32	gene32	carB	Evo04	Evo04gnd	OK	527.294	301.047	-0.808618	-1.1635	0.08305	0.236972	no
gene2819	gene2819	casA	Evo04	Evo04gnd	OK	3.26532	1.85376	-0.816769	-0.781702	0.2955	0.551429	no
gene2818	gene2818	casB	Evo04	Evo04gnd	OK	4.35625	7.28545	0.74193	0.442521	0.49475	0.737315	no
gene2817	gene2817	casC	Evo04	Evo04gnd	OK	4.37382	7.54321	0.786285	0.983779	0.1732	0.396678	no
gene2816	gene2816	casD	Evo04	Evo04gnd	OK	10.1751	9.3217	-0.126371	-0.119311	0.868	0.943631	no
gene2815	gene2815	casE	Evo04	Evo04gnd	OK	7.90559	14.7554	0.900294	0.783071	0.2725	0.527502	no
gene992	gene992	cbdA	Evo04	Evo04gnd	OK	7.66585	43.2551	2.49635	3.63206	5.00E-05	0.000527273	yes
gene993	gene993	cbdB	Evo04	Evo04gnd	OK	5.53623	44.9167	3.02028	4.26175	5.00E-05	0.000527273	yes
gene994	gene994	cbdX	Evo04	Evo04gnd	OK	894.093	3423.02	1.93677	3.36812	0.0296	0.107664	no
gene2051	gene2051	cbeA	Evo04	Evo04gnd	OK	2.0707	2.34236	0.177844	0.103223	0.87435	0.94508	no
gene2031	gene2031	cbl	Evo04	Evo04gnd	OK	69.2183	26.2911	-1.39658	-2.03329	0.0077	0.0366797	yes
gene1017	gene1017	cbpA	Evo04	Evo04gnd	OK	130.395	680.11	2.38288	3.60062	5.00E-05	0.000527273	yes
gene1016	gene1016	cbpM	Evo04	Evo04gnd	OK	148.024	1227.53	3.05185	1.80772	0.1936	0.425464	no
gene3771	gene3771	cbrA	Evo04	Evo04gnd	OK	7.66002	4.98541	-0.619636	-0.585765	0.4044	0.661717	no
gene3798	gene3798	cbrB	Evo04	Evo04gnd	OK	18.499	17.9182	-0.0460152	-0.0589678	0.93425	0.970896	no
gene3799	gene3799	cbrC	Evo04	Evo04gnd	OK	24.907	23.7821	-0.0666777	-0.0886334	0.89705	0.954872	no
gene2052	gene2052	cbtA	Evo04	Evo04gnd	OK	1.00092	1.9095	0.931862	0.381975	0.64505	0.835412	no
gene3117	gene3117	cca	Evo04	Evo04gnd	OK	117.128	135.229	0.207318	0.382378	0.5833	0.797809	no
gene2255	gene2255	ccmA	Evo04	Evo04gnd	OK	37.2823	89.2479	1.25933	1.70595	0.01755	0.070661	no
gene2254	gene2254	ccmB	Evo04	Evo04gnd	OK	10.572	21.7598	1.04142	0.770703	0.26085	0.513563	no
gene2253	gene2253	ccmC	Evo04	Evo04gnd	OK	19.9569	30.5072	0.612259	0.429921	0.55025	0.777846	no
gene2252	gene2252	ccmD	Evo04	Evo04gnd	OK	38.1513	98.5824	1.3696	0.42556	0.65225	0.840366	no
gene2251	gene2251	ccmE	Evo04	Evo04gnd	OK	40.9431	47.7496	0.22187	0.158295	0.8246	0.925091	no
gene2250	gene2250	ccmF	Evo04	Evo04gnd	OK	12.1642	14.5847	0.261813	0.261884	0.71325	0.869185	no
gene2248	gene2248	ccmH	Evo04	Evo04gnd	OK	16.0553	17.2031	0.0996237	0.073794	0.9166	0.96234	no
gene159	gene159	cdaR	Evo04	Evo04gnd	OK	9.12611	8.2868	-0.139185	-0.183186	0.7984	0.912564	no
gene2197	gene2197	cdd	Evo04	Evo04gnd	OK	51.3964	177.628	1.78912	3.03518	5.00E-05	0.000527273	yes
gene3998	gene3998	cdh	Evo04	Evo04gnd	OK	53.0127	23.9666	-1.14531	-1.64223	0.02175	0.0844805	no
gene172	gene172	cdsA	Evo04	Evo04gnd	OK	168.428	129.644	-0.377575	-0.69006	0.3236	0.581216	no
gene1773	gene1773	cedA	Evo04	Evo04gnd	OK	100.717	130.939	0.378577	0.494526	0.47615	0.723411	no
gene1701	gene1701	cfa	Evo04	Evo04gnd	OK	423.992	2038.63	2.26549	3.48934	5.00E-05	0.000527273	yes
gene1239	gene1239	chaA	Evo04	Evo04gnd	OK	36.7485	15.928	-1.20612	-1.77614	0.01515	0.0631299	no
gene1240	gene1240	chaB	Evo04	Evo04gnd	OK	40.4356	207.475	2.35924	2.83547	0.00055	0.00409116	yes
gene1241	gene1241	chaC	Evo04	Evo04gnd	OK	58.6178	92.8654	0.663803	1.0673	0.1297	0.325539	no
gene1778	gene1778	chbA	Evo04	Evo04gnd	OK	24.7553	34.5018	0.478936	0.612401	0.37675	0.632806	no
gene1780	gene1780	chbB	Evo04	Evo04gnd	OK	43.044	67.3323	0.645488	0.748767	0.30185	0.556357	no
gene1779	gene1779	chbC	Evo04	Evo04gnd	OK	8.58063	5.79043	-0.567413	-0.724755	0.30935	0.56668	no
gene1776	gene1776	chbF	Evo04	Evo04gnd	OK	7.39715	5.89242	-0.328108	-0.426729	0.54995	0.777846	no
gene1775	gene1775	chbG	Evo04	Evo04gnd	OK	32.5787	33.5125	0.0407717	0.0588221	0.93045	0.969213	no
gene1777	gene1777	chbR	Evo04	Evo04gnd	OK	18.9154	28.2599	0.579196	0.806846	0.24945	0.501101	no
gene1936	gene1936	cheA	Evo04	Evo04gnd	OK	47.0731	6.14911	-2.93645	-4.26589	5.00E-05	0.000527273	yes
gene1931	gene1931	cheB	Evo04	Evo04gnd	OK	7.17422	2.50134	-1.52012	-1.83145	0.0158	0.065331	no
gene1932	gene1932	cheR	Evo04	Evo04gnd	OK	10.0696	5.3019	-0.925429	-1.15592	0.0988	0.26958	no
gene1935	gene1935	cheW	Evo04	Evo04gnd	OK	94.5755	22.1359	-2.09508	-2.94528	0.0004	0.00316169	yes
gene1930	gene1930	cheY	Evo04	Evo04gnd	OK	74.6102	31.9963	-1.22147	-1.61213	0.0204	0.0800336	no
gene1929	gene1929	cheZ	Evo04	Evo04gnd	OK	43.5445	20.3499	-1.09747	-1.4932	0.03495	0.12156	no
gene3399	gene3399	chiA	Evo04	Evo04gnd	OK	15.3753	14.2592	-0.108719	-0.177359	0.7982	0.912564	no
gene691	gene691	chiP	Evo04	Evo04gnd	OK	3.31552	5.72699	0.788541	0.961871	0.1777	0.403966	no
gene692	gene692	chiQ	Evo04	Evo04gnd	OK	17.0915	19.5197	0.191655	0.218092	0.76575	0.897541	no
gene487	gene487	chiX	Evo04	Evo04gnd	OK	740.308	348.178	-1.0883	-0.333733	0.64695	0.83661	no
gene1783	gene1783	cho	Evo04	Evo04gnd	OK	29.7586	27.6894	-0.103973	-0.143545	0.83475	0.929841	no
gene4314	gene4314	chpB	Evo04	Evo04gnd	OK	49.5105	103.339	1.06158	1.12146	0.11225	0.295206	no
gene4313	gene4313	chpS	Evo04	Evo04gnd	OK	91.3081	132.915	0.541691	0.475063	0.50625	0.747703	no
gene3795	gene3795	chrR	Evo04	Evo04gnd	OK	153.632	359.102	1.22491	2.18219	0.0031	0.017438	yes
gene2209	gene2209	cirA	Evo04	Evo04gnd	OK	75.4958	349.56	2.21107	3.59362	5.00E-05	0.000527273	yes
gene634	gene634	citA	Evo04	Evo04gnd	OK	20.3316	22.3616	0.137301	0.17784	0.7975	0.912036	no
gene635	gene635	citB	Evo04	Evo04gnd	OK	41.0518	41.5002	0.0156703	0.0161701	0.98145	0.990683	no
gene633	gene633	citC	Evo04	Evo04gnd	OK	0	2.02251			5.00E-05	0.000527273	yes
gene632	gene632	citD	Evo04	Evo04gnd	OK	0	2.49555			0.1458	0.354345	no
gene631	gene631	citE	Evo04	Evo04gnd	OK	0.136836	1.8362	3.7462	1.62242	0.142	0.34871	no
gene630	gene630	citF	Evo04	Evo04gnd	OK	1.12867	1.702	0.592615	0.62172	0.37045	0.627208	no
gene628	gene628	citG	Evo04	Evo04gnd	NOTEST	0.232686	0.44765	0.943989	0	1	1	no
gene627	gene627	citT	Evo04	Evo04gnd	OK	2.78359	4.71233	0.759492	0.958016	0.1812	0.408891	no
gene629	gene629	citX	Evo04	Evo04gnd	OK	2.35522	2.08661	-0.174701	-0.129557	0.8591	0.939791	no
gene152	gene152	clcA	Evo04	Evo04gnd	OK	35.7038	105.546	1.56372	2.72671	0.00025	0.00214172	yes
gene1629	gene1629	clcB	Evo04	Evo04gnd	OK	8.5117	4.83424	-0.816159	-0.229768	0.5167	0.756774	no
gene896	gene896	clpA	Evo04	Evo04gnd	OK	508.703	826.297	0.699839	1.07057	0.11795	0.304415	no
gene2658	gene2658	clpB	Evo04	Evo04gnd	OK	297.606	435.427	0.549026	0.705417	0.3019	0.556357	no
gene442	gene442	clpP	Evo04	Evo04gnd	OK	1091.9	1341.05	0.296524	0.511716	0.46485	0.716129	no
gene895	gene895	clpS	Evo04	Evo04gnd	OK	405.758	605.861	0.57837	1.0048	0.1512	0.362542	no
gene443	gene443	clpX	Evo04	Evo04gnd	OK	930.507	1050.2	0.174578	0.276746	0.69125	0.858276	no
gene1271	gene1271	clsA	Evo04	Evo04gnd	OK	120.475	171.524	0.509679	0.93827	0.17455	0.39882	no
gene802	gene802	clsB	Evo04	Evo04gnd	OK	16.3433	71.9083	2.13746	2.34144	0.0018	0.0112128	yes
gene1060	gene1060	clsC	Evo04	Evo04gnd	OK	13.5672	29.7902	1.13472	1.69919	0.01265	0.0544572	no
gene924	gene924	cmk	Evo04	Evo04gnd	OK	236.235	70.1752	-1.75119	-2.99882	5.00E-05	0.000527273	yes
gene1918	gene1918	cmoA	Evo04	Evo04gnd	OK	189.484	127.945	-0.56655	-0.716767	0.3129	0.570504	no
gene1919	gene1919	cmoB	Evo04	Evo04gnd	OK	136.796	79.8256	-0.777103	-1.00503	0.13785	0.340792	no
gene2996	gene2996	cmtA	Evo04	Evo04gnd	OK	1.74468	2.18356	0.323724	0.374302	0.59195	0.803461	no
gene2997	gene2997	cmtB	Evo04	Evo04gnd	OK	1.30975	1.86424	0.509291	0.352549	0.7002	0.862211	no
gene1664	gene1664	cnu	Evo04	Evo04gnd	OK	69.3002	221.651	1.67736	2.01457	0.012	0.0521296	no
gene4054	gene4054	coaA	Evo04	Evo04gnd	OK	168.62	89.7809	-0.909293	-1.64698	0.0221	0.0853764	no
gene3712	gene3712	coaD	Evo04	Evo04gnd	OK	95.5838	55.1019	-0.794664	-1.14939	0.10555	0.282347	no
gene101	gene101	coaE	Evo04	Evo04gnd	OK	170.351	143.207	-0.250412	-0.271692	0.696	0.860626	no
gene1134	gene1134	cobB	Evo04	Evo04gnd	OK	223.607	181.352	-0.302172	-0.546051	0.445	0.699356	no
gene652	gene652	cobC	Evo04	Evo04gnd	OK	50.8528	40.9459	-0.312608	-0.450743	0.51615	0.756558	no
gene2036	gene2036	cobS	Evo04	Evo04gnd	OK	20.209	22.6637	0.165385	0.153168	0.82755	0.925721	no
gene2035	gene2035	cobT	Evo04	Evo04gnd	OK	28.1869	25.358	-0.152586	-0.225915	0.74685	0.889917	no
gene2037	gene2037	cobU	Evo04	Evo04gnd	OK	51.4399	47.9306	-0.101941	-0.122741	0.85725	0.938841	no
gene346	gene346	codA	Evo04	Evo04gnd	OK	261.354	58.2629	-2.16535	-3.28013	5.00E-05	0.000527273	yes
gene345	gene345	codB	Evo04	Evo04gnd	OK	95.1428	15.2901	-2.6375	-2.06539	0.0074	0.0357264	yes
gene451	gene451	cof	Evo04	Evo04gnd	OK	39.1015	34.4724	-0.181781	-0.269558	0.69365	0.858833	no
gene1158	gene1158	cohE	Evo04	Evo04gnd	OK	255.616	146.045	-0.807567	-1.46707	0.04275	0.142291	no
gene490	gene490	copA	Evo04	Evo04gnd	OK	572.396	608.741	0.0888148	0.133861	0.84735	0.933815	no
gene3896	gene3896	corA	Evo04	Evo04gnd	OK	170.819	75.6864	-1.17437	-2.08283	0.0029	0.0165957	yes
gene3090	gene3090	cpdA	Evo04	Evo04gnd	OK	258.326	336.61	0.381885	0.591299	0.3961	0.654121	no
gene4303	gene4303	cpdB	Evo04	Evo04gnd	OK	40.126	54.2196	0.434276	0.774817	0.25745	0.509205	no
gene2100	gene2100	cpsB	Evo04	Evo04gnd	OK	4.50219	2.14829	-1.06744	-1.28823	0.07685	0.22362	no
gene2099	gene2099	cpsG	Evo04	Evo04gnd	OK	3.9735	2.42455	-0.712692	-0.882531	0.20475	0.443384	no
gene2958	gene2958	cptA	Evo04	Evo04gnd	OK	203.784	158.01	-0.367021	-0.418069	0.5496	0.777846	no
gene3992	gene3992	cpxA	Evo04	Evo04gnd	OK	94.3076	144.41	0.614724	0.780402	0.2646	0.517341	no
gene3994	gene3994	cpxP	Evo04	Evo04gnd	OK	29.0895	53.9706	0.891677	1.21932	0.08175	0.23407	no
gene3993	gene3993	cpxR	Evo04	Evo04gnd	OK	234.197	336.824	0.524272	0.653003	0.3497	0.605695	no
gene79	gene79	cra	Evo04	Evo04gnd	OK	175.86	221.985	0.336034	0.621956	0.37585	0.63228	no
gene4490	gene4490	creA	Evo04	Evo04gnd	OK	125.716	113.225	-0.150973	-0.236528	0.72755	0.878804	no
gene4491	gene4491	creB	Evo04	Evo04gnd	OK	75.7574	57.8236	-0.389729	-0.511078	0.46575	0.716564	no
gene4492	gene4492	creC	Evo04	Evo04gnd	OK	18.374	20.4438	0.153997	0.169499	0.80175	0.913929	no
gene4493	gene4493	creD	Evo04	Evo04gnd	OK	9.45563	7.80773	-0.276271	-0.365691	0.6101	0.811797	no
gene4193	gene4193	crfC	Evo04	Evo04gnd	OK	12.8712	5.50977	-1.22408	-1.52393	0.03265	0.115147	no
gene240	gene240	crl	Evo04	Evo04gnd	OK	1238.17	325.699	-1.92659	-3.35562	5.00E-05	0.000527273	yes
gene1159	gene1159	croE	Evo04	Evo04gnd	OK	8.29952	8.10965	-0.0333885	-0.0169746	0.84335	0.931941	no
gene3419	gene3419	crp	Evo04	Evo04gnd	OK	1595.64	1986.73	0.316264	0.516069	0.4398	0.693723	no
gene2476	gene2476	crr	Evo04	Evo04gnd	OK	4106.05	6331.04	0.624694	0.912078	0.1904	0.421018	no
gene2872	gene2872	csdA	Evo04	Evo04gnd	OK	68.4607	61.6063	-0.152197	-0.232609	0.74435	0.888418	no
gene2873	gene2873	csdE	Evo04	Evo04gnd	OK	129.196	96.7147	-0.41775	-0.403381	0.571	0.79174	no
gene1056	gene1056	csgA	Evo04	Evo04gnd	OK	14.2507	33.2768	1.22349	1.57256	0.03305	0.116462	no
gene1055	gene1055	csgB	Evo04	Evo04gnd	OK	0.687761	1.87282	1.44523	0.658773	0.32865	0.585783	no
gene1057	gene1057	csgC	Evo04	Evo04gnd	OK	2.50562	1.76383	-0.506453	-0.262311	0.72545	0.876827	no
gene1054	gene1054	csgD	Evo04	Evo04gnd	OK	35.316	91.7151	1.37684	2.04811	0.00515	0.0262828	yes
gene1053	gene1053	csgE	Evo04	Evo04gnd	OK	25.4963	53.7684	1.07647	1.39523	0.0568	0.178336	no
gene1052	gene1052	csgF	Evo04	Evo04gnd	OK	12.822	39.0853	1.608	2.01957	0.00725	0.0352002	yes
gene1051	gene1051	csgG	Evo04	Evo04gnd	OK	20.1759	43.2812	1.1011	1.58354	0.0283	0.103904	no
gene2718	gene2718	csiD	Evo04	Evo04gnd	OK	13.5633	33.4705	1.30319	1.85629	0.00905	0.0415874	yes
gene2597	gene2597	csiE	Evo04	Evo04gnd	OK	9.90082	42.7021	2.10869	2.0942	0.0181	0.0722653	no
gene2723	gene2723	csiR	Evo04	Evo04gnd	OK	29.2449	44.9049	0.61869	0.865977	0.2283	0.476819	no
gene3623	gene3623	cspA	Evo04	Evo04gnd	OK	2834.84	6312.08	1.15485	1.96983	0.0077	0.0366797	yes
gene1594	gene1594	cspB	Evo04	Evo04gnd	OK	47.6871	61.5575	0.368335	0.0550687	0.8485	0.933815	no
gene1867	gene1867	cspC	Evo04	Evo04gnd	OK	9186.27	12473.6	0.441321	0.703901	0.3229	0.581216	no
gene894	gene894	cspD	Evo04	Evo04gnd	OK	1397.71	5877.02	2.07202	3.68294	5.00E-05	0.000527273	yes
gene638	gene638	cspE	Evo04	Evo04gnd	OK	59144.4	52748.7	-0.165105	-0.222176	0.7496	0.891818	no
gene1595	gene1595	cspF	Evo04	Evo04gnd	OK	27.3086	6.27639	-2.12135	-0.278318	0.3982	0.656327	no
gene1006	gene1006	cspG	Evo04	Evo04gnd	OK	9.06803	22.6923	1.32334	1.39781	0.2518	0.502359	no
gene1005	gene1005	cspH	Evo04	Evo04gnd	NOTEST	0	2.09213		0	1	1	no
gene1588	gene1588	cspI	Evo04	Evo04gnd	OK	4.53402	10.8149	1.25415	0.103316	0.60915	0.811725	no
gene2755	gene2755	csrA	Evo04	Evo04gnd	OK	11597.3	27635.2	1.25272	2.0363	0.0076	0.0364054	yes
gene2853	gene2853	csrB	Evo04	Evo04gnd	OK	42025.3	56037.5	0.415133	0.434898	0.5117	0.75246	no
gene3945	gene3945	csrC	Evo04	Evo04gnd	OK	14125.4	156710	3.47174	4.27088	5.00E-05	0.000527273	yes
gene3312	gene3312	csrD	Evo04	Evo04gnd	OK	56.717	85.6667	0.594954	1.09787	0.1199	0.30815	no
gene613	gene613	cstA	Evo04	Evo04gnd	OK	60.4459	78.6298	0.379433	0.700323	0.3175	0.574983	no
gene120	gene120	cueO	Evo04	Evo04gnd	OK	404.433	157.849	-1.35736	-2.34638	0.00155	0.00991446	yes
gene493	gene493	cueR	Evo04	Evo04gnd	OK	137.649	272.388	0.984665	1.60005	0.02595	0.0967658	no
gene1485	gene1485	curA	Evo04	Evo04gnd	OK	24.2418	90.2071	1.89574	2.99937	0.0001	0.000971041	yes
gene587	gene587	cusA	Evo04	Evo04gnd	OK	5.67526	5.43657	-0.0619886	-0.0879178	0.89885	0.95497	no
gene586	gene586	cusB	Evo04	Evo04gnd	OK	6.80256	23.4576	1.78591	2.25333	0.0025	0.0147188	yes
gene584	gene584	cusC	Evo04	Evo04gnd	OK	8.66224	333.871	5.26841	7.11311	5.00E-05	0.000527273	yes
gene585	gene585	cusF	Evo04	Evo04gnd	OK	10.9991	230.822	4.39133	4.83743	5.00E-05	0.000527273	yes
gene583	gene583	cusR	Evo04	Evo04gnd	OK	49.4519	59.0867	0.256808	0.298275	0.6829	0.856022	no
gene582	gene582	cusS	Evo04	Evo04gnd	OK	20.7904	17.5719	-0.242654	-0.279625	0.68105	0.855261	no
gene4224	gene4224	cutA	Evo04	Evo04gnd	OK	213.481	217.362	0.0259888	0.0235314	0.9719	0.984981	no
gene1922	gene1922	cutC	Evo04	Evo04gnd	OK	127.335	249.949	0.973001	1.73704	0.0171	0.069567	no
gene2369	gene2369	cvpA	Evo04	Evo04gnd	OK	858.43	237.349	-1.85469	-3.17673	5.00E-05	0.000527273	yes
gene1208	gene1208	cvrA	Evo04	Evo04gnd	OK	26.6551	33.2848	0.320452	0.540815	0.4347	0.689225	no
gene3887	gene3887	cyaA	Evo04	Evo04gnd	OK	357.806	373.659	0.0625452	0.10092	0.87945	0.945412	no
gene2137	gene2137	cyaR	Evo04	Evo04gnd	OK	1499.9	357.731	-2.06792	-1.39799	0.08525	0.240719	no
gene3888	gene3888	cyaY	Evo04	Evo04gnd	OK	300.389	98.9487	-1.60208	-2.35395	0.00175	0.0109172	yes
gene1450	gene1450	cybB	Evo04	Evo04gnd	OK	224.588	130.795	-0.779974	-1.34216	0.05285	0.167899	no
gene4324	gene4324	cybC	Evo04	Evo04gnd	OK	211.853	279.461	0.399585	0.662372	0.3416	0.597995	no
gene4298	gene4298	cycA	Evo04	Evo04gnd	OK	170.697	208.526	0.288788	0.519863	0.46175	0.714431	no
gene745	gene745	cydA	Evo04	Evo04gnd	OK	199.886	2194.65	3.45674	5.24606	5.00E-05	0.000527273	yes
gene746	gene746	cydB	Evo04	Evo04gnd	OK	178.713	2216.28	3.63242	5.82248	5.00E-05	0.000527273	yes
gene900	gene900	cydC	Evo04	Evo04gnd	OK	74.9481	83.6739	0.158884	0.290663	0.67655	0.853041	no
gene901	gene901	cydD	Evo04	Evo04gnd	OK	56.0417	38.0497	-0.558617	-0.984687	0.1547	0.36826	no
gene747	gene747	cydX	Evo04	Evo04gnd	OK	3826.88	100122	4.70944	4.50225	0.0641	0.195813	no
gene347	gene347	cynR	Evo04	Evo04gnd	OK	27.4208	13.6698	-1.00428	-1.38624	0.0509	0.163398	no
gene349	gene349	cynS	Evo04	Evo04gnd	OK	12.5302	20.8925	0.737576	0.920957	0.1884	0.41897	no
gene348	gene348	cynT	Evo04	Evo04gnd	OK	4.84219	7.45184	0.621938	0.727363	0.3167	0.574472	no
gene350	gene350	cynX	Evo04	Evo04gnd	OK	4.27513	7.37517	0.786709	0.972001	0.1839	0.411951	no
gene437	gene437	cyoA	Evo04	Evo04gnd	OK	1733.19	69.2255	-4.64598	-6.80264	5.00E-05	0.000527273	yes
gene436	gene436	cyoB	Evo04	Evo04gnd	OK	928.338	86.0991	-3.43058	-3.84208	5.00E-05	0.000527273	yes
gene435	gene435	cyoC	Evo04	Evo04gnd	OK	900.43	177.61	-2.3419	-1.3731	0.0766	0.223335	no
gene434	gene434	cyoD	Evo04	Evo04gnd	OK	1009.68	305.514	-1.72458	-0.704491	0.59105	0.803035	no
gene433	gene433	cyoE	Evo04	Evo04gnd	OK	580.411	175.321	-1.72708	-2.67812	0.00035	0.00282368	yes
gene2481	gene2481	cysA	Evo04	Evo04gnd	OK	610.046	570.143	-0.0975938	-0.0885544	0.89325	0.953641	no
gene1298	gene1298	cysB	Evo04	Evo04gnd	OK	209.994	119.141	-0.817678	-1.50582	0.0322	0.114123	no
gene2809	gene2809	cysC	Evo04	Evo04gnd	OK	212.89	115.089	-0.887358	-0.445662	0.5808	0.797487	no
gene2811	gene2811	cysD	Evo04	Evo04gnd	OK	836.83	229.933	-1.86372	-2.8297	0.00025	0.00214172	yes
gene3685	gene3685	cysE	Evo04	Evo04gnd	OK	251.874	131.358	-0.939196	-1.71813	0.01725	0.0699122	no
gene3430	gene3430	cysG	Evo04	Evo04gnd	OK	88.1369	66.2362	-0.412126	-0.750277	0.28085	0.535024	no
gene2822	gene2822	cysH	Evo04	Evo04gnd	OK	1177.12	382.291	-1.62251	-2.50097	0.0005	0.00382531	yes
gene2823	gene2823	cysI	Evo04	Evo04gnd	OK	1205.26	308.279	-1.96704	-1.62953	0.0156	0.064691	no
gene2824	gene2824	cysJ	Evo04	Evo04gnd	OK	1183.67	241.839	-2.29114	-1.76954	0.0449	0.147784	no
gene2473	gene2473	cysK	Evo04	Evo04gnd	OK	5479.67	2779.33	-0.979353	-1.16098	0.10455	0.280806	no
gene2480	gene2480	cysM	Evo04	Evo04gnd	OK	793.432	314.822	-1.33357	-2.19917	0.00155	0.00991446	yes
gene2810	gene2810	cysN	Evo04	Evo04gnd	OK	580.705	279.901	-1.05289	-1.42994	0.0459	0.150269	no
gene2484	gene2484	cysP	Evo04	Evo04gnd	OK	539.894	211.327	-1.3532	-0.815868	0.29305	0.548766	no
gene4304	gene4304	cysQ	Evo04	Evo04gnd	OK	137.481	237.012	0.785726	1.42245	0.04545	0.149023	no
gene531	gene531	cysS	Evo04	Evo04gnd	OK	303.809	119.486	-1.34632	-2.39244	0.0007	0.005075	yes
gene1958	gene1958	cysT	Evo04	Evo04gnd	OK	45732.5	11621.8	-1.97638	-2.74292	0.00065	0.00474456	yes
gene2483	gene2483	cysU	Evo04	Evo04gnd	OK	257.845	168.224	-0.616122	-0.272635	0.7088	0.86776	no
gene2482	gene2482	cysW	Evo04	Evo04gnd	OK	301.16	196.21	-0.61813	-0.302416	0.53815	0.770941	no
gene2472	gene2472	cysZ	Evo04	Evo04gnd	OK	87.7164	57.4013	-0.611762	-0.997333	0.1437	0.351153	no
gene4014	gene4014	cytR	Evo04	Evo04gnd	OK	112.169	69.6341	-0.687809	-1.21623	0.08525	0.240719	no
gene646	gene646	dacA	Evo04	Evo04gnd	OK	363.384	170.205	-1.09422	-1.95773	0.00595	0.0297639	yes
gene3242	gene3242	dacB	Evo04	Evo04gnd	OK	80.1938	34.4896	-1.21733	-2.10084	0.0037	0.0201528	yes
gene852	gene852	dacC	Evo04	Evo04gnd	OK	104.138	277.772	1.41541	2.55662	0.00065	0.00474456	yes
gene2059	gene2059	dacD	Evo04	Evo04gnd	OK	15.9184	17.5151	0.137908	0.191648	0.7861	0.90673	no
gene1206	gene1206	dadA	Evo04	Evo04gnd	OK	148.779	67.5443	-1.13927	-2.03452	0.0045	0.0235824	yes
gene1207	gene1207	dadX	Evo04	Evo04gnd	OK	88.842	54.9508	-0.693101	-1.20872	0.08305	0.236972	no
gene3448	gene3448	dam	Evo04	Evo04gnd	OK	195.208	237.177	0.28095	0.517079	0.4563	0.708296	no
gene3449	gene3449	damX	Evo04	Evo04gnd	OK	785.96	497.918	-0.658549	-1.07979	0.11415	0.298012	no
gene2539	gene2539	dapA	Evo04	Evo04gnd	OK	1090.44	847.701	-0.363288	-0.608474	0.3622	0.61969	no
gene30	gene30	dapB	Evo04	Evo04gnd	OK	954.286	1016.22	0.0907249	0.139722	0.83395	0.929841	no
gene162	gene162	dapD	Evo04	Evo04gnd	OK	2903.18	1991.72	-0.543616	-0.821614	0.2163	0.457771	no
gene2532	gene2532	dapE	Evo04	Evo04gnd	OK	116.445	82.3741	-0.499381	-0.905582	0.20505	0.443687	no
gene3890	gene3890	dapF	Evo04	Evo04gnd	OK	225.977	205.8	-0.13493	-0.138312	0.8433	0.931941	no
gene1223	gene1223	dauA	Evo04	Evo04gnd	OK	46.4594	56.1878	0.274288	0.49522	0.4808	0.726873	no
gene1374	gene1374	dbpA	Evo04	Evo04gnd	OK	23.0151	16.5407	-0.476566	-0.703359	0.3008	0.555045	no
gene2116	gene2116	dcd	Evo04	Evo04gnd	OK	230.325	317.037	0.460977	0.82083	0.2521	0.502359	no
gene2007	gene2007	dcm	Evo04	Evo04gnd	OK	99.5485	65.1835	-0.610893	-1.03946	0.14025	0.345355	no
gene1573	gene1573	dcp	Evo04	Evo04gnd	OK	133.814	94.7159	-0.498547	-0.897178	0.19615	0.429091	no
gene3532	gene3532	dcrB	Evo04	Evo04gnd	OK	516.274	360.956	-0.516316	-0.955905	0.17365	0.397496	no
gene3593	gene3593	dctA	Evo04	Evo04gnd	OK	40.2994	23.5684	-0.773908	-1.22413	0.0837	0.237593	no
gene3570	gene3570	dctR	Evo04	Evo04gnd	OK	1.78503	28.5314	3.99853	3.51702	0.00205	0.0125694	yes
gene4225	gene4225	dcuA	Evo04	Evo04gnd	OK	268.559	370.207	0.463091	0.821913	0.246	0.498034	no
gene4208	gene4208	dcuB	Evo04	Evo04gnd	OK	2.79628	111.211	5.31365	7.69777	5.00E-05	0.000527273	yes
gene636	gene636	dcuC	Evo04	Evo04gnd	OK	3.67749	97.5916	4.72996	7.02066	5.00E-05	0.000527273	yes
gene3288	gene3288	dcuD	Evo04	Evo04gnd	OK	2.35826	1.89062	-0.318861	-0.369556	0.6003	0.806985	no
gene4209	gene4209	dcuR	Evo04	Evo04gnd	OK	45.1622	68.8748	0.60886	0.635365	0.36545	0.622178	no
gene4210	gene4210	dcuS	Evo04	Evo04gnd	OK	38.0921	38.2212	0.00488093	0.00705544	0.99055	0.993095	no
gene1967	gene1967	dcyD	Evo04	Evo04gnd	OK	304.295	273.228	-0.155365	-0.272988	0.69635	0.860811	no
gene387	gene387	ddlA	Evo04	Evo04gnd	OK	150.53	318.988	1.08345	1.97617	0.00645	0.0318566	yes
gene91	gene91	ddlB	Evo04	Evo04gnd	OK	285.512	286.7	0.00599295	0.00672481	0.9932	0.99459	no
gene1521	gene1521	ddpA	Evo04	Evo04gnd	OK	7.35632	3.75158	-0.971485	-1.27022	0.0691	0.206818	no
gene1520	gene1520	ddpB	Evo04	Evo04gnd	OK	3.42105	2.82071	-0.27838	-0.142212	0.83495	0.929841	no
gene1519	gene1519	ddpC	Evo04	Evo04gnd	OK	5.70413	7.29499	0.354898	0.224829	0.75405	0.894028	no
gene1518	gene1518	ddpD	Evo04	Evo04gnd	OK	7.33953	7.61533	0.0532187	0.0424247	0.95235	0.980889	no
gene1517	gene1517	ddpF	Evo04	Evo04gnd	OK	5.68559	7.82803	0.46134	0.296533	0.66855	0.848187	no
gene1522	gene1522	ddpX	Evo04	Evo04gnd	OK	8.73367	3.7119	-1.23443	-1.33193	0.0689	0.206508	no
gene3220	gene3220	deaD	Evo04	Evo04gnd	OK	339.471	399.157	0.233668	0.389718	0.57995	0.797487	no
gene2373	gene2373	dedA	Evo04	Evo04gnd	OK	76.0585	74.8539	-0.0230316	-0.0371924	0.95775	0.982229	no
gene2370	gene2370	dedD	Evo04	Evo04gnd	OK	263.318	145.247	-0.858298	-0.989239	0.16425	0.382093	no
gene3347	gene3347	def	Evo04	Evo04gnd	OK	541.892	570.212	0.0734921	0.135948	0.84725	0.933815	no
gene158	gene158	degP	Evo04	Evo04gnd	OK	122.652	122.446	-0.0024216	-0.00445559	0.9951	0.996261	no
gene3295	gene3295	degQ	Evo04	Evo04gnd	OK	62.7728	74.6227	0.249476	0.449654	0.51895	0.757854	no
gene3296	gene3296	degS	Evo04	Evo04gnd	OK	111.057	52.1674	-1.09007	-1.90742	0.00735	0.0356052	yes
gene4475	gene4475	deoA	Evo04	Evo04gnd	OK	57.2544	159.611	1.4791	2.6616	0.00035	0.00282368	yes
gene4476	gene4476	deoB	Evo04	Evo04gnd	OK	323.315	526.044	0.702244	1.22883	0.0786	0.226715	no
gene4474	gene4474	deoC	Evo04	Evo04gnd	OK	89.6454	276.226	1.62355	2.89246	5.00E-05	0.000527273	yes
gene4477	gene4477	deoD	Evo04	Evo04gnd	OK	671.689	782.42	0.22015	0.390131	0.56325	0.787449	no
gene853	gene853	deoR	Evo04	Evo04gnd	OK	129.423	99.9513	-0.372796	-0.657507	0.3422	0.598014	no
gene2572	gene2572	der	Evo04	Evo04gnd	OK	372.735	276.36	-0.4316	-0.757393	0.2734	0.528335	no
gene3717	gene3717	dfp	Evo04	Evo04gnd	OK	237.587	151.496	-0.649171	-0.929253	0.19095	0.421366	no
gene1570	gene1570	dgcZ	Evo04	Evo04gnd	OK	4.12733	6.44168	0.642227	0.788239	0.2482	0.500565	no
gene4124	gene4124	dgkA	Evo04	Evo04gnd	OK	201.103	158.254	-0.345691	-0.539609	0.42975	0.685763	no
gene3774	gene3774	dgoA	Evo04	Evo04gnd	OK	4.25476	6.48695	0.608461	0.231637	0.77585	0.900137	no
gene3773	gene3773	dgoD	Evo04	Evo04gnd	OK	8.66333	5.52725	-0.648358	-0.39129	0.58115	0.797487	no
gene3775	gene3775	dgoK	Evo04	Evo04gnd	OK	12.4931	16.4426	0.396302	0.27069	0.6833	0.856022	no
gene3776	gene3776	dgoR	Evo04	Evo04gnd	OK	45.6708	43.4963	-0.0703795	-0.0851268	0.89845	0.954965	no
gene3772	gene3772	dgoT	Evo04	Evo04gnd	OK	3.13553	4.14206	0.401639	0.325822	0.64185	0.832523	no
gene157	gene157	dgt	Evo04	Evo04gnd	OK	59.1789	56.093	-0.0772611	-0.137275	0.8494	0.933815	no
gene1217	gene1217	dhaK	Evo04	Evo04gnd	OK	134.583	449.929	1.7412	3.11774	0.0001	0.000971041	yes
gene1216	gene1216	dhaL	Evo04	Evo04gnd	OK	143.247	442.87	1.62837	2.93142	5.00E-05	0.000527273	yes
gene1215	gene1215	dhaM	Evo04	Evo04gnd	OK	151.232	286.658	0.922564	1.6246	0.01905	0.0753572	no
gene1218	gene1218	dhaR	Evo04	Evo04gnd	OK	29.3103	21.5441	-0.444114	-0.741161	0.2881	0.543666	no
gene3207	gene3207	diaA	Evo04	Evo04gnd	OK	191.684	191.276	-0.00307296	-0.00547153	0.9932	0.99459	no
gene1607	gene1607	dicA	Evo04	Evo04gnd	OK	468.822	503.623	0.103305	0.0869779	0.8943	0.953707	no
gene1612	gene1612	dicB	Evo04	Evo04gnd	OK	24.0814	14.3636	-0.7455	-0.050437	0.7335	0.882338	no
gene1606	gene1606	dicC	Evo04	Evo04gnd	OK	3.51898	13.5585	1.94597	0.109975	0.41455	0.671922	no
gene1611	gene1611	dicF	Evo04	Evo04gnd	NOTEST	0	0	0	0	1	1	no
gene231	gene231	dinB	Evo04	Evo04gnd	OK	25.7803	22.182	-0.216883	-0.316521	0.65515	0.8417	no
gene3723	gene3723	dinD	Evo04	Evo04gnd	OK	10.2766	8.256	-0.315843	-0.409454	0.56255	0.787449	no
gene4126	gene4126	dinF	Evo04	Evo04gnd	OK	21.739	18.445	-0.237058	-0.353032	0.6192	0.816771	no
gene812	gene812	dinG	Evo04	Evo04gnd	OK	20.3586	21.6769	0.0905223	0.150089	0.82685	0.925721	no
gene1074	gene1074	dinI	Evo04	Evo04gnd	OK	402.092	207.34	-0.955524	-1.35986	0.0642	0.195979	no
gene226	gene226	dinJ	Evo04	Evo04gnd	OK	409.126	779.471	0.929948	1.5191	0.0314	0.112027	no
gene3561	gene3561	dinQ	Evo04	Evo04gnd	OK	8066.38	10138.2	0.329802	0.607127	0.5943	0.80453	no
gene54	gene54	djlA	Evo04	Evo04gnd	OK	72.1113	63.5108	-0.183224	-0.303877	0.66185	0.845498	no
gene660	gene660	djlB	Evo04	Evo04gnd	NOTEST	0.795422	1.27421	0.67981	0	1	1	no
gene663	gene663	djlC	Evo04	Evo04gnd	OK	8.43503	9.0892	0.107761	0.141442	0.84195	0.931832	no
gene3071	gene3071	dkgA	Evo04	Evo04gnd	OK	79.8483	273.949	1.77857	3.0842	5.00E-05	0.000527273	yes
gene205	gene205	dkgB	Evo04	Evo04gnd	OK	52.6909	36.2524	-0.539479	-0.591216	0.3971	0.65552	no
gene142	gene142	dksA	Evo04	Evo04gnd	OK	2028.28	1878.95	-0.110331	-0.187578	0.7934	0.909528	no
gene2187	gene2187	dld	Evo04	Evo04gnd	OK	262.153	271.486	0.0504665	0.0876325	0.90265	0.955878	no
gene1844	gene1844	dmlA	Evo04	Evo04gnd	OK	16.6962	19.3567	0.213312	0.302166	0.6511	0.8397	no
gene1843	gene1843	dmlR	Evo04	Evo04gnd	OK	42.0932	66.0658	0.650314	1.05199	0.13765	0.340712	no
gene908	gene908	dmsA	Evo04	Evo04gnd	OK	11.481	29.0015	1.33689	2.14677	0.00395	0.0212982	yes
gene909	gene909	dmsB	Evo04	Evo04gnd	OK	11.8187	27.4644	1.2165	1.59877	0.0242	0.0915122	no
gene910	gene910	dmsC	Evo04	Evo04gnd	OK	11.9811	31.0213	1.3725	1.84606	0.0132	0.0564287	no
gene1628	gene1628	dmsD	Evo04	Evo04gnd	OK	69.6997	88.8182	0.349702	0.552099	0.4285	0.684962	no
gene3783	gene3783	dnaA	Evo04	Evo04gnd	OK	273.826	265.103	-0.0467104	-0.0837373	0.905	0.956767	no
gene4134	gene4134	dnaB	Evo04	Evo04gnd	OK	228.114	102.644	-1.1521	-2.09629	0.0039	0.0210816	yes
gene4452	gene4452	dnaC	Evo04	Evo04gnd	OK	93.7522	101.616	0.116202	0.199727	0.7699	0.89867	no
gene181	gene181	dnaE	Evo04	Evo04gnd	OK	145.175	97.2463	-0.578082	-1.01731	0.14835	0.357908	no
gene3127	gene3127	dnaG	Evo04	Evo04gnd	OK	585.49	143.497	-2.02863	-3.44732	5.00E-05	0.000527273	yes
gene13	gene13	dnaJ	Evo04	Evo04gnd	OK	532.567	269.904	-0.980516	-1.72499	0.01665	0.0681887	no
gene12	gene12	dnaK	Evo04	Evo04gnd	OK	1752.5	1040.04	-0.752782	-1.06172	0.1245	0.315521	no
gene3782	gene3782	dnaN	Evo04	Evo04gnd	OK	252.357	195.509	-0.368228	-0.58298	0.395	0.653059	no
gene213	gene213	dnaQ	Evo04	Evo04gnd	OK	205.831	172.625	-0.253817	-0.467344	0.5074	0.748371	no
gene4453	gene4453	dnaT	Evo04	Evo04gnd	OK	153.35	140.96	-0.121541	-0.208544	0.76705	0.897541	no
gene475	gene475	dnaX	Evo04	Evo04gnd	OK	191.039	159.819	-0.257426	-0.456494	0.5254	0.762087	no
gene1524	gene1524	dosC	Evo04	Evo04gnd	OK	11.5156	9.87293	-0.222045	-0.280585	0.69745	0.861178	no
gene1523	gene1523	dosP	Evo04	Evo04gnd	OK	6.45046	4.15336	-0.635125	-0.813066	0.24015	0.4928	no
gene3611	gene3611	dppA	Evo04	Evo04gnd	OK	978.769	1948.7	0.993473	1.37392	0.03985	0.135421	no
gene3610	gene3610	dppB	Evo04	Evo04gnd	OK	109.615	81.1272	-0.434183	-0.75359	0.2844	0.539869	no
gene3609	gene3609	dppC	Evo04	Evo04gnd	OK	109.802	106.541	-0.0435035	-0.0760886	0.91565	0.961971	no
gene3608	gene3608	dppD	Evo04	Evo04gnd	OK	216.77	171.881	-0.334751	-0.392237	0.577	0.796297	no
gene3607	gene3607	dppF	Evo04	Evo04gnd	OK	249.939	183.077	-0.449123	-0.558048	0.4282	0.684962	no
gene825	gene825	dps	Evo04	Evo04gnd	OK	471.565	1181.77	1.32541	2.31322	0.001	0.0068672	yes
gene3939	gene3939	dsbA	Evo04	Evo04gnd	OK	694.813	701.18	0.0131607	0.0236566	0.97275	0.985267	no
gene1202	gene1202	dsbB	Evo04	Evo04gnd	OK	206.793	180.622	-0.195215	-0.34152	0.61695	0.815758	no
gene2955	gene2955	dsbC	Evo04	Evo04gnd	OK	199.764	205.728	0.0424411	0.0781149	0.9084	0.957714	no
gene4223	gene4223	dsbD	Evo04	Evo04gnd	OK	61.0553	46.484	-0.393382	-0.604338	0.3923	0.651014	no
gene2249	gene2249	dsbE	Evo04	Evo04gnd	OK	13.5535	18.3158	0.434416	0.219299	0.77145	0.898816	no
gene620	gene620	dsbG	Evo04	Evo04gnd	OK	74.3968	68.2233	-0.124976	-0.204731	0.7704	0.898765	no
gene2424	gene2424	dsdA	Evo04	Evo04gnd	OK	24.3163	30.4138	0.322807	0.508524	0.46805	0.717454	no
gene2422	gene2422	dsdC	Evo04	Evo04gnd	OK	25.4959	18.4169	-0.469236	-0.654412	0.35805	0.615525	no
gene2423	gene2423	dsdX	Evo04	Evo04gnd	OK	2.92125	4.57439	0.646995	0.820137	0.24305	0.496275	no
gene2000	gene2000	dsrA	Evo04	Evo04gnd	OK	281.508	0			0.01045	0.0466716	yes
gene1998	gene1998	dsrB	Evo04	Evo04gnd	OK	463.406	754.346	0.702948	0.979655	0.1758	0.400708	no
gene3968	gene3968	dtd	Evo04	Evo04gnd	OK	194.86	270.46	0.472976	0.3725	0.6013	0.80725	no
gene1673	gene1673	dtpA	Evo04	Evo04gnd	OK	14.8468	99.1552	2.73954	4.36016	5.00E-05	0.000527273	yes
gene3556	gene3556	dtpB	Evo04	Evo04gnd	OK	10.3126	32.5086	1.65641	2.43281	0.0012	0.00798512	yes
gene4216	gene4216	dtpC	Evo04	Evo04gnd	OK	8.44909	9.06345	0.101264	0.135856	0.8479	0.933815	no
gene722	gene722	dtpD	Evo04	Evo04gnd	OK	24.7493	140.68	2.50696	4.27516	5.00E-05	0.000527273	yes
gene4131	gene4131	dusA	Evo04	Evo04gnd	OK	91.5505	44.8924	-1.0281	-1.75801	0.0132	0.0564287	no
gene3321	gene3321	dusB	Evo04	Evo04gnd	OK	866.04	298.863	-1.53495	-2.68629	0.0002	0.00178462	yes
gene2194	gene2194	dusC	Evo04	Evo04gnd	OK	63.0613	9.76645	-2.69085	-3.9141	5.00E-05	0.000527273	yes
gene3718	gene3718	dut	Evo04	Evo04gnd	OK	455.51	248.356	-0.875075	-0.776249	0.27765	0.53176	no
gene170	gene170	dxr	Evo04	Evo04gnd	OK	63.2941	70.6909	0.159453	0.282876	0.6874	0.857091	no
gene425	gene425	dxs	Evo04	Evo04gnd	OK	162.071	77.7157	-1.06034	-1.92833	0.00765	0.036604	yes
gene309	gene309	eaeH	Evo04	Evo04gnd	NOTEST	0.849719	0.560836	-0.599406	0	1	1	no
gene1566	gene1566	eamA	Evo04	Evo04gnd	OK	66.9995	21.8033	-1.6196	-2.46343	0.00055	0.00409116	yes
gene2644	gene2644	eamB	Evo04	Evo04gnd	OK	19.1405	10.4911	-0.867463	-1.11391	0.1174	0.303177	no
gene3137	gene3137	ebgA	Evo04	Evo04gnd	OK	2.12635	1.43532	-0.567006	-0.661567	0.3429	0.59875	no
gene3138	gene3138	ebgC	Evo04	Evo04gnd	OK	4.48639	1.27903	-1.8105	-0.67177	0.5004	0.741871	no
gene3136	gene3136	ebgR	Evo04	Evo04gnd	OK	53.9944	38.2414	-0.497674	-0.797377	0.25045	0.501601	no
gene4235	gene4235	ecnA	Evo04	Evo04gnd	OK	1584.14	1705.13	0.106181	0.136365	0.8632	0.941274	no
gene4236	gene4236	ecnB	Evo04	Evo04gnd	OK	4648.12	10869.1	1.22552	1.99246	0.01445	0.0609827	no
gene2263	gene2263	eco	Evo04	Evo04gnd	OK	43.1384	153.236	1.82871	2.70056	0.0008	0.00573222	yes
gene302	gene302	ecpA	Evo04	Evo04gnd	OK	15.6436	20.0004	0.354454	0.462013	0.52315	0.761026	no
gene301	gene301	ecpB	Evo04	Evo04gnd	OK	2.66558	2.70527	0.0213217	0.0202278	0.94325	0.974117	no
gene300	gene300	ecpC	Evo04	Evo04gnd	OK	3.61175	3.49393	-0.0478491	-0.0339006	0.96415	0.982929	no
gene299	gene299	ecpD	Evo04	Evo04gnd	OK	10.6718	11.8307	0.148733	0.158903	0.8233	0.924785	no
gene298	gene298	ecpE	Evo04	Evo04gnd	OK	19.6543	22.6176	0.2026	0.168254	0.80895	0.91651	no
gene303	gene303	ecpR	Evo04	Evo04gnd	NOTEST	1.3068	1.43812	0.138137	0	1	1	no
gene1897	gene1897	eda	Evo04	Evo04gnd	OK	543.721	740.677	0.445979	0.793306	0.2437	0.496893	no
gene1898	gene1898	edd	Evo04	Evo04gnd	OK	72.9954	70.37	-0.0528452	-0.0954213	0.89365	0.953641	no
gene1035	gene1035	efeB	Evo04	Evo04gnd	OK	146.663	35.9128	-2.02994	-3.38594	5.00E-05	0.000527273	yes
gene1034	gene1034	efeO	Evo04	Evo04gnd	OK	313.355	64.92	-2.27106	-3.83463	5.00E-05	0.000527273	yes
gene1033	gene1033	efeU	Evo04	Evo04gnd	OK	207.015	30.3056	-2.77208	-4.42357	5.00E-05	0.000527273	yes
gene4234	gene4234	efp	Evo04	Evo04gnd	OK	1930.04	803.954	-1.26345	-2.13237	0.003	0.0170092	yes
gene2323	gene2323	elaA	Evo04	Evo04gnd	OK	86.0147	104.257	0.277485	0.413192	0.5537	0.779826	no
gene2322	gene2322	elaB	Evo04	Evo04gnd	OK	572.418	4141.62	2.85505	4.80129	5.00E-05	0.000527273	yes
gene2325	gene2325	elaD	Evo04	Evo04gnd	OK	2.37984	3.29928	0.471291	0.562366	0.43115	0.685861	no
gene3269	gene3269	elbB	Evo04	Evo04gnd	OK	196.892	292.171	0.56941	0.52814	0.4531	0.705637	no
gene952	gene952	elfA	Evo04	Evo04gnd	OK	7.50466	9.00323	0.262655	0.296409	0.6839	0.856022	no
gene954	gene954	elfC	Evo04	Evo04gnd	OK	2.47159	2.48147	0.00575428	0.00542614	0.98885	0.991823	no
gene953	gene953	elfD	Evo04	Evo04gnd	NOTEST	1.36758	1.55405	0.184415	0	1	1	no
gene955	gene955	elfG	Evo04	Evo04gnd	OK	6.7712	7.93559	0.228925	0.215409	0.7592	0.896219	no
gene2743	gene2743	emrA	Evo04	Evo04gnd	OK	115.178	62.6723	-0.877965	-1.56146	0.02975	0.108026	no
gene2744	gene2744	emrB	Evo04	Evo04gnd	OK	54.5281	25.7781	-1.08085	-1.8167	0.0102	0.0456501	yes
gene3755	gene3755	emrD	Evo04	Evo04gnd	OK	1.05322	1.89907	0.850483	0.82459	0.2518	0.502359	no
gene549	gene549	emrE	Evo04	Evo04gnd	OK	44.1752	40.2088	-0.135723	-0.175169	0.80235	0.913929	no
gene2426	gene2426	emrK	Evo04	Evo04gnd	OK	2.08953	2.27971	0.125672	0.116868	0.8643	0.94204	no
gene2425	gene2425	emrY	Evo04	Evo04gnd	NOTEST	1.0686	1.0146	-0.0748057	0	1	1	no
gene1210	gene1210	emtA	Evo04	Evo04gnd	OK	247.057	83.1676	-1.57075	-2.66718	0.0001	0.000971041	yes
gene3007	gene3007	endA	Evo04	Evo04gnd	OK	10.6552	10.8218	0.0223928	0.0288483	0.96905	0.984239	no
gene2839	gene2839	eno	Evo04	Evo04gnd	OK	5545.61	9861.64	0.830482	0.925658	0.1818	0.409384	no
gene611	gene611	entA	Evo04	Evo04gnd	OK	35.3397	525.363	3.89395	4.09216	5.00E-05	0.000527273	yes
gene610	gene610	entB	Evo04	Evo04gnd	OK	38.425	606.536	3.98047	4.80334	5.00E-05	0.000527273	yes
gene608	gene608	entC	Evo04	Evo04gnd	OK	41.7074	171.534	2.04012	3.4633	5.00E-05	0.000527273	yes
gene597	gene597	entD	Evo04	Evo04gnd	OK	9.34916	170.237	4.18656	6.03037	5.00E-05	0.000527273	yes
gene609	gene609	entE	Evo04	Evo04gnd	OK	34.2998	218.381	2.67058	4.2652	5.00E-05	0.000527273	yes
gene601	gene601	entF	Evo04	Evo04gnd	OK	34.558	599.218	4.11599	6.36691	5.00E-05	0.000527273	yes
gene612	gene612	entH	Evo04	Evo04gnd	OK	53.0265	584.85	3.46328	5.27274	5.00E-05	0.000527273	yes
gene606	gene606	entS	Evo04	Evo04gnd	OK	27.5358	81.0467	1.55744	2.57372	0.0004	0.00316169	yes
gene3691	gene3691	envC	Evo04	Evo04gnd	OK	210.847	120.817	-0.803368	-1.46541	0.0395	0.134444	no
gene578	gene578	envY	Evo04	Evo04gnd	OK	4.24446	7.3261	0.787465	0.94889	0.1798	0.406813	no
gene3465	gene3465	envZ	Evo04	Evo04gnd	OK	56.6224	81.5799	0.526841	0.528733	0.4553	0.707	no
gene2991	gene2991	epd	Evo04	Evo04gnd	OK	330.266	1037.88	1.65194	2.82304	0.0001	0.000971041	yes
gene4244	gene4244	epmA	Evo04	Evo04gnd	OK	34.9651	26.262	-0.41294	-0.617336	0.38375	0.640628	no
gene4233	gene4233	epmB	Evo04	Evo04gnd	OK	131.847	65.3661	-1.01224	-1.80611	0.01035	0.0462731	yes
gene2382	gene2382	epmC	Evo04	Evo04gnd	OK	141.598	100.041	-0.501207	-0.4479	0.51715	0.757029	no
gene4199	gene4199	eptA	Evo04	Evo04gnd	OK	4.16409	6.50838	0.644298	0.422946	0.5553	0.781425	no
gene3613	gene3613	eptB	Evo04	Evo04gnd	OK	25.719	28.1625	0.130937	0.216498	0.75625	0.895043	no
gene4034	gene4034	eptC	Evo04	Evo04gnd	OK	247.519	67.9686	-1.8646	-3.33773	5.00E-05	0.000527273	yes
gene2632	gene2632	era	Evo04	Evo04gnd	OK	350.051	228.046	-0.618237	-0.82118	0.2446	0.497547	no
gene153	gene153	erpA	Evo04	Evo04gnd	OK	1382.01	482.648	-1.51772	-2.59487	0.0002	0.00178462	yes
gene3915	gene3915	esrE	Evo04	Evo04gnd	OK	27.0389	72.4752	1.42245	0.310383	0.60955	0.811725	no
gene562	gene562	essD	Evo04	Evo04gnd	OK	26.0049	53.5792	1.04289	0.502974	0.52325	0.761026	no
gene1593	gene1593	essQ	Evo04	Evo04gnd	OK	2.19589	10.3106	2.23125	0.178254	0.4615	0.714301	no
gene996	gene996	etk	Evo04	Evo04gnd	OK	18.1314	19.5865	0.111369	0.181868	0.79415	0.910145	no
gene997	gene997	etp	Evo04	Evo04gnd	OK	18.5241	18.472	-0.00406707	-0.00308024	0.98825	0.991823	no
gene2510	gene2510	eutA	Evo04	Evo04gnd	OK	1.76868	3.15404	0.834524	0.710081	0.32	0.577804	no
gene2500	gene2500	eutB	Evo04	Evo04gnd	OK	38.2456	35.1363	-0.122332	-0.202339	0.7734	0.899819	no
gene2499	gene2499	eutC	Evo04	Evo04gnd	OK	34.2524	38.8034	0.17998	0.273733	0.6859	0.857026	no
gene2517	gene2517	eutD	Evo04	Evo04gnd	OK	1.9984	1.78416	-0.1636	-0.125282	0.8747	0.94508	no
gene2514	gene2514	eutE	Evo04	Evo04gnd	OK	1.79919	1.66201	-0.114424	-0.125379	0.86445	0.94204	no
gene2512	gene2512	eutG	Evo04	Evo04gnd	OK	1.36922	3.22002	1.23372	1.14155	0.1157	0.300232	no
gene2511	gene2511	eutH	Evo04	Evo04gnd	OK	2.3395	5.89801	1.33403	1.28223	0.0813	0.232937	no
gene2513	gene2513	eutJ	Evo04	Evo04gnd	OK	1.68605	1.08861	-0.631166	-0.37491	0.59325	0.803802	no
gene2497	gene2497	eutK	Evo04	Evo04gnd	OK	34.9252	48.393	0.470528	0.64262	0.3507	0.607182	no
gene2498	gene2498	eutL	Evo04	Evo04gnd	OK	36.1728	56.0738	0.63242	0.928272	0.1718	0.394102	no
gene2516	gene2516	eutM	Evo04	Evo04gnd	OK	7.89127	19.7453	1.32318	1.22061	0.0875	0.245137	no
gene2515	gene2515	eutN	Evo04	Evo04gnd	OK	1.86249	6.10903	1.71371	0.78538	0.24385	0.496931	no
gene2520	gene2520	eutP	Evo04	Evo04gnd	NOTEST	0.854069	0.614418	-0.475131	0	1	1	no
gene2519	gene2519	eutQ	Evo04	Evo04gnd	OK	1.24515	1.86979	0.586562	0.30211	0.6547	0.84169	no
gene2496	gene2496	eutR	Evo04	Evo04gnd	OK	14.5541	25.2348	0.793986	1.10921	0.12405	0.315521	no
gene2521	gene2521	eutS	Evo04	Evo04gnd	NOTEST	0.590072	0.636748	0.109831	0	1	1	no
gene2518	gene2518	eutT	Evo04	Evo04gnd	NOTEST	0.903915	0.927367	0.0369539	0	1	1	no
gene2427	gene2427	evgA	Evo04	Evo04gnd	OK	109.475	564.568	2.36655	4.05287	5.00E-05	0.000527273	yes
gene2428	gene2428	evgS	Evo04	Evo04gnd	OK	12.6504	40.7771	1.68858	2.87153	0.00015	0.00138155	yes
gene3066	gene3066	exbB	Evo04	Evo04gnd	OK	424.075	1620.6	1.93414	3.30139	5.00E-05	0.000527273	yes
gene3065	gene3065	exbD	Evo04	Evo04gnd	OK	499.11	1474.18	1.56248	2.83808	0.00015	0.00138155	yes
gene544	gene544	exoD	Evo04	Evo04gnd	OK	10.8081	13.5189	0.322858	0.131379	0.80235	0.913929	no
gene1891	gene1891	exoX	Evo04	Evo04gnd	OK	150.37	155.427	0.0477163	0.0595142	0.9341	0.970896	no
gene3155	gene3155	exuR	Evo04	Evo04gnd	OK	197.508	204.457	0.0498863	0.0923379	0.8989	0.95497	no
gene3154	gene3154	exuT	Evo04	Evo04gnd	OK	8.3813	20.6192	1.29874	1.84455	0.01095	0.0485009	yes
gene261	gene261	eyeA	Evo04	Evo04gnd	OK	1863.46	7590.53	2.02622	3.35461	0.03245	0.11463	no
gene968	gene968	fabA	Evo04	Evo04gnd	OK	1731.31	1148.43	-0.5922	-1.01277	0.14395	0.351441	no
gene2379	gene2379	fabB	Evo04	Evo04gnd	OK	952.227	744.883	-0.354291	-0.573317	0.40695	0.664118	no
gene1106	gene1106	fabD	Evo04	Evo04gnd	OK	780.189	483.944	-0.688984	-1.18182	0.0891	0.248323	no
gene1109	gene1109	fabF	Evo04	Evo04gnd	OK	1344.32	757.335	-0.827874	-1.31056	0.06325	0.19363	no
gene1107	gene1107	fabG	Evo04	Evo04gnd	OK	1893.42	1596.23	-0.246327	-0.393225	0.56925	0.790175	no
gene1105	gene1105	fabH	Evo04	Evo04gnd	OK	479.462	270.323	-0.826735	-1.49455	0.03345	0.117678	no
gene1315	gene1315	fabI	Evo04	Evo04gnd	OK	2100.18	1147.47	-0.872059	-1.37213	0.05325	0.16892	no
gene4043	gene4043	fabR	Evo04	Evo04gnd	OK	281.438	200.703	-0.487756	-0.680463	0.33885	0.595886	no
gene177	gene177	fabZ	Evo04	Evo04gnd	OK	1359.33	1183.99	-0.199245	-0.352713	0.6243	0.820116	no
gene3924	gene3924	fadA	Evo04	Evo04gnd	OK	11.0391	6.90302	-0.677326	-0.892092	0.21705	0.459132	no
gene3925	gene3925	fadB	Evo04	Evo04gnd	OK	11.9931	1.41839	-3.07987	-4.04043	5.00E-05	0.000527273	yes
gene1849	gene1849	fadD	Evo04	Evo04gnd	OK	61.141	29.9629	-1.02896	-1.81172	0.0112	0.049303	yes
gene221	gene221	fadE	Evo04	Evo04gnd	OK	22.5838	6.15403	-1.87568	-2.83229	0.0004	0.00316169	yes
gene3142	gene3142	fadH	Evo04	Evo04gnd	OK	6.09973	2.5716	-1.24608	-1.63451	0.0187	0.0743152	no
gene2397	gene2397	fadI	Evo04	Evo04gnd	OK	13.0232	7.15436	-0.864195	-0.743136	0.27155	0.526182	no
gene2396	gene2396	fadJ	Evo04	Evo04gnd	OK	18.5989	10.0723	-0.884828	-1.18806	0.0972	0.26606	no
gene1743	gene1743	fadK	Evo04	Evo04gnd	OK	3.76867	3.6781	-0.035097	-0.0457585	0.94765	0.977485	no
gene2399	gene2399	fadL	Evo04	Evo04gnd	OK	156.073	19.7434	-2.98277	-4.79605	5.00E-05	0.000527273	yes
gene448	gene448	fadM	Evo04	Evo04gnd	OK	13.9698	38.9658	1.4799	1.8507	0.01295	0.0555814	no
gene1204	gene1204	fadR	Evo04	Evo04gnd	OK	175.61	117.701	-0.577248	-1.03304	0.1355	0.337531	no
gene2974	gene2974	fau	Evo04	Evo04gnd	OK	84.3293	112.04	0.409902	0.653861	0.3547	0.610904	no
gene2989	gene2989	fbaA	Evo04	Evo04gnd	OK	2997.64	4261.37	0.50749	0.647244	0.36425	0.620874	no
gene2151	gene2151	fbaB	Evo04	Evo04gnd	OK	120.899	518.013	2.09918	3.64459	5.00E-05	0.000527273	yes
gene4320	gene4320	fbp	Evo04	Evo04gnd	OK	475.811	182.031	-1.3862	-2.48251	0.0006	0.00441715	yes
gene3976	gene3976	fdhD	Evo04	Evo04gnd	OK	68.5673	37.4281	-0.873399	-1.3853	0.0441	0.14571	no
gene3972	gene3972	fdhE	Evo04	Evo04gnd	OK	177.731	150.708	-0.237937	-0.391104	0.5788	0.79745	no
gene4163	gene4163	fdhF	Evo04	Evo04gnd	OK	17.7804	99.7039	2.48736	4.15382	5.00E-05	0.000527273	yes
gene1508	gene1508	fdnG	Evo04	Evo04gnd	OK	1.74362	7.60962	2.12574	2.91066	0.0003	0.00250019	yes
gene1509	gene1509	fdnH	Evo04	Evo04gnd	OK	5.39556	4.01304	-0.427078	-0.308463	0.6737	0.851449	no
gene1510	gene1510	fdnI	Evo04	Evo04gnd	OK	15.2426	15.2141	-0.00269575	-0.00301851	0.9881	0.991823	no
gene3975	gene3975	fdoG	Evo04	Evo04gnd	OK	106.786	16.3969	-2.70323	-4.71205	5.00E-05	0.000527273	yes
gene3974	gene3974	fdoH	Evo04	Evo04gnd	OK	24.9197	13.7675	-0.856022	-0.428034	0.6178	0.816193	no
gene3973	gene3973	fdoI	Evo04	Evo04gnd	OK	42.1257	33.8756	-0.314456	-0.169733	0.81455	0.919529	no
gene523	gene523	fdrA	Evo04	Evo04gnd	NOTEST	1.17316	0.974679	-0.267406	0	1	1	no
gene2587	gene2587	fdx	Evo04	Evo04gnd	OK	757.539	223.266	-1.76256	-2.94429	0.00015	0.00138155	yes
gene1418	gene1418	feaB	Evo04	Evo04gnd	OK	19.3292	11.2797	-0.777049	-1.13018	0.099	0.269954	no
gene1417	gene1417	feaR	Evo04	Evo04gnd	OK	12.5953	2.58256	-2.28601	-2.64269	0.0013	0.00855767	yes
gene4377	gene4377	fecA	Evo04	Evo04gnd	OK	17.4846	67.0284	1.93868	3.34465	5.00E-05	0.000527273	yes
gene4376	gene4376	fecB	Evo04	Evo04gnd	OK	25.2399	59.8875	1.24655	1.54269	0.03665	0.126652	no
gene4375	gene4375	fecC	Evo04	Evo04gnd	OK	10.3968	24.1544	1.21614	0.921949	0.20125	0.437349	no
gene4374	gene4374	fecD	Evo04	Evo04gnd	OK	10.47	15.8835	0.601269	0.451831	0.5146	0.755357	no
gene4373	gene4373	fecE	Evo04	Evo04gnd	OK	30.8974	41.5707	0.428082	0.627772	0.3547	0.610904	no
gene4379	gene4379	fecI	Evo04	Evo04gnd	OK	122.459	632.867	2.36961	3.0152	5.00E-05	0.000527273	yes
gene4378	gene4378	fecR	Evo04	Evo04gnd	OK	52.192	248.998	2.25424	2.81781	0.0001	0.000971041	yes
gene3469	gene3469	feoA	Evo04	Evo04gnd	OK	191.048	20125.7	6.71896	9.59478	5.00E-05	0.000527273	yes
gene3470	gene3470	feoB	Evo04	Evo04gnd	OK	49.7261	2743.78	5.78602	7.7599	5.00E-05	0.000527273	yes
gene3471	gene3471	feoC	Evo04	Evo04gnd	OK	109.196	8617.15	6.30222	2.25693	0.20105	0.437136	no
gene598	gene598	fepA	Evo04	Evo04gnd	OK	41.52	517.116	3.63861	5.56593	5.00E-05	0.000527273	yes
gene607	gene607	fepB	Evo04	Evo04gnd	OK	43.7702	181.751	2.05394	3.51194	5.00E-05	0.000527273	yes
gene603	gene603	fepC	Evo04	Evo04gnd	OK	37.841	157.554	2.05782	2.22763	0.00215	0.0130336	yes
gene605	gene605	fepD	Evo04	Evo04gnd	OK	27.1369	130.187	2.26225	2.40003	0.00095	0.00658708	yes
gene602	gene602	fepE	Evo04	Evo04gnd	OK	0.253301	3.12174	3.62343	0.519919	0.28985	0.544198	no
gene604	gene604	fepG	Evo04	Evo04gnd	OK	18.2144	93.8409	2.36514	1.8772	0.0134	0.0571698	no
gene599	gene599	fes	Evo04	Evo04gnd	OK	25.6191	306.318	3.57974	5.83829	5.00E-05	0.000527273	yes
gene496	gene496	fetA	Evo04	Evo04gnd	OK	26.7606	40.1609	0.585679	0.663545	0.35175	0.608264	no
gene497	gene497	fetB	Evo04	Evo04gnd	OK	15.6718	29.5227	0.913654	0.893191	0.20975	0.449899	no
gene2676	gene2676	ffh	Evo04	Evo04gnd	OK	314.742	245.643	-0.357611	-0.641198	0.3562	0.612995	no
gene460	gene460	ffs	Evo04	Evo04gnd	OK	11691.1	4421.63	-1.40276	-1.81016	0.00715	0.034754	yes
gene2790	gene2790	fhlA	Evo04	Evo04gnd	OK	19.316	32.6367	0.756701	1.27131	0.06755	0.203742	no
gene147	gene147	fhuA	Evo04	Evo04gnd	OK	327.383	741.979	1.1804	1.86344	0.01005	0.0452619	yes
gene150	gene150	fhuB	Evo04	Evo04gnd	OK	25.8105	51.677	1.00156	0.989161	0.16325	0.380592	no
gene148	gene148	fhuC	Evo04	Evo04gnd	OK	74.624	228.806	1.61641	1.80275	0.01535	0.0638393	no
gene149	gene149	fhuD	Evo04	Evo04gnd	OK	52.4596	107.947	1.04105	0.938429	0.1814	0.409127	no
gene1116	gene1116	fhuE	Evo04	Evo04gnd	OK	11.8234	105.897	3.16295	5.00594	5.00E-05	0.000527273	yes
gene4458	gene4458	fhuF	Evo04	Evo04gnd	OK	616.214	2104.45	1.77194	2.93064	0.00015	0.00138155	yes
gene3423	gene3423	fic	Evo04	Evo04gnd	OK	37.8797	187.839	2.31	3.1583	0.00015	0.00138155	yes
gene3995	gene3995	fieF	Evo04	Evo04gnd	OK	138.123	176.099	0.350437	0.647159	0.358	0.615525	no
gene4406	gene4406	fimA	Evo04	Evo04gnd	OK	1217.59	1071.36	-0.184588	-0.318218	0.64945	0.838269	no
gene4404	gene4404	fimB	Evo04	Evo04gnd	OK	70.8259	153.586	1.1167	1.81715	0.0113	0.0496414	yes
gene4408	gene4408	fimC	Evo04	Evo04gnd	OK	46.8755	33.407	-0.488684	-0.71853	0.2912	0.546016	no
gene4409	gene4409	fimD	Evo04	Evo04gnd	OK	13.6004	10.3902	-0.388432	-0.606046	0.37675	0.632806	no
gene4405	gene4405	fimE	Evo04	Evo04gnd	OK	2.86152	7.38719	1.36825	1.4165	0.0589	0.183453	no
gene4410	gene4410	fimF	Evo04	Evo04gnd	OK	15.4835	15.9814	0.0456673	0.058326	0.93635	0.971484	no
gene4411	gene4411	fimG	Evo04	Evo04gnd	OK	16.9133	19.0015	0.167956	0.210809	0.7572	0.895043	no
gene4412	gene4412	fimH	Evo04	Evo04gnd	OK	20.0534	22.3542	0.156701	0.215217	0.75265	0.893227	no
gene4407	gene4407	fimI	Evo04	Evo04gnd	OK	105.676	99.8781	-0.0814099	-0.131616	0.84935	0.933815	no
gene3322	gene3322	fis	Evo04	Evo04gnd	OK	3515.69	1318.19	-1.41526	-2.50642	0.00095	0.00658708	yes
gene818	gene818	fiu	Evo04	Evo04gnd	OK	53.6451	7.12579	-2.91233	-4.3444	5.00E-05	0.000527273	yes
gene40	gene40	fixA	Evo04	Evo04gnd	OK	2.30999	1.66379	-0.473414	-0.423562	0.561	0.78675	no
gene41	gene41	fixB	Evo04	Evo04gnd	OK	1.9551	1.76914	-0.144194	-0.141138	0.84145	0.931832	no
gene42	gene42	fixC	Evo04	Evo04gnd	OK	1.81412	1.23942	-0.549607	-0.534186	0.45295	0.705637	no
gene43	gene43	fixX	Evo04	Evo04gnd	NOTEST	1.76339	2.85431	0.694794	0	1	1	no
gene4297	gene4297	fklB	Evo04	Evo04gnd	OK	615.79	274.445	-1.16592	-2.09675	0.00295	0.0168146	yes
gene3408	gene3408	fkpA	Evo04	Evo04gnd	OK	739.552	632.792	-0.224921	-0.393857	0.56735	0.789275	no
gene27	gene27	fkpB	Evo04	Evo04gnd	OK	371.454	445	0.260621	0.479469	0.49655	0.738203	no
gene639	gene639	flc	Evo04	Evo04gnd	OK	122.171	96.4127	-0.34161	-0.492333	0.48265	0.728131	no
gene695	gene695	fldA	Evo04	Evo04gnd	OK	899.337	631.158	-0.510862	-0.92023	0.17885	0.405847	no
gene2957	gene2957	fldB	Evo04	Evo04gnd	OK	263.522	240.393	-0.132529	-0.238535	0.73445	0.882986	no
gene1085	gene1085	flgA	Evo04	Evo04gnd	OK	25.7421	5.57121	-2.20807	-2.72086	0.0003	0.00250019	yes
gene1086	gene1086	flgB	Evo04	Evo04gnd	OK	102.137	2.49879	-5.35313	-4.73657	0.005	0.0257006	yes
gene1087	gene1087	flgC	Evo04	Evo04gnd	OK	74.7949	3.06958	-4.60683	-4.22457	0.0024	0.014267	yes
gene1088	gene1088	flgD	Evo04	Evo04gnd	OK	69.3118	2.70406	-4.6799	-5.49787	5.00E-05	0.000527273	yes
gene1089	gene1089	flgE	Evo04	Evo04gnd	OK	78.2424	4.69132	-4.05989	-5.90925	5.00E-05	0.000527273	yes
gene1090	gene1090	flgF	Evo04	Evo04gnd	OK	42.9812	5.30283	-3.01887	-4.00852	5.00E-05	0.000527273	yes
gene1091	gene1091	flgG	Evo04	Evo04gnd	OK	49.4656	8.43722	-2.55159	-3.50352	5.00E-05	0.000527273	yes
gene1092	gene1092	flgH	Evo04	Evo04gnd	OK	14.9607	4.00785	-1.90027	-2.25186	0.00515	0.0262828	yes
gene1093	gene1093	flgI	Evo04	Evo04gnd	OK	13.3378	3.31354	-2.00908	-2.07322	0.00645	0.0318566	yes
gene1094	gene1094	flgJ	Evo04	Evo04gnd	OK	12.373	2.62124	-2.23887	-1.88838	0.01595	0.0657612	no
gene1095	gene1095	flgK	Evo04	Evo04gnd	OK	38.1896	7.07733	-2.4319	-3.54233	5.00E-05	0.000527273	yes
gene1096	gene1096	flgL	Evo04	Evo04gnd	OK	71.0861	25.9416	-1.4543	-2.25016	0.00215	0.0130336	yes
gene1084	gene1084	flgM	Evo04	Evo04gnd	OK	96.7573	83.1083	-0.219378	-0.290843	0.6901	0.857965	no
gene1083	gene1083	flgN	Evo04	Evo04gnd	OK	84.7934	44.481	-0.930762	-1.27937	0.07305	0.215189	no
gene1927	gene1927	flhA	Evo04	Evo04gnd	OK	10.8862	9.14448	-0.251528	-0.318253	0.65205	0.840366	no
gene1928	gene1928	flhB	Evo04	Evo04gnd	OK	7.09697	3.28925	-1.10945	-0.695409	0.3338	0.590305	no
gene1939	gene1939	flhC	Evo04	Evo04gnd	OK	178.634	81.6518	-1.12945	-1.87297	0.0099	0.0447743	yes
gene1940	gene1940	flhD	Evo04	Evo04gnd	OK	258.621	156.239	-0.727082	-1.12168	0.1139	0.297722	no
gene1926	gene1926	flhE	Evo04	Evo04gnd	OK	4.964	5.31151	0.0976185	0.0296941	0.8882	0.951097	no
gene1970	gene1970	fliA	Evo04	Evo04gnd	OK	60.7928	2.39019	-4.6687	-5.34344	5.00E-05	0.000527273	yes
gene1971	gene1971	fliC	Evo04	Evo04gnd	OK	466.359	57.0724	-3.03058	-4.77321	5.00E-05	0.000527273	yes
gene1972	gene1972	fliD	Evo04	Evo04gnd	OK	20.0375	2.31119	-3.116	-3.98292	5.00E-05	0.000527273	yes
gene1983	gene1983	fliE	Evo04	Evo04gnd	OK	18.7003	10.8847	-0.780766	-0.805615	0.2595	0.51208	no
gene1984	gene1984	fliF	Evo04	Evo04gnd	OK	9.92377	1.03051	-3.26753	-2.02832	0.0262	0.0975285	no
gene1985	gene1985	fliG	Evo04	Evo04gnd	OK	18.3786	5.32838	-1.78626	-1.56367	0.0308	0.110432	no
gene1986	gene1986	fliH	Evo04	Evo04gnd	OK	16.2878	2.22803	-2.86995	-1.56287	0.211	0.451418	no
gene1987	gene1987	fliI	Evo04	Evo04gnd	OK	8.3202	1.84947	-2.16951	-1.35821	0.0775	0.224902	no
gene1988	gene1988	fliJ	Evo04	Evo04gnd	OK	6.94804	2.92426	-1.24853	-0.603595	0.46015	0.712726	no
gene1989	gene1989	fliK	Evo04	Evo04gnd	OK	8.64374	2.29013	-1.91623	-2.11508	0.0049	0.0252774	yes
gene1990	gene1990	fliL	Evo04	Evo04gnd	OK	26.5277	4.49692	-2.56049	-2.78589	0.0021	0.0128028	yes
gene1991	gene1991	fliM	Evo04	Evo04gnd	OK	15.0664	2.09763	-2.8445	-3.01787	0.00055	0.00409116	yes
gene1992	gene1992	fliN	Evo04	Evo04gnd	OK	17.4097	2.18909	-2.99149	-1.41591	0.1096	0.290552	no
gene1993	gene1993	fliO	Evo04	Evo04gnd	OK	11.5024	0.893478	-3.68635	-2.23523	0.2085	0.44867	no
gene1994	gene1994	fliP	Evo04	Evo04gnd	OK	3.64729	1.7207	-1.08383	-0.923649	0.20355	0.441677	no
gene1995	gene1995	fliQ	Evo04	Evo04gnd	OK	11.8669	6.20817	-0.934701	-0.704061	0.35925	0.616439	no
gene1996	gene1996	fliR	Evo04	Evo04gnd	OK	2.0417	1.93321	-0.0787742	-0.0728283	0.92885	0.969195	no
gene1973	gene1973	fliS	Evo04	Evo04gnd	OK	23.9954	8.47896	-1.5008	-1.41082	0.05785	0.180839	no
gene1974	gene1974	fliT	Evo04	Evo04gnd	OK	12.8115	9.09311	-0.494599	-0.348629	0.61945	0.816771	no
gene1968	gene1968	fliY	Evo04	Evo04gnd	OK	1026.65	767.091	-0.420472	-0.661696	0.34115	0.597995	no
gene1969	gene1969	fliZ	Evo04	Evo04gnd	OK	31.4817	11.9619	-1.39607	-1.77021	0.01495	0.0625394	no
gene2377	gene2377	flk	Evo04	Evo04gnd	OK	53.9824	21.2332	-1.34617	-1.61107	0.0257	0.0961677	no
gene2047	gene2047	flu	Evo04	Evo04gnd	OK	33.7603	339.08	3.32823	5.59107	5.00E-05	0.000527273	yes
gene1603	gene1603	flxA	Evo04	Evo04gnd	OK	31.9779	23.2125	-0.462178	-0.0931487	0.8304	0.927662	no
gene3348	gene3348	fmt	Evo04	Evo04gnd	OK	269.257	309.601	0.201423	0.370559	0.59025	0.802456	no
gene1363	gene1363	fnr	Evo04	Evo04gnd	OK	931.338	348.417	-1.41849	-2.51374	0.00045	0.00348628	yes
gene1373	gene1373	fnrS	Evo04	Evo04gnd	OK	659.907	22099.6	5.06561	7.39092	5.00E-05	0.000527273	yes
gene918	gene918	focA	Evo04	Evo04gnd	OK	80.0318	1353.7	4.08019	6.75343	5.00E-05	0.000527273	yes
gene2553	gene2553	focB	Evo04	Evo04gnd	OK	7.62122	10.6317	0.48028	0.622048	0.37755	0.633481	no
gene47	gene47	folA	Evo04	Evo04gnd	OK	208.608	64.7992	-1.68675	-2.65224	0.00025	0.00214172	yes
gene3119	gene3119	folB	Evo04	Evo04gnd	OK	62.777	24.3011	-1.36921	-1.73443	0.01805	0.0721328	no
gene2371	gene2371	folC	Evo04	Evo04gnd	OK	162.138	72.9545	-1.15215	-1.57412	0.0248	0.0936162	no
gene534	gene534	folD	Evo04	Evo04gnd	OK	586.956	361.774	-0.698161	-1.2397	0.0755	0.221343	no
gene2207	gene2207	folE	Evo04	Evo04gnd	OK	3185.89	919.08	-1.79344	-2.88768	0.0001	0.000971041	yes
gene139	gene139	folK	Evo04	Evo04gnd	OK	139.328	67.9839	-1.03522	-0.47283	0.5611	0.78675	no
gene1644	gene1644	folM	Evo04	Evo04gnd	OK	52.7933	71.571	0.439021	0.621518	0.3753	0.631929	no
gene3237	gene3237	folP	Evo04	Evo04gnd	OK	115.436	88.3516	-0.385767	-0.198768	0.78505	0.906307	no
gene2359	gene2359	folX	Evo04	Evo04gnd	OK	632.154	273.96	-1.20631	-2.11354	0.0023	0.0137679	yes
gene4004	gene4004	fpr	Evo04	Evo04gnd	OK	181.877	160.886	-0.176921	-0.323252	0.64755	0.837134	no
gene2432	gene2432	frc	Evo04	Evo04gnd	OK	0.969597	9.1402	3.23677	3.25919	0.00055	0.00409116	yes
gene4243	gene4243	frdA	Evo04	Evo04gnd	OK	33.7459	727.112	4.42939	6.29512	5.00E-05	0.000527273	yes
gene4242	gene4242	frdB	Evo04	Evo04gnd	OK	24.5944	711.448	4.85435	3.61861	5.00E-05	0.000527273	yes
gene4241	gene4241	frdC	Evo04	Evo04gnd	OK	35.9249	804.769	4.48552	6.49694	5.00E-05	0.000527273	yes
gene4240	gene4240	frdD	Evo04	Evo04gnd	OK	46.3543	1006.74	4.44085	6.37267	5.00E-05	0.000527273	yes
gene3923	gene3923	fre	Evo04	Evo04gnd	OK	309.326	268.454	-0.204456	-0.379632	0.59205	0.803461	no
gene3432	gene3432	frlA	Evo04	Evo04gnd	NOTEST	0.81	0.255599	-1.66404	0	1	1	no
gene3433	gene3433	frlB	Evo04	Evo04gnd	OK	6.12683	5.77346	-0.0857063	-0.109483	0.87815	0.945122	no
gene3434	gene3434	frlC	Evo04	Evo04gnd	OK	8.70407	7.98492	-0.124413	-0.105508	0.8768	0.94508	no
gene3435	gene3435	frlD	Evo04	Evo04gnd	OK	16.4297	13.9001	-0.24121	-0.262005	0.7102	0.867807	no
gene3436	gene3436	frlR	Evo04	Evo04gnd	OK	103.983	104.602	0.00855919	0.0147875	0.98315	0.991466	no
gene365	gene365	frmA	Evo04	Evo04gnd	OK	146.972	105.779	-0.474494	-0.875463	0.21805	0.460113	no
gene364	gene364	frmB	Evo04	Evo04gnd	OK	61.9045	48.0757	-0.364734	-0.580959	0.41395	0.671203	no
gene366	gene366	frmR	Evo04	Evo04gnd	OK	228.456	208.104	-0.134613	-0.194189	0.7842	0.906307	no
gene169	gene169	frr	Evo04	Evo04gnd	OK	2045.98	1412	-0.535051	-0.904249	0.1901	0.420789	no
gene239	gene239	frsA	Evo04	Evo04gnd	OK	117.628	126.464	0.104499	0.193805	0.7875	0.907369	no
gene2221	gene2221	fruA	Evo04	Evo04gnd	OK	44.9734	193.35	2.10407	3.49512	5.00E-05	0.000527273	yes
gene2223	gene2223	fruB	Evo04	Evo04gnd	OK	29.0465	628.735	4.43601	5.77908	5.00E-05	0.000527273	yes
gene2222	gene2222	fruK	Evo04	Evo04gnd	OK	31.3947	343.124	3.45014	3.15871	0.00055	0.00409116	yes
gene3981	gene3981	frvA	Evo04	Evo04gnd	OK	1.0361	2.19017	1.07989	0.64415	0.36885	0.625655	no
gene3980	gene3980	frvB	Evo04	Evo04gnd	OK	1.43869	2.73257	0.925503	0.533375	0.416	0.673001	no
gene3978	gene3978	frvR	Evo04	Evo04gnd	OK	3.11442	2.87965	-0.11307	-0.0876861	0.9068	0.956971	no
gene3979	gene3979	frvX	Evo04	Evo04gnd	OK	7.98359	5.94108	-0.426312	-0.382567	0.58375	0.797916	no
gene4027	gene4027	frwA	Evo04	Evo04gnd	NOTEST	1.50387	1.63084	0.116934	0	1	1	no
gene4029	gene4029	frwB	Evo04	Evo04gnd	OK	6.13694	7.62509	0.313236	0.254643	0.72875	0.878962	no
gene4028	gene4028	frwC	Evo04	Evo04gnd	OK	1.04113	1.89129	0.861212	0.793138	0.2778	0.531764	no
gene4032	gene4032	frwD	Evo04	Evo04gnd	OK	4.23303	9.66856	1.19161	0.350358	0.5953	0.804682	no
gene2442	gene2442	fryA	Evo04	Evo04gnd	OK	3.95976	3.9083	-0.0188722	-0.0242772	0.97025	0.984238	no
gene2446	gene2446	fryB	Evo04	Evo04gnd	NOTEST	0.630639	1.26251	1.00141	0	1	1	no
gene2445	gene2445	fryC	Evo04	Evo04gnd	NOTEST	1.14026	1.57512	0.466096	0	1	1	no
gene838	gene838	fsaA	Evo04	Evo04gnd	OK	15.8583	23.7133	0.580456	0.766878	0.2888	0.543741	no
gene4026	gene4026	fsaB	Evo04	Evo04gnd	OK	5.38113	9.35414	0.797696	0.972723	0.17075	0.393165	no
gene484	gene484	fsr	Evo04	Evo04gnd	OK	41.8515	24.437	-0.776211	-1.22587	0.07515	0.220618	no
gene1953	gene1953	ftnA	Evo04	Evo04gnd	OK	177.601	38.9569	-2.18869	-3.19574	5.00E-05	0.000527273	yes
gene1949	gene1949	ftnB	Evo04	Evo04gnd	OK	18.3018	65.0393	1.82932	2.49069	0.0011	0.00741162	yes
gene93	gene93	ftsA	Evo04	Evo04gnd	OK	249.427	215.426	-0.211427	-0.294075	0.67285	0.851126	no
gene2807	gene2807	ftsB	Evo04	Evo04gnd	OK	301.366	199.532	-0.594897	-0.907032	0.1963	0.4292	no
gene3523	gene3523	ftsE	Evo04	Evo04gnd	OK	196.865	186.998	-0.0741815	-0.0906934	0.89625	0.954494	no
gene3238	gene3238	ftsH	Evo04	Evo04gnd	OK	771.325	718.648	-0.102053	-0.156966	0.82195	0.923994	no
gene83	gene83	ftsI	Evo04	Evo04gnd	OK	162.162	181.667	0.16386	0.14168	0.83435	0.929841	no
gene904	gene904	ftsK	Evo04	Evo04gnd	OK	186.455	187.344	0.00686181	0.0113131	0.9866	0.991823	no
gene82	gene82	ftsL	Evo04	Evo04gnd	OK	258.44	255.151	-0.0184815	-0.0150848	0.98215	0.991156	no
gene4013	gene4013	ftsN	Evo04	Evo04gnd	OK	321.931	189.607	-0.76374	-1.38867	0.0511	0.16355	no
gene3075	gene3075	ftsP	Evo04	Evo04gnd	OK	198.055	124.936	-0.664714	-1.22649	0.07885	0.226826	no
gene92	gene92	ftsQ	Evo04	Evo04gnd	OK	239.997	233.986	-0.0365918	-0.0384493	0.9551	0.981322	no
gene88	gene88	ftsW	Evo04	Evo04gnd	OK	107.484	127.043	0.241189	0.211386	0.7629	0.897541	no
gene3522	gene3522	ftsX	Evo04	Evo04gnd	OK	128.09	131.265	0.0353153	0.0481999	0.9408	0.97346	no
gene3524	gene3524	ftsY	Evo04	Evo04gnd	OK	195.681	140.669	-0.476196	-0.865004	0.22435	0.470171	no
gene94	gene94	ftsZ	Evo04	Evo04gnd	OK	855.576	960.025	0.166176	0.267999	0.69925	0.861912	no
gene2861	gene2861	fucA	Evo04	Evo04gnd	OK	3.53743	5.69423	0.686799	0.753534	0.2889	0.543741	no
gene2863	gene2863	fucI	Evo04	Evo04gnd	OK	5.31369	5.36112	0.0128226	0.0169197	0.9848	0.991823	no
gene2864	gene2864	fucK	Evo04	Evo04gnd	OK	11.7454	11.0613	-0.0865713	-0.116747	0.8698	0.944457	no
gene2860	gene2860	fucO	Evo04	Evo04gnd	OK	14.3793	24.4862	0.76797	1.09211	0.111	0.293357	no
gene2862	gene2862	fucP	Evo04	Evo04gnd	NOTEST	0.75471	1.04272	0.466359	0	1	1	no
gene2866	gene2866	fucR	Evo04	Evo04gnd	OK	57.4022	71.562	0.318088	0.502679	0.47415	0.721906	no
gene2865	gene2865	fucU	Evo04	Evo04gnd	OK	129.895	164.527	0.340983	0.54003	0.44645	0.699841	no
gene1650	gene1650	fumA	Evo04	Evo04gnd	OK	415.615	19.7494	-4.39536	-7.01145	5.00E-05	0.000527273	yes
gene4207	gene4207	fumB	Evo04	Evo04gnd	OK	3.66918	54.3489	3.88872	5.65593	5.00E-05	0.000527273	yes
gene1649	gene1649	fumC	Evo04	Evo04gnd	OK	99.7922	8.84805	-3.4955	-3.83685	5.00E-05	0.000527273	yes
gene693	gene693	fur	Evo04	Evo04gnd	OK	1102.93	839.064	-0.39449	-0.719158	0.30235	0.556708	no
gene3401	gene3401	fusA	Evo04	Evo04gnd	OK	8937.35	5118.17	-0.804217	-0.756374	0.2882	0.543666	no
gene4227	gene4227	fxsA	Evo04	Evo04gnd	OK	79.6055	61.6008	-0.369921	-0.529467	0.4379	0.691743	no
gene2720	gene2720	gabD	Evo04	Evo04gnd	OK	23.7157	88.2755	1.89617	3.11592	5.00E-05	0.000527273	yes
gene2722	gene2722	gabP	Evo04	Evo04gnd	OK	4.65691	14.9799	1.68558	2.30846	0.0013	0.00855767	yes
gene2721	gene2721	gabT	Evo04	Evo04gnd	OK	22.8159	75.2837	1.7223	2.73203	0.00045	0.00348628	yes
gene3582	gene3582	gadA	Evo04	Evo04gnd	OK	3.24237	136.166	5.39217	7.77514	5.00E-05	0.000527273	yes
gene1527	gene1527	gadB	Evo04	Evo04gnd	OK	4.8537	183.765	5.24264	7.60669	5.00E-05	0.000527273	yes
gene1526	gene1526	gadC	Evo04	Evo04gnd	OK	5.70106	188.54	5.0475	7.23946	5.00E-05	0.000527273	yes
gene3576	gene3576	gadE	Evo04	Evo04gnd	OK	5.2482	144.309	4.7812	5.75188	5.00E-05	0.000527273	yes
gene3579	gene3579	gadW	Evo04	Evo04gnd	OK	50.8102	292.768	2.52657	4.15901	5.00E-05	0.000527273	yes
gene3581	gene3581	gadX	Evo04	Evo04gnd	OK	71.8392	453.655	2.65875	4.58789	5.00E-05	0.000527273	yes
gene3580	gene3580	gadY	Evo04	Evo04gnd	OK	253.308	763.496	1.59173	2.35193	0.0963	0.264239	no
gene772	gene772	galE	Evo04	Evo04gnd	OK	97.6051	94.1359	-0.0522105	-0.0938925	0.8936	0.953641	no
gene770	gene770	galK	Evo04	Evo04gnd	OK	87.6254	75.4811	-0.215234	-0.158092	0.82445	0.925091	no
gene769	gene769	galM	Evo04	Evo04gnd	OK	289.947	353.09	0.284249	0.444287	0.53105	0.765883	no
gene3005	gene3005	galP	Evo04	Evo04gnd	OK	105.076	129.309	0.2994	0.552527	0.4315	0.685925	no
gene2901	gene2901	galR	Evo04	Evo04gnd	OK	65.1491	75.561	0.213896	0.373762	0.60485	0.808728	no
gene2205	gene2205	galS	Evo04	Evo04gnd	OK	10.1662	9.33237	-0.123461	-0.162001	0.8184	0.921451	no
gene771	gene771	galT	Evo04	Evo04gnd	OK	52.5405	67.7101	0.36594	0.628891	0.35935	0.616439	no
gene1259	gene1259	galU	Evo04	Evo04gnd	OK	595.607	549.348	-0.116639	-0.205223	0.767	0.897541	no
gene1821	gene1821	gapA	Evo04	Evo04gnd	OK	12974.4	15809.7	0.285148	0.30401	0.65595	0.841907	no
gene1449	gene1449	gapC	Evo04	Evo04gnd	OK	176.77	889.88	2.33174	3.80517	5.00E-05	0.000527273	yes
gene3186	gene3186	garD	Evo04	Evo04gnd	OK	9.21225	20.7338	1.17036	1.6776	0.02215	0.0854926	no
gene3182	gene3182	garK	Evo04	Evo04gnd	OK	15.6424	20.474	0.388332	0.55459	0.419	0.675217	no
gene3184	gene3184	garL	Evo04	Evo04gnd	OK	3.63691	8.59625	1.24099	1.49339	0.0403	0.13641	no
gene3185	gene3185	garP	Evo04	Evo04gnd	NOTEST	0.689453	0.555943	-0.310515	0	1	1	no
gene3183	gene3183	garR	Evo04	Evo04gnd	OK	17.4289	26.3852	0.598247	0.832391	0.23905	0.491616	no
gene2148	gene2148	gatA	Evo04	Evo04gnd	OK	818.859	2271.95	1.47224	2.50988	0.0007	0.005075	yes
gene2147	gene2147	gatB	Evo04	Evo04gnd	OK	1131.5	2362.07	1.06182	1.8046	0.012	0.0521296	no
gene2146	gene2146	gatC	Evo04	Evo04gnd	OK	422.867	635.019	0.586597	0.936129	0.1746	0.39882	no
gene2145	gene2145	gatD	Evo04	Evo04gnd	OK	182.645	268.339	0.555012	0.993321	0.16485	0.383281	no
gene2142	gene2142	gatR	Evo04	Evo04gnd	OK	33.761	42.8215	0.342979	0.455421	0.5135	0.754258	no
gene2150	gene2150	gatY	Evo04	Evo04gnd	OK	1619.89	4744.36	1.55032	2.24279	0.00205	0.0125694	yes
gene2149	gene2149	gatZ	Evo04	Evo04gnd	OK	1211.56	2789.04	1.2029	1.7098	0.01635	0.0671523	no
gene121	gene121	gcd	Evo04	Evo04gnd	OK	187.937	23.8019	-2.9811	-5.10488	5.00E-05	0.000527273	yes
gene513	gene513	gcl	Evo04	Evo04gnd	OK	3.04025	6.15315	1.01713	1.33406	0.06075	0.187582	no
gene2869	gene2869	gcvA	Evo04	Evo04gnd	OK	73.257	78.7937	0.105114	0.182046	0.79185	0.908965	no
gene2870	gene2870	gcvB	Evo04	Evo04gnd	OK	417.378	347.442	-0.264581	-0.365371	0.6098	0.811797	no
gene2966	gene2966	gcvH	Evo04	Evo04gnd	OK	976.138	157.703	-2.62988	-4.40929	5.00E-05	0.000527273	yes
gene2965	gene2965	gcvP	Evo04	Evo04gnd	OK	142.437	50.578	-1.49374	-2.68233	0.0001	0.000971041	yes
gene2540	gene2540	gcvR	Evo04	Evo04gnd	OK	434.416	493.345	0.183518	0.161942	0.81045	0.917364	no
gene2967	gene2967	gcvT	Evo04	Evo04gnd	OK	292.308	73.1047	-1.99945	-3.58149	5.00E-05	0.000527273	yes
gene1803	gene1803	gdhA	Evo04	Evo04gnd	OK	3427.43	2825.84	-0.278451	-0.340563	0.6156	0.815758	no
gene1002	gene1002	gfcA	Evo04	Evo04gnd	OK	19.9675	39.9659	1.00111	1.15161	0.1072	0.285026	no
gene1001	gene1001	gfcB	Evo04	Evo04gnd	OK	5.10463	4.3067	-0.245226	-0.140233	0.8454	0.933005	no
gene1000	gene1000	gfcC	Evo04	Evo04gnd	OK	6.16173	3.65129	-0.754927	-0.476499	0.49585	0.737418	no
gene999	gene999	gfcD	Evo04	Evo04gnd	OK	4.36033	2.85487	-0.611013	-0.629476	0.37695	0.632806	no
gene998	gene998	gfcE	Evo04	Evo04gnd	OK	10.3408	5.73526	-0.850413	-0.891847	0.21605	0.457467	no
gene3507	gene3507	ggt	Evo04	Evo04gnd	OK	27.2588	71.5555	1.39234	2.43726	0.0009	0.00631176	yes
gene1047	gene1047	ghrA	Evo04	Evo04gnd	OK	192.127	179.294	-0.0997329	-0.182917	0.7918	0.908965	no
gene3620	gene3620	ghrB	Evo04	Evo04gnd	OK	449.806	299.668	-0.585938	-1.01591	0.14885	0.358309	no
gene3036	gene3036	glcA	Evo04	Evo04gnd	OK	6.47751	4.09506	-0.661554	-0.863369	0.2344	0.485309	no
gene3037	gene3037	glcB	Evo04	Evo04gnd	OK	43.8091	50.3492	0.200738	0.363061	0.60425	0.808429	no
gene3042	gene3042	glcC	Evo04	Evo04gnd	OK	78.7845	4.46237	-4.14203	-5.63188	5.00E-05	0.000527273	yes
gene3041	gene3041	glcD	Evo04	Evo04gnd	OK	10.519	5.83895	-0.849215	-0.955206	0.1892	0.419879	no
gene3040	gene3040	glcE	Evo04	Evo04gnd	OK	8.08115	4.38749	-0.881164	-0.675225	0.3492	0.605491	no
gene3039	gene3039	glcF	Evo04	Evo04gnd	OK	15.5777	14.0605	-0.147833	-0.200432	0.7814	0.903795	no
gene3038	gene3038	glcG	Evo04	Evo04gnd	OK	64.2202	62.1132	-0.0481274	-0.0650749	0.92715	0.968678	no
gene4025	gene4025	gldA	Evo04	Evo04gnd	OK	18.357	401.065	4.44944	6.97571	5.00E-05	0.000527273	yes
gene2087	gene2087	glf	Evo04	Evo04gnd	OK	255.151	219.078	-0.219907	-0.347072	0.61755	0.816193	no
gene3489	gene3489	glgA	Evo04	Evo04gnd	OK	180.032	392.114	1.12302	1.13898	0.1159	0.30057	no
gene3492	gene3492	glgB	Evo04	Evo04gnd	OK	212.741	442.047	1.0551	1.36616	0.04725	0.154101	no
gene3490	gene3490	glgC	Evo04	Evo04gnd	OK	274.982	508.319	0.886396	1.04596	0.13065	0.327475	no
gene3488	gene3488	glgP	Evo04	Evo04gnd	OK	165.612	325.753	0.975974	1.64183	0.0223	0.0856097	no
gene3106	gene3106	glgS	Evo04	Evo04gnd	OK	368.119	3410.63	3.2118	4.85108	5.00E-05	0.000527273	yes
gene3491	gene3491	glgX	Evo04	Evo04gnd	OK	120.215	223.45	0.894331	0.780976	0.24525	0.498034	no
gene2447	gene2447	glk	Evo04	Evo04gnd	OK	110.418	221.658	1.00535	1.8506	0.0099	0.0447743	yes
gene3236	gene3236	glmM	Evo04	Evo04gnd	OK	375.44	337.853	-0.152189	-0.239857	0.73225	0.881081	no
gene3811	gene3811	glmS	Evo04	Evo04gnd	OK	698.581	394.088	-0.825908	-1.3194	0.0526	0.167353	no
gene3812	gene3812	glmU	Evo04	Evo04gnd	OK	450.216	296.424	-0.602957	-1.04939	0.1244	0.315521	no
gene2620	gene2620	glmY	Evo04	Evo04gnd	OK	14230.4	23971.7	0.752351	1.25473	0.0807	0.231372	no
gene3882	gene3882	glmZ	Evo04	Evo04gnd	OK	10414.4	15200.6	0.545554	0.935655	0.17675	0.402233	no
gene3951	gene3951	glnA	Evo04	Evo04gnd	OK	2604.86	2877.81	0.143767	0.16653	0.80805	0.916046	no
gene2616	gene2616	glnB	Evo04	Evo04gnd	OK	846.799	596.647	-0.50514	-0.875174	0.2105	0.451282	no
gene163	gene163	glnD	Evo04	Evo04gnd	OK	81.5857	106.804	0.388581	0.69723	0.3233	0.581216	no
gene3114	gene3114	glnE	Evo04	Evo04gnd	OK	67.2398	68.7808	0.0326907	0.0594443	0.92885	0.969195	no
gene3949	gene3949	glnG	Evo04	Evo04gnd	OK	126.762	113.42	-0.160451	-0.297378	0.67355	0.851449	no
gene824	gene824	glnH	Evo04	Evo04gnd	OK	1011.34	2746.71	1.44144	2.03717	0.00655	0.0322762	yes
gene455	gene455	glnK	Evo04	Evo04gnd	OK	18.1559	192.052	3.40298	4.04602	5.00E-05	0.000527273	yes
gene3950	gene3950	glnL	Evo04	Evo04gnd	OK	184.873	182.373	-0.0196438	-0.034608	0.9582	0.982229	no
gene823	gene823	glnP	Evo04	Evo04gnd	OK	350.378	952.093	1.44219	1.49177	0.0387	0.132035	no
gene822	gene822	glnQ	Evo04	Evo04gnd	OK	479.608	795.572	0.730137	0.768901	0.2452	0.498034	no
gene690	gene690	glnS	Evo04	Evo04gnd	OK	646.788	366.243	-0.820491	-1.3473	0.0542	0.171175	no
gene681	gene681	glnU	Evo04	Evo04gnd	OK	111186	26175.6	-2.08668	-3.90154	0.0002	0.00178462	yes
gene678	gene678	glnV	Evo04	Evo04gnd	OK	118847	50602.3	-1.23183	-2.53414	0.01745	0.0703904	no
gene680	gene680	glnW	Evo04	Evo04gnd	OK	123735	25819.8	-2.26071	-3.44796	0.0001	0.000971041	yes
gene677	gene677	glnX	Evo04	Evo04gnd	OK	138407	52486.7	-1.39889	-2.30378	0.00335	0.0185525	yes
gene1690	gene1690	gloA	Evo04	Evo04gnd	OK	687.685	1266.91	0.881497	1.61133	0.02455	0.092754	no
gene210	gene210	gloB	Evo04	Evo04gnd	OK	85.9466	134.576	0.646913	1.12718	0.11495	0.298958	no
gene2295	gene2295	glpA	Evo04	Evo04gnd	OK	1.25683	2.2914	0.866438	0.535998	0.4635	0.715565	no
gene2296	gene2296	glpB	Evo04	Evo04gnd	OK	2.17502	3.54939	0.70654	0.528885	0.46295	0.715411	no
gene2297	gene2297	glpC	Evo04	Evo04gnd	OK	2.84655	5.07289	0.833595	0.64611	0.377	0.632806	no
gene3486	gene3486	glpD	Evo04	Evo04gnd	OK	11.3087	10.5873	-0.095103	-0.130714	0.8499	0.933815	no
gene3485	gene3485	glpE	Evo04	Evo04gnd	OK	271.876	76.6193	-1.82717	-2.60103	0.00075	0.00539196	yes
gene4007	gene4007	glpF	Evo04	Evo04gnd	OK	5.12109	10.7579	1.07087	1.36167	0.0626	0.191914	no
gene3484	gene3484	glpG	Evo04	Evo04gnd	OK	145.895	68.4798	-1.09118	-1.9107	0.0065	0.0320667	yes
gene4006	gene4006	glpK	Evo04	Evo04gnd	OK	25.479	33.4545	0.392889	0.635172	0.36365	0.620591	no
gene2293	gene2293	glpQ	Evo04	Evo04gnd	OK	43.193	44.976	0.0583558	0.09569	0.8916	0.952638	no
gene3483	gene3483	glpR	Evo04	Evo04gnd	OK	144.161	88.4611	-0.704566	-1.1736	0.09795	0.267942	no
gene2294	gene2294	glpT	Evo04	Evo04gnd	OK	3.98766	5.32704	0.417795	0.536846	0.44435	0.698846	no
gene4005	gene4005	glpX	Evo04	Evo04gnd	OK	75.5891	72.3561	-0.063064	-0.10894	0.8752	0.94508	no
gene2619	gene2619	glrK	Evo04	Evo04gnd	OK	49.3377	45.9809	-0.101654	-0.177776	0.79495	0.910818	no
gene2617	gene2617	glrR	Evo04	Evo04gnd	OK	52.9819	48.0467	-0.141062	-0.180279	0.799	0.912592	no
gene491	gene491	glsA	Evo04	Evo04gnd	OK	2.65014	63.666	4.58638	5.84178	5.00E-05	0.000527273	yes
gene1557	gene1557	glsB	Evo04	Evo04gnd	OK	78.8171	49.3261	-0.676157	-1.05097	0.1319	0.330096	no
gene733	gene733	gltA	Evo04	Evo04gnd	OK	2112.33	688.133	-1.61808	-2.39414	0.00035	0.00282368	yes
gene3273	gene3273	gltB	Evo04	Evo04gnd	OK	1446.12	609.924	-1.24549	-1.5541	0.0308	0.110432	no
gene3274	gene3274	gltD	Evo04	Evo04gnd	OK	1453.41	680.682	-1.09439	-1.6831	0.0169	0.0690808	no
gene3275	gene3275	gltF	Evo04	Evo04gnd	OK	56.2489	15.5595	-1.85403	-2.65339	0.00035	0.00282368	yes
gene669	gene669	gltI	Evo04	Evo04gnd	OK	358.527	374.643	0.0634352	0.112907	0.8707	0.944652	no
gene668	gene668	gltJ	Evo04	Evo04gnd	OK	75.6948	52.17	-0.536973	-0.55073	0.439	0.693226	no
gene667	gene667	gltK	Evo04	Evo04gnd	OK	62.5848	42.6048	-0.554798	-0.452466	0.524	0.761489	no
gene666	gene666	gltL	Evo04	Evo04gnd	OK	127.448	69.2751	-0.879495	-1.03366	0.1512	0.362542	no
gene4161	gene4161	gltP	Evo04	Evo04gnd	OK	62.5832	102.908	0.717505	1.30068	0.0673	0.203417	no
gene3731	gene3731	gltS	Evo04	Evo04gnd	OK	29.3316	74.5599	1.34594	2.22169	0.0028	0.016131	yes
gene4049	gene4049	gltT	Evo04	Evo04gnd	OK	5532.17	352.098	-3.9738	-148.737	0.18645	0.416576	no
gene3839	gene3839	gltU	Evo04	Evo04gnd	OK	4196.82	969.661	-2.11374	-1.74968	0.06895	0.206513	no
gene4089	gene4089	gltV	Evo04	Evo04gnd	OK	3624.53	381.903	-3.24651	-1.49685	0.15385	0.36644	no
gene2656	gene2656	gltW	Evo04	Evo04gnd	OK	183614	7933.34	-4.5326	-5.63988	5.00E-05	0.000527273	yes
gene2458	gene2458	gltX	Evo04	Evo04gnd	OK	960.329	421.09	-1.1894	-1.92649	0.00495	0.0254741	yes
gene141	gene141	gluQ	Evo04	Evo04gnd	OK	46.0809	40.9354	-0.170822	-0.270015	0.7016	0.862333	no
gene3764	gene3764	glvC	Evo04	Evo04gnd	NOTEST	1.13032	1.06983	-0.0793493	0	1	1	no
gene3763	gene3763	glvG	Evo04	Evo04gnd	OK	11.2495	9.3803	-0.262152	-0.262275	0.7152	0.870322	no
gene519	gene519	glxK	Evo04	Evo04gnd	OK	8.41464	8.67649	0.0442104	0.0583562	0.93775	0.972179	no
gene515	gene515	glxR	Evo04	Evo04gnd	OK	2.76142	3.87034	0.487051	0.545528	0.43285	0.687562	no
gene2614	gene2614	glyA	Evo04	Evo04gnd	OK	3900.2	2383.59	-0.710412	-0.918458	0.1974	0.431055	no
gene3630	gene3630	glyQ	Evo04	Evo04gnd	OK	938.853	712.642	-0.397722	-0.671969	0.33145	0.587802	no
gene3629	gene3629	glyS	Evo04	Evo04gnd	OK	763.062	625.416	-0.286985	-0.435732	0.539	0.771272	no
gene4057	gene4057	glyT	Evo04	Evo04gnd	OK	102077	6787.83	-3.91057	-5.28671	5.00E-05	0.000527273	yes
gene2926	gene2926	glyU	Evo04	Evo04gnd	OK	1615.59	0			0.0001	0.000971041	yes
gene4252	gene4252	glyV	Evo04	Evo04gnd	OK	6867.52	1291.95	-2.41024	-2.37757	0.02945	0.1073	no
gene1959	gene1959	glyW	Evo04	Evo04gnd	OK	127734	30614.7	-2.06084	-3.22172	0.00015	0.00138155	yes
gene4253	gene4253	glyX	Evo04	Evo04gnd	OK	7439.82	823.418	-3.17557	-182.538	0.04715	0.154009	no
gene4254	gene4254	glyY	Evo04	Evo04gnd	OK	6295.23	1351.56	-2.21963	-2.29057	0.03165	0.112825	no
gene2104	gene2104	gmd	Evo04	Evo04gnd	OK	7.2455	1.54119	-2.23304	-2.51071	0.0034	0.0187568	yes
gene222	gene222	gmhA	Evo04	Evo04gnd	OK	535.733	524.393	-0.0308641	-0.0561159	0.9364	0.971484	no
gene198	gene198	gmhB	Evo04	Evo04gnd	OK	186.968	145.892	-0.357889	-0.628117	0.36325	0.620411	no
gene3726	gene3726	gmk	Evo04	Evo04gnd	OK	403.468	648.884	0.685506	1.23513	0.08445	0.239405	no
gene1311	gene1311	gmr	Evo04	Evo04gnd	OK	27.75	60.8953	1.13385	2.00504	0.0053	0.0268884	yes
gene2080	gene2080	gnd	Evo04	Evo04gnd	OK	1321.72	2.08045	-9.3113	-12.1649	5.00E-05	0.000527273	yes
gene1008	gene1008	gnsA	Evo04	Evo04gnd	OK	992.534	1948.75	0.973358	1.47154	0.05845	0.182449	no
gene1586	gene1586	gnsB	Evo04	Evo04gnd	OK	4535.57	3391.85	-0.419213	-0.319429	0.69375	0.858833	no
gene3496	gene3496	gntK	Evo04	Evo04gnd	OK	16.9238	27.0293	0.675472	0.890878	0.2087	0.448768	no
gene4413	gene4413	gntP	Evo04	Evo04gnd	OK	4.72403	4.52879	-0.0608942	-0.0783542	0.91415	0.961467	no
gene3497	gene3497	gntR	Evo04	Evo04gnd	OK	126.259	139.797	0.146945	0.270711	0.69095	0.858276	no
gene3476	gene3476	gntT	Evo04	Evo04gnd	OK	26.9745	21.819	-0.306015	-0.465338	0.50155	0.74288	no
gene3495	gene3495	gntU	Evo04	Evo04gnd	OK	7.66431	9.29425	0.278183	0.357391	0.6136	0.814565	no
gene3474	gene3474	gntX	Evo04	Evo04gnd	OK	78.723	58.4772	-0.42891	-0.682167	0.33595	0.593124	no
gene3560	gene3560	gor	Evo04	Evo04gnd	OK	285.333	297.341	0.059474	0.106152	0.8771	0.94508	no
gene3446	gene3446	gph	Evo04	Evo04gnd	OK	348.707	307.512	-0.181372	-0.130854	0.8538	0.936127	no
gene768	gene768	gpmA	Evo04	Evo04gnd	OK	2497.41	4852.36	0.958251	1.36408	0.05875	0.183119	no
gene3690	gene3690	gpmM	Evo04	Evo04gnd	OK	639.27	1866.97	1.5462	2.29952	0.00085	0.00600033	yes
gene3859	gene3859	gpp	Evo04	Evo04gnd	OK	161.619	151.253	-0.0956341	-0.175948	0.80195	0.913929	no
gene3062	gene3062	gpr	Evo04	Evo04gnd	OK	26.6742	92.7254	1.79752	2.8695	0.0001	0.000971041	yes
gene3686	gene3686	gpsA	Evo04	Evo04gnd	OK	210.007	240.06	0.19296	0.185621	0.78885	0.907636	no
gene238	gene238	gpt	Evo04	Evo04gnd	OK	666.32	115.328	-2.53047	-4.1452	5.00E-05	0.000527273	yes
gene2645	gene2645	grcA	Evo04	Evo04gnd	OK	1469.43	55079.9	5.2282	6.43919	5.00E-05	0.000527273	yes
gene3241	gene3241	greA	Evo04	Evo04gnd	OK	751.478	582.472	-0.367542	-0.676615	0.33165	0.587802	no
gene3467	gene3467	greB	Evo04	Evo04gnd	OK	107.562	162.547	0.595684	0.956488	0.18175	0.409384	no
gene4230	gene4230	groL	Evo04	Evo04gnd	OK	2475.14	1167.55	-1.08403	-1.49098	0.03205	0.113779	no
gene4229	gene4229	groS	Evo04	Evo04gnd	OK	3047.91	1645.89	-0.888956	-1.48174	0.04155	0.139759	no
gene2679	gene2679	grpE	Evo04	Evo04gnd	OK	1490.23	941.384	-0.662683	-1.15344	0.0909	0.252847	no
gene863	gene863	grxA	Evo04	Evo04gnd	OK	235.878	234.094	-0.0109508	-0.0151191	0.98265	0.991428	no
gene1077	gene1077	grxB	Evo04	Evo04gnd	OK	258.906	758.799	1.55129	2.80555	0.00035	0.00282368	yes
gene3688	gene3688	grxC	Evo04	Evo04gnd	OK	1315.31	2454.23	0.899869	1.64505	0.02125	0.0828383	no
gene1693	gene1693	grxD	Evo04	Evo04gnd	OK	1751	543.516	-1.68779	-3.00487	5.00E-05	0.000527273	yes
gene2747	gene2747	gshA	Evo04	Evo04gnd	OK	330.905	326.692	-0.0184839	-0.0322737	0.9639	0.982929	no
gene3009	gene3009	gshB	Evo04	Evo04gnd	OK	305.379	248.293	-0.298554	-0.543168	0.4408	0.69479	no
gene842	gene842	gsiA	Evo04	Evo04gnd	OK	189.456	233.38	0.300816	0.328714	0.6417	0.832523	no
gene843	gene843	gsiB	Evo04	Evo04gnd	OK	126.93	212.243	0.741681	1.26029	0.0726	0.214158	no
gene844	gene844	gsiC	Evo04	Evo04gnd	OK	61.5735	122.49	0.992283	1.65728	0.01835	0.0731954	no
gene845	gene845	gsiD	Evo04	Evo04gnd	OK	26.7211	43.438	0.70098	1.01625	0.14855	0.357988	no
gene482	gene482	gsk	Evo04	Evo04gnd	OK	169.484	43.6745	-1.95629	-3.47479	5.00E-05	0.000527273	yes
gene3384	gene3384	gspA	Evo04	Evo04gnd	OK	3.61605	3.28454	-0.138721	-0.175872	0.7966	0.911492	no
gene3383	gene3383	gspB	Evo04	Evo04gnd	OK	26.9581	31.8735	0.241639	0.307845	0.6548	0.84169	no
gene3385	gene3385	gspC	Evo04	Evo04gnd	OK	9.66898	13.0912	0.437165	0.311727	0.66405	0.846984	no
gene3386	gene3386	gspD	Evo04	Evo04gnd	OK	11.2778	7.62173	-0.565301	-0.664995	0.3275	0.584219	no
gene3387	gene3387	gspE	Evo04	Evo04gnd	OK	7.0231	3.91667	-0.842481	-0.95096	0.18565	0.415221	no
gene3388	gene3388	gspF	Evo04	Evo04gnd	OK	4.2171	1.86376	-1.17803	-0.837804	0.26485	0.517341	no
gene3389	gene3389	gspG	Evo04	Evo04gnd	OK	4.16575	2.32697	-0.840121	-0.645426	0.36445	0.620968	no
gene3390	gene3390	gspH	Evo04	Evo04gnd	OK	3.61115	4.66625	0.369807	0.24872	0.73905	0.885787	no
gene3391	gene3391	gspI	Evo04	Evo04gnd	OK	4.92259	0.903243	-2.44623	-0.737177	0.3084	0.565905	no
gene3392	gene3392	gspJ	Evo04	Evo04gnd	OK	2.22476	1.63814	-0.44159	-0.225837	0.75145	0.892919	no
gene3393	gene3393	gspK	Evo04	Evo04gnd	OK	1.89636	2.71306	0.516685	0.413802	0.55195	0.779266	no
gene3394	gene3394	gspL	Evo04	Evo04gnd	OK	3.18466	3.30054	0.051566	0.0407319	0.9525	0.980889	no
gene3395	gene3395	gspM	Evo04	Evo04gnd	OK	5.79691	8.06494	0.476379	0.269942	0.7139	0.869544	no
gene3396	gene3396	gspO	Evo04	Evo04gnd	OK	4.54894	7.47697	0.716922	0.553558	0.436	0.690266	no
gene3050	gene3050	gss	Evo04	Evo04gnd	OK	215.82	314	0.540938	0.927954	0.1703	0.392339	no
gene1674	gene1674	gstA	Evo04	Evo04gnd	OK	280.103	298.268	0.0906512	0.166602	0.8128	0.91852	no
gene851	gene851	gstB	Evo04	Evo04gnd	OK	205.032	202.368	-0.0188648	-0.0317723	0.96155	0.982929	no
gene2405	gene2405	gtrA	Evo04	Evo04gnd	OK	298.056	172.526	-0.788769	-0.542376	0.45255	0.705637	no
gene2406	gene2406	gtrB	Evo04	Evo04gnd	OK	298.239	102.646	-1.5388	-2.06473	0.00535	0.0270462	yes
gene2407	gene2407	gtrS	Evo04	Evo04gnd	OK	108.125	16.343	-2.72595	-2.26107	0.0027	0.0156178	yes
gene2568	gene2568	guaA	Evo04	Evo04gnd	OK	1267.58	461.469	-1.45777	-2.17429	0.0021	0.0128028	yes
gene2569	gene2569	guaB	Evo04	Evo04gnd	OK	1120.77	284.755	-1.9767	-3.06108	5.00E-05	0.000527273	yes
gene102	gene102	guaC	Evo04	Evo04gnd	OK	565.359	178.807	-1.66076	-2.90582	0.0001	0.000971041	yes
gene2945	gene2945	guaD	Evo04	Evo04gnd	OK	13.0004	13.5639	0.0612224	0.0844901	0.9015	0.95529	no
gene2847	gene2847	gudD	Evo04	Evo04gnd	OK	14.4684	19.8759	0.458117	0.654677	0.338	0.594791	no
gene2849	gene2849	gudP	Evo04	Evo04gnd	OK	1.34145	2.37812	0.826032	0.908644	0.21175	0.451919	no
gene2848	gene2848	gudX	Evo04	Evo04gnd	OK	5.39015	4.52017	-0.253947	-0.325214	0.65335	0.840522	no
gene2285	gene2285	gyrA	Evo04	Evo04gnd	OK	664.418	433.782	-0.615123	-0.942701	0.1622	0.37938	no
gene3780	gene3780	gyrB	Evo04	Evo04gnd	OK	328.672	237.249	-0.470248	-0.779446	0.26575	0.517977	no
gene2604	gene2604	hcaB	Evo04	Evo04gnd	OK	9.84535	16.7588	0.767402	0.495462	0.4786	0.72508	no
gene2603	gene2603	hcaC	Evo04	Evo04gnd	OK	18.9964	34.187	0.84772	0.365474	0.70295	0.863004	no
gene2605	gene2605	hcaD	Evo04	Evo04gnd	OK	10.0661	15.7355	0.644521	0.88111	0.19825	0.432362	no
gene2601	gene2601	hcaE	Evo04	Evo04gnd	OK	24.0592	22.626	-0.0886116	-0.116381	0.86285	0.941186	no
gene2602	gene2602	hcaF	Evo04	Evo04gnd	OK	13.0022	24.732	0.927625	0.515489	0.4459	0.699841	no
gene2599	gene2599	hcaR	Evo04	Evo04gnd	OK	37.2038	10.2087	-1.86565	-2.64587	0.00035	0.00282368	yes
gene2598	gene2598	hcaT	Evo04	Evo04gnd	OK	23.1002	8.17829	-1.49804	-0.981558	0.1711	0.393548	no
gene2012	gene2012	hchA	Evo04	Evo04gnd	OK	43.6875	105.08	1.26619	2.09755	0.00435	0.0231067	yes
gene887	gene887	hcp	Evo04	Evo04gnd	OK	1.70765	8.48671	2.3132	2.89072	0.00055	0.00409116	yes
gene886	gene886	hcr	Evo04	Evo04gnd	OK	1.78366	29.2877	4.03738	4.71375	5.00E-05	0.000527273	yes
gene2557	gene2557	hda	Evo04	Evo04gnd	OK	135.272	111.879	-0.273927	-0.48278	0.4846	0.72958	no
gene3573	gene3573	hdeA	Evo04	Evo04gnd	OK	85.335	4393.31	5.68603	8.24722	5.00E-05	0.000527273	yes
gene3572	gene3572	hdeB	Evo04	Evo04gnd	OK	59.8193	3768.37	5.97719	8.66478	5.00E-05	0.000527273	yes
gene3574	gene3574	hdeD	Evo04	Evo04gnd	OK	8.40643	562.997	6.06549	8.53214	5.00E-05	0.000527273	yes
gene3844	gene3844	hdfR	Evo04	Evo04gnd	OK	68.2263	84.1325	0.302336	0.515425	0.44645	0.699841	no
gene1657	gene1657	hdhA	Evo04	Evo04gnd	OK	121.997	401.279	1.71776	3.08184	5.00E-05	0.000527273	yes
gene976	gene976	helD	Evo04	Evo04gnd	OK	91.3065	95.0632	0.058169	0.106934	0.8762	0.94508	no
gene1227	gene1227	hemA	Evo04	Evo04gnd	OK	155.82	181.191	0.217631	0.401889	0.5706	0.79174	no
gene377	gene377	hemB	Evo04	Evo04gnd	OK	253.452	175.162	-0.53302	-0.975965	0.1698	0.391608	no
gene3886	gene3886	hemC	Evo04	Evo04gnd	OK	203.198	257.575	0.342107	0.527086	0.44855	0.702107	no
gene3885	gene3885	hemD	Evo04	Evo04gnd	OK	113.54	142.081	0.323511	0.311171	0.6485	0.837987	no
gene4078	gene4078	hemE	Evo04	Evo04gnd	OK	207.259	164.211	-0.335885	-0.618852	0.37115	0.627572	no
gene2495	gene2495	hemF	Evo04	Evo04gnd	OK	93.0881	51.5605	-0.852332	-1.44446	0.0404	0.136641	no
gene3929	gene3929	hemG	Evo04	Evo04gnd	OK	155.864	155.641	-0.00207074	-0.00357184	0.9965	0.99743	no
gene480	gene480	hemH	Evo04	Evo04gnd	OK	55.9495	49.4536	-0.17805	-0.27913	0.6972	0.861117	no
gene151	gene151	hemL	Evo04	Evo04gnd	OK	275.02	218.349	-0.332905	-0.600858	0.4008	0.658583	no
gene3947	gene3947	hemN	Evo04	Evo04gnd	OK	168.673	99.9896	-0.754382	-1.38427	0.04745	0.154519	no
gene3884	gene3884	hemX	Evo04	Evo04gnd	OK	157.602	188.374	0.257307	0.475434	0.495	0.737418	no
gene3883	gene3883	hemY	Evo04	Evo04gnd	OK	163.724	187.297	0.194064	0.356091	0.60075	0.807017	no
gene4265	gene4265	hflC	Evo04	Evo04gnd	OK	547.88	566.348	0.047829	0.0834054	0.9043	0.956767	no
gene1146	gene1146	hflD	Evo04	Evo04gnd	OK	346.961	102.846	-1.75429	-3.02956	5.00E-05	0.000527273	yes
gene4264	gene4264	hflK	Evo04	Evo04gnd	OK	603.353	579.824	-0.057387	-0.0963018	0.88595	0.950149	no
gene4263	gene4263	hflX	Evo04	Evo04gnd	OK	424.657	475.922	0.164429	0.284276	0.68255	0.856022	no
gene4262	gene4262	hfq	Evo04	Evo04gnd	OK	3615.62	5195.28	0.522957	0.886527	0.20665	0.446148	no
gene465	gene465	hha	Evo04	Evo04gnd	OK	906.739	1793.1	0.983696	1.65662	0.02	0.0786801	no
gene1472	gene1472	hicA	Evo04	Evo04gnd	OK	139.21	104.701	-0.410989	-0.466709	0.52805	0.763609	no
gene1473	gene1473	hicB	Evo04	Evo04gnd	OK	53.9496	75.3997	0.482944	0.667184	0.3399	0.596911	no
gene3143	gene3143	higA	Evo04	Evo04gnd	OK	40.3363	44.3081	0.135489	0.153805	0.8261	0.925721	no
gene3144	gene3144	higB	Evo04	Evo04gnd	OK	39.7562	18.994	-1.06563	-0.621474	0.36995	0.626856	no
gene1117	gene1117	hinT	Evo04	Evo04gnd	OK	615.607	985.493	0.678837	1.253	0.0765	0.223335	no
gene1541	gene1541	hipA	Evo04	Evo04gnd	OK	42.4807	50.2567	0.242509	0.385424	0.5794	0.797487	no
gene1542	gene1542	hipB	Evo04	Evo04gnd	OK	116.902	162.328	0.473609	0.308579	0.66505	0.847253	no
gene2075	gene2075	hisA	Evo04	Evo04gnd	OK	334.797	357.151	0.0932475	0.0370032	0.6581	0.84385	no
gene2073	gene2073	hisB	Evo04	Evo04gnd	OK	476.118	506.138	0.088212	0.0446383	0.9405	0.97346	no
gene2072	gene2072	hisC	Evo04	Evo04gnd	OK	351.952	834.291	1.24517	0.761729	0.30325	0.557886	no
gene2071	gene2071	hisD	Evo04	Evo04gnd	OK	359.592	889.002	1.30583	0.867789	0.2519	0.502359	no
gene2076	gene2076	hisF	Evo04	Evo04gnd	OK	365.889	287.449	-0.348098	-0.134725	0.8612	0.940048	no
gene2070	gene2070	hisG	Evo04	Evo04gnd	OK	430.177	851.408	0.984921	1.62002	0.02085	0.0815754	no
gene2074	gene2074	hisH	Evo04	Evo04gnd	OK	363.469	443.651	0.287594	0.106544	0.8091	0.91651	no
gene2077	gene2077	hisI	Evo04	Evo04gnd	OK	499.064	463.133	-0.107801	-0.0436993	0.90885	0.957953	no
gene2365	gene2365	hisJ	Evo04	Evo04gnd	OK	1043.14	516.061	-1.01532	-1.76348	0.01605	0.06611	no
gene2069	gene2069	hisL	Evo04	Evo04gnd	NOTEST	0	0	0	0	1	1	no
gene2363	gene2363	hisM	Evo04	Evo04gnd	OK	124.726	83.9165	-0.57173	-0.600415	0.39755	0.656011	no
gene2362	gene2362	hisP	Evo04	Evo04gnd	OK	160.288	99.6037	-0.686394	-1.20445	0.0805	0.230953	no
gene2364	gene2364	hisQ	Evo04	Evo04gnd	OK	162.776	190.966	0.230426	0.311151	0.6491	0.838128	no
gene3877	gene3877	hisR	Evo04	Evo04gnd	OK	43300.1	4558.86	-3.24763	-4.2463	5.00E-05	0.000527273	yes
gene2575	gene2575	hisS	Evo04	Evo04gnd	OK	553.411	373.686	-0.566522	-0.975214	0.16185	0.379092	no
gene2015	gene2015	hiuH	Evo04	Evo04gnd	OK	26.0169	55.1257	1.08327	1.36602	0.0558	0.175453	no
gene3697	gene3697	hldD	Evo04	Evo04gnd	OK	509.139	1002.71	0.977775	1.67762	0.01715	0.0697044	no
gene3113	gene3113	hldE	Evo04	Evo04gnd	OK	94.9823	51.907	-0.871729	-1.57521	0.0283	0.103904	no
gene1199	gene1199	hlyE	Evo04	Evo04gnd	OK	2.2595	16.0604	2.82943	3.25343	0.00025	0.00214172	yes
gene2615	gene2615	hmp	Evo04	Evo04gnd	OK	58.3125	23.3197	-1.32226	-2.09533	0.00475	0.024622	yes
gene1260	gene1260	hns	Evo04	Evo04gnd	OK	14169.5	15211.5	0.102381	0.137749	0.8424	0.931832	no
gene104	gene104	hofB	Evo04	Evo04gnd	OK	7.86838	11.5274	0.550933	0.594272	0.40025	0.658441	no
gene103	gene103	hofC	Evo04	Evo04gnd	OK	7.47017	6.59663	-0.179413	-0.150679	0.82715	0.925721	no
gene3456	gene3456	hofM	Evo04	Evo04gnd	OK	9.20595	12.6609	0.459737	0.383811	0.58905	0.801078	no
gene3455	gene3455	hofN	Evo04	Evo04gnd	OK	3.34207	3.52891	0.0784825	0.0318158	0.5552	0.781425	no
gene3454	gene3454	hofO	Evo04	Evo04gnd	NOTEST	1.52788	1.63366	0.0965808	0	1	1	no
gene3453	gene3453	hofP	Evo04	Evo04gnd	OK	4.82807	4.14113	-0.221423	-0.0790759	0.7115	0.868532	no
gene3452	gene3452	hofQ	Evo04	Evo04gnd	OK	4.6832	4.68779	0.00141314	0.00111148	0.98825	0.991823	no
gene3625	gene3625	hokA	Evo04	Evo04gnd	NOTEST	0	0.00220658		0	1	1	no
gene1453	gene1453	hokB	Evo04	Evo04gnd	OK	151.112	174.249	0.205535	0.121165	0.90915	0.958034	no
gene16	gene16	hokC	Evo04	Evo04gnd	NOTEST	0	0	0	0	1	1	no
gene1599	gene1599	hokD	Evo04	Evo04gnd	OK	905.264	1418.29	0.647746	0.249397	0.73995	0.885868	no
gene595	gene595	hokE	Evo04	Evo04gnd	OK	38.0594	21.0741	-0.852782	-3.38972	0.577	0.796297	no
gene654	gene654	holA	Evo04	Evo04gnd	OK	138.1	91.3251	-0.596634	-0.540022	0.4374	0.691542	no
gene1113	gene1113	holB	Evo04	Evo04gnd	OK	96.6915	68.1592	-0.504482	-0.556883	0.4089	0.665919	no
gene4346	gene4346	holC	Evo04	Evo04gnd	OK	268.22	207.891	-0.367588	-0.115845	0.8674	0.943457	no
gene4464	gene4464	holD	Evo04	Evo04gnd	OK	204.328	63.6116	-1.68353	-1.89804	0.01095	0.0485009	yes
gene1889	gene1889	holE	Evo04	Evo04gnd	OK	333.555	98.1219	-1.76528	-2.31644	0.0016	0.0101436	yes
gene3263	gene3263	hpf	Evo04	Evo04gnd	OK	1159.77	2805.35	1.27435	2.34946	0.0011	0.00741162	yes
gene122	gene122	hpt	Evo04	Evo04gnd	OK	559.34	324.905	-0.783705	-1.447	0.0421	0.140836	no
gene1446	gene1446	hrpA	Evo04	Evo04gnd	OK	96.7377	94.8582	-0.0283055	-0.0499084	0.94195	0.974117	no
gene145	gene145	hrpB	Evo04	Evo04gnd	OK	46.4089	35.2166	-0.398143	-0.724032	0.29805	0.553633	no
gene2588	gene2588	hscA	Evo04	Evo04gnd	OK	259.596	77.8798	-1.73695	-3.1298	5.00E-05	0.000527273	yes
gene2589	gene2589	hscB	Evo04	Evo04gnd	OK	285.947	96.9168	-1.56093	-2.57614	0.00085	0.00600033	yes
gene664	gene664	hscC	Evo04	Evo04gnd	OK	5.01006	5.01004	-4.27E-06	-5.63E-06	0.98835	0.991823	no
gene4440	gene4440	hsdM	Evo04	Evo04gnd	OK	152.375	51.3801	-1.56835	-2.33271	0.0011	0.00741162	yes
gene4441	gene4441	hsdR	Evo04	Evo04gnd	OK	103.595	102.422	-0.0164295	-0.0288293	0.96475	0.983087	no
gene4439	gene4439	hsdS	Evo04	Evo04gnd	OK	79.2129	25.3059	-1.64626	-1.58095	0.03085	0.110432	no
gene1412	gene1412	hslJ	Evo04	Evo04gnd	OK	269.718	140.179	-0.944179	-1.30496	0.0677	0.203908	no
gene3462	gene3462	hslO	Evo04	Evo04gnd	OK	235.824	126.166	-0.902384	-1.66198	0.0215	0.0836609	no
gene3461	gene3461	hslR	Evo04	Evo04gnd	OK	242.793	155.223	-0.64538	-1.06159	0.127	0.320073	no
gene4011	gene4011	hslU	Evo04	Evo04gnd	OK	667.384	465.344	-0.520221	-0.873585	0.2006	0.4366	no
gene4012	gene4012	hslV	Evo04	Evo04gnd	OK	599.518	350.417	-0.774732	-1.42133	0.0423	0.141395	no
gene980	gene980	hspQ	Evo04	Evo04gnd	OK	615.857	979.186	0.668989	1.2046	0.087	0.244515	no
gene3836	gene3836	hsrA	Evo04	Evo04gnd	OK	15.8722	29.8196	0.909754	1.1632	0.1026	0.277479	no
gene478	gene478	htpG	Evo04	Evo04gnd	OK	431.453	248.668	-0.794982	-1.35135	0.05485	0.1731	no
gene1874	gene1874	htpX	Evo04	Evo04gnd	OK	427.248	191.1	-1.16075	-2.10135	0.0027	0.0156178	yes
gene136	gene136	htrE	Evo04	Evo04gnd	OK	2.14429	2.69739	0.331063	0.427972	0.5319	0.766593	no
gene4081	gene4081	hupA	Evo04	Evo04gnd	OK	10742	9571.16	-0.166491	-0.262579	0.71655	0.871474	no
gene445	gene445	hupB	Evo04	Evo04gnd	OK	7215.73	9447.81	0.388835	0.598887	0.3843	0.641131	no
gene986	gene986	hyaA	Evo04	Evo04gnd	OK	0.957324	22.4397	4.5509	3.18756	0.0032	0.0179535	yes
gene987	gene987	hyaB	Evo04	Evo04gnd	OK	1.24009	35.2849	4.83053	5.41789	5.00E-05	0.000527273	yes
gene988	gene988	hyaC	Evo04	Evo04gnd	OK	2.54692	32.3247	3.66581	1.96774	0.02295	0.0875568	no
gene989	gene989	hyaD	Evo04	Evo04gnd	OK	7.7612	56.2032	2.8563	2.36288	0.0022	0.0132618	yes
gene990	gene990	hyaE	Evo04	Evo04gnd	OK	6.9849	63.9446	3.19451	1.65135	0.0378	0.12979	no
gene991	gene991	hyaF	Evo04	Evo04gnd	OK	3.5866	34.7471	3.2762	2.40532	0.01365	0.0580057	no
gene3058	gene3058	hybA	Evo04	Evo04gnd	OK	12.9214	156	3.59371	2.43868	0.00365	0.019931	yes
gene3057	gene3057	hybB	Evo04	Evo04gnd	OK	5.0441	64.9939	3.68763	1.72118	0.2349	0.485821	no
gene3056	gene3056	hybC	Evo04	Evo04gnd	OK	25.3559	103.052	2.02298	2.04053	0.0071	0.0346286	yes
gene3055	gene3055	hybD	Evo04	Evo04gnd	OK	60.5069	201.669	1.73682	1.0668	0.14475	0.353193	no
gene3054	gene3054	hybE	Evo04	Evo04gnd	OK	52.2798	190.782	1.8676	1.15666	0.115	0.298958	no
gene3053	gene3053	hybF	Evo04	Evo04gnd	OK	21.4745	115.067	2.42178	0.793746	0.5336	0.767497	no
gene3052	gene3052	hybG	Evo04	Evo04gnd	OK	58.3851	216.362	1.88977	2.45901	0.00185	0.0115075	yes
gene3059	gene3059	hybO	Evo04	Evo04gnd	OK	11.3426	271.246	4.57978	6.93487	5.00E-05	0.000527273	yes
gene2784	gene2784	hycA	Evo04	Evo04gnd	OK	1.34414	58.9469	5.45466	4.15853	0.0256	0.0958771	no
gene2783	gene2783	hycB	Evo04	Evo04gnd	OK	1.98704	36.9665	4.21752	3.16311	0.0056	0.0281113	yes
gene2782	gene2782	hycC	Evo04	Evo04gnd	OK	0.924661	14.2752	3.94844	3.91197	0.0002	0.00178462	yes
gene2781	gene2781	hycD	Evo04	Evo04gnd	OK	1.16551	17.7301	3.92717	3.8297	0.00075	0.00539196	yes
gene2780	gene2780	hycE	Evo04	Evo04gnd	OK	4.19062	23.7802	2.50452	3.41824	5.00E-05	0.000527273	yes
gene2779	gene2779	hycF	Evo04	Evo04gnd	OK	5.56693	24.3885	2.13125	0.94527	0.3581	0.615525	no
gene2778	gene2778	hycG	Evo04	Evo04gnd	OK	10.9277	28.2812	1.37185	0.91213	0.26625	0.517977	no
gene2777	gene2777	hycH	Evo04	Evo04gnd	OK	34.1519	54.8036	0.682306	0.479065	0.4845	0.72958	no
gene2776	gene2776	hycI	Evo04	Evo04gnd	OK	65.7677	102.578	0.641274	0.634786	0.33675	0.593275	no
gene2772	gene2772	hydN	Evo04	Evo04gnd	OK	4.86732	42.3264	3.12036	3.51026	0.00015	0.00138155	yes
gene2542	gene2542	hyfA	Evo04	Evo04gnd	NOTEST	0.231559	0.379841	0.714015	0	1	1	no
gene2543	gene2543	hyfB	Evo04	Evo04gnd	OK	2.35134	1.91872	-0.293336	-0.356486	0.6158	0.815758	no
gene2544	gene2544	hyfC	Evo04	Evo04gnd	NOTEST	0.551921	0.325204	-0.763116	0	1	1	no
gene2545	gene2545	hyfD	Evo04	Evo04gnd	NOTEST	0.9783	0.753132	-0.377374	0	1	1	no
gene2546	gene2546	hyfE	Evo04	Evo04gnd	OK	0.566149	1.92108	1.76266	1.11492	0.16245	0.379461	no
gene2547	gene2547	hyfF	Evo04	Evo04gnd	OK	2.16551	5.33031	1.29952	1.00268	0.1629	0.379982	no
gene2548	gene2548	hyfG	Evo04	Evo04gnd	OK	4.60718	7.64739	0.731083	0.821147	0.23295	0.483239	no
gene2549	gene2549	hyfH	Evo04	Evo04gnd	OK	7.40611	10.2932	0.474903	0.338364	0.63045	0.825218	no
gene2550	gene2550	hyfI	Evo04	Evo04gnd	OK	3.9025	8.04286	1.04331	0.807077	0.2858	0.541948	no
gene2551	gene2551	hyfJ	Evo04	Evo04gnd	OK	7.85064	14.0592	0.840628	0.522021	0.48785	0.731605	no
gene2552	gene2552	hyfR	Evo04	Evo04gnd	OK	2.29529	3.74358	0.705744	0.899238	0.19525	0.427776	no
gene514	gene514	hyi	Evo04	Evo04gnd	OK	2.77664	3.31414	0.255291	0.269691	0.69435	0.858833	no
gene2785	gene2785	hypA	Evo04	Evo04gnd	OK	8.60655	75.1622	3.1265	3.51704	0.00035	0.00282368	yes
gene2786	gene2786	hypB	Evo04	Evo04gnd	OK	22.9184	195.931	3.09577	3.07277	0.00025	0.00214172	yes
gene2787	gene2787	hypC	Evo04	Evo04gnd	OK	22.0613	275.441	3.64215	1.41253	0.33645	0.593124	no
gene2788	gene2788	hypD	Evo04	Evo04gnd	OK	16.6492	97.6862	2.5527	2.38575	0.00225	0.0134874	yes
gene2789	gene2789	hypE	Evo04	Evo04gnd	OK	20.7788	82.292	1.98564	1.66427	0.0256	0.0958771	no
gene2771	gene2771	hypF	Evo04	Evo04gnd	OK	10.8178	25.7269	1.24987	1.97094	0.0087	0.0402809	yes
gene4419	gene4419	hypT	Evo04	Evo04gnd	OK	49.9652	71.1113	0.509156	0.768073	0.26885	0.522129	no
gene2935	gene2935	hyuA	Evo04	Evo04gnd	OK	2.38889	3.34642	0.486278	0.575658	0.41715	0.673592	no
gene841	gene841	iaaA	Evo04	Evo04gnd	OK	554.838	342.915	-0.694215	-0.671998	0.3365	0.593124	no
gene4420	gene4420	iadA	Evo04	Evo04gnd	OK	132.297	177.652	0.42527	0.76931	0.27355	0.528387	no
gene2812	gene2812	iap	Evo04	Evo04gnd	OK	30.8448	13.243	-1.2198	-1.65964	0.0219	0.0848329	no
gene3250	gene3250	ibaG	Evo04	Evo04gnd	OK	1170.4	795.928	-0.556297	-0.978136	0.1715	0.39395	no
gene3768	gene3768	ibpA	Evo04	Evo04gnd	OK	498.658	214.644	-1.2161	-2.14532	0.0027	0.0156178	yes
gene3767	gene3767	ibpB	Evo04	Evo04gnd	OK	125.245	46.6816	-1.42382	-2.04368	0.0049	0.0252774	yes
gene2126	gene2126	ibsA	Evo04	Evo04gnd	OK	1238.74	2479.9	1.00141	0.230859	0.5909	0.803035	no
gene2128	gene2128	ibsB	Evo04	Evo04gnd	OK	4650.48	0			0.24975	0.501101	no
gene2976	gene2976	ibsC	Evo04	Evo04gnd	OK	1238.74	0			0.2493	0.501101	no
gene3110	gene3110	ibsD	Evo04	Evo04gnd	NOTEST	0	0	0	0	1	1	no
gene3112	gene3112	ibsE	Evo04	Evo04gnd	NOTEST	0	0	0	0	1	1	no
gene1150	gene1150	icd	Evo04	Evo04gnd	OK	5755.59	1581.45	-1.86372	-2.35066	0.00085	0.00600033	yes
gene1174	gene1174	icdC	Evo04	Evo04gnd	OK	62.7289	62.3449	-0.00885791	-0.0103534	0.93495	0.971388	no
gene4099	gene4099	iclR	Evo04	Evo04gnd	OK	220.607	143.722	-0.618196	-1.13435	0.1059	0.282663	no
gene2951	gene2951	idi	Evo04	Evo04gnd	OK	37.4994	62.6315	0.74002	1.04263	0.14065	0.345744	no
gene4354	gene4354	idnD	Evo04	Evo04gnd	OK	3.40584	5.54907	0.704234	0.872861	0.20965	0.449899	no
gene4355	gene4355	idnK	Evo04	Evo04gnd	OK	4.35478	4.2663	-0.0296163	-0.0302245	0.95515	0.981322	no
gene4353	gene4353	idnO	Evo04	Evo04gnd	OK	5.85657	8.45171	0.529188	0.666749	0.3389	0.595886	no
gene4351	gene4351	idnR	Evo04	Evo04gnd	OK	37.404	30.7263	-0.283719	-0.433674	0.53325	0.767497	no
gene4352	gene4352	idnT	Evo04	Evo04gnd	OK	10.7406	9.37128	-0.196757	-0.263088	0.7154	0.870322	no
gene1754	gene1754	ihfA	Evo04	Evo04gnd	OK	3791.27	8505.49	1.16571	1.79738	0.01595	0.0657612	no
gene926	gene926	ihfB	Evo04	Evo04gnd	OK	5286.13	10187.5	0.946521	1.5642	0.0223	0.0856097	no
gene25	gene25	ileS	Evo04	Evo04gnd	OK	654.839	600.94	-0.123921	-0.172368	0.80395	0.914766	no
gene3931	gene3931	ileT	Evo04	Evo04gnd	NOTEST	0	0	0	0	1	1	no
gene3338	gene3338	ileU	Evo04	Evo04gnd	OK	7122.08	0			5.00E-05	0.000527273	yes
gene200	gene200	ileV	Evo04	Evo04gnd	OK	176.227	0			0.12485	0.315521	no
gene3130	gene3130	ileX	Evo04	Evo04gnd	OK	0	205.854			0.1228	0.313166	no
gene2716	gene2716	ileY	Evo04	Evo04gnd	OK	139.786	0			0.11485	0.298958	no
gene3853	gene3853	ilvA	Evo04	Evo04gnd	OK	201.842	473.293	1.22951	2.1351	0.00325	0.0181391	yes
gene3751	gene3751	ilvB	Evo04	Evo04gnd	OK	220.232	269.74	0.292542	0.466572	0.5008	0.742208	no
gene3855	gene3855	ilvC	Evo04	Evo04gnd	OK	4924.49	2842.8	-0.792664	-0.948729	0.18885	0.419319	no
gene3852	gene3852	ilvD	Evo04	Evo04gnd	OK	279.107	516.471	0.887868	1.47264	0.04015	0.136117	no
gene3851	gene3851	ilvE	Evo04	Evo04gnd	OK	583.833	1046.66	0.842163	1.39165	0.0478	0.155422	no
gene3849	gene3849	ilvG	Evo04	Evo04gnd	OK	920.819	1283.4	0.47898	0.631226	0.36615	0.622467	no
gene78	gene78	ilvH	Evo04	Evo04gnd	OK	617.05	460.821	-0.42118	-0.753189	0.2888	0.543741	no
gene77	gene77	ilvI	Evo04	Evo04gnd	OK	394.922	231.262	-0.772042	-1.28149	0.0688	0.206496	no
gene3847	gene3847	ilvL	Evo04	Evo04gnd	OK	81965.9	138116	0.752783	1.2978	0.09845	0.268796	no
gene3850	gene3850	ilvM	Evo04	Evo04gnd	OK	307.081	923.438	1.5884	0.343368	0.46985	0.718314	no
gene3750	gene3750	ilvN	Evo04	Evo04gnd	OK	306.204	818.88	1.41916	2.23624	0.00285	0.0163532	yes
gene3848	gene3848	ilvX	Evo04	Evo04gnd	OK	19143	58557.1	1.61302	0.743715	0.25295	0.503286	no
gene3854	gene3854	ilvY	Evo04	Evo04gnd	OK	22.2546	23.9013	0.102987	0.145402	0.82675	0.925721	no
gene2291	gene2291	inaA	Evo04	Evo04gnd	OK	76.4452	27.9205	-1.4531	-2.11172	0.00485	0.0250798	yes
gene898	gene898	infA	Evo04	Evo04gnd	OK	7192.77	2282.93	-1.65566	-3.03758	5.00E-05	0.000527273	yes
gene3228	gene3228	infB	Evo04	Evo04gnd	OK	1038.14	630.531	-0.719359	-0.999245	0.1621	0.379353	no
gene1760	gene1760	infC	Evo04	Evo04gnd	OK	8290.18	5583.58	-0.570213	-0.789106	0.27105	0.52545	no
gene1003	gene1003	insA	Evo04	Evo04gnd	OK	19.8776	29.6593	0.577342	0.584104	0.50705	0.74826	no
gene1942	gene1942	insA	Evo04	Evo04gnd	OK	76.456	158.229	1.04932	1.12575	0.1117	0.294482	no
gene21	gene21	insA	Evo04	Evo04gnd	OK	74.8576	146.13	0.965035	1.00984	0.16845	0.389961	no
gene269	gene269	insA	Evo04	Evo04gnd	OK	108.242	173.986	0.684716	0.725547	0.3046	0.56013	no
gene282	gene282	insA	Evo04	Evo04gnd	OK	91.605	148.71	0.699002	0.668608	0.3451	0.601071	no
gene3504	gene3504	insA	Evo04	Evo04gnd	OK	22.802	22.9225	0.00760316	0.00648948	0.9693	0.984239	no
gene4380	gene4380	insA	Evo04	Evo04gnd	OK	179.748	315.379	0.811106	1.0573	0.14495	0.35328	no
gene1004	gene1004	insB1	Evo04	Evo04gnd	OK	3.67372	11.7173	1.67332	1.47099	0.2725	0.527502	no
gene1941	gene1941	insB1	Evo04	Evo04gnd	OK	10.5708	29.0912	1.4605	1.2295	0.09105	0.2531	no
gene20	gene20	insB1	Evo04	Evo04gnd	OK	14.1884	26.5601	0.904548	0.780058	0.2705	0.524912	no
gene268	gene268	insB1	Evo04	Evo04gnd	OK	24.3583	47.4158	0.960957	0.977693	0.15895	0.374226	no
gene281	gene281	insB1	Evo04	Evo04gnd	OK	20.5517	53.4277	1.37833	1.35157	0.06185	0.189886	no
gene3505	gene3505	insB1	Evo04	Evo04gnd	OK	6.04693	9.37364	0.632407	0.513318	0.61995	0.816771	no
gene4381	gene4381	insB1	Evo04	Evo04gnd	OK	16.7159	29.0506	0.797348	0.579531	0.41695	0.673592	no
gene1437	gene1437	insC1	Evo04	Evo04gnd	OK	103.351	151.855	0.555147	0.376051	0.585	0.799115	no
gene2044	gene2044	insC1	Evo04	Evo04gnd	OK	110.722	150.59	0.443692	0.365057	0.57255	0.792961	no
gene2924	gene2924	insC1	Evo04	Evo04gnd	OK	111.151	152.756	0.458706	0.452119	0.51925	0.758034	no
gene3102	gene3102	insC1	Evo04	Evo04gnd	OK	10.1657	14.1585	0.477959	0.295278	0.7729	0.899481	no
gene369	gene369	insC1	Evo04	Evo04gnd	OK	13.0702	12.9696	-0.0111506	-0.00668835	0.97295	0.985267	no
gene4359	gene4359	insC1	Evo04	Evo04gnd	OK	16.4588	10.8115	-0.606289	-0.51241	0.5923	0.803461	no
gene1436	gene1436	insD1	Evo04	Evo04gnd	OK	48.4726	70.3909	0.53822	0.515871	0.4606	0.713166	no
gene1615	gene1615	insD1	Evo04	Evo04gnd	OK	4.01547	4.64997	0.211651	0.0336879	0.8951	0.954003	no
gene2043	gene2043	insD1	Evo04	Evo04gnd	OK	49.4214	68.5977	0.473025	0.542414	0.43025	0.685861	no
gene2923	gene2923	insD1	Evo04	Evo04gnd	OK	50.7672	71.1295	0.486549	0.689172	0.3307	0.587802	no
gene3103	gene3103	insD1	Evo04	Evo04gnd	OK	4.81026	5.73537	0.253772	0.170179	0.8174	0.920567	no
gene370	gene370	insD1	Evo04	Evo04gnd	OK	3.69159	4.87452	0.401016	0.269892	0.7717	0.898816	no
gene4360	gene4360	insD1	Evo04	Evo04gnd	OK	4.81026	5.3399	0.150699	0.137138	0.6884	0.857404	no
gene1043	gene1043	insE1	Evo04	Evo04gnd	OK	112.241	236.665	1.07625	1.0741	0.12865	0.323851	no
gene2143	gene2143	insE1	Evo04	Evo04gnd	OK	7.09402	21.1182	1.57381	0.705498	0.575	0.794697	no
gene310	gene310	insE1	Evo04	Evo04gnd	OK	10.2469	18.0854	0.819633	0.781399	0.4668	0.717074	no
gene547	gene547	insE1	Evo04	Evo04gnd	OK	11.8234	9.34481	-0.339403	-0.190012	0.85955	0.939791	no
gene380	gene380	insE1	Evo04	Evo04gnd	OK	105.342	232.558	1.14251	0.898498	0.2209	0.464529	no
gene548	gene548	insF1	Evo04	Evo04gnd	OK	2.72434	4.30364	0.659655	0.398502	0.6298	0.824619	no
gene1042	gene1042	insF1	Evo04	Evo04gnd	OK	32.2839	54.8311	0.764181	0.995336	0.1583	0.373515	no
gene2144	gene2144	insF1	Evo04	Evo04gnd	OK	2.72434	4.44997	0.707891	0.332762	0.77545	0.900008	no
gene311	gene311	insF1	Evo04	Evo04gnd	OK	2.72434	3.30133	0.277142	0.247621	0.5783	0.797391	no
gene379	gene379	insF1	Evo04	Evo04gnd	OK	36.317	54.631	0.589074	0.676683	0.3301	0.587392	no
gene4363	gene4363	insG	Evo04	Evo04gnd	OK	41.6574	18.5698	-1.16562	-1.82041	0.01085	0.0481574	yes
gene1360	gene1360	insH1	Evo04	Evo04gnd	OK	28.397	36.6533	0.368204	0.531732	0.46365	0.715565	no
gene1401	gene1401	insH1	Evo04	Evo04gnd	OK	29.9515	30.9562	0.0476025	0.0702239	0.9193	0.964232	no
gene561	gene561	insH1	Evo04	Evo04gnd	OK	149.213	129.519	-0.204218	-0.124935	0.84825	0.933815	no
gene2039	gene2039	insH1	Evo04	Evo04gnd	OK	115.388	107.557	-0.101396	-0.18194	0.79265	0.909154	no
gene2082	gene2082	insH1	Evo04	Evo04gnd	OK	159.06	127.257	-0.321827	-0.384921	0.60075	0.807017	no
gene2246	gene2246	insH1	Evo04	Evo04gnd	OK	163.464	126.07	-0.374749	-0.592916	0.40815	0.665823	no
gene263	gene263	insH1	Evo04	Evo04gnd	OK	164.994	126.635	-0.381747	-0.676604	0.3346	0.591321	no
gene3044	gene3044	insH1	Evo04	Evo04gnd	OK	25.2096	35.12	0.478322	0.647224	0.3828	0.639789	no
gene3279	gene3279	insH1	Evo04	Evo04gnd	OK	159.852	127.561	-0.325546	-0.514781	0.4688	0.717834	no
gene3568	gene3568	insH1	Evo04	Evo04gnd	OK	157.225	122.277	-0.362675	-0.64049	0.36255	0.619699	no
gene670	gene670	insH1	Evo04	Evo04gnd	OK	154.41	126.917	-0.282876	-0.497878	0.46865	0.717834	no
gene1438	gene1438	insI1	Evo04	Evo04gnd	OK	1.98792	2.62728	0.402309	0.101614	0.8383	0.931025	no
gene260	gene260	insI1	Evo04	Evo04gnd	OK	3.72735	7.05393	0.920276	0.550244	0.5276	0.763609	no
gene270	gene270	insI1	Evo04	Evo04gnd	NOTEST	4.67354	4.31302	-0.115817	0	1	1	no
gene4370	gene4370	insI1	Evo04	Evo04gnd	OK	66.7819	67.5872	0.0172931	0.028566	0.9654	0.983087	no
gene3626	gene3626	insJ	Evo04	Evo04gnd	OK	13.852	9.28165	-0.577637	-0.478244	0.49855	0.740663	no
gene3627	gene3627	insK	Evo04	Evo04gnd	OK	10.0209	7.29584	-0.457868	-0.470348	0.511	0.752388	no
gene14	gene14	insL1	Evo04	Evo04gnd	OK	88.2471	58.6285	-0.589948	-1.0456	0.14205	0.34871	no
gene2452	gene2452	insL1	Evo04	Evo04gnd	OK	87.2898	60.0132	-0.540532	-0.960986	0.1594	0.374874	no
gene596	gene596	insL1	Evo04	Evo04gnd	OK	89.8882	59.3202	-0.599607	-1.06422	0.13945	0.343582	no
gene4371	gene4371	insM	Evo04	Evo04gnd	OK	25.1834	16.7283	-0.590183	-0.149592	0.79935	0.912606	no
gene259	gene259	insN	Evo04	Evo04gnd	OK	39.0106	56.0611	0.523133	0.690243	0.3172	0.574682	no
gene4369	gene4369	insO	Evo04	Evo04gnd	OK	7.4624	11.6147	0.638245	0.271719	0.7409	0.886519	no
gene1466	gene1466	insP	Evo04	Evo04gnd	OK	2.41372	3.87608	0.683341	0.511127	0.46785	0.717454	no
gene1467	gene1467	insQ	Evo04	Evo04gnd	OK	43.5046	68.7967	0.661171	1.13034	0.1008	0.273646	no
gene271	gene271	insX	Evo04	Evo04gnd	OK	171.264	196.277	0.196669	0.262343	0.7129	0.869185	no
gene1262	gene1262	insZ	Evo04	Evo04gnd	OK	13.4024	24.2936	0.85808	1.17574	0.09435	0.260084	no
gene2687	gene2687	intA	Evo04	Evo04gnd	OK	115.154	128.881	0.16247	0.299386	0.6698	0.848654	no
gene4358	gene4358	intB	Evo04	Evo04gnd	OK	46.4057	51.4189	0.147999	0.255218	0.70655	0.866185	no
gene542	gene542	intD	Evo04	Evo04gnd	OK	83.4429	82.3686	-0.018695	-0.032698	0.9626	0.982929	no
gene1154	gene1154	intE	Evo04	Evo04gnd	OK	8.63692	9.63354	0.157549	0.186338	0.78835	0.907636	no
gene288	gene288	intF	Evo04	Evo04gnd	OK	103.124	48.3005	-1.09427	-1.9561	0.00635	0.0316541	yes
gene1982	gene1982	intG	Evo04	Evo04gnd	OK	24.4535	32.0296	0.389365	0.327527	0.77825	0.901227	no
gene1604	gene1604	intK	Evo04	Evo04gnd	OK	30.7821	50.2048	0.705732	0.0677209	0.70115	0.862211	no
gene1616	gene1616	intQ	Evo04	Evo04gnd	OK	2.57743	3.11795	0.274662	0.0471777	0.87735	0.94508	no
gene1376	gene1376	intR	Evo04	Evo04gnd	OK	7.38544	6.73783	-0.132401	-0.171834	0.80185	0.913929	no
gene2404	gene2404	intS	Evo04	Evo04gnd	OK	57.7151	10.6158	-2.44273	-3.53439	5.00E-05	0.000527273	yes
gene2501	gene2501	intZ	Evo04	Evo04gnd	OK	65.9987	23.0251	-1.51923	-2.42347	0.00065	0.00474456	yes
gene4418	gene4418	iraD	Evo04	Evo04gnd	OK	16.0607	110.764	2.78589	1.64671	0.18275	0.410344	no
gene1175	gene1175	iraM	Evo04	Evo04gnd	OK	3.96707	3.38089	-0.230672	-0.145131	0.8442	0.932307	no
gene388	gene388	iraP	Evo04	Evo04gnd	OK	186.127	438.717	1.237	1.80055	0.0142	0.0600457	no
gene2600	gene2600	iroK	Evo04	Evo04gnd	NOTEST	0	0	0	0	1	1	no
gene2590	gene2590	iscA	Evo04	Evo04gnd	OK	2018.65	597.253	-1.75698	-3.16426	5.00E-05	0.000527273	yes
gene2593	gene2593	iscR	Evo04	Evo04gnd	OK	667.347	205.332	-1.70048	-2.9022	5.00E-05	0.000527273	yes
gene2592	gene2592	iscS	Evo04	Evo04gnd	OK	1094.87	160.348	-2.77149	-4.67039	5.00E-05	0.000527273	yes
gene2591	gene2591	iscU	Evo04	Evo04gnd	OK	1520.48	387.219	-1.9733	-3.53828	5.00E-05	0.000527273	yes
gene2586	gene2586	iscX	Evo04	Evo04gnd	OK	1283.65	507.685	-1.33825	-1.99061	0.00715	0.034754	yes
gene426	gene426	ispA	Evo04	Evo04gnd	OK	180.989	120.81	-0.58316	-0.925612	0.18665	0.41659	no
gene3247	gene3247	ispB	Evo04	Evo04gnd	OK	485.691	336.598	-0.529015	-0.936128	0.18955	0.420439	no
gene2806	gene2806	ispD	Evo04	Evo04gnd	OK	163.751	76.0828	-1.10586	-0.630536	0.3533	0.609961	no
gene1225	gene1225	ispE	Evo04	Evo04gnd	OK	204.649	172.332	-0.247959	-0.322742	0.64585	0.836196	no
gene2805	gene2805	ispF	Evo04	Evo04gnd	OK	210.734	128.87	-0.709506	-0.387582	0.55625	0.782249	no
gene2576	gene2576	ispG	Evo04	Evo04gnd	OK	355.224	454.895	0.356805	0.627605	0.36415	0.620874	no
gene28	gene28	ispH	Evo04	Evo04gnd	OK	245.413	213.31	-0.202262	-0.374062	0.59225	0.803461	no
gene171	gene171	ispU	Evo04	Evo04gnd	OK	387.056	174.936	-1.14571	-2.10383	0.00335	0.0185525	yes
gene2046	gene2046	isrC	Evo04	Evo04gnd	OK	26.3013	181.192	2.78432	2.82937	0.0031	0.017438	yes
gene3753	gene3753	istR	Evo04	Evo04gnd	OK	43.1394	56.5047	0.389365	0.330069	0.77825	0.901227	no
gene3752	gene3752	ivbL	Evo04	Evo04gnd	OK	715.389	1189.37	0.733402	0.808377	0.29045	0.545086	no
gene220	gene220	ivy	Evo04	Evo04gnd	OK	722.272	560.955	-0.364657	-0.647591	0.34535	0.601071	no
gene1166	gene1166	jayE	Evo04	Evo04gnd	OK	3.15366	3.82348	0.277859	0.256184	0.7431	0.887666	no
gene1774	gene1774	katE	Evo04	Evo04gnd	OK	47.1458	112.633	1.25642	2.2723	0.0015	0.00965217	yes
gene4022	gene4022	katG	Evo04	Evo04gnd	OK	306.714	398.11	0.376272	0.614854	0.38185	0.638947	no
gene3195	gene3195	kbaY	Evo04	Evo04gnd	NOTEST	1.48879	1.0675	-0.479904	0	1	1	no
gene3190	gene3190	kbaZ	Evo04	Evo04gnd	OK	2.77197	2.08788	-0.40887	-0.480922	0.49715	0.738839	no
gene3695	gene3695	kbl	Evo04	Evo04gnd	OK	56.2331	113.508	1.0133	1.81388	0.01105	0.048843	yes
gene1273	gene1273	kch	Evo04	Evo04gnd	OK	11.9652	22.5649	0.915233	1.28529	0.0771	0.224196	no
gene3591	gene3591	kdgK	Evo04	Evo04gnd	OK	178.87	152.954	-0.225808	-0.411324	0.54605	0.777071	no
gene1872	gene1872	kdgR	Evo04	Evo04gnd	OK	272.279	172.749	-0.656407	-1.19283	0.09525	0.261892	no
gene3990	gene3990	kdgT	Evo04	Evo04gnd	OK	10.8137	8.10771	-0.415495	-0.549066	0.4276	0.684798	no
gene710	gene710	kdpA	Evo04	Evo04gnd	NOTEST	1.15587	1.20047	0.0546219	0	1	1	no
gene709	gene709	kdpB	Evo04	Evo04gnd	OK	3.57239	4.83599	0.436925	0.573771	0.4273	0.684573	no
gene708	gene708	kdpC	Evo04	Evo04gnd	OK	14.7768	14.6206	-0.0153296	-0.00635099	0.65975	0.843884	no
gene707	gene707	kdpD	Evo04	Evo04gnd	OK	34.977	34.5913	-0.0159967	-0.0263139	0.9718	0.984981	no
gene706	gene706	kdpE	Evo04	Evo04gnd	OK	29.3391	35.0037	0.254682	0.149106	0.8243	0.925091	no
gene711	gene711	kdpF	Evo04	Evo04gnd	NOTEST	0	0	0	0	1	1	no
gene1232	gene1232	kdsA	Evo04	Evo04gnd	OK	606.863	404.781	-0.584227	-1.03251	0.1456	0.35426	no
gene932	gene932	kdsB	Evo04	Evo04gnd	OK	357.376	282.425	-0.339574	-0.577778	0.40235	0.660377	no
gene3258	gene3258	kdsC	Evo04	Evo04gnd	OK	282.162	289.984	0.0394481	0.0355875	0.96235	0.982929	no
gene3257	gene3257	kdsD	Evo04	Evo04gnd	OK	173.346	149.987	-0.208817	-0.38506	0.583	0.797721	no
gene2906	gene2906	kduD	Evo04	Evo04gnd	OK	18.762	24.0366	0.35742	0.48147	0.4939	0.73656	no
gene2907	gene2907	kduI	Evo04	Evo04gnd	OK	7.47176	5.02382	-0.572662	-0.718992	0.3075	0.564737	no
gene3412	gene3412	kefB	Evo04	Evo04gnd	OK	25.2983	7.42621	-1.76834	-2.16233	0.0036	0.0197082	yes
gene46	gene46	kefC	Evo04	Evo04gnd	OK	29.9951	29.9937	-6.76E-05	-0.000103485	0.9981	0.998565	no
gene45	gene45	kefF	Evo04	Evo04gnd	OK	46.7423	51.0589	0.127434	0.108532	0.86965	0.944457	no
gene3413	gene3413	kefG	Evo04	Evo04gnd	OK	63.4233	14.8529	-2.09427	-1.75317	0.02155	0.0837795	no
gene2653	gene2653	kgtP	Evo04	Evo04gnd	OK	1778.05	253.171	-2.81211	-4.35642	5.00E-05	0.000527273	yes
gene1384	gene1384	kilR	Evo04	Evo04gnd	OK	13.8895	14.2669	0.0386733	0.0262763	0.9134	0.961467	no
gene4423	gene4423	kptA	Evo04	Evo04gnd	OK	26.3252	29.0512	0.142151	0.188276	0.7874	0.907369	no
gene3829	gene3829	kup	Evo04	Evo04gnd	OK	47.0748	37.5276	-0.327003	-0.584608	0.3997	0.658041	no
gene351	gene351	lacA	Evo04	Evo04gnd	OK	3.91231	3.85431	-0.0215477	-0.0221997	0.9541	0.981322	no
gene354	gene354	lacI	Evo04	Evo04gnd	OK	74.8455	23.3421	-1.68098	-2.68246	0.00045	0.00348628	yes
gene352	gene352	lacY	Evo04	Evo04gnd	NOTEST	1.55976	1.33571	-0.223718	0	1	1	no
gene353	gene353	lacZ	Evo04	Evo04gnd	OK	2.97016	2.84204	-0.0636146	-0.0840515	0.907	0.956971	no
gene230	gene230	lafU	Evo04	Evo04gnd	OK	3.95569	4.42609	0.162102	0.184993	0.79905	0.912592	no
gene4118	gene4118	lamB	Evo04	Evo04gnd	OK	7.61968	7.77348	0.02883	0.0380687	0.9564	0.981322	no
gene1209	gene1209	ldcA	Evo04	Evo04gnd	OK	85.4333	98.9108	0.211331	0.375681	0.59515	0.804682	no
gene183	gene183	ldcC	Evo04	Evo04gnd	OK	21.8472	68.5569	1.64986	2.83025	0.0001	0.000971041	yes
gene1413	gene1413	ldhA	Evo04	Evo04gnd	OK	50.7518	163.32	1.68617	2.90735	0.00015	0.00138155	yes
gene1233	gene1233	ldrA	Evo04	Evo04gnd	OK	191.473	186.674	-0.0366139	-0.0348384	0.9006	0.95529	no
gene1235	gene1235	ldrB	Evo04	Evo04gnd	OK	31.9121	127.774	2.00141	1.49898	0.3213	0.579664	no
gene1237	gene1237	ldrC	Evo04	Evo04gnd	OK	31.9121	280.012	3.13331	3.34821	0.2498	0.501101	no
gene3604	gene3604	ldrD	Evo04	Evo04gnd	OK	63.8242	63.8868	0.00141444	0.000651504	0.7965	0.911492	no
gene2034	gene2034	ldtA	Evo04	Evo04gnd	OK	47.8851	167.014	1.80232	3.06476	0.0001	0.000971041	yes
gene832	gene832	ldtB	Evo04	Evo04gnd	OK	676.475	320.543	-1.07752	-1.90045	0.00615	0.0306928	yes
gene1127	gene1127	ldtC	Evo04	Evo04gnd	OK	17.6561	13.3972	-0.39824	-0.535634	0.45205	0.705637	no
gene939	gene939	ldtD	Evo04	Evo04gnd	OK	74.1509	202.581	1.44997	2.58595	0.0003	0.00250019	yes
gene1718	gene1718	ldtE	Evo04	Evo04gnd	OK	65.138	342.004	2.39244	4.00305	5.00E-05	0.000527273	yes
gene2635	gene2635	lepA	Evo04	Evo04gnd	OK	424.672	233.231	-0.864586	-1.47155	0.0383	0.130983	no
gene2634	gene2634	lepB	Evo04	Evo04gnd	OK	353.6	247.371	-0.515444	-0.937521	0.17945	0.406652	no
gene74	gene74	leuA	Evo04	Evo04gnd	OK	821.319	1147.8	0.482853	0.414484	0.5428	0.774243	no
gene73	gene73	leuB	Evo04	Evo04gnd	OK	1107.76	1410.48	0.348539	0.232498	0.72095	0.874339	no
gene72	gene72	leuC	Evo04	Evo04gnd	OK	1038.84	1471.5	0.502321	0.706646	0.29935	0.553982	no
gene71	gene71	leuD	Evo04	Evo04gnd	OK	1102.86	2092.24	0.923797	1.54006	0.0323	0.114288	no
gene1842	gene1842	leuE	Evo04	Evo04gnd	OK	12.7378	30.9782	1.28214	1.63542	0.0255	0.0956696	no
gene75	gene75	leuL	Evo04	Evo04gnd	OK	2834.58	1869.8	-0.600248	-0.662118	0.3662	0.622467	no
gene76	gene76	leuO	Evo04	Evo04gnd	OK	4.31833	11.0355	1.3536	1.67711	0.02375	0.090208	no
gene4461	gene4461	leuP	Evo04	Evo04gnd	OK	25355	2724.86	-3.21802	-4.14426	5.00E-05	0.000527273	yes
gene4462	gene4462	leuQ	Evo04	Evo04gnd	OK	20906.7	3095.25	-2.75584	-4.63441	0.00015	0.00138155	yes
gene656	gene656	leuS	Evo04	Evo04gnd	OK	620.795	366.445	-0.76052	-1.17046	0.0957	0.262792	no
gene3878	gene3878	leuT	Evo04	Evo04gnd	OK	12687	1472.8	-3.10672	-4.16922	0.0006	0.00441715	yes
gene3234	gene3234	leuU	Evo04	Evo04gnd	OK	19528.6	2709.6	-2.84944	-3.56353	5.00E-05	0.000527273	yes
gene4460	gene4460	leuV	Evo04	Evo04gnd	OK	23764.7	3137.12	-2.92131	-4.00501	5.00E-05	0.000527273	yes
gene682	gene682	leuW	Evo04	Evo04gnd	OK	36956.6	3809.93	-3.278	-4.42362	5.00E-05	0.000527273	yes
gene4357	gene4357	leuX	Evo04	Evo04gnd	OK	652.547	0			0.0004	0.00316169	yes
gene1957	gene1957	leuZ	Evo04	Evo04gnd	OK	12026.1	2655.06	-2.17935	-2.77728	0.0011	0.00741162	yes
gene4125	gene4125	lexA	Evo04	Evo04gnd	OK	418.733	324.593	-0.367397	-0.681921	0.3364	0.593124	no
gene229	gene229	lfhA	Evo04	Evo04gnd	OK	2.5424	2.316	-0.134554	-0.163413	0.8167	0.92056	no
gene2890	gene2890	lgt	Evo04	Evo04gnd	OK	151.626	141.905	-0.0955945	-0.175384	0.80335	0.914766	no
gene2719	gene2719	lhgO	Evo04	Evo04gnd	OK	16.0531	36.308	1.17744	1.72641	0.0139	0.0589514	no
gene1692	gene1692	lhr	Evo04	Evo04gnd	OK	11.1786	23.9496	1.09927	1.93765	0.0074	0.0357264	yes
gene2470	gene2470	ligA	Evo04	Evo04gnd	OK	216.884	146.054	-0.570418	-1.00491	0.15895	0.374226	no
gene3725	gene3725	ligB	Evo04	Evo04gnd	OK	5.6497	5.32062	-0.0865786	-0.10192	0.88685	0.950456	no
gene144	gene144	ligT	Evo04	Evo04gnd	OK	64.7315	35.2546	-0.876656	-1.22087	0.0934	0.257796	no
gene642	gene642	lipA	Evo04	Evo04gnd	OK	374.282	332.813	-0.169413	-0.304765	0.6704	0.848654	no
gene644	gene644	lipB	Evo04	Evo04gnd	OK	203.981	115.705	-0.817989	-1.45329	0.04185	0.140438	no
gene1153	gene1153	lit	Evo04	Evo04gnd	OK	19.1076	27.0267	0.500242	0.698552	0.32525	0.582626	no
gene3514	gene3514	livF	Evo04	Evo04gnd	OK	522.525	392.636	-0.412307	-0.739343	0.29935	0.553982	no
gene3515	gene3515	livG	Evo04	Evo04gnd	OK	436.829	344.719	-0.341649	-0.307049	0.66305	0.846088	no
gene3517	gene3517	livH	Evo04	Evo04gnd	OK	248.966	198.09	-0.32979	-0.252612	0.7213	0.874339	no
gene3520	gene3520	livJ	Evo04	Evo04gnd	OK	1939.73	461.292	-2.0721	-2.75321	0.0005	0.00382531	yes
gene3518	gene3518	livK	Evo04	Evo04gnd	OK	759.356	490.596	-0.63024	-1.05088	0.1349	0.336427	no
gene3516	gene3516	livM	Evo04	Evo04gnd	OK	260.07	214.538	-0.277666	-0.278811	0.6934	0.858833	no
gene3683	gene3683	lldD	Evo04	Evo04gnd	OK	26.919	12.2726	-1.13318	-1.23229	0.0801	0.229959	no
gene3681	gene3681	lldP	Evo04	Evo04gnd	OK	24.0066	2.23109	-3.42761	-2.36628	0.01745	0.0703904	no
gene3682	gene3682	lldR	Evo04	Evo04gnd	OK	19.127	5.31855	-1.8465	-0.980551	0.17495	0.399309	no
gene671	gene671	lnt	Evo04	Evo04gnd	OK	96.8974	80.7401	-0.263173	-0.485616	0.49055	0.733497	no
gene2999	gene2999	loiP	Evo04	Evo04gnd	OK	218.485	68.2724	-1.67816	-2.86842	5.00E-05	0.000527273	yes
gene905	gene905	lolA	Evo04	Evo04gnd	OK	220.468	340.947	0.628982	1.16051	0.10045	0.272868	no
gene1226	gene1226	lolB	Evo04	Evo04gnd	OK	253.382	227.844	-0.153266	-0.184585	0.78785	0.907529	no
gene1130	gene1130	lolC	Evo04	Evo04gnd	OK	135.887	95.0015	-0.516389	-0.533045	0.45005	0.703685	no
gene1131	gene1131	lolD	Evo04	Evo04gnd	OK	166.428	148.847	-0.161066	-0.139313	0.83725	0.930285	no
gene1132	gene1132	lolE	Evo04	Evo04gnd	OK	131.159	111.495	-0.234344	-0.258673	0.7027	0.862944	no
gene1400	gene1400	lomR	Evo04	Evo04gnd	OK	4.40978	9.81282	1.15396	0.501871	0.559	0.785088	no
gene444	gene444	lon	Evo04	Evo04gnd	OK	566.639	384.735	-0.558566	-0.889723	0.19065	0.421031	no
gene113	gene113	lpd	Evo04	Evo04gnd	OK	2504.56	1469.85	-0.768885	-1.03114	0.1526	0.36488	no
gene4479	gene4479	lplA	Evo04	Evo04gnd	OK	41.7609	28.1353	-0.569771	-0.861293	0.2115	0.451621	no
gene2897	gene2897	lplT	Evo04	Evo04gnd	OK	36.5915	30.2987	-0.272255	-0.250433	0.7242	0.875815	no
gene3205	gene3205	lpoA	Evo04	Evo04gnd	OK	177.328	147.167	-0.268965	-0.438552	0.52735	0.763609	no
gene1119	gene1119	lpoB	Evo04	Evo04gnd	OK	328.91	500.038	0.604345	0.950811	0.1796	0.406777	no
gene1717	gene1717	lpp	Evo04	Evo04gnd	OK	87563.9	100536	0.199303	0.229042	0.74555	0.888861	no
gene3260	gene3260	lptA	Evo04	Evo04gnd	OK	450.815	525.372	0.220802	0.254629	0.70645	0.866185	no
gene3261	gene3261	lptB	Evo04	Evo04gnd	OK	320.271	313.254	-0.0319578	-0.0589599	0.9322	0.96994	no
gene3259	gene3259	lptC	Evo04	Evo04gnd	OK	305.564	303.253	-0.0109485	-0.0097985	0.9884	0.991823	no
gene53	gene53	lptD	Evo04	Evo04gnd	OK	463.084	334.778	-0.468068	-0.75346	0.27615	0.529929	no
gene655	gene655	lptE	Evo04	Evo04gnd	OK	827.957	542.599	-0.609668	-0.912225	0.19395	0.426015	no
gene4348	gene4348	lptF	Evo04	Evo04gnd	OK	107.829	83.7373	-0.364798	-0.404416	0.56715	0.789275	no
gene4349	gene4349	lptG	Evo04	Evo04gnd	OK	153.128	129.377	-0.243156	-0.335996	0.63735	0.829444	no
gene178	gene178	lpxA	Evo04	Evo04gnd	OK	936.998	727.59	-0.36492	-0.472032	0.5016	0.74288	no
gene179	gene179	lpxB	Evo04	Evo04gnd	OK	249.207	222.31	-0.164771	-0.13674	0.8485	0.933815	no
gene95	gene95	lpxC	Evo04	Evo04gnd	OK	1473.61	1989.19	0.432831	0.653116	0.3537	0.610002	no
gene176	gene176	lpxD	Evo04	Evo04gnd	OK	1062.69	958.413	-0.149003	-0.240819	0.7278	0.878804	no
gene529	gene529	lpxH	Evo04	Evo04gnd	OK	137.934	88.0357	-0.647822	-1.11936	0.10565	0.282347	no
gene929	gene929	lpxK	Evo04	Evo04gnd	OK	102.609	84.4088	-0.281693	-0.234971	0.7308	0.879704	no
gene1067	gene1067	lpxL	Evo04	Evo04gnd	OK	87.416	105.202	0.267192	0.476122	0.4923	0.735451	no
gene1902	gene1902	lpxM	Evo04	Evo04gnd	OK	234.226	155.241	-0.593394	-1.07994	0.1301	0.326353	no
gene2436	gene2436	lpxP	Evo04	Evo04gnd	OK	21.3202	63.9121	1.58387	2.38291	0.00175	0.0109172	yes
gene2229	gene2229	lpxT	Evo04	Evo04gnd	OK	54.285	9.93348	-2.45018	-3.40554	5.00E-05	0.000527273	yes
gene2345	gene2345	lrhA	Evo04	Evo04gnd	OK	47.4415	101.346	1.09507	1.84962	0.00935	0.0426917	yes
gene903	gene903	lrp	Evo04	Evo04gnd	OK	2226.26	2019.42	-0.14068	-0.236203	0.72885	0.878962	no
gene26	gene26	lspA	Evo04	Evo04gnd	OK	386.444	542.817	0.490206	0.194843	0.6921	0.858524	no
gene1546	gene1546	lsrA	Evo04	Evo04gnd	OK	2.10681	5.49029	1.38182	1.20128	0.0983	0.268557	no
gene1549	gene1549	lsrB	Evo04	Evo04gnd	OK	4.56396	8.18031	0.84187	1.07793	0.136	0.338188	no
gene1547	gene1547	lsrC	Evo04	Evo04gnd	OK	2.64239	4.07597	0.6253	0.397122	0.58265	0.797682	no
gene1548	gene1548	lsrD	Evo04	Evo04gnd	OK	2.27293	4.39905	0.952641	0.584743	0.41565	0.672942	no
gene1550	gene1550	lsrF	Evo04	Evo04gnd	OK	7.67751	13.0449	0.76478	0.999851	0.15665	0.37105	no
gene1551	gene1551	lsrG	Evo04	Evo04gnd	OK	13.2462	28.8989	1.12544	1.17718	0.11935	0.30692	no
gene1544	gene1544	lsrK	Evo04	Evo04gnd	OK	10.3554	12.8912	0.316004	0.438891	0.52435	0.761547	no
gene1545	gene1545	lsrR	Evo04	Evo04gnd	OK	16.8462	28.0332	0.734709	1.02704	0.1492	0.35895	no
gene884	gene884	ltaE	Evo04	Evo04gnd	OK	185.083	193.276	0.0624873	0.115421	0.86995	0.944457	no
gene2745	gene2745	luxS	Evo04	Evo04gnd	OK	1508.92	2100.59	0.477284	0.813855	0.251	0.502359	no
gene2902	gene2902	lysA	Evo04	Evo04gnd	OK	267.082	89.8257	-1.57208	-2.8575	0.0001	0.000971041	yes
gene4105	gene4105	lysC	Evo04	Evo04gnd	OK	1818.04	2855.14	0.651175	0.815666	0.23065	0.47937	no
gene2210	gene2210	lysP	Evo04	Evo04gnd	OK	644.949	147.744	-2.12609	-3.63369	5.00E-05	0.000527273	yes
gene762	gene762	lysQ	Evo04	Evo04gnd	OK	35138.5	9016.65	-1.96239	-2.65591	0.0025	0.0147188	yes
gene2903	gene2903	lysR	Evo04	Evo04gnd	OK	17.0688	22.531	0.400554	0.347968	0.62055	0.816994	no
gene2952	gene2952	lysS	Evo04	Evo04gnd	OK	1082.19	679.736	-0.670903	-1.04347	0.1421	0.34871	no
gene756	gene756	lysT	Evo04	Evo04gnd	OK	36817.6	8518.31	-2.11175	-3.72424	0.00095	0.00658708	yes
gene4215	gene4215	lysU	Evo04	Evo04gnd	OK	77.243	200.891	1.37894	2.40706	0.00115	0.00771219	yes
gene2462	gene2462	lysV	Evo04	Evo04gnd	OK	34235.7	9019.44	-1.92439	-2.60591	0.0025	0.0147188	yes
gene758	gene758	lysW	Evo04	Evo04gnd	OK	35863.7	6904.07	-2.37701	-4.04401	0.00025	0.00214172	yes
gene760	gene760	lysY	Evo04	Evo04gnd	OK	39488.3	8843.39	-2.15875	-3.78879	0.0013	0.00855767	yes
gene761	gene761	lysZ	Evo04	Evo04gnd	OK	39679	6050.84	-2.71317	-4.48807	0.00015	0.00138155	yes
gene3651	gene3651	lyxK	Evo04	Evo04gnd	OK	3.57309	2.67363	-0.418375	-0.318848	0.6496	0.838269	no
gene464	gene464	maa	Evo04	Evo04gnd	OK	50.0906	85.0251	0.76335	1.12319	0.0969	0.265578	no
gene892	gene892	macA	Evo04	Evo04gnd	OK	84.8065	73.2303	-0.211733	-0.280067	0.68435	0.856335	no
gene893	gene893	macB	Evo04	Evo04gnd	OK	38.2396	36.1799	-0.0798795	-0.100533	0.8809	0.946152	no
gene1513	gene1513	maeA	Evo04	Evo04gnd	OK	105.498	102.99	-0.0347056	-0.0632798	0.92635	0.968287	no
gene2522	gene2522	maeB	Evo04	Evo04gnd	OK	104.941	51.5184	-1.02642	-1.88728	0.0079	0.0373012	yes
gene400	gene400	mak	Evo04	Evo04gnd	OK	49.0369	60.2016	0.295934	0.4773	0.4854	0.729715	no
gene4116	gene4116	malE	Evo04	Evo04gnd	OK	12.986	12.7232	-0.0294918	-0.0396375	0.95615	0.981322	no
gene4115	gene4115	malF	Evo04	Evo04gnd	OK	6.32296	5.40025	-0.227574	-0.298108	0.67705	0.853109	no
gene4114	gene4114	malG	Evo04	Evo04gnd	OK	3.94478	6.95128	0.817333	0.991789	0.1652	0.383887	no
gene1658	gene1658	malI	Evo04	Evo04gnd	OK	24.5859	31.3776	0.3519	0.524431	0.4535	0.705637	no
gene4117	gene4117	malK	Evo04	Evo04gnd	NOTEST	1.60295	1.43151	-0.163186	0	1	1	no
gene4119	gene4119	malM	Evo04	Evo04gnd	OK	7.57619	14.4031	0.926831	1.2229	0.08315	0.236972	no
gene3478	gene3478	malP	Evo04	Evo04gnd	OK	29.131	104.334	1.84058	3.29689	5.00E-05	0.000527273	yes
gene3477	gene3477	malQ	Evo04	Evo04gnd	OK	24.8117	65.8652	1.40849	2.46827	0.0003	0.00250019	yes
gene3642	gene3642	malS	Evo04	Evo04gnd	OK	6.09522	7.36387	0.272787	0.355596	0.61685	0.815758	no
gene3479	gene3479	malT	Evo04	Evo04gnd	OK	94.8397	302.829	1.67494	2.79898	5.00E-05	0.000527273	yes
gene1659	gene1659	malX	Evo04	Evo04gnd	OK	7.268	7.18875	-0.0158176	-0.0211338	0.9731	0.985267	no
gene1660	gene1660	malY	Evo04	Evo04gnd	OK	54.5022	65.4178	0.26337	0.459846	0.5141	0.754881	no
gene408	gene408	malZ	Evo04	Evo04gnd	OK	29.8117	32.3136	0.116266	0.198069	0.7785	0.901227	no
gene1651	gene1651	manA	Evo04	Evo04gnd	OK	211.509	277.12	0.389793	0.698733	0.32145	0.579691	no
gene1861	gene1861	manX	Evo04	Evo04gnd	OK	562.253	1607.73	1.51574	2.48389	0.00055	0.00409116	yes
gene1862	gene1862	manY	Evo04	Evo04gnd	OK	618.814	1658.52	1.42232	2.39432	0.00065	0.00474456	yes
gene1863	gene1863	manZ	Evo04	Evo04gnd	OK	613.32	1572.38	1.35824	2.25797	0.0019	0.0117844	yes
gene164	gene164	map	Evo04	Evo04gnd	OK	683.305	658.726	-0.0528517	-0.0934223	0.88755	0.950915	no
gene1564	gene1564	marA	Evo04	Evo04gnd	OK	150.663	47.5683	-1.66325	-2.36318	0.00165	0.0103839	yes
gene1565	gene1565	marB	Evo04	Evo04gnd	OK	181.632	77.4876	-1.22898	-1.37599	0.0782	0.226145	no
gene1562	gene1562	marC	Evo04	Evo04gnd	OK	51.8764	88.1811	0.765391	1.18742	0.0908	0.252733	no
gene1563	gene1563	marR	Evo04	Evo04gnd	OK	59.3648	18.3893	-1.69074	-2.21287	0.00295	0.0168146	yes
gene970	gene970	matP	Evo04	Evo04gnd	OK	218.006	204.192	-0.0944425	-0.1634	0.81675	0.92056	no
gene2843	gene2843	mazE	Evo04	Evo04gnd	OK	335.624	515.278	0.618505	0.715616	0.3005	0.554729	no
gene2842	gene2842	mazF	Evo04	Evo04gnd	OK	188.123	296.481	0.656267	0.848326	0.2375	0.489837	no
gene2841	gene2841	mazG	Evo04	Evo04gnd	OK	96.9275	106.725	0.138916	0.24489	0.72315	0.875532	no
gene1369	gene1369	mcaS	Evo04	Evo04gnd	OK	462.288	329.032	-0.490566	-0.3752	0.60025	0.806985	no
gene819	gene819	mcbA	Evo04	Evo04gnd	OK	30.5692	134.017	2.13226	2.5747	0.00095	0.00658708	yes
gene1486	gene1486	mcbR	Evo04	Evo04gnd	OK	8.89829	17.9907	1.01565	1.30209	0.06085	0.187756	no
gene1173	gene1173	mcrA	Evo04	Evo04gnd	OK	17.7906	15.8195	-0.16941	-0.227292	0.74485	0.88875	no
gene4436	gene4436	mcrB	Evo04	Evo04gnd	OK	38.0899	30.3641	-0.327044	-0.507486	0.46575	0.716564	no
gene4435	gene4435	mcrC	Evo04	Evo04gnd	OK	9.92245	5.99792	-0.726235	-0.407009	0.5713	0.79174	no
gene3086	gene3086	mdaB	Evo04	Evo04gnd	OK	183.747	205.338	0.160281	0.288228	0.67785	0.853677	no
gene855	gene855	mdfA	Evo04	Evo04gnd	OK	17.7831	17.2052	-0.0476606	-0.0686	0.92115	0.965464	no
gene3297	gene3297	mdh	Evo04	Evo04gnd	OK	2260.27	395.116	-2.51615	-3.95238	5.00E-05	0.000527273	yes
gene453	gene453	mdlA	Evo04	Evo04gnd	OK	20.945	16.4594	-0.347697	-0.430103	0.53465	0.768254	no
gene454	gene454	mdlB	Evo04	Evo04gnd	OK	18.2065	17.0832	-0.0918754	-0.112088	0.87265	0.94508	no
gene2129	gene2129	mdtA	Evo04	Evo04gnd	OK	21.2177	19.6223	-0.112774	-0.117419	0.86055	0.940048	no
gene2130	gene2130	mdtB	Evo04	Evo04gnd	OK	11.9808	9.86911	-0.279733	-0.370613	0.59545	0.804682	no
gene2131	gene2131	mdtC	Evo04	Evo04gnd	OK	8.19154	9.50706	0.214863	0.32766	0.6362	0.828953	no
gene2132	gene2132	mdtD	Evo04	Evo04gnd	OK	7.44763	8.85976	0.250486	0.163585	0.8158	0.920214	no
gene3577	gene3577	mdtE	Evo04	Evo04gnd	OK	2.97674	26.7284	3.16657	4.1362	5.00E-05	0.000527273	yes
gene3578	gene3578	mdtF	Evo04	Evo04gnd	OK	3.96283	21.18	2.4181	3.63068	5.00E-05	0.000527273	yes
gene1066	gene1066	mdtG	Evo04	Evo04gnd	OK	8.83177	20.2268	1.1955	1.65738	0.02235	0.0857249	no
gene1078	gene1078	mdtH	Evo04	Evo04gnd	OK	12.1633	32.5458	1.41993	2.03555	0.0053	0.0268884	yes
gene1637	gene1637	mdtI	Evo04	Evo04gnd	OK	6.35378	2.84503	-1.15917	-0.854567	0.4458	0.699841	no
gene1638	gene1638	mdtJ	Evo04	Evo04gnd	OK	9.13975	2.30933	-1.98468	-1.03282	0.1052	0.282023	no
gene1703	gene1703	mdtK	Evo04	Evo04gnd	OK	48.4534	76.9794	0.667874	1.19416	0.08725	0.244916	no
gene3792	gene3792	mdtL	Evo04	Evo04gnd	OK	6.19145	1.79044	-1.78996	-0.894579	0.31215	0.569561	no
gene4429	gene4429	mdtM	Evo04	Evo04gnd	OK	9.14976	35.1642	1.9423	2.82989	0.0001	0.000971041	yes
gene4166	gene4166	mdtN	Evo04	Evo04gnd	NOTEST	0.729341	1.0072	0.46568	0	1	1	no
gene4165	gene4165	mdtO	Evo04	Evo04gnd	NOTEST	1.04473	1.47184	0.494488	0	1	1	no
gene4164	gene4164	mdtP	Evo04	Evo04gnd	OK	1.4838	2.24023	0.594343	0.493475	0.49345	0.736144	no
gene2192	gene2192	mdtQ	Evo04	Evo04gnd	OK	2.10527	2.00253	-0.0721848	-0.084098	0.90565	0.956906	no
gene4204	gene4204	melA	Evo04	Evo04gnd	OK	8.18182	13.0471	0.673234	0.91935	0.18775	0.418175	no
gene4205	gene4205	melB	Evo04	Evo04gnd	OK	5.64266	8.25046	0.548099	0.724921	0.31105	0.56858	no
gene4203	gene4203	melR	Evo04	Evo04gnd	OK	12.4684	38.0883	1.61107	2.19489	0.0034	0.0187568	yes
gene4010	gene4010	menA	Evo04	Evo04gnd	OK	88.1511	48.214	-0.870527	-1.46496	0.03425	0.119708	no
gene2318	gene2318	menB	Evo04	Evo04gnd	OK	165.221	234.956	0.507989	0.617232	0.37015	0.626947	no
gene2317	gene2317	menC	Evo04	Evo04gnd	OK	129.32	142.257	0.137556	0.143491	0.8373	0.930285	no
gene2320	gene2320	menD	Evo04	Evo04gnd	OK	37.0373	56.4459	0.607889	1.00883	0.155	0.36848	no
gene2316	gene2316	menE	Evo04	Evo04gnd	OK	37.7281	52.9855	0.489958	0.365374	0.61235	0.813434	no
gene2321	gene2321	menF	Evo04	Evo04gnd	OK	62.8843	83.0395	0.401098	0.714027	0.31685	0.574472	no
gene2319	gene2319	menH	Evo04	Evo04gnd	OK	15.3988	16.1016	0.0643899	0.0343667	0.9641	0.982929	no
gene1727	gene1727	menI	Evo04	Evo04gnd	OK	505.908	470.269	-0.105388	-0.0555679	0.9353	0.971438	no
gene2384	gene2384	mepA	Evo04	Evo04gnd	OK	173.679	118.749	-0.548505	-0.737275	0.28655	0.54275	no
gene1694	gene1694	mepH	Evo04	Evo04gnd	OK	83.9275	39.6316	-1.08249	-1.73813	0.01405	0.05947	no
gene1903	gene1903	mepM	Evo04	Evo04gnd	OK	859.424	1260	0.551982	0.839864	0.2406	0.49315	no
gene2230	gene2230	mepS	Evo04	Evo04gnd	OK	410.899	309.038	-0.411002	-0.706616	0.31695	0.574472	no
gene4094	gene4094	metA	Evo04	Evo04gnd	OK	705.213	359.665	-0.971406	-1.70664	0.0156	0.064691	no
gene4019	gene4019	metB	Evo04	Evo04gnd	OK	306.611	78.5669	-1.96442	-3.4953	5.00E-05	0.000527273	yes
gene3067	gene3067	metC	Evo04	Evo04gnd	OK	241.149	330.776	0.455929	0.826147	0.2296	0.477906	no
gene3909	gene3909	metE	Evo04	Evo04gnd	OK	9773.46	5196.04	-0.911457	-0.750164	0.2883	0.543666	no
gene4021	gene4021	metF	Evo04	Evo04gnd	OK	966.905	328.169	-1.55893	-2.71447	0.00015	0.00138155	yes
gene2168	gene2168	metG	Evo04	Evo04gnd	OK	470.182	216.643	-1.1179	-1.82507	0.0098	0.0444626	yes
gene4100	gene4100	metH	Evo04	Evo04gnd	OK	304.663	175.158	-0.798554	-1.27975	0.06825	0.20542	no
gene196	gene196	metI	Evo04	Evo04gnd	OK	304.195	301.817	-0.0113192	-0.0100575	0.9887	0.991823	no
gene4018	gene4018	metJ	Evo04	Evo04gnd	OK	1015.33	1069.76	0.075338	0.137764	0.84895	0.933815	no
gene3004	gene3004	metK	Evo04	Evo04gnd	OK	2274.37	1570.41	-0.534329	-0.783804	0.2544	0.505502	no
gene4020	gene4020	metL	Evo04	Evo04gnd	OK	227.283	101.474	-1.16337	-2.02249	0.0038	0.020619	yes
gene197	gene197	metN	Evo04	Evo04gnd	OK	483.194	240.279	-1.00789	-1.40295	0.0495	0.15974	no
gene195	gene195	metQ	Evo04	Evo04gnd	OK	1860.29	2022.31	0.12047	0.187399	0.7786	0.901227	no
gene3908	gene3908	metR	Evo04	Evo04gnd	OK	136.039	68.7618	-0.984343	-1.53841	0.0283	0.103904	no
gene683	gene683	metT	Evo04	Evo04gnd	OK	23790.6	3853.26	-2.62624	-3.98721	0.00105	0.00717611	yes
gene679	gene679	metU	Evo04	Evo04gnd	OK	29309.5	4588.97	-2.67513	-3.22749	0.00035	0.00282368	yes
gene2878	gene2878	metV	Evo04	Evo04gnd	OK	23262	5429.66	-2.09904	-3.28939	0.0043	0.0228978	yes
gene2877	gene2877	metW	Evo04	Evo04gnd	OK	21323.5	4884.13	-2.12627	-3.39269	0.00425	0.0226596	yes
gene3231	gene3231	metY	Evo04	Evo04gnd	OK	194360	19811.8	-3.29429	-3.8946	5.00E-05	0.000527273	yes
gene2876	gene2876	metZ	Evo04	Evo04gnd	OK	21316.3	4773.99	-2.15869	-2.62032	0.0016	0.0101436	yes
gene1128	gene1128	mfd	Evo04	Evo04gnd	OK	133.185	100.125	-0.411634	-0.722664	0.2971	0.552972	no
gene2203	gene2203	mglA	Evo04	Evo04gnd	OK	31.08	1.20284	-4.69147	-5.82506	5.00E-05	0.000527273	yes
gene2204	gene2204	mglB	Evo04	Evo04gnd	OK	108.827	5.42885	-4.32525	-6.31794	5.00E-05	0.000527273	yes
gene2202	gene2202	mglC	Evo04	Evo04gnd	OK	23.216	2.21744	-3.38815	-4.10802	5.00E-05	0.000527273	yes
gene1870	gene1870	mgrB	Evo04	Evo04gnd	OK	303.901	418.81	0.462693	0.560149	0.46735	0.717454	no
gene1569	gene1569	mgrR	Evo04	Evo04gnd	OK	3778	512.896	-2.88089	-2.4652	0.00445	0.0234348	yes
gene977	gene977	mgsA	Evo04	Evo04gnd	OK	708.449	1237.67	0.804887	1.46135	0.0392	0.133529	no
gene4331	gene4331	mgtA	Evo04	Evo04gnd	OK	75.6421	36.5567	-1.04905	-1.85099	0.0091	0.0417724	yes
gene4330	gene4330	mgtL	Evo04	Evo04gnd	OK	5713.75	18497.2	1.69479	956.741	0.4092	0.665919	no
gene356	gene356	mhpA	Evo04	Evo04gnd	OK	3.1312	1.13386	-1.46547	-1.65393	0.02925	0.106843	no
gene357	gene357	mhpB	Evo04	Evo04gnd	OK	2.44392	1.11048	-1.13801	-1.04132	0.14655	0.355363	no
gene358	gene358	mhpC	Evo04	Evo04gnd	OK	4.86814	2.51764	-0.951302	-1.0699	0.13545	0.337531	no
gene359	gene359	mhpD	Evo04	Evo04gnd	OK	5.52405	2.79315	-0.983833	-0.566372	0.44735	0.700995	no
gene361	gene361	mhpE	Evo04	Evo04gnd	OK	4.49524	4.40331	-0.0298084	-0.02189	0.9793	0.989261	no
gene360	gene360	mhpF	Evo04	Evo04gnd	OK	5.88239	5.14797	-0.192397	-0.164178	0.82005	0.922825	no
gene355	gene355	mhpR	Evo04	Evo04gnd	OK	65.507	4.96985	-3.72038	-5.07738	5.00E-05	0.000527273	yes
gene362	gene362	mhpT	Evo04	Evo04gnd	OK	5.36591	6.69252	0.318729	0.410806	0.56305	0.787449	no
gene4261	gene4261	miaA	Evo04	Evo04gnd	OK	561.8	657.085	0.226022	0.329411	0.62815	0.823605	no
gene675	gene675	miaB	Evo04	Evo04gnd	OK	316.627	69.926	-2.17888	-3.92905	5.00E-05	0.000527273	yes
gene2746	gene2746	micA	Evo04	Evo04gnd	OK	0	627.943			0.0223	0.0856097	no
gene1409	gene1409	micC	Evo04	Evo04gnd	NOTEST	0	33.0627		0	1	1	no
gene2270	gene2270	micF	Evo04	Evo04gnd	NOTEST	63.8638	58.9373	-0.115817	0	1	1	no
gene1193	gene1193	minC	Evo04	Evo04gnd	OK	359.745	283.508	-0.343585	-0.631841	0.36235	0.61969	no
gene1192	gene1192	minD	Evo04	Evo04gnd	OK	489.553	533.942	0.125219	0.224173	0.7499	0.891818	no
gene1191	gene1191	minE	Evo04	Evo04gnd	OK	740.763	1341.77	0.85705	1.49231	0.03375	0.118442	no
gene3824	gene3824	mioC	Evo04	Evo04gnd	OK	673.764	258.064	-1.38452	-2.4568	0.0005	0.00382531	yes
gene1824	gene1824	mipA	Evo04	Evo04gnd	OK	876.829	266.306	-1.71921	-2.94643	0.0001	0.000971041	yes
gene2401	gene2401	mlaA	Evo04	Evo04gnd	OK	308.789	166.95	-0.887203	-1.57765	0.02835	0.103998	no
gene3251	gene3251	mlaB	Evo04	Evo04gnd	OK	524.234	925.013	0.819262	0.698701	0.32305	0.581216	no
gene3252	gene3252	mlaC	Evo04	Evo04gnd	OK	394.467	426.227	0.111721	0.167332	0.81085	0.917364	no
gene3253	gene3253	mlaD	Evo04	Evo04gnd	OK	218.919	175.502	-0.318904	-0.561624	0.4191	0.675217	no
gene3254	gene3254	mlaE	Evo04	Evo04gnd	OK	157.22	127.115	-0.306654	-0.55191	0.42845	0.684962	no
gene3255	gene3255	mlaF	Evo04	Evo04gnd	OK	177.949	180.043	0.0168749	0.0310983	0.9672	0.984239	no
gene1631	gene1631	mlc	Evo04	Evo04gnd	OK	71.8273	102.513	0.513198	0.924794	0.18965	0.420443	no
gene1678	gene1678	mliC	Evo04	Evo04gnd	OK	114.075	87.7349	-0.378764	-0.514486	0.47305	0.720486	no
gene2180	gene2180	mlrA	Evo04	Evo04gnd	OK	17.9696	38.3031	1.0919	1.52351	0.03425	0.119708	no
gene2875	gene2875	mltA	Evo04	Evo04gnd	OK	205.371	49.556	-2.0511	-3.56875	5.00E-05	0.000527273	yes
gene2760	gene2760	mltB	Evo04	Evo04gnd	OK	80.5089	37.701	-1.09455	-1.85158	0.0097	0.0440554	yes
gene3025	gene3025	mltC	Evo04	Evo04gnd	OK	114.196	31.733	-1.84745	-3.09002	5.00E-05	0.000527273	yes
gene209	gene209	mltD	Evo04	Evo04gnd	OK	359.585	147.467	-1.28594	-2.28903	0.00145	0.00940091	yes
gene2622	gene2622	mltF	Evo04	Evo04gnd	OK	20.6876	10.1057	-1.0336	-1.0904	0.12275	0.313166	no
gene265	gene265	mmuM	Evo04	Evo04gnd	OK	65.7715	50.4738	-0.381927	-0.502739	0.47295	0.720486	no
gene264	gene264	mmuP	Evo04	Evo04gnd	OK	45.4872	16.8162	-1.43561	-1.60701	0.02945	0.1073	no
gene1484	gene1484	mnaT	Evo04	Evo04gnd	OK	250.176	299.4	0.259132	0.39563	0.56805	0.789275	no
gene743	gene743	mngA	Evo04	Evo04gnd	NOTEST	0.948175	1.24805	0.396446	0	1	1	no
gene744	gene744	mngB	Evo04	Evo04gnd	OK	8.75528	14.0362	0.680923	1.04337	0.1361	0.33824	no
gene742	gene742	mngR	Evo04	Evo04gnd	OK	40.9652	30.2226	-0.438774	-0.629729	0.35905	0.616439	no
gene1147	gene1147	mnmA	Evo04	Evo04gnd	OK	358.919	104.732	-1.77696	-3.2202	5.00E-05	0.000527273	yes
gene2380	gene2380	mnmC	Evo04	Evo04gnd	OK	32.0076	32.1336	0.00566675	0.00990619	0.98865	0.991823	no
gene3788	gene3788	mnmE	Evo04	Evo04gnd	OK	140.683	91.3795	-0.622501	-1.129	0.10725	0.285026	no
gene3823	gene3823	mnmG	Evo04	Evo04gnd	OK	203.285	54.9991	-1.88602	-3.40045	5.00E-05	0.000527273	yes
gene509	gene509	mnmH	Evo04	Evo04gnd	OK	21.3416	16.9901	-0.328972	-0.46714	0.48725	0.731605	no
gene2450	gene2450	mntH	Evo04	Evo04gnd	OK	56.9859	242.32	2.08824	3.69936	5.00E-05	0.000527273	yes
gene1865	gene1865	mntP	Evo04	Evo04gnd	OK	6.90703	2.39975	-1.52518	-0.453323	0.63235	0.826008	no
gene830	gene830	mntR	Evo04	Evo04gnd	OK	215.249	84.5161	-1.34871	-1.82825	0.011	0.0486722	yes
gene829	gene829	mntS	Evo04	Evo04gnd	OK	6508.35	5814.39	-0.162663	-0.252915	0.7358	0.883665	no
gene794	gene794	moaA	Evo04	Evo04gnd	OK	229.319	140.757	-0.704142	-1.29294	0.0653	0.198349	no
gene795	gene795	moaB	Evo04	Evo04gnd	OK	446.611	430.425	-0.0532572	-0.0968751	0.891	0.952471	no
gene796	gene796	moaC	Evo04	Evo04gnd	OK	401.093	353.397	-0.18265	-0.3012	0.6618	0.845498	no
gene797	gene797	moaD	Evo04	Evo04gnd	OK	310.59	357.677	0.203646	0.121466	0.87885	0.945369	no
gene798	gene798	moaE	Evo04	Evo04gnd	OK	367.39	354.338	-0.052189	-0.0942609	0.89635	0.954494	no
gene3936	gene3936	mobA	Evo04	Evo04gnd	OK	69.6932	68.3164	-0.0287867	-0.0381102	0.9564	0.981322	no
gene3935	gene3935	mobB	Evo04	Evo04gnd	OK	47.5317	43.7615	-0.119229	-0.114968	0.87215	0.94508	no
gene2939	gene2939	mocA	Evo04	Evo04gnd	OK	13.2933	19.422	0.546996	0.715105	0.30725	0.564519	no
gene776	gene776	modA	Evo04	Evo04gnd	OK	239.358	1591.06	2.73274	3.74537	5.00E-05	0.000527273	yes
gene777	gene777	modB	Evo04	Evo04gnd	OK	79.4217	519.688	2.71004	1.85743	0.00715	0.034754	yes
gene778	gene778	modC	Evo04	Evo04gnd	OK	48.4488	230.809	2.25216	3.85863	5.00E-05	0.000527273	yes
gene774	gene774	modE	Evo04	Evo04gnd	OK	73.9992	103.115	0.478673	0.822608	0.23075	0.47937	no
gene773	gene773	modF	Evo04	Evo04gnd	OK	241.814	113.044	-1.09701	-1.98545	0.0057	0.0285799	yes
gene840	gene840	moeA	Evo04	Evo04gnd	OK	79.1401	86.5995	0.12995	0.190371	0.7849	0.906307	no
gene839	gene839	moeB	Evo04	Evo04gnd	OK	75.1015	97.8335	0.381488	0.410605	0.5678	0.789275	no
gene8	gene8	mog	Evo04	Evo04gnd	OK	127.719	125.016	-0.0308706	-0.052716	0.9425	0.974117	no
gene3624	gene3624	mokA	Evo04	Evo04gnd	OK	0	18.9623			0.009	0.0414909	yes
gene1454	gene1454	mokB	Evo04	Evo04gnd	OK	240.216	389.309	0.696586	0.68746	0.31155	0.569252	no
gene15	gene15	mokC	Evo04	Evo04gnd	OK	52.4163	94.9328	0.856892	0.958566	0.1967	0.429856	no
gene1938	gene1938	motA	Evo04	Evo04gnd	OK	22.8578	4.36711	-2.38793	-2.17028	0.0047	0.0243923	yes
gene1937	gene1937	motB	Evo04	Evo04gnd	OK	25.4837	4.9673	-2.35904	-2.37539	0.003	0.0170092	yes
gene1353	gene1353	mpaA	Evo04	Evo04gnd	OK	78.9937	145.101	0.877252	1.10698	0.12085	0.309665	no
gene4321	gene4321	mpl	Evo04	Evo04gnd	OK	234.629	143.085	-0.71351	-1.30413	0.066	0.200051	no
gene1358	gene1358	mppA	Evo04	Evo04gnd	OK	38.5427	28.8517	-0.417804	-0.70987	0.2939	0.550117	no
gene2742	gene2742	mprA	Evo04	Evo04gnd	OK	489.423	506.934	0.0507162	0.0926561	0.8946	0.953707	no
gene2264	gene2264	mqo	Evo04	Evo04gnd	OK	594.51	5.04476	-6.88077	-9.80393	5.00E-05	0.000527273	yes
gene3079	gene3079	mqsA	Evo04	Evo04gnd	OK	177.226	633.615	1.83802	3.10632	5.00E-05	0.000527273	yes
gene3080	gene3080	mqsR	Evo04	Evo04gnd	OK	300.293	985.299	1.71419	2.87488	0.00025	0.00214172	yes
gene86	gene86	mraY	Evo04	Evo04gnd	OK	121.243	122.996	0.0207068	0.0118675	0.9862	0.991823	no
gene80	gene80	mraZ	Evo04	Evo04gnd	OK	348.231	314.454	-0.147195	-0.269536	0.69845	0.861912	no
gene3457	gene3457	mrcA	Evo04	Evo04gnd	OK	48.7612	13.9166	-1.80893	-3.09831	5.00E-05	0.000527273	yes
gene146	gene146	mrcB	Evo04	Evo04gnd	OK	110.749	86.2674	-0.360409	-0.657397	0.3479	0.604214	no
gene649	gene649	mrdA	Evo04	Evo04gnd	OK	99.052	33.2955	-1.57286	-2.8047	0.00015	0.00138155	yes
gene648	gene648	mrdB	Evo04	Evo04gnd	OK	85.1506	53.0097	-0.683762	-1.18271	0.09255	0.256109	no
gene3311	gene3311	mreB	Evo04	Evo04gnd	OK	930.989	466.018	-0.998378	-1.69138	0.0171	0.069567	no
gene3310	gene3310	mreC	Evo04	Evo04gnd	OK	196.172	73.6183	-1.41398	-2.22864	0.00155	0.00991446	yes
gene3309	gene3309	mreD	Evo04	Evo04gnd	OK	146.798	85.2817	-0.783528	-0.636903	0.36605	0.622467	no
gene2167	gene2167	mrp	Evo04	Evo04gnd	OK	325.665	147.556	-1.14213	-2.07975	0.00455	0.0237286	yes
gene4442	gene4442	mrr	Evo04	Evo04gnd	OK	120.509	109.321	-0.14057	-0.256616	0.71105	0.868229	no
gene928	gene928	msbA	Evo04	Evo04gnd	OK	202.563	129.886	-0.641122	-1.0105	0.14375	0.351153	no
gene470	gene470	mscK	Evo04	Evo04gnd	OK	79.8734	55.0704	-0.536437	-0.974259	0.166	0.38512	no
gene3351	gene3351	mscL	Evo04	Evo04gnd	OK	208.284	352.541	0.759237	1.23289	0.0858	0.241954	no
gene4248	gene4248	mscM	Evo04	Evo04gnd	OK	36.81	37.6614	0.0329905	0.0608865	0.93425	0.970896	no
gene2988	gene2988	mscS	Evo04	Evo04gnd	OK	693.774	1172.77	0.757381	1.27922	0.0698	0.207898	no
gene4309	gene4309	msrA	Evo04	Evo04gnd	OK	212.28	335.964	0.662338	1.1993	0.0924	0.256024	no
gene1820	gene1820	msrB	Evo04	Evo04gnd	OK	518.411	65.8171	-2.97756	-4.53604	5.00E-05	0.000527273	yes
gene1877	gene1877	msrC	Evo04	Evo04gnd	OK	421.003	547.712	0.379586	0.662552	0.3444	0.600392	no
gene1065	gene1065	msyB	Evo04	Evo04gnd	OK	265.814	720.327	1.43824	2.50318	0.0006	0.00441715	yes
gene2021	gene2021	mtfA	Evo04	Evo04gnd	OK	87.7154	136.379	0.636722	1.11008	0.1173	0.303177	no
gene3268	gene3268	mtgA	Evo04	Evo04gnd	OK	48.1784	86.3387	0.841623	0.456069	0.47725	0.724057	no
gene3676	gene3676	mtlA	Evo04	Evo04gnd	OK	63.804	181.213	1.50596	2.71923	0.00025	0.00214172	yes
gene3677	gene3677	mtlD	Evo04	Evo04gnd	OK	159.183	397.721	1.32107	1.97566	0.0064	0.0318294	yes
gene3678	gene3678	mtlR	Evo04	Evo04gnd	OK	139.578	339.347	1.28169	1.08008	0.1365	0.33877	no
gene156	gene156	mtn	Evo04	Evo04gnd	OK	507.851	556.158	0.131091	0.231238	0.7395	0.885868	no
gene3219	gene3219	mtr	Evo04	Evo04gnd	OK	28.5898	58.5066	1.0331	1.67849	0.02135	0.0831526	no
gene3129	gene3129	mug	Evo04	Evo04gnd	OK	196.055	282.127	0.525085	0.940394	0.18075	0.408418	no
gene938	gene938	mukB	Evo04	Evo04gnd	OK	196.058	152.586	-0.361661	-0.485617	0.46285	0.715411	no
gene937	gene937	mukE	Evo04	Evo04gnd	OK	197.167	136.56	-0.529881	-0.239058	0.4298	0.685763	no
gene936	gene936	mukF	Evo04	Evo04gnd	OK	95.5813	66.8076	-0.516715	-0.244109	0.52195	0.760424	no
gene3249	gene3249	murA	Evo04	Evo04gnd	OK	415.862	198.86	-1.06436	-1.8821	0.00905	0.0415874	yes
gene4052	gene4052	murB	Evo04	Evo04gnd	OK	157.233	102.678	-0.614784	-0.909509	0.188	0.418298	no
gene90	gene90	murC	Evo04	Evo04gnd	OK	207.61	202.374	-0.0368468	-0.0477664	0.9441	0.974526	no
gene87	gene87	murD	Evo04	Evo04gnd	OK	167.529	184.631	0.140232	0.154007	0.82275	0.924409	no
gene84	gene84	murE	Evo04	Evo04gnd	OK	213.714	173.161	-0.303564	-0.258956	0.7185	0.87261	no
gene85	gene85	murF	Evo04	Evo04gnd	OK	196.855	202.845	0.0432505	0.0362682	0.95845	0.982251	no
gene89	gene89	murG	Evo04	Evo04gnd	OK	133.636	159.55	0.255695	0.220338	0.75585	0.895043	no
gene4047	gene4047	murI	Evo04	Evo04gnd	OK	130.255	114.425	-0.186933	-0.145248	0.82765	0.925721	no
gene1082	gene1082	murJ	Evo04	Evo04gnd	OK	55.5248	23.8202	-1.22095	-2.04152	0.0045	0.0235824	yes
gene2488	gene2488	murP	Evo04	Evo04gnd	OK	8.28885	13.3568	0.688333	0.9439	0.175	0.399309	no
gene2487	gene2487	murQ	Evo04	Evo04gnd	OK	27.4355	27.7928	0.0186695	0.0270589	0.969	0.984239	no
gene2486	gene2486	murR	Evo04	Evo04gnd	OK	12.9155	14.0332	0.119748	0.15764	0.82665	0.925721	no
gene2893	gene2893	mutH	Evo04	Evo04gnd	OK	45.8981	54.8478	0.256998	0.38378	0.5932	0.803802	no
gene4260	gene4260	mutL	Evo04	Evo04gnd	OK	94.8835	99.8547	0.0736732	0.0585845	0.93035	0.969213	no
gene3713	gene3713	mutM	Evo04	Evo04gnd	OK	48.2181	16.6007	-1.53833	-2.19711	0.0034	0.0187568	yes
gene2792	gene2792	mutS	Evo04	Evo04gnd	OK	102.048	58.9846	-0.790839	-1.42328	0.0495	0.15974	no
gene98	gene98	mutT	Evo04	Evo04gnd	OK	119.665	46.885	-1.3518	-1.86201	0.01135	0.04981	yes
gene3023	gene3023	mutY	Evo04	Evo04gnd	OK	84.7093	27.9978	-1.59721	-2.60011	0.00045	0.00348628	yes
gene3157	gene3157	mzrA	Evo04	Evo04gnd	OK	100.589	131.561	0.38726	0.571381	0.4055	0.662493	no
gene2032	gene2032	nac	Evo04	Evo04gnd	OK	11.8062	59.5846	2.33539	3.16011	5.00E-05	0.000527273	yes
gene763	gene763	nadA	Evo04	Evo04gnd	OK	409.473	480.773	0.231586	0.410359	0.54685	0.777534	no
gene2640	gene2640	nadB	Evo04	Evo04gnd	OK	166.861	162.509	-0.0381236	-0.0645918	0.92765	0.968728	no
gene106	gene106	nadC	Evo04	Evo04gnd	OK	167.31	110.488	-0.598639	-1.07986	0.12475	0.315521	no
gene653	gene653	nadD	Evo04	Evo04gnd	OK	150.927	96.7968	-0.640823	-1.09891	0.11265	0.295386	no
gene1782	gene1782	nadE	Evo04	Evo04gnd	OK	476.771	628.588	0.398818	0.699218	0.3132	0.570566	no
gene2680	gene2680	nadK	Evo04	Evo04gnd	OK	108.5	146.982	0.437936	0.791077	0.2626	0.515786	no
gene4483	gene4483	nadR	Evo04	Evo04gnd	OK	140.87	118.89	-0.244733	-0.447886	0.5135	0.754258	no
gene687	gene687	nagA	Evo04	Evo04gnd	OK	100.561	137.236	0.448593	0.823347	0.24185	0.49494	no
gene688	gene688	nagB	Evo04	Evo04gnd	OK	155.979	166.425	0.0935203	0.171098	0.8113	0.917364	no
gene686	gene686	nagC	Evo04	Evo04gnd	OK	135.783	153.797	0.179718	0.33071	0.63405	0.827156	no
gene689	gene689	nagE	Evo04	Evo04gnd	OK	82.9948	94.0352	0.180179	0.328181	0.64355	0.834476	no
gene1133	gene1133	nagK	Evo04	Evo04gnd	OK	127.83	168.693	0.400171	0.738813	0.29945	0.553983	no
gene1121	gene1121	nagZ	Evo04	Evo04gnd	OK	117.346	99.0247	-0.244911	-0.445523	0.5207	0.759376	no
gene3286	gene3286	nanA	Evo04	Evo04gnd	OK	22.512	9.8653	-1.19026	-1.61446	0.0269	0.09953	no
gene4403	gene4403	nanC	Evo04	Evo04gnd	OK	2.57112	0.282581	-3.18566	-1.52279	0.18705	0.417265	no
gene3284	gene3284	nanE	Evo04	Evo04gnd	OK	9.87875	17.4206	0.818395	0.532012	0.4464	0.699841	no
gene3283	gene3283	nanK	Evo04	Evo04gnd	OK	14.537	32.9379	1.18002	1.13422	0.10555	0.282347	no
gene4402	gene4402	nanM	Evo04	Evo04gnd	OK	8.14799	16.3138	1.00157	1.33444	0.06045	0.187059	no
gene3287	gene3287	nanR	Evo04	Evo04gnd	OK	113.254	144.399	0.350502	0.630945	0.3707	0.627383	no
gene4401	gene4401	nanS	Evo04	Evo04gnd	OK	2.60282	4.203	0.691343	0.787339	0.26395	0.51692	no
gene3285	gene3285	nanT	Evo04	Evo04gnd	OK	3.51445	6.90454	0.974247	1.26872	0.076	0.222348	no
gene2260	gene2260	napA	Evo04	Evo04gnd	OK	19.9293	8.69355	-1.19687	-1.751	0.0151	0.063044	no
gene2257	gene2257	napB	Evo04	Evo04gnd	OK	14.0839	9.14819	-0.622487	-0.395439	0.58685	0.800065	no
gene2256	gene2256	napC	Evo04	Evo04gnd	OK	31.7469	60.548	0.931462	1.32389	0.0603	0.18673	no
gene2261	gene2261	napD	Evo04	Evo04gnd	OK	12.5757	10.3107	-0.286491	-0.0737147	0.87015	0.944457	no
gene2262	gene2262	napF	Evo04	Evo04gnd	OK	15.835	6.31766	-1.32565	-0.604654	0.556	0.782154	no
gene2259	gene2259	napG	Evo04	Evo04gnd	OK	11.0902	5.99741	-0.88688	-0.707814	0.32685	0.583723	no
gene2258	gene2258	napH	Evo04	Evo04gnd	OK	8.50918	3.99379	-1.09126	-0.832	0.2593	0.511921	no
gene1247	gene1247	narG	Evo04	Evo04gnd	OK	4.51357	41.8391	3.21251	3.62675	0.0001	0.000971041	yes
gene1248	gene1248	narH	Evo04	Evo04gnd	OK	7.66892	38.8688	2.34152	1.79123	0.02005	0.0788046	no
gene1250	gene1250	narI	Evo04	Evo04gnd	OK	7.56856	43.208	2.51321	1.16681	0.24595	0.498034	no
gene1249	gene1249	narJ	Evo04	Evo04gnd	OK	7.59327	41.6347	2.45499	1.24898	0.1809	0.408429	no
gene1246	gene1246	narK	Evo04	Evo04gnd	OK	1.48038	38.4729	4.6998	5.95596	5.00E-05	0.000527273	yes
gene1244	gene1244	narL	Evo04	Evo04gnd	OK	199.217	360.518	0.855727	1.1488	0.10155	0.275333	no
gene2247	gene2247	narP	Evo04	Evo04gnd	OK	121.165	78.1256	-0.633106	-1.03004	0.14265	0.34966	no
gene2528	gene2528	narQ	Evo04	Evo04gnd	OK	22.7455	40.2929	0.824943	1.39031	0.04955	0.159781	no
gene1504	gene1504	narU	Evo04	Evo04gnd	OK	0.607296	4.05199	2.73816	2.60621	0.00645	0.0318566	yes
gene1500	gene1500	narV	Evo04	Evo04gnd	OK	5.17916	6.49003	0.325507	0.151309	0.86605	0.942336	no
gene1501	gene1501	narW	Evo04	Evo04gnd	OK	4.22388	6.80886	0.688845	0.309548	0.5621	0.78738	no
gene1245	gene1245	narX	Evo04	Evo04gnd	OK	49.5923	71.5243	0.528318	0.604118	0.39455	0.652566	no
gene1502	gene1502	narY	Evo04	Evo04gnd	OK	5.88572	6.34628	0.108691	0.0798905	0.90815	0.957685	no
gene1503	gene1503	narZ	Evo04	Evo04gnd	OK	5.13779	5.81792	0.179357	0.216845	0.7572	0.895043	no
gene1123	gene1123	ndh	Evo04	Evo04gnd	OK	423.665	172.249	-1.29843	-2.24053	0.0017	0.0106517	yes
gene2579	gene2579	ndk	Evo04	Evo04gnd	OK	1205.83	32.8533	-5.19784	-7.75466	5.00E-05	0.000527273	yes
gene727	gene727	nei	Evo04	Evo04gnd	OK	33.8187	61.3198	0.858533	1.06169	0.1382	0.341089	no
gene1689	gene1689	nemA	Evo04	Evo04gnd	OK	62.5875	59.4953	-0.0730984	-0.127075	0.85005	0.933815	no
gene1688	gene1688	nemR	Evo04	Evo04gnd	OK	30.0452	22.2105	-0.435891	-0.584522	0.4091	0.665919	no
gene3742	gene3742	nepI	Evo04	Evo04gnd	OK	45.863	10.8404	-2.08092	-3.0797	0.00035	0.00282368	yes
gene4079	gene4079	nfi	Evo04	Evo04gnd	OK	116.179	128.455	0.144906	0.253585	0.71395	0.869544	no
gene2213	gene2213	nfo	Evo04	Evo04gnd	OK	137.498	184.841	0.426879	0.783589	0.2643	0.517271	no
gene580	gene580	nfrA	Evo04	Evo04gnd	OK	18.1574	16.7018	-0.12055	-0.184842	0.7875	0.907369	no
gene581	gene581	nfrB	Evo04	Evo04gnd	OK	6.58651	7.63156	0.212464	0.177498	0.80415	0.914766	no
gene865	gene865	nfsA	Evo04	Evo04gnd	OK	90.0122	64.5809	-0.479012	-0.745006	0.2796	0.53359	no
gene590	gene590	nfsB	Evo04	Evo04gnd	OK	661.538	368.882	-0.842666	-1.53738	0.0309	0.110519	no
gene3475	gene3475	nfuA	Evo04	Evo04gnd	OK	1177.44	245.939	-2.25929	-3.98323	5.00E-05	0.000527273	yes
gene18	gene18	nhaA	Evo04	Evo04gnd	OK	39.0915	98.7981	1.33763	2.26994	0.00145	0.00940091	yes
gene1203	gene1203	nhaB	Evo04	Evo04gnd	OK	145.095	112.569	-0.366186	-0.673196	0.3336	0.590305	no
gene19	gene19	nhaR	Evo04	Evo04gnd	OK	41.4485	97.9818	1.24119	2.04114	0.0064	0.0318294	yes
gene1498	gene1498	nhoA	Evo04	Evo04gnd	OK	17.8488	15.6139	-0.193	-0.258585	0.71505	0.870322	no
gene3536	gene3536	nikA	Evo04	Evo04gnd	OK	2.73059	215.079	6.29951	5.20808	0.0001	0.000971041	yes
gene3537	gene3537	nikB	Evo04	Evo04gnd	OK	1.91404	107.355	5.80962	2.92363	0.17605	0.401065	no
gene3538	gene3538	nikC	Evo04	Evo04gnd	OK	1.79038	81.9607	5.51659	2.55216	0.15375	0.366405	no
gene3539	gene3539	nikD	Evo04	Evo04gnd	OK	4.50189	128.306	4.83291	2.43765	0.01005	0.0452619	yes
gene3540	gene3540	nikE	Evo04	Evo04gnd	OK	4.58072	126.678	4.78945	2.62461	0.0037	0.0201528	yes
gene3541	gene3541	nikR	Evo04	Evo04gnd	OK	141.062	180.296	0.354037	0.559301	0.41625	0.67306	no
gene555	gene555	ninE	Evo04	Evo04gnd	OK	4.71577	9.9825	1.08191	0.391804	0.4456	0.699841	no
gene3427	gene3427	nirB	Evo04	Evo04gnd	OK	8.05193	159.598	4.30896	6.32978	5.00E-05	0.000527273	yes
gene3429	gene3429	nirC	Evo04	Evo04gnd	OK	17.4652	44.507	1.34955	1.88054	0.00935	0.0426917	yes
gene3428	gene3428	nirD	Evo04	Evo04gnd	OK	7.66234	229.826	4.90661	1.75865	0.50415	0.745593	no
gene3740	gene3740	nlpA	Evo04	Evo04gnd	OK	177.638	149.503	-0.248762	-0.450848	0.5184	0.757825	no
gene1750	gene1750	nlpC	Evo04	Evo04gnd	OK	313.295	387.354	0.30613	0.551849	0.4336	0.688498	no
gene2801	gene2801	nlpD	Evo04	Evo04gnd	OK	578.809	426.574	-0.440291	-0.737306	0.28845	0.54371	no
gene190	gene190	nlpE	Evo04	Evo04gnd	OK	80.4949	118.783	0.561353	0.958855	0.1589	0.374226	no
gene3222	gene3222	nlpI	Evo04	Evo04gnd	OK	953.323	1232.49	0.370544	0.612614	0.3731	0.629955	no
gene560	gene560	nmpC	Evo04	Evo04gnd	OK	361.03	338.141	-0.0944944	-0.125607	0.8596	0.939791	no
gene4257	gene4257	nnr	Evo04	Evo04gnd	OK	59.5073	94.6935	0.670198	0.877926	0.218	0.460113	no
gene570	gene570	nohD	Evo04	Evo04gnd	OK	0.738763	4.03449	2.4492	0.954417	0.21525	0.457007	no
gene1583	gene1583	nohQ	Evo04	Evo04gnd	OK	12.6289	9.78095	-0.368684	-0.0765503	0.8784	0.945122	no
gene2768	gene2768	norR	Evo04	Evo04gnd	OK	26.584	20.3037	-0.388817	-0.346749	0.60765	0.811223	no
gene2769	gene2769	norV	Evo04	Evo04gnd	OK	7.76923	10.5169	0.436859	0.501278	0.48145	0.727344	no
gene2770	gene2770	norW	Evo04	Evo04gnd	OK	4.43005	6.70854	0.598675	0.407429	0.5765	0.796119	no
gene3266	gene3266	npr	Evo04	Evo04gnd	OK	365.418	723.761	0.985966	0.663177	0.31675	0.574472	no
gene2288	gene2288	nrdA	Evo04	Evo04gnd	OK	352.797	78.0133	-2.17705	-3.58713	5.00E-05	0.000527273	yes
gene2289	gene2289	nrdB	Evo04	Evo04gnd	OK	356.304	209.242	-0.767934	-1.22772	0.0776	0.22504	no
gene4326	gene4326	nrdD	Evo04	Evo04gnd	OK	16.6605	69.8847	2.06855	3.45425	5.00E-05	0.000527273	yes
gene2734	gene2734	nrdE	Evo04	Evo04gnd	OK	17.9297	119.974	2.74229	3.67206	5.00E-05	0.000527273	yes
gene2735	gene2735	nrdF	Evo04	Evo04gnd	OK	10.2295	95.78	3.22699	4.78558	5.00E-05	0.000527273	yes
gene4325	gene4325	nrdG	Evo04	Evo04gnd	OK	13.5908	50.8039	1.90231	2.46853	0.0014	0.00913191	yes
gene2732	gene2732	nrdH	Evo04	Evo04gnd	OK	71.7577	1177.41	4.03634	1.99144	0.14675	0.355647	no
gene2733	gene2733	nrdI	Evo04	Evo04gnd	OK	44.0965	475.54	3.43083	2.48175	0.002	0.0123156	yes
gene418	gene418	nrdR	Evo04	Evo04gnd	OK	337.317	289.463	-0.220727	-0.398673	0.5728	0.793051	no
gene4154	gene4154	nrfA	Evo04	Evo04gnd	OK	6.42108	30.6901	2.25689	3.06717	0.0002	0.00178462	yes
gene4155	gene4155	nrfB	Evo04	Evo04gnd	OK	2.52177	12.5704	2.31752	1.58901	0.0435	0.144283	no
gene4156	gene4156	nrfC	Evo04	Evo04gnd	OK	1.65998	9.05285	2.44721	1.61384	0.06175	0.189714	no
gene4157	gene4157	nrfD	Evo04	Evo04gnd	OK	1.47523	4.67613	1.66438	1.05431	0.1552	0.368632	no
gene4158	gene4158	nrfE	Evo04	Evo04gnd	OK	2.43081	3.78951	0.640577	0.64652	0.36025	0.617243	no
gene4159	gene4159	nrfF	Evo04	Evo04gnd	OK	5.12169	4.90616	-0.0620245	-0.0278754	0.708	0.867467	no
gene4160	gene4160	nrfG	Evo04	Evo04gnd	OK	4.08015	7.23396	0.826163	0.503492	0.4835	0.729157	no
gene4268	gene4268	nsrR	Evo04	Evo04gnd	OK	158.191	160.691	0.0226195	0.0366063	0.95815	0.982229	no
gene1672	gene1672	nth	Evo04	Evo04gnd	OK	79.7137	36.1164	-1.14217	-1.34969	0.06125	0.188583	no
gene1913	gene1913	nudB	Evo04	Evo04gnd	OK	441.818	570.995	0.370026	0.681416	0.33145	0.587802	no
gene4077	gene4077	nudC	Evo04	Evo04gnd	OK	130.492	69.5638	-0.907549	-1.54477	0.0323	0.114288	no
gene3458	gene3458	nudE	Evo04	Evo04gnd	OK	386.27	111.026	-1.79871	-3.12233	5.00E-05	0.000527273	yes
gene3092	gene3092	nudF	Evo04	Evo04gnd	OK	170.182	118.759	-0.519042	-0.898304	0.19215	0.423361	no
gene1801	gene1801	nudG	Evo04	Evo04gnd	OK	87.5508	60.9067	-0.52352	-0.63875	0.3664	0.622561	no
gene2306	gene2306	nudI	Evo04	Evo04gnd	OK	18.1196	44.9755	1.31159	1.6758	0.02325	0.0884654	no
gene1148	gene1148	nudJ	Evo04	Evo04gnd	OK	58.8274	63.0843	0.100793	0.142541	0.8319	0.928612	no
gene2526	gene2526	nudK	Evo04	Evo04gnd	OK	83.945	97.7257	0.219294	0.351903	0.60785	0.811223	no
gene1857	gene1857	nudL	Evo04	Evo04gnd	OK	86.6963	84.3173	-0.0401413	-0.0639823	0.92325	0.966432	no
gene2344	gene2344	nuoA	Evo04	Evo04gnd	OK	765.749	449.295	-0.769209	-1.36345	0.0506	0.162556	no
gene2343	gene2343	nuoB	Evo04	Evo04gnd	OK	888.793	399.257	-1.15453	-2.02564	0.0055	0.0277066	yes
gene2342	gene2342	nuoC	Evo04	Evo04gnd	OK	673.437	153.588	-2.13247	-3.52185	5.00E-05	0.000527273	yes
gene2341	gene2341	nuoE	Evo04	Evo04gnd	OK	925.147	329.179	-1.49081	-1.39735	0.04485	0.147733	no
gene2340	gene2340	nuoF	Evo04	Evo04gnd	OK	578.196	170.279	-1.76366	-2.42694	0.00055	0.00409116	yes
gene2339	gene2339	nuoG	Evo04	Evo04gnd	OK	589.801	196.271	-1.58738	-2.18909	0.0021	0.0128028	yes
gene2338	gene2338	nuoH	Evo04	Evo04gnd	OK	327.681	179.64	-0.867186	-0.508099	0.42585	0.683015	no
gene2337	gene2337	nuoI	Evo04	Evo04gnd	OK	325.052	154.509	-1.07298	-1.84832	0.0092	0.0421413	yes
gene2336	gene2336	nuoJ	Evo04	Evo04gnd	OK	291.429	192.2	-0.600538	-0.427799	0.53515	0.768254	no
gene2335	gene2335	nuoK	Evo04	Evo04gnd	OK	284.368	155.701	-0.868984	-0.37478	0.6924	0.858524	no
gene2334	gene2334	nuoL	Evo04	Evo04gnd	OK	242.505	93.7323	-1.3714	-1.94284	0.00645	0.0318566	yes
gene2333	gene2333	nuoM	Evo04	Evo04gnd	OK	335.452	130.035	-1.3672	-2.45682	0.00085	0.00600033	yes
gene2332	gene2332	nuoN	Evo04	Evo04gnd	OK	407.917	152.442	-1.42001	-2.52127	0.0009	0.00631176	yes
gene2451	gene2451	nupC	Evo04	Evo04gnd	OK	186.986	104.853	-0.834565	-1.51005	0.0313	0.111763	no
gene3026	gene3026	nupG	Evo04	Evo04gnd	OK	24.9106	35.4818	0.510317	0.807147	0.2532	0.503351	no
gene2215	gene2215	nupX	Evo04	Evo04gnd	OK	1.41957	2.76	0.95921	1.03198	0.15055	0.361995	no
gene3229	gene3229	nusA	Evo04	Evo04gnd	OK	827.758	488.808	-0.75994	-1.23239	0.0759	0.222348	no
gene421	gene421	nusB	Evo04	Evo04gnd	OK	1110.65	624.046	-0.831678	-1.53484	0.02985	0.108298	no
gene4061	gene4061	nusG	Evo04	Evo04gnd	OK	1592.37	883.507	-0.849861	-1.41816	0.0399	0.135483	no
gene3243	gene3243	obgE	Evo04	Evo04gnd	OK	303.797	141.472	-1.10259	-2.01333	0.0054	0.0272668	yes
gene2138	gene2138	ogrK	Evo04	Evo04gnd	OK	151.832	241.044	0.666814	0.87862	0.22605	0.473041	no
gene1364	gene1364	ogt	Evo04	Evo04gnd	OK	66.734	79.2505	0.247999	0.36785	0.59405	0.80453	no
gene2628	gene2628	ohsC	Evo04	Evo04gnd	NOTEST	0	0	0	0	1	1	no
gene971	gene971	ompA	Evo04	Evo04gnd	OK	17356.9	15347.6	-0.177492	-0.183346	0.79565	0.911191	no
gene2269	gene2269	ompC	Evo04	Evo04gnd	OK	2794.47	16201.6	2.53549	2.96047	0.00035	0.00282368	yes
gene943	gene943	ompF	Evo04	Evo04gnd	OK	18868.8	3111.46	-2.60034	-2.84006	0.0001	0.000971041	yes
gene1346	gene1346	ompG	Evo04	Evo04gnd	NOTEST	0.661529	0.533663	-0.309875	0	1	1	no
gene3956	gene3956	ompL	Evo04	Evo04gnd	OK	2.14276	0.939564	-1.18941	-0.904537	0.2277	0.475798	no
gene1408	gene1408	ompN	Evo04	Evo04gnd	OK	2.37096	0.883508	-1.42416	-1.31858	0.07185	0.212529	no
gene3466	gene3466	ompR	Evo04	Evo04gnd	OK	248.16	464.427	0.904179	1.36656	0.05245	0.167124	no
gene576	gene576	ompT	Evo04	Evo04gnd	OK	2249.74	2485.38	0.143708	0.208268	0.7537	0.894028	no
gene1279	gene1279	ompW	Evo04	Evo04gnd	OK	8.48408	388.722	5.51784	8.05458	5.00E-05	0.000527273	yes
gene827	gene827	ompX	Evo04	Evo04gnd	OK	5537.25	10068.9	0.862667	1.20785	0.07915	0.227536	no
gene2899	gene2899	omrA	Evo04	Evo04gnd	OK	926.489	4643.57	2.32539	4.19389	0.0167	0.0683283	no
gene2900	gene2900	omrB	Evo04	Evo04gnd	OK	462.207	491.152	0.0876312	0.0511987	0.86935	0.944457	no
gene4450	gene4450	opgB	Evo04	Evo04gnd	OK	84.3319	26.0737	-1.69349	-2.99908	5.00E-05	0.000527273	yes
gene1061	gene1061	opgC	Evo04	Evo04gnd	OK	21.8228	2.46003	-3.14909	-3.88174	5.00E-05	0.000527273	yes
gene1459	gene1459	opgD	Evo04	Evo04gnd	OK	130.884	61.0174	-1.10099	-2.01514	0.0051	0.0261208	yes
gene1062	gene1062	opgG	Evo04	Evo04gnd	OK	341.05	241.723	-0.49663	-0.57622	0.415	0.672397	no
gene1063	gene1063	opgH	Evo04	Evo04gnd	OK	164.457	133.493	-0.300951	-0.331851	0.63645	0.829027	no
gene1265	gene1265	oppA	Evo04	Evo04gnd	OK	1040.45	5787.03	2.47561	2.93669	0.00025	0.00214172	yes
gene1266	gene1266	oppB	Evo04	Evo04gnd	OK	162.527	980.028	2.59215	4.36111	5.00E-05	0.000527273	yes
gene1267	gene1267	oppC	Evo04	Evo04gnd	OK	141.614	661.507	2.22379	3.74951	5.00E-05	0.000527273	yes
gene1268	gene1268	oppD	Evo04	Evo04gnd	OK	218.726	840.804	1.94265	1.92229	0.01195	0.0520176	no
gene1269	gene1269	oppF	Evo04	Evo04gnd	OK	247.817	847.883	1.77459	1.82488	0.0176	0.0707296	no
gene4251	gene4251	orn	Evo04	Evo04gnd	OK	229.847	233.27	0.0213276	0.0387588	0.95455	0.981322	no
gene1308	gene1308	osmB	Evo04	Evo04gnd	OK	2161.17	1520.49	-0.507274	-0.869276	0.2306	0.47937	no
gene1516	gene1516	osmC	Evo04	Evo04gnd	OK	190.729	998.829	2.38872	4.06818	5.00E-05	0.000527273	yes
gene1781	gene1781	osmE	Evo04	Evo04gnd	OK	428.874	2858.81	2.73679	4.6594	5.00E-05	0.000527273	yes
gene2185	gene2185	osmF	Evo04	Evo04gnd	OK	33.1435	148.004	2.15883	3.51353	5.00E-05	0.000527273	yes
gene4468	gene4468	osmY	Evo04	Evo04gnd	OK	432.474	310.312	-0.478895	-0.871964	0.2203	0.463494	no
gene1944	gene1944	otsA	Evo04	Evo04gnd	OK	39.1763	202.784	2.37189	3.38271	5.00E-05	0.000527273	yes
gene1945	gene1945	otsB	Evo04	Evo04gnd	OK	31.353	183.362	2.54802	2.1657	0.00685	0.0335236	yes
gene1162	gene1162	oweE	Evo04	Evo04gnd	OK	10.0724	14.785	0.553724	0.402839	0.57435	0.794172	no
gene2413	gene2413	oweS	Evo04	Evo04gnd	NOTEST	0.65824	0.455793	-0.530235	0	1	1	no
gene2431	gene2431	oxc	Evo04	Evo04gnd	OK	1.83326	5.35031	1.54521	1.91894	0.0082	0.0384638	yes
gene4041	gene4041	oxyR	Evo04	Evo04gnd	OK	308.904	255.291	-0.275014	-0.362247	0.5777	0.797007	no
gene4040	gene4040	oxyS	Evo04	Evo04gnd	OK	683.686	81.4893	-3.06865	-3.70792	0.10285	0.27798	no
gene1421	gene1421	paaA	Evo04	Evo04gnd	OK	1.8544	0.649639	-1.51324	-1.21395	0.1168	0.302538	no
gene1422	gene1422	paaB	Evo04	Evo04gnd	OK	1.76339	3.53023	1.00141	0.596827	0.4369	0.691339	no
gene1423	gene1423	paaC	Evo04	Evo04gnd	OK	2.52765	2.42737	-0.0584032	-0.0560836	0.947	0.977049	no
gene1424	gene1424	paaD	Evo04	Evo04gnd	OK	2.8576	2.34493	-0.285261	-0.216061	0.7545	0.894305	no
gene1425	gene1425	paaE	Evo04	Evo04gnd	OK	3.42737	3.22129	-0.0894617	-0.0816213	0.90705	0.956971	no
gene1426	gene1426	paaF	Evo04	Evo04gnd	OK	1.76525	2.38046	0.431365	0.21395	0.76445	0.897541	no
gene1427	gene1427	paaG	Evo04	Evo04gnd	OK	2.36048	2.00523	-0.235313	-0.148435	0.82355	0.924824	no
gene1428	gene1428	paaH	Evo04	Evo04gnd	OK	3.23087	4.17877	0.371154	0.222999	0.7238	0.875578	no
gene1429	gene1429	paaI	Evo04	Evo04gnd	OK	6.23965	7.01599	0.169181	0.0700908	0.8268	0.925721	no
gene1430	gene1430	paaJ	Evo04	Evo04gnd	OK	15.2943	7.85643	-0.961052	-1.07793	0.12465	0.315521	no
gene1431	gene1431	paaK	Evo04	Evo04gnd	OK	15.6467	10.5238	-0.572203	-0.792664	0.25655	0.508362	no
gene1432	gene1432	paaX	Evo04	Evo04gnd	OK	39.7948	53.4201	0.424801	0.52569	0.4546	0.706324	no
gene1433	gene1433	paaY	Evo04	Evo04gnd	OK	75.0173	83.3324	0.151654	0.181471	0.79075	0.908918	no
gene1420	gene1420	paaZ	Evo04	Evo04gnd	OK	1.9182	1.27934	-0.584358	-0.689812	0.337	0.593275	no
gene3422	gene3422	pabA	Evo04	Evo04gnd	OK	42.6181	67.0843	0.654509	0.951026	0.15795	0.373099	no
gene1856	gene1856	pabB	Evo04	Evo04gnd	OK	50.8326	12.707	-2.00013	-3.08906	5.00E-05	0.000527273	yes
gene1110	gene1110	pabC	Evo04	Evo04gnd	OK	65.2792	53.9626	-0.274663	-0.445599	0.52485	0.761547	no
gene637	gene637	pagP	Evo04	Evo04gnd	OK	7.4617	17.4214	1.22328	1.48126	0.0398	0.135358	no
gene754	gene754	pal	Evo04	Evo04gnd	OK	6557.03	2574.58	-1.34871	-2.0438	0.0047	0.0243923	yes
gene131	gene131	panB	Evo04	Evo04gnd	OK	571.733	708.06	0.30853	0.544198	0.4395	0.693505	no
gene130	gene130	panC	Evo04	Evo04gnd	OK	691.928	922.657	0.415172	0.708264	0.315	0.572569	no
gene128	gene128	panD	Evo04	Evo04gnd	OK	2968.3	1123.15	-1.40209	-2.46314	0.0004	0.00316169	yes
gene430	gene430	panE	Evo04	Evo04gnd	OK	119.362	149.727	0.326986	0.456242	0.5261	0.762845	no
gene3319	gene3319	panF	Evo04	Evo04gnd	OK	43.3495	21.5638	-1.0074	-1.52692	0.0324	0.114548	no
gene3519	gene3519	panM	Evo04	Evo04gnd	OK	63.3477	86.5322	0.449944	0.618024	0.3737	0.630472	no
gene295	gene295	paoA	Evo04	Evo04gnd	OK	5.3725	15.0114	1.48239	0.909202	0.22525	0.471827	no
gene294	gene294	paoB	Evo04	Evo04gnd	OK	3.75217	8.09655	1.10958	0.622291	0.3752	0.631929	no
gene293	gene293	paoC	Evo04	Evo04gnd	OK	4.61739	10.1701	1.13918	1.24549	0.0846	0.239514	no
gene292	gene292	paoD	Evo04	Evo04gnd	OK	5.2904	11.2756	1.09175	1.267	0.0735	0.216366	no
gene3077	gene3077	parC	Evo04	Evo04gnd	OK	195.876	59.3352	-1.72298	-3.01654	5.00E-05	0.000527273	yes
gene3088	gene3088	parE	Evo04	Evo04gnd	OK	196.78	134.057	-0.553745	-1.00338	0.14695	0.355931	no
gene3134	gene3134	patA	Evo04	Evo04gnd	OK	113.417	98.155	-0.208507	-0.377095	0.58855	0.800906	no
gene1479	gene1479	patD	Evo04	Evo04gnd	OK	9.27053	9.9622	0.103812	0.138996	0.84025	0.931832	no
gene577	gene577	pauD	Evo04	Evo04gnd	NOTEST	0	0	0	0	1	1	no
gene2421	gene2421	pawZ	Evo04	Evo04gnd	NOTEST	0	0	0	0	1	1	no
gene2919	gene2919	pbl	Evo04	Evo04gnd	NOTEST	1.05109	0.485003	-1.11582	0	1	1	no
gene2580	gene2580	pbpC	Evo04	Evo04gnd	OK	13.104	14.1279	0.108539	0.167981	0.81535	0.92019	no
gene2188	gene2188	pbpG	Evo04	Evo04gnd	OK	152.664	96.1296	-0.667305	-1.21098	0.0863	0.243204	no
gene3464	gene3464	pck	Evo04	Evo04gnd	OK	105.391	217.72	1.04672	1.87508	0.00855	0.0398011	yes
gene2802	gene2802	pcm	Evo04	Evo04gnd	OK	170.112	183.364	0.108228	0.0645841	0.92595	0.968287	no
gene140	gene140	pcnB	Evo04	Evo04gnd	OK	547.653	151.777	-1.85131	-3.00021	0.00015	0.00138155	yes
[truncated: 60,959 more rows]
