# Supplementary material for: Growth Adaptation of gnd and sdhCB Escherichia coli Deletion Strains Diverges From a Similar Initial Perturbation of the Transcriptome
Source: Front Microbiol. 2018 Aug 7;9:1793. doi: 10.3389/fmicb.2018.01793 (PMC6090065; doi:10.3389/fmicb.2018.01793)
Supplement: Supplementary file 1 [file Data_Sheet_1.ZIP › Table_S5_geneCount_gndSdhCB.csv]

id	analysis_id	experiment_id	sample_name	tracking_id	class_code	nearest_ref_id	gene_id	gene_short_name	tss_id	locus	length	value	value_units	used_	comment_
1273044	ALEsKOs01_RNASequencing_0_evo04_0_11_evo04gnd	ALEsKOs01	140813_11_OxicEvo04gndEvo03EPEcoliGlcM9_Broth-2	gene1437	-	-	gene1437	insC1	-	gi|556503834|ref|NC_000913.3|:1465391-1474013		84.6371	count	t
1268157	ALEsKOs01_RNASequencing_0_evo04_0_11_evo04gnd	ALEsKOs01	140715_0_OxicEvo04gndEcoliGlcM9_Broth-1	gene0	-	-	gene0	thrL	-	gi|556503834|ref|NC_000913.3|:189-255		46.2675	count	t
1268158	ALEsKOs01_RNASequencing_0_evo04_0_11_evo04gnd	ALEsKOs01	140715_0_OxicEvo04gndEcoliGlcM9_Broth-2	gene0	-	-	gene0	thrL	-	gi|556503834|ref|NC_000913.3|:189-255		29.7853	count	t
1268159	ALEsKOs01_RNASequencing_0_evo04_0_11_evo04gnd	ALEsKOs01	140812_11_OxicEvo04gndEvo01EPEcoliGlcM9_Broth-1	gene0	-	-	gene0	thrL	-	gi|556503834|ref|NC_000913.3|:189-255		33.5937	count	t
1268160	ALEsKOs01_RNASequencing_0_evo04_0_11_evo04gnd	ALEsKOs01	140812_11_OxicEvo04gndEvo02EPEcoliGlcM9_Broth-2	gene0	-	-	gene0	thrL	-	gi|556503834|ref|NC_000913.3|:189-255		106.323	count	t
1268161	ALEsKOs01_RNASequencing_0_evo04_0_11_evo04gnd	ALEsKOs01	140812_11_OxicEvo04gndEvo01EPEcoliGlcM9_Broth-2	gene0	-	-	gene0	thrL	-	gi|556503834|ref|NC_000913.3|:189-255		38.5689	count	t
1268163	ALEsKOs01_RNASequencing_0_evo04_0_11_evo04gnd	ALEsKOs01	140812_11_OxicEvo04gndEvo02EPEcoliGlcM9_Broth-1	gene0	-	-	gene0	thrL	-	gi|556503834|ref|NC_000913.3|:189-255		37.8179	count	t
1268156	ALEsKOs01_RNASequencing_0_evo04_0_11_evo04gnd	ALEsKOs01	140818_0_OxicEvo04EcoliGlcM9_Broth-5	gene0	-	-	gene0	thrL	-	gi|556503834|ref|NC_000913.3|:189-255		103.232	count	t
1268164	ALEsKOs01_RNASequencing_0_evo04_0_11_evo04gnd	ALEsKOs01	140813_11_OxicEvo04gndEvo03EPEcoliGlcM9_Broth-2	gene0	-	-	gene0	thrL	-	gi|556503834|ref|NC_000913.3|:189-255		54.8746	count	t
1268167	ALEsKOs01_RNASequencing_0_evo04_0_11_evo04gnd	ALEsKOs01	140715_0_OxicEvo04gndEcoliGlcM9_Broth-1	gene1	-	-	gene1	thrA	-	gi|556503834|ref|NC_000913.3|:336-2799		16765.1	count	t
1268168	ALEsKOs01_RNASequencing_0_evo04_0_11_evo04gnd	ALEsKOs01	140715_0_OxicEvo04gndEcoliGlcM9_Broth-2	gene1	-	-	gene1	thrA	-	gi|556503834|ref|NC_000913.3|:336-2799		8017.2	count	t
1268169	ALEsKOs01_RNASequencing_0_evo04_0_11_evo04gnd	ALEsKOs01	140812_11_OxicEvo04gndEvo01EPEcoliGlcM9_Broth-1	gene1	-	-	gene1	thrA	-	gi|556503834|ref|NC_000913.3|:336-2799		12149	count	t
1268170	ALEsKOs01_RNASequencing_0_evo04_0_11_evo04gnd	ALEsKOs01	140812_11_OxicEvo04gndEvo02EPEcoliGlcM9_Broth-2	gene1	-	-	gene1	thrA	-	gi|556503834|ref|NC_000913.3|:336-2799		16764.7	count	t
1268171	ALEsKOs01_RNASequencing_0_evo04_0_11_evo04gnd	ALEsKOs01	140812_11_OxicEvo04gndEvo01EPEcoliGlcM9_Broth-2	gene1	-	-	gene1	thrA	-	gi|556503834|ref|NC_000913.3|:336-2799		12798.6	count	t
1268166	ALEsKOs01_RNASequencing_0_evo04_0_11_evo04gnd	ALEsKOs01	140818_0_OxicEvo04EcoliGlcM9_Broth-5	gene1	-	-	gene1	thrA	-	gi|556503834|ref|NC_000913.3|:336-2799		21172.7	count	t
1268173	ALEsKOs01_RNASequencing_0_evo04_0_11_evo04gnd	ALEsKOs01	140812_11_OxicEvo04gndEvo02EPEcoliGlcM9_Broth-1	gene1	-	-	gene1	thrA	-	gi|556503834|ref|NC_000913.3|:336-2799		18451.1	count	t
1268174	ALEsKOs01_RNASequencing_0_evo04_0_11_evo04gnd	ALEsKOs01	140813_11_OxicEvo04gndEvo03EPEcoliGlcM9_Broth-2	gene1	-	-	gene1	thrA	-	gi|556503834|ref|NC_000913.3|:336-2799		13934.4	count	t
1268177	ALEsKOs01_RNASequencing_0_evo04_0_11_evo04gnd	ALEsKOs01	140715_0_OxicEvo04gndEcoliGlcM9_Broth-1	gene10	-	-	gene10	yaaW	-	gi|556503834|ref|NC_000913.3|:10642-11356		23.9906	count	t
1268178	ALEsKOs01_RNASequencing_0_evo04_0_11_evo04gnd	ALEsKOs01	140715_0_OxicEvo04gndEcoliGlcM9_Broth-2	gene10	-	-	gene10	yaaW	-	gi|556503834|ref|NC_000913.3|:10642-11356		15.8855	count	t
1268179	ALEsKOs01_RNASequencing_0_evo04_0_11_evo04gnd	ALEsKOs01	140812_11_OxicEvo04gndEvo01EPEcoliGlcM9_Broth-1	gene10	-	-	gene10	yaaW	-	gi|556503834|ref|NC_000913.3|:10642-11356		19.506	count	t
1268180	ALEsKOs01_RNASequencing_0_evo04_0_11_evo04gnd	ALEsKOs01	140812_11_OxicEvo04gndEvo02EPEcoliGlcM9_Broth-2	gene10	-	-	gene10	yaaW	-	gi|556503834|ref|NC_000913.3|:10642-11356		20.8477	count	t
1268181	ALEsKOs01_RNASequencing_0_evo04_0_11_evo04gnd	ALEsKOs01	140812_11_OxicEvo04gndEvo01EPEcoliGlcM9_Broth-2	gene10	-	-	gene10	yaaW	-	gi|556503834|ref|NC_000913.3|:10642-11356		12.5088	count	t
1268176	ALEsKOs01_RNASequencing_0_evo04_0_11_evo04gnd	ALEsKOs01	140818_0_OxicEvo04EcoliGlcM9_Broth-5	gene10	-	-	gene10	yaaW	-	gi|556503834|ref|NC_000913.3|:10642-11356		16.7403	count	t
1268183	ALEsKOs01_RNASequencing_0_evo04_0_11_evo04gnd	ALEsKOs01	140812_11_OxicEvo04gndEvo02EPEcoliGlcM9_Broth-1	gene10	-	-	gene10	yaaW	-	gi|556503834|ref|NC_000913.3|:10642-11356		18.3979	count	t
1273054	ALEsKOs01_RNASequencing_0_evo04_0_11_evo04gnd	ALEsKOs01	140813_11_OxicEvo04gndEvo03EPEcoliGlcM9_Broth-2	gene1438	-	-	gene1438	insI1	-	gi|556503834|ref|NC_000913.3|:1465391-1474013		13.9512	count	t
1268187	ALEsKOs01_RNASequencing_0_evo04_0_11_evo04gnd	ALEsKOs01	140715_0_OxicEvo04gndEcoliGlcM9_Broth-1	gene100	-	-	gene100	zapD	-	gi|556503834|ref|NC_000913.3|:111855-113219		464.389	count	t
1268188	ALEsKOs01_RNASequencing_0_evo04_0_11_evo04gnd	ALEsKOs01	140715_0_OxicEvo04gndEcoliGlcM9_Broth-2	gene100	-	-	gene100	zapD	-	gi|556503834|ref|NC_000913.3|:111855-113219		466.636	count	t
1268189	ALEsKOs01_RNASequencing_0_evo04_0_11_evo04gnd	ALEsKOs01	140812_11_OxicEvo04gndEvo01EPEcoliGlcM9_Broth-1	gene100	-	-	gene100	zapD	-	gi|556503834|ref|NC_000913.3|:111855-113219		720.639	count	t
1268186	ALEsKOs01_RNASequencing_0_evo04_0_11_evo04gnd	ALEsKOs01	140818_0_OxicEvo04EcoliGlcM9_Broth-5	gene100	-	-	gene100	zapD	-	gi|556503834|ref|NC_000913.3|:111855-113219		534.758	count	t
1268190	ALEsKOs01_RNASequencing_0_evo04_0_11_evo04gnd	ALEsKOs01	140812_11_OxicEvo04gndEvo02EPEcoliGlcM9_Broth-2	gene100	-	-	gene100	zapD	-	gi|556503834|ref|NC_000913.3|:111855-113219		628.557	count	t
1268191	ALEsKOs01_RNASequencing_0_evo04_0_11_evo04gnd	ALEsKOs01	140812_11_OxicEvo04gndEvo01EPEcoliGlcM9_Broth-2	gene100	-	-	gene100	zapD	-	gi|556503834|ref|NC_000913.3|:111855-113219		714.046	count	t
1268193	ALEsKOs01_RNASequencing_0_evo04_0_11_evo04gnd	ALEsKOs01	140812_11_OxicEvo04gndEvo02EPEcoliGlcM9_Broth-1	gene100	-	-	gene100	zapD	-	gi|556503834|ref|NC_000913.3|:111855-113219		626.551	count	t
1273062	ALEsKOs01_RNASequencing_0_evo04_0_11_evo04gnd	ALEsKOs01	140814_11_OxicEvo04gndEvo03EPEcoliGlcM9_Broth-1	gene1439	-	-	gene1439	ydbC	-	gi|556503834|ref|NC_000913.3|:1474220-1475081		109.969	count	t
1268197	ALEsKOs01_RNASequencing_0_evo04_0_11_evo04gnd	ALEsKOs01	140715_0_OxicEvo04gndEcoliGlcM9_Broth-1	gene1000	-	-	gene1000	gfcC	-	gi|556503834|ref|NC_000913.3|:1045848-1049332		15.4225	count	t
1268196	ALEsKOs01_RNASequencing_0_evo04_0_11_evo04gnd	ALEsKOs01	140818_0_OxicEvo04EcoliGlcM9_Broth-5	gene1000	-	-	gene1000	gfcC	-	gi|556503834|ref|NC_000913.3|:1045848-1049332		21.3903	count	t
1268198	ALEsKOs01_RNASequencing_0_evo04_0_11_evo04gnd	ALEsKOs01	140715_0_OxicEvo04gndEcoliGlcM9_Broth-2	gene1000	-	-	gene1000	gfcC	-	gi|556503834|ref|NC_000913.3|:1045848-1049332		7.94274	count	t
1268199	ALEsKOs01_RNASequencing_0_evo04_0_11_evo04gnd	ALEsKOs01	140812_11_OxicEvo04gndEvo01EPEcoliGlcM9_Broth-1	gene1000	-	-	gene1000	gfcC	-	gi|556503834|ref|NC_000913.3|:1045848-1049332		14.0877	count	t
1268200	ALEsKOs01_RNASequencing_0_evo04_0_11_evo04gnd	ALEsKOs01	140812_11_OxicEvo04gndEvo02EPEcoliGlcM9_Broth-2	gene1000	-	-	gene1000	gfcC	-	gi|556503834|ref|NC_000913.3|:1045848-1049332		18.7629	count	t
1268201	ALEsKOs01_RNASequencing_0_evo04_0_11_evo04gnd	ALEsKOs01	140812_11_OxicEvo04gndEvo01EPEcoliGlcM9_Broth-2	gene1000	-	-	gene1000	gfcC	-	gi|556503834|ref|NC_000913.3|:1045848-1049332		18.7632	count	t
1268203	ALEsKOs01_RNASequencing_0_evo04_0_11_evo04gnd	ALEsKOs01	140812_11_OxicEvo04gndEvo02EPEcoliGlcM9_Broth-1	gene1000	-	-	gene1000	gfcC	-	gi|556503834|ref|NC_000913.3|:1045848-1049332		13.2874	count	t
1273064	ALEsKOs01_RNASequencing_0_evo04_0_11_evo04gnd	ALEsKOs01	140813_11_OxicEvo04gndEvo03EPEcoliGlcM9_Broth-2	gene1439	-	-	gene1439	ydbC	-	gi|556503834|ref|NC_000913.3|:1474220-1475081		92.0777	count	t
1273084	ALEsKOs01_RNASequencing_0_evo04_0_11_evo04gnd	ALEsKOs01	140813_11_OxicEvo04gndEvo03EPEcoliGlcM9_Broth-2	gene1440	-	-	gene1440	ydbD	-	gi|556503834|ref|NC_000913.3|:1475143-1477450		12.091	count	t
1268207	ALEsKOs01_RNASequencing_0_evo04_0_11_evo04gnd	ALEsKOs01	140715_0_OxicEvo04gndEcoliGlcM9_Broth-1	gene1001	-	-	gene1001	gfcB	-	gi|556503834|ref|NC_000913.3|:1045848-1049332		9.42486	count	t
1268208	ALEsKOs01_RNASequencing_0_evo04_0_11_evo04gnd	ALEsKOs01	140715_0_OxicEvo04gndEcoliGlcM9_Broth-2	gene1001	-	-	gene1001	gfcB	-	gi|556503834|ref|NC_000913.3|:1045848-1049332		12.9069	count	t
1268209	ALEsKOs01_RNASequencing_0_evo04_0_11_evo04gnd	ALEsKOs01	140812_11_OxicEvo04gndEvo01EPEcoliGlcM9_Broth-1	gene1001	-	-	gene1001	gfcB	-	gi|556503834|ref|NC_000913.3|:1045848-1049332		5.41834	count	t
1268210	ALEsKOs01_RNASequencing_0_evo04_0_11_evo04gnd	ALEsKOs01	140812_11_OxicEvo04gndEvo02EPEcoliGlcM9_Broth-2	gene1001	-	-	gene1001	gfcB	-	gi|556503834|ref|NC_000913.3|:1045848-1049332		12.5086	count	t
1268211	ALEsKOs01_RNASequencing_0_evo04_0_11_evo04gnd	ALEsKOs01	140812_11_OxicEvo04gndEvo01EPEcoliGlcM9_Broth-2	gene1001	-	-	gene1001	gfcB	-	gi|556503834|ref|NC_000913.3|:1045848-1049332		18.7632	count	t
1268213	ALEsKOs01_RNASequencing_0_evo04_0_11_evo04gnd	ALEsKOs01	140812_11_OxicEvo04gndEvo02EPEcoliGlcM9_Broth-1	gene1001	-	-	gene1001	gfcB	-	gi|556503834|ref|NC_000913.3|:1045848-1049332		8.17685	count	t
1273094	ALEsKOs01_RNASequencing_0_evo04_0_11_evo04gnd	ALEsKOs01	140813_11_OxicEvo04gndEvo03EPEcoliGlcM9_Broth-2	gene1441	-	-	gene1441	ynbA	-	gi|556503834|ref|NC_000913.3|:1477620-1479122		0.930078	count	t
1268217	ALEsKOs01_RNASequencing_0_evo04_0_11_evo04gnd	ALEsKOs01	140715_0_OxicEvo04gndEcoliGlcM9_Broth-1	gene1002	-	-	gene1002	gfcA	-	gi|556503834|ref|NC_000913.3|:1049438-1049744		14.5657	count	t
1268218	ALEsKOs01_RNASequencing_0_evo04_0_11_evo04gnd	ALEsKOs01	140715_0_OxicEvo04gndEcoliGlcM9_Broth-2	gene1002	-	-	gene1002	gfcA	-	gi|556503834|ref|NC_000913.3|:1049438-1049744		34.7495	count	t
1268219	ALEsKOs01_RNASequencing_0_evo04_0_11_evo04gnd	ALEsKOs01	140812_11_OxicEvo04gndEvo01EPEcoliGlcM9_Broth-1	gene1002	-	-	gene1002	gfcA	-	gi|556503834|ref|NC_000913.3|:1049438-1049744		22.757	count	t
1268220	ALEsKOs01_RNASequencing_0_evo04_0_11_evo04gnd	ALEsKOs01	140812_11_OxicEvo04gndEvo02EPEcoliGlcM9_Broth-2	gene1002	-	-	gene1002	gfcA	-	gi|556503834|ref|NC_000913.3|:1049438-1049744		7.29669	count	t
1268221	ALEsKOs01_RNASequencing_0_evo04_0_11_evo04gnd	ALEsKOs01	140812_11_OxicEvo04gndEvo01EPEcoliGlcM9_Broth-2	gene1002	-	-	gene1002	gfcA	-	gi|556503834|ref|NC_000913.3|:1049438-1049744		11.4664	count	t
1268216	ALEsKOs01_RNASequencing_0_evo04_0_11_evo04gnd	ALEsKOs01	140818_0_OxicEvo04EcoliGlcM9_Broth-5	gene1002	-	-	gene1002	gfcA	-	gi|556503834|ref|NC_000913.3|:1049438-1049744		11.1602	count	t
1268223	ALEsKOs01_RNASequencing_0_evo04_0_11_evo04gnd	ALEsKOs01	140812_11_OxicEvo04gndEvo02EPEcoliGlcM9_Broth-1	gene1002	-	-	gene1002	gfcA	-	gi|556503834|ref|NC_000913.3|:1049438-1049744		15.3316	count	t
1273102	ALEsKOs01_RNASequencing_0_evo04_0_11_evo04gnd	ALEsKOs01	140814_11_OxicEvo04gndEvo03EPEcoliGlcM9_Broth-1	gene1442	-	-	gene1442	ynbB	-	gi|556503834|ref|NC_000913.3|:1477620-1479122		1.78811	count	t
1268227	ALEsKOs01_RNASequencing_0_evo04_0_11_evo04gnd	ALEsKOs01	140715_0_OxicEvo04gndEcoliGlcM9_Broth-1	gene1003	-	-	gene1003	insA	-	gi|556503834|ref|NC_000913.3|:1049832-1050530		11.7168	count	t
1268228	ALEsKOs01_RNASequencing_0_evo04_0_11_evo04gnd	ALEsKOs01	140715_0_OxicEvo04gndEcoliGlcM9_Broth-2	gene1003	-	-	gene1003	insA	-	gi|556503834|ref|NC_000913.3|:1049832-1050530		15.8075	count	t
1268229	ALEsKOs01_RNASequencing_0_evo04_0_11_evo04gnd	ALEsKOs01	140812_11_OxicEvo04gndEvo01EPEcoliGlcM9_Broth-1	gene1003	-	-	gene1003	insA	-	gi|556503834|ref|NC_000913.3|:1049832-1050530		8.58994	count	t
1268226	ALEsKOs01_RNASequencing_0_evo04_0_11_evo04gnd	ALEsKOs01	140818_0_OxicEvo04EcoliGlcM9_Broth-5	gene1003	-	-	gene1003	insA	-	gi|556503834|ref|NC_000913.3|:1049832-1050530		18.5747	count	t
1268230	ALEsKOs01_RNASequencing_0_evo04_0_11_evo04gnd	ALEsKOs01	140812_11_OxicEvo04gndEvo02EPEcoliGlcM9_Broth-2	gene1003	-	-	gene1003	insA	-	gi|556503834|ref|NC_000913.3|:1049832-1050530		10.3676	count	t
1268231	ALEsKOs01_RNASequencing_0_evo04_0_11_evo04gnd	ALEsKOs01	140812_11_OxicEvo04gndEvo01EPEcoliGlcM9_Broth-2	gene1003	-	-	gene1003	insA	-	gi|556503834|ref|NC_000913.3|:1049832-1050530		8.26523	count	t
1268233	ALEsKOs01_RNASequencing_0_evo04_0_11_evo04gnd	ALEsKOs01	140812_11_OxicEvo04gndEvo02EPEcoliGlcM9_Broth-1	gene1003	-	-	gene1003	insA	-	gi|556503834|ref|NC_000913.3|:1049832-1050530		9.19895	count	t
1273104	ALEsKOs01_RNASequencing_0_evo04_0_11_evo04gnd	ALEsKOs01	140813_11_OxicEvo04gndEvo03EPEcoliGlcM9_Broth-2	gene1442	-	-	gene1442	ynbB	-	gi|556503834|ref|NC_000913.3|:1477620-1479122		0	count	t
1268237	ALEsKOs01_RNASequencing_0_evo04_0_11_evo04gnd	ALEsKOs01	140715_0_OxicEvo04gndEcoliGlcM9_Broth-1	gene1004	-	-	gene1004	insB1	-	gi|556503834|ref|NC_000913.3|:1049832-1050530		17.4146	count	t
1268236	ALEsKOs01_RNASequencing_0_evo04_0_11_evo04gnd	ALEsKOs01	140818_0_OxicEvo04EcoliGlcM9_Broth-5	gene1004	-	-	gene1004	insB1	-	gi|556503834|ref|NC_000913.3|:1049832-1050530		13.0457	count	t
1268238	ALEsKOs01_RNASequencing_0_evo04_0_11_evo04gnd	ALEsKOs01	140715_0_OxicEvo04gndEcoliGlcM9_Broth-2	gene1004	-	-	gene1004	insB1	-	gi|556503834|ref|NC_000913.3|:1049832-1050530		23.9062	count	t
1268239	ALEsKOs01_RNASequencing_0_evo04_0_11_evo04gnd	ALEsKOs01	140812_11_OxicEvo04gndEvo01EPEcoliGlcM9_Broth-1	gene1004	-	-	gene1004	insB1	-	gi|556503834|ref|NC_000913.3|:1049832-1050530		7.66508	count	t
1268240	ALEsKOs01_RNASequencing_0_evo04_0_11_evo04gnd	ALEsKOs01	140812_11_OxicEvo04gndEvo02EPEcoliGlcM9_Broth-2	gene1004	-	-	gene1004	insB1	-	gi|556503834|ref|NC_000913.3|:1049832-1050530		10.48	count	t
1268241	ALEsKOs01_RNASequencing_0_evo04_0_11_evo04gnd	ALEsKOs01	140812_11_OxicEvo04gndEvo01EPEcoliGlcM9_Broth-2	gene1004	-	-	gene1004	insB1	-	gi|556503834|ref|NC_000913.3|:1049832-1050530		15.71	count	t
1268243	ALEsKOs01_RNASequencing_0_evo04_0_11_evo04gnd	ALEsKOs01	140812_11_OxicEvo04gndEvo02EPEcoliGlcM9_Broth-1	gene1004	-	-	gene1004	insB1	-	gi|556503834|ref|NC_000913.3|:1049832-1050530		11.2432	count	t
1273124	ALEsKOs01_RNASequencing_0_evo04_0_11_evo04gnd	ALEsKOs01	140813_11_OxicEvo04gndEvo03EPEcoliGlcM9_Broth-2	gene1444	-	-	gene1444	ynbD	-	gi|556503834|ref|NC_000913.3|:1480908-1482201		54.8746	count	t
1273134	ALEsKOs01_RNASequencing_0_evo04_0_11_evo04gnd	ALEsKOs01	140813_11_OxicEvo04gndEvo03EPEcoliGlcM9_Broth-2	gene1445	-	-	gene1445	azoR	-	gi|556503834|ref|NC_000913.3|:1482254-1482860		452.018	count	t
1268247	ALEsKOs01_RNASequencing_0_evo04_0_11_evo04gnd	ALEsKOs01	140715_0_OxicEvo04gndEcoliGlcM9_Broth-1	gene1005	-	-	gene1005	cspH	-	gi|556503834|ref|NC_000913.3|:1050962-1051175		0.856805	count	t
1268248	ALEsKOs01_RNASequencing_0_evo04_0_11_evo04gnd	ALEsKOs01	140715_0_OxicEvo04gndEcoliGlcM9_Broth-2	gene1005	-	-	gene1005	cspH	-	gi|556503834|ref|NC_000913.3|:1050962-1051175		0	count	t
1268249	ALEsKOs01_RNASequencing_0_evo04_0_11_evo04gnd	ALEsKOs01	140812_11_OxicEvo04gndEvo01EPEcoliGlcM9_Broth-1	gene1005	-	-	gene1005	cspH	-	gi|556503834|ref|NC_000913.3|:1050962-1051175		0	count	t
1268250	ALEsKOs01_RNASequencing_0_evo04_0_11_evo04gnd	ALEsKOs01	140812_11_OxicEvo04gndEvo02EPEcoliGlcM9_Broth-2	gene1005	-	-	gene1005	cspH	-	gi|556503834|ref|NC_000913.3|:1050962-1051175		0	count	t
1268251	ALEsKOs01_RNASequencing_0_evo04_0_11_evo04gnd	ALEsKOs01	140812_11_OxicEvo04gndEvo01EPEcoliGlcM9_Broth-2	gene1005	-	-	gene1005	cspH	-	gi|556503834|ref|NC_000913.3|:1050962-1051175		0	count	t
1268253	ALEsKOs01_RNASequencing_0_evo04_0_11_evo04gnd	ALEsKOs01	140812_11_OxicEvo04gndEvo02EPEcoliGlcM9_Broth-1	gene1005	-	-	gene1005	cspH	-	gi|556503834|ref|NC_000913.3|:1050962-1051175		1.02211	count	t
1273142	ALEsKOs01_RNASequencing_0_evo04_0_11_evo04gnd	ALEsKOs01	140814_11_OxicEvo04gndEvo03EPEcoliGlcM9_Broth-1	gene1446	-	-	gene1446	hrpA	-	gi|556503834|ref|NC_000913.3|:1483060-1486963		1741.62	count	t
1268257	ALEsKOs01_RNASequencing_0_evo04_0_11_evo04gnd	ALEsKOs01	140715_0_OxicEvo04gndEcoliGlcM9_Broth-1	gene1006	-	-	gene1006	cspG	-	gi|556503834|ref|NC_000913.3|:1051460-1051673		4.28403	count	t
1268258	ALEsKOs01_RNASequencing_0_evo04_0_11_evo04gnd	ALEsKOs01	140715_0_OxicEvo04gndEcoliGlcM9_Broth-2	gene1006	-	-	gene1006	cspG	-	gi|556503834|ref|NC_000913.3|:1051460-1051673		4.96421	count	t
1268259	ALEsKOs01_RNASequencing_0_evo04_0_11_evo04gnd	ALEsKOs01	140812_11_OxicEvo04gndEvo01EPEcoliGlcM9_Broth-1	gene1006	-	-	gene1006	cspG	-	gi|556503834|ref|NC_000913.3|:1051460-1051673		1.08367	count	t
1268260	ALEsKOs01_RNASequencing_0_evo04_0_11_evo04gnd	ALEsKOs01	140812_11_OxicEvo04gndEvo02EPEcoliGlcM9_Broth-2	gene1006	-	-	gene1006	cspG	-	gi|556503834|ref|NC_000913.3|:1051460-1051673		1.04238	count	t
1268261	ALEsKOs01_RNASequencing_0_evo04_0_11_evo04gnd	ALEsKOs01	140812_11_OxicEvo04gndEvo01EPEcoliGlcM9_Broth-2	gene1006	-	-	gene1006	cspG	-	gi|556503834|ref|NC_000913.3|:1051460-1051673		2.08481	count	t
1268256	ALEsKOs01_RNASequencing_0_evo04_0_11_evo04gnd	ALEsKOs01	140818_0_OxicEvo04EcoliGlcM9_Broth-5	gene1006	-	-	gene1006	cspG	-	gi|556503834|ref|NC_000913.3|:1051460-1051673		3.72006	count	t
1268263	ALEsKOs01_RNASequencing_0_evo04_0_11_evo04gnd	ALEsKOs01	140812_11_OxicEvo04gndEvo02EPEcoliGlcM9_Broth-1	gene1006	-	-	gene1006	cspG	-	gi|556503834|ref|NC_000913.3|:1051460-1051673		2.04421	count	t
1273144	ALEsKOs01_RNASequencing_0_evo04_0_11_evo04gnd	ALEsKOs01	140813_11_OxicEvo04gndEvo03EPEcoliGlcM9_Broth-2	gene1446	-	-	gene1446	hrpA	-	gi|556503834|ref|NC_000913.3|:1483060-1486963		1648.1	count	t
1268267	ALEsKOs01_RNASequencing_0_evo04_0_11_evo04gnd	ALEsKOs01	140715_0_OxicEvo04gndEcoliGlcM9_Broth-1	gene1007	-	-	gene1007	ymcE	-	gi|556503834|ref|NC_000913.3|:1051846-1052240		0	count	t
1268268	ALEsKOs01_RNASequencing_0_evo04_0_11_evo04gnd	ALEsKOs01	140715_0_OxicEvo04gndEcoliGlcM9_Broth-2	gene1007	-	-	gene1007	ymcE	-	gi|556503834|ref|NC_000913.3|:1051846-1052240		0	count	t
1268269	ALEsKOs01_RNASequencing_0_evo04_0_11_evo04gnd	ALEsKOs01	140812_11_OxicEvo04gndEvo01EPEcoliGlcM9_Broth-1	gene1007	-	-	gene1007	ymcE	-	gi|556503834|ref|NC_000913.3|:1051846-1052240		0	count	t
1268266	ALEsKOs01_RNASequencing_0_evo04_0_11_evo04gnd	ALEsKOs01	140818_0_OxicEvo04EcoliGlcM9_Broth-5	gene1007	-	-	gene1007	ymcE	-	gi|556503834|ref|NC_000913.3|:1051846-1052240		0	count	t
1268270	ALEsKOs01_RNASequencing_0_evo04_0_11_evo04gnd	ALEsKOs01	140812_11_OxicEvo04gndEvo02EPEcoliGlcM9_Broth-2	gene1007	-	-	gene1007	ymcE	-	gi|556503834|ref|NC_000913.3|:1051846-1052240		0	count	t
1268271	ALEsKOs01_RNASequencing_0_evo04_0_11_evo04gnd	ALEsKOs01	140812_11_OxicEvo04gndEvo01EPEcoliGlcM9_Broth-2	gene1007	-	-	gene1007	ymcE	-	gi|556503834|ref|NC_000913.3|:1051846-1052240		0	count	t
1268273	ALEsKOs01_RNASequencing_0_evo04_0_11_evo04gnd	ALEsKOs01	140812_11_OxicEvo04gndEvo02EPEcoliGlcM9_Broth-1	gene1007	-	-	gene1007	ymcE	-	gi|556503834|ref|NC_000913.3|:1051846-1052240		0	count	t
1273154	ALEsKOs01_RNASequencing_0_evo04_0_11_evo04gnd	ALEsKOs01	140813_11_OxicEvo04gndEvo03EPEcoliGlcM9_Broth-2	gene1447	-	-	gene1447	ydcF	-	gi|556503834|ref|NC_000913.3|:1487234-1488035		564.557	count	t
1268277	ALEsKOs01_RNASequencing_0_evo04_0_11_evo04gnd	ALEsKOs01	140715_0_OxicEvo04gndEcoliGlcM9_Broth-1	gene1008	-	-	gene1008	gnsA	-	gi|556503834|ref|NC_000913.3|:1051846-1052240		198.779	count	t
1268276	ALEsKOs01_RNASequencing_0_evo04_0_11_evo04gnd	ALEsKOs01	140818_0_OxicEvo04EcoliGlcM9_Broth-5	gene1008	-	-	gene1008	gnsA	-	gi|556503834|ref|NC_000913.3|:1051846-1052240		168.333	count	t
1268278	ALEsKOs01_RNASequencing_0_evo04_0_11_evo04gnd	ALEsKOs01	140715_0_OxicEvo04gndEcoliGlcM9_Broth-2	gene1008	-	-	gene1008	gnsA	-	gi|556503834|ref|NC_000913.3|:1051846-1052240		186.654	count	t
1268279	ALEsKOs01_RNASequencing_0_evo04_0_11_evo04gnd	ALEsKOs01	140812_11_OxicEvo04gndEvo01EPEcoliGlcM9_Broth-1	gene1008	-	-	gene1008	gnsA	-	gi|556503834|ref|NC_000913.3|:1051846-1052240		144.128	count	t
1268280	ALEsKOs01_RNASequencing_0_evo04_0_11_evo04gnd	ALEsKOs01	140812_11_OxicEvo04gndEvo02EPEcoliGlcM9_Broth-2	gene1008	-	-	gene1008	gnsA	-	gi|556503834|ref|NC_000913.3|:1051846-1052240		144.891	count	t
1268281	ALEsKOs01_RNASequencing_0_evo04_0_11_evo04gnd	ALEsKOs01	140812_11_OxicEvo04gndEvo01EPEcoliGlcM9_Broth-2	gene1008	-	-	gene1008	gnsA	-	gi|556503834|ref|NC_000913.3|:1051846-1052240		158.445	count	t
1268283	ALEsKOs01_RNASequencing_0_evo04_0_11_evo04gnd	ALEsKOs01	140812_11_OxicEvo04gndEvo02EPEcoliGlcM9_Broth-1	gene1008	-	-	gene1008	gnsA	-	gi|556503834|ref|NC_000913.3|:1051846-1052240		165.581	count	t
1273164	ALEsKOs01_RNASequencing_0_evo04_0_11_evo04gnd	ALEsKOs01	140813_11_OxicEvo04gndEvo03EPEcoliGlcM9_Broth-2	gene1448	-	-	gene1448	aldA	-	gi|556503834|ref|NC_000913.3|:1488231-1489671		1018.44	count	t
1273174	ALEsKOs01_RNASequencing_0_evo04_0_11_evo04gnd	ALEsKOs01	140813_11_OxicEvo04gndEvo03EPEcoliGlcM9_Broth-2	gene1449	-	-	gene1449	gapC	-	gi|556503834|ref|NC_000913.3|:1489712-1490713		918.917	count	t
1268287	ALEsKOs01_RNASequencing_0_evo04_0_11_evo04gnd	ALEsKOs01	140715_0_OxicEvo04gndEcoliGlcM9_Broth-1	gene1009	-	-	gene1009	yccM	-	gi|556503834|ref|NC_000913.3|:1052288-1053362		77.9693	count	t
1268288	ALEsKOs01_RNASequencing_0_evo04_0_11_evo04gnd	ALEsKOs01	140715_0_OxicEvo04gndEcoliGlcM9_Broth-2	gene1009	-	-	gene1009	yccM	-	gi|556503834|ref|NC_000913.3|:1052288-1053362		96.3057	count	t
1268289	ALEsKOs01_RNASequencing_0_evo04_0_11_evo04gnd	ALEsKOs01	140812_11_OxicEvo04gndEvo01EPEcoliGlcM9_Broth-1	gene1009	-	-	gene1009	yccM	-	gi|556503834|ref|NC_000913.3|:1052288-1053362		14.0877	count	t
1268290	ALEsKOs01_RNASequencing_0_evo04_0_11_evo04gnd	ALEsKOs01	140812_11_OxicEvo04gndEvo02EPEcoliGlcM9_Broth-2	gene1009	-	-	gene1009	yccM	-	gi|556503834|ref|NC_000913.3|:1052288-1053362		16.6781	count	t
1268291	ALEsKOs01_RNASequencing_0_evo04_0_11_evo04gnd	ALEsKOs01	140812_11_OxicEvo04gndEvo01EPEcoliGlcM9_Broth-2	gene1009	-	-	gene1009	yccM	-	gi|556503834|ref|NC_000913.3|:1052288-1053362		12.5088	count	t
1268293	ALEsKOs01_RNASequencing_0_evo04_0_11_evo04gnd	ALEsKOs01	140812_11_OxicEvo04gndEvo02EPEcoliGlcM9_Broth-1	gene1009	-	-	gene1009	yccM	-	gi|556503834|ref|NC_000913.3|:1052288-1053362		16.3537	count	t
1273184	ALEsKOs01_RNASequencing_0_evo04_0_11_evo04gnd	ALEsKOs01	140813_11_OxicEvo04gndEvo03EPEcoliGlcM9_Broth-2	gene145	-	-	gene145	hrpB	-	gi|556503834|ref|NC_000913.3|:162104-164534		529.214	count	t
1268297	ALEsKOs01_RNASequencing_0_evo04_0_11_evo04gnd	ALEsKOs01	140715_0_OxicEvo04gndEcoliGlcM9_Broth-1	gene101	-	-	gene101	coaE	-	gi|556503834|ref|NC_000913.3|:111855-113219		340.152	count	t
1268298	ALEsKOs01_RNASequencing_0_evo04_0_11_evo04gnd	ALEsKOs01	140715_0_OxicEvo04gndEcoliGlcM9_Broth-2	gene101	-	-	gene101	coaE	-	gi|556503834|ref|NC_000913.3|:111855-113219		362.387	count	t
1268299	ALEsKOs01_RNASequencing_0_evo04_0_11_evo04gnd	ALEsKOs01	140812_11_OxicEvo04gndEvo01EPEcoliGlcM9_Broth-1	gene101	-	-	gene101	coaE	-	gi|556503834|ref|NC_000913.3|:111855-113219		387.953	count	t
1268300	ALEsKOs01_RNASequencing_0_evo04_0_11_evo04gnd	ALEsKOs01	140812_11_OxicEvo04gndEvo02EPEcoliGlcM9_Broth-2	gene101	-	-	gene101	coaE	-	gi|556503834|ref|NC_000913.3|:111855-113219		412.784	count	t
1268301	ALEsKOs01_RNASequencing_0_evo04_0_11_evo04gnd	ALEsKOs01	140812_11_OxicEvo04gndEvo01EPEcoliGlcM9_Broth-2	gene101	-	-	gene101	coaE	-	gi|556503834|ref|NC_000913.3|:111855-113219		458.657	count	t
1268296	ALEsKOs01_RNASequencing_0_evo04_0_11_evo04gnd	ALEsKOs01	140818_0_OxicEvo04EcoliGlcM9_Broth-5	gene101	-	-	gene101	coaE	-	gi|556503834|ref|NC_000913.3|:111855-113219		391.536	count	t
1268303	ALEsKOs01_RNASequencing_0_evo04_0_11_evo04gnd	ALEsKOs01	140812_11_OxicEvo04gndEvo02EPEcoliGlcM9_Broth-1	gene101	-	-	gene101	coaE	-	gi|556503834|ref|NC_000913.3|:111855-113219		418.041	count	t
1273204	ALEsKOs01_RNASequencing_0_evo04_0_11_evo04gnd	ALEsKOs01	140813_11_OxicEvo04gndEvo03EPEcoliGlcM9_Broth-2	gene1451	-	-	gene1451	rydC	-	gi|556503834|ref|NC_000913.3|:1491442-1491506		0	count	t
1268307	ALEsKOs01_RNASequencing_0_evo04_0_11_evo04gnd	ALEsKOs01	140715_0_OxicEvo04gndEcoliGlcM9_Broth-1	gene1010	-	-	gene1010	torS	-	gi|556503834|ref|NC_000913.3|:1053433-1056178		287.887	count	t
1268308	ALEsKOs01_RNASequencing_0_evo04_0_11_evo04gnd	ALEsKOs01	140715_0_OxicEvo04gndEcoliGlcM9_Broth-2	gene1010	-	-	gene1010	torS	-	gi|556503834|ref|NC_000913.3|:1053433-1056178		353.452	count	t
1268309	ALEsKOs01_RNASequencing_0_evo04_0_11_evo04gnd	ALEsKOs01	140812_11_OxicEvo04gndEvo01EPEcoliGlcM9_Broth-1	gene1010	-	-	gene1010	torS	-	gi|556503834|ref|NC_000913.3|:1053433-1056178		111.618	count	t
1268306	ALEsKOs01_RNASequencing_0_evo04_0_11_evo04gnd	ALEsKOs01	140818_0_OxicEvo04EcoliGlcM9_Broth-5	gene1010	-	-	gene1010	torS	-	gi|556503834|ref|NC_000913.3|:1053433-1056178		121.832	count	t
1268310	ALEsKOs01_RNASequencing_0_evo04_0_11_evo04gnd	ALEsKOs01	140812_11_OxicEvo04gndEvo02EPEcoliGlcM9_Broth-2	gene1010	-	-	gene1010	torS	-	gi|556503834|ref|NC_000913.3|:1053433-1056178		104.238	count	t
1268311	ALEsKOs01_RNASequencing_0_evo04_0_11_evo04gnd	ALEsKOs01	140812_11_OxicEvo04gndEvo01EPEcoliGlcM9_Broth-2	gene1010	-	-	gene1010	torS	-	gi|556503834|ref|NC_000913.3|:1053433-1056178		72.9682	count	t
1268313	ALEsKOs01_RNASequencing_0_evo04_0_11_evo04gnd	ALEsKOs01	140812_11_OxicEvo04gndEvo02EPEcoliGlcM9_Broth-1	gene1010	-	-	gene1010	torS	-	gi|556503834|ref|NC_000913.3|:1053433-1056178		102.211	count	t
1273214	ALEsKOs01_RNASequencing_0_evo04_0_11_evo04gnd	ALEsKOs01	140813_11_OxicEvo04gndEvo03EPEcoliGlcM9_Broth-2	gene1452	-	-	gene1452	ydcA	-	gi|556503834|ref|NC_000913.3|:1491676-1491850		33.4828	count	t
1268317	ALEsKOs01_RNASequencing_0_evo04_0_11_evo04gnd	ALEsKOs01	140715_0_OxicEvo04gndEcoliGlcM9_Broth-1	gene1011	-	-	gene1011	torT	-	gi|556503834|ref|NC_000913.3|:1056260-1057954		119.953	count	t
1268316	ALEsKOs01_RNASequencing_0_evo04_0_11_evo04gnd	ALEsKOs01	140818_0_OxicEvo04EcoliGlcM9_Broth-5	gene1011	-	-	gene1011	torT	-	gi|556503834|ref|NC_000913.3|:1056260-1057954		39.9906	count	t
1268318	ALEsKOs01_RNASequencing_0_evo04_0_11_evo04gnd	ALEsKOs01	140715_0_OxicEvo04gndEcoliGlcM9_Broth-2	gene1011	-	-	gene1011	torT	-	gi|556503834|ref|NC_000913.3|:1056260-1057954		147.934	count	t
1268319	ALEsKOs01_RNASequencing_0_evo04_0_11_evo04gnd	ALEsKOs01	140812_11_OxicEvo04gndEvo01EPEcoliGlcM9_Broth-1	gene1011	-	-	gene1011	torT	-	gi|556503834|ref|NC_000913.3|:1056260-1057954		27.0917	count	t
1268320	ALEsKOs01_RNASequencing_0_evo04_0_11_evo04gnd	ALEsKOs01	140812_11_OxicEvo04gndEvo02EPEcoliGlcM9_Broth-2	gene1011	-	-	gene1011	torT	-	gi|556503834|ref|NC_000913.3|:1056260-1057954		30.2291	count	t
1268321	ALEsKOs01_RNASequencing_0_evo04_0_11_evo04gnd	ALEsKOs01	140812_11_OxicEvo04gndEvo01EPEcoliGlcM9_Broth-2	gene1011	-	-	gene1011	torT	-	gi|556503834|ref|NC_000913.3|:1056260-1057954		25.0177	count	t
1268323	ALEsKOs01_RNASequencing_0_evo04_0_11_evo04gnd	ALEsKOs01	140812_11_OxicEvo04gndEvo02EPEcoliGlcM9_Broth-1	gene1011	-	-	gene1011	torT	-	gi|556503834|ref|NC_000913.3|:1056260-1057954		32.7074	count	t
1273224	ALEsKOs01_RNASequencing_0_evo04_0_11_evo04gnd	ALEsKOs01	140813_11_OxicEvo04gndEvo03EPEcoliGlcM9_Broth-2	gene1453	-	-	gene1453	hokB	-	gi|556503834|ref|NC_000913.3|:1491921-1492174		11.7382	count	t
1273244	ALEsKOs01_RNASequencing_0_evo04_0_11_evo04gnd	ALEsKOs01	140813_11_OxicEvo04gndEvo03EPEcoliGlcM9_Broth-2	gene1455	-	-	gene1455	sokB	-	gi|556503834|ref|NC_000913.3|:1491921-1492174		0	count	t
1268327	ALEsKOs01_RNASequencing_0_evo04_0_11_evo04gnd	ALEsKOs01	140715_0_OxicEvo04gndEcoliGlcM9_Broth-1	gene1012	-	-	gene1012	torR	-	gi|556503834|ref|NC_000913.3|:1056260-1057954		120.81	count	t
1268328	ALEsKOs01_RNASequencing_0_evo04_0_11_evo04gnd	ALEsKOs01	140715_0_OxicEvo04gndEcoliGlcM9_Broth-2	gene1012	-	-	gene1012	torR	-	gi|556503834|ref|NC_000913.3|:1056260-1057954		106.234	count	t
1268329	ALEsKOs01_RNASequencing_0_evo04_0_11_evo04gnd	ALEsKOs01	140812_11_OxicEvo04gndEvo01EPEcoliGlcM9_Broth-1	gene1012	-	-	gene1012	torR	-	gi|556503834|ref|NC_000913.3|:1056260-1057954		143.044	count	t
1268330	ALEsKOs01_RNASequencing_0_evo04_0_11_evo04gnd	ALEsKOs01	140812_11_OxicEvo04gndEvo02EPEcoliGlcM9_Broth-2	gene1012	-	-	gene1012	torR	-	gi|556503834|ref|NC_000913.3|:1056260-1057954		133.425	count	t
1268331	ALEsKOs01_RNASequencing_0_evo04_0_11_evo04gnd	ALEsKOs01	140812_11_OxicEvo04gndEvo01EPEcoliGlcM9_Broth-2	gene1012	-	-	gene1012	torR	-	gi|556503834|ref|NC_000913.3|:1056260-1057954		126.131	count	t
1268333	ALEsKOs01_RNASequencing_0_evo04_0_11_evo04gnd	ALEsKOs01	140812_11_OxicEvo04gndEvo02EPEcoliGlcM9_Broth-1	gene1012	-	-	gene1012	torR	-	gi|556503834|ref|NC_000913.3|:1056260-1057954		126.741	count	t
1273254	ALEsKOs01_RNASequencing_0_evo04_0_11_evo04gnd	ALEsKOs01	140813_11_OxicEvo04gndEvo03EPEcoliGlcM9_Broth-2	gene1456	-	-	gene1456	trg	-	gi|556503834|ref|NC_000913.3|:1492469-1494110		33.4828	count	t
1268337	ALEsKOs01_RNASequencing_0_evo04_0_11_evo04gnd	ALEsKOs01	140715_0_OxicEvo04gndEcoliGlcM9_Broth-1	gene1013	-	-	gene1013	torC	-	gi|556503834|ref|NC_000913.3|:1058083-1062398		12.8521	count	t
1268338	ALEsKOs01_RNASequencing_0_evo04_0_11_evo04gnd	ALEsKOs01	140715_0_OxicEvo04gndEcoliGlcM9_Broth-2	gene1013	-	-	gene1013	torC	-	gi|556503834|ref|NC_000913.3|:1058083-1062398		23.8282	count	t
1268339	ALEsKOs01_RNASequencing_0_evo04_0_11_evo04gnd	ALEsKOs01	140812_11_OxicEvo04gndEvo01EPEcoliGlcM9_Broth-1	gene1013	-	-	gene1013	torC	-	gi|556503834|ref|NC_000913.3|:1058083-1062398		8.66934	count	t
1268340	ALEsKOs01_RNASequencing_0_evo04_0_11_evo04gnd	ALEsKOs01	140812_11_OxicEvo04gndEvo02EPEcoliGlcM9_Broth-2	gene1013	-	-	gene1013	torC	-	gi|556503834|ref|NC_000913.3|:1058083-1062398		7.29669	count	t
1268341	ALEsKOs01_RNASequencing_0_evo04_0_11_evo04gnd	ALEsKOs01	140812_11_OxicEvo04gndEvo01EPEcoliGlcM9_Broth-2	gene1013	-	-	gene1013	torC	-	gi|556503834|ref|NC_000913.3|:1058083-1062398		1.0424	count	t
1268336	ALEsKOs01_RNASequencing_0_evo04_0_11_evo04gnd	ALEsKOs01	140818_0_OxicEvo04EcoliGlcM9_Broth-5	gene1013	-	-	gene1013	torC	-	gi|556503834|ref|NC_000913.3|:1058083-1062398		7.44011	count	t
1268343	ALEsKOs01_RNASequencing_0_evo04_0_11_evo04gnd	ALEsKOs01	140812_11_OxicEvo04gndEvo02EPEcoliGlcM9_Broth-1	gene1013	-	-	gene1013	torC	-	gi|556503834|ref|NC_000913.3|:1058083-1062398		5.11053	count	t
1273264	ALEsKOs01_RNASequencing_0_evo04_0_11_evo04gnd	ALEsKOs01	140813_11_OxicEvo04gndEvo03EPEcoliGlcM9_Broth-2	gene1457	-	-	gene1457	ydcI	-	gi|556503834|ref|NC_000913.3|:1494147-1495071		814.748	count	t
1268347	ALEsKOs01_RNASequencing_0_evo04_0_11_evo04gnd	ALEsKOs01	140715_0_OxicEvo04gndEcoliGlcM9_Broth-1	gene1014	-	-	gene1014	torA	-	gi|556503834|ref|NC_000913.3|:1058083-1062398		83.9669	count	t
1268348	ALEsKOs01_RNASequencing_0_evo04_0_11_evo04gnd	ALEsKOs01	140715_0_OxicEvo04gndEcoliGlcM9_Broth-2	gene1014	-	-	gene1014	torA	-	gi|556503834|ref|NC_000913.3|:1058083-1062398		75.456	count	t
1268349	ALEsKOs01_RNASequencing_0_evo04_0_11_evo04gnd	ALEsKOs01	140812_11_OxicEvo04gndEvo01EPEcoliGlcM9_Broth-1	gene1014	-	-	gene1014	torA	-	gi|556503834|ref|NC_000913.3|:1058083-1062398		47.6814	count	t
1268346	ALEsKOs01_RNASequencing_0_evo04_0_11_evo04gnd	ALEsKOs01	140818_0_OxicEvo04EcoliGlcM9_Broth-5	gene1014	-	-	gene1014	torA	-	gi|556503834|ref|NC_000913.3|:1058083-1062398		45.5707	count	t
1268350	ALEsKOs01_RNASequencing_0_evo04_0_11_evo04gnd	ALEsKOs01	140812_11_OxicEvo04gndEvo02EPEcoliGlcM9_Broth-2	gene1014	-	-	gene1014	torA	-	gi|556503834|ref|NC_000913.3|:1058083-1062398		41.6953	count	t
1268351	ALEsKOs01_RNASequencing_0_evo04_0_11_evo04gnd	ALEsKOs01	140812_11_OxicEvo04gndEvo01EPEcoliGlcM9_Broth-2	gene1014	-	-	gene1014	torA	-	gi|556503834|ref|NC_000913.3|:1058083-1062398		41.6961	count	t
1268353	ALEsKOs01_RNASequencing_0_evo04_0_11_evo04gnd	ALEsKOs01	140812_11_OxicEvo04gndEvo02EPEcoliGlcM9_Broth-1	gene1014	-	-	gene1014	torA	-	gi|556503834|ref|NC_000913.3|:1058083-1062398		27.5969	count	t
1273284	ALEsKOs01_RNASequencing_0_evo04_0_11_evo04gnd	ALEsKOs01	140813_11_OxicEvo04gndEvo03EPEcoliGlcM9_Broth-2	gene1459	-	-	gene1459	opgD	-	gi|556503834|ref|NC_000913.3|:1496855-1498511		945.889	count	t
1268357	ALEsKOs01_RNASequencing_0_evo04_0_11_evo04gnd	ALEsKOs01	140715_0_OxicEvo04gndEcoliGlcM9_Broth-1	gene1015	-	-	gene1015	torD	-	gi|556503834|ref|NC_000913.3|:1058083-1062398		27.4178	count	t
1268356	ALEsKOs01_RNASequencing_0_evo04_0_11_evo04gnd	ALEsKOs01	140818_0_OxicEvo04EcoliGlcM9_Broth-5	gene1015	-	-	gene1015	torD	-	gi|556503834|ref|NC_000913.3|:1058083-1062398		21.3903	count	t
1268358	ALEsKOs01_RNASequencing_0_evo04_0_11_evo04gnd	ALEsKOs01	140715_0_OxicEvo04gndEcoliGlcM9_Broth-2	gene1015	-	-	gene1015	torD	-	gi|556503834|ref|NC_000913.3|:1058083-1062398		27.7996	count	t
1268359	ALEsKOs01_RNASequencing_0_evo04_0_11_evo04gnd	ALEsKOs01	140812_11_OxicEvo04gndEvo01EPEcoliGlcM9_Broth-1	gene1015	-	-	gene1015	torD	-	gi|556503834|ref|NC_000913.3|:1058083-1062398		22.757	count	t
1268360	ALEsKOs01_RNASequencing_0_evo04_0_11_evo04gnd	ALEsKOs01	140812_11_OxicEvo04gndEvo02EPEcoliGlcM9_Broth-2	gene1015	-	-	gene1015	torD	-	gi|556503834|ref|NC_000913.3|:1058083-1062398		12.5086	count	t
1268361	ALEsKOs01_RNASequencing_0_evo04_0_11_evo04gnd	ALEsKOs01	140812_11_OxicEvo04gndEvo01EPEcoliGlcM9_Broth-2	gene1015	-	-	gene1015	torD	-	gi|556503834|ref|NC_000913.3|:1058083-1062398		11.4664	count	t
1268363	ALEsKOs01_RNASequencing_0_evo04_0_11_evo04gnd	ALEsKOs01	140812_11_OxicEvo04gndEvo02EPEcoliGlcM9_Broth-1	gene1015	-	-	gene1015	torD	-	gi|556503834|ref|NC_000913.3|:1058083-1062398		12.2653	count	t
1273294	ALEsKOs01_RNASequencing_0_evo04_0_11_evo04gnd	ALEsKOs01	140813_11_OxicEvo04gndEvo03EPEcoliGlcM9_Broth-2	gene146	-	-	gene146	mrcB	-	gi|556503834|ref|NC_000913.3|:164729-167264		1875.97	count	t
1273304	ALEsKOs01_RNASequencing_0_evo04_0_11_evo04gnd	ALEsKOs01	140813_11_OxicEvo04gndEvo03EPEcoliGlcM9_Broth-2	gene1460	-	-	gene1460	ydcH	-	gi|556503834|ref|NC_000913.3|:1498650-1498875		88.3574	count	t
1268367	ALEsKOs01_RNASequencing_0_evo04_0_11_evo04gnd	ALEsKOs01	140715_0_OxicEvo04gndEcoliGlcM9_Broth-1	gene1016	-	-	gene1016	cbpM	-	gi|556503834|ref|NC_000913.3|:1062549-1063775		517.51	count	t
1268368	ALEsKOs01_RNASequencing_0_evo04_0_11_evo04gnd	ALEsKOs01	140715_0_OxicEvo04gndEcoliGlcM9_Broth-2	gene1016	-	-	gene1016	cbpM	-	gi|556503834|ref|NC_000913.3|:1062549-1063775		997.807	count	t
1268369	ALEsKOs01_RNASequencing_0_evo04_0_11_evo04gnd	ALEsKOs01	140812_11_OxicEvo04gndEvo01EPEcoliGlcM9_Broth-1	gene1016	-	-	gene1016	cbpM	-	gi|556503834|ref|NC_000913.3|:1062549-1063775		124.622	count	t
1268370	ALEsKOs01_RNASequencing_0_evo04_0_11_evo04gnd	ALEsKOs01	140812_11_OxicEvo04gndEvo02EPEcoliGlcM9_Broth-2	gene1016	-	-	gene1016	cbpM	-	gi|556503834|ref|NC_000913.3|:1062549-1063775		124.044	count	t
1268371	ALEsKOs01_RNASequencing_0_evo04_0_11_evo04gnd	ALEsKOs01	140812_11_OxicEvo04gndEvo01EPEcoliGlcM9_Broth-2	gene1016	-	-	gene1016	cbpM	-	gi|556503834|ref|NC_000913.3|:1062549-1063775		151.148	count	t
1268373	ALEsKOs01_RNASequencing_0_evo04_0_11_evo04gnd	ALEsKOs01	140812_11_OxicEvo04gndEvo02EPEcoliGlcM9_Broth-1	gene1016	-	-	gene1016	cbpM	-	gi|556503834|ref|NC_000913.3|:1062549-1063775		127.763	count	t
1273324	ALEsKOs01_RNASequencing_0_evo04_0_11_evo04gnd	ALEsKOs01	140813_11_OxicEvo04gndEvo03EPEcoliGlcM9_Broth-2	gene1462	-	-	gene1462	ydcK	-	gi|556503834|ref|NC_000913.3|:1498937-1500449		45.5738	count	t
1268377	ALEsKOs01_RNASequencing_0_evo04_0_11_evo04gnd	ALEsKOs01	140715_0_OxicEvo04gndEcoliGlcM9_Broth-1	gene1017	-	-	gene1017	cbpA	-	gi|556503834|ref|NC_000913.3|:1062549-1063775		2027.2	count	t
1268378	ALEsKOs01_RNASequencing_0_evo04_0_11_evo04gnd	ALEsKOs01	140715_0_OxicEvo04gndEcoliGlcM9_Broth-2	gene1017	-	-	gene1017	cbpA	-	gi|556503834|ref|NC_000913.3|:1062549-1063775		3704.29	count	t
1268379	ALEsKOs01_RNASequencing_0_evo04_0_11_evo04gnd	ALEsKOs01	140812_11_OxicEvo04gndEvo01EPEcoliGlcM9_Broth-1	gene1017	-	-	gene1017	cbpA	-	gi|556503834|ref|NC_000913.3|:1062549-1063775		522.328	count	t
1268380	ALEsKOs01_RNASequencing_0_evo04_0_11_evo04gnd	ALEsKOs01	140812_11_OxicEvo04gndEvo02EPEcoliGlcM9_Broth-2	gene1017	-	-	gene1017	cbpA	-	gi|556503834|ref|NC_000913.3|:1062549-1063775		359.622	count	t
1268381	ALEsKOs01_RNASequencing_0_evo04_0_11_evo04gnd	ALEsKOs01	140812_11_OxicEvo04gndEvo01EPEcoliGlcM9_Broth-2	gene1017	-	-	gene1017	cbpA	-	gi|556503834|ref|NC_000913.3|:1062549-1063775		505.565	count	t
1268376	ALEsKOs01_RNASequencing_0_evo04_0_11_evo04gnd	ALEsKOs01	140818_0_OxicEvo04EcoliGlcM9_Broth-5	gene1017	-	-	gene1017	cbpA	-	gi|556503834|ref|NC_000913.3|:1062549-1063775		494.768	count	t
1268383	ALEsKOs01_RNASequencing_0_evo04_0_11_evo04gnd	ALEsKOs01	140812_11_OxicEvo04gndEvo02EPEcoliGlcM9_Broth-1	gene1017	-	-	gene1017	cbpA	-	gi|556503834|ref|NC_000913.3|:1062549-1063775		512.075	count	t
1273334	ALEsKOs01_RNASequencing_0_evo04_0_11_evo04gnd	ALEsKOs01	140813_11_OxicEvo04gndEvo03EPEcoliGlcM9_Broth-2	gene1463	-	-	gene1463	tehA	-	gi|556503834|ref|NC_000913.3|:1500572-1502155		98.5883	count	t
1268387	ALEsKOs01_RNASequencing_0_evo04_0_11_evo04gnd	ALEsKOs01	140715_0_OxicEvo04gndEcoliGlcM9_Broth-1	gene1018	-	-	gene1018	yccE	-	gi|556503834|ref|NC_000913.3|:1064035-1065292		9.42486	count	t
1268388	ALEsKOs01_RNASequencing_0_evo04_0_11_evo04gnd	ALEsKOs01	140715_0_OxicEvo04gndEcoliGlcM9_Broth-2	gene1018	-	-	gene1018	yccE	-	gi|556503834|ref|NC_000913.3|:1064035-1065292		11.9141	count	t
1268389	ALEsKOs01_RNASequencing_0_evo04_0_11_evo04gnd	ALEsKOs01	140812_11_OxicEvo04gndEvo01EPEcoliGlcM9_Broth-1	gene1018	-	-	gene1018	yccE	-	gi|556503834|ref|NC_000913.3|:1064035-1065292		10.8367	count	t
1268386	ALEsKOs01_RNASequencing_0_evo04_0_11_evo04gnd	ALEsKOs01	140818_0_OxicEvo04EcoliGlcM9_Broth-5	gene1018	-	-	gene1018	yccE	-	gi|556503834|ref|NC_000913.3|:1064035-1065292		19.5303	count	t
1268390	ALEsKOs01_RNASequencing_0_evo04_0_11_evo04gnd	ALEsKOs01	140812_11_OxicEvo04gndEvo02EPEcoliGlcM9_Broth-2	gene1018	-	-	gene1018	yccE	-	gi|556503834|ref|NC_000913.3|:1064035-1065292		14.5934	count	t
1268391	ALEsKOs01_RNASequencing_0_evo04_0_11_evo04gnd	ALEsKOs01	140812_11_OxicEvo04gndEvo01EPEcoliGlcM9_Broth-2	gene1018	-	-	gene1018	yccE	-	gi|556503834|ref|NC_000913.3|:1064035-1065292		7.29682	count	t
1268393	ALEsKOs01_RNASequencing_0_evo04_0_11_evo04gnd	ALEsKOs01	140812_11_OxicEvo04gndEvo02EPEcoliGlcM9_Broth-1	gene1018	-	-	gene1018	yccE	-	gi|556503834|ref|NC_000913.3|:1064035-1065292		13.2874	count	t
1273344	ALEsKOs01_RNASequencing_0_evo04_0_11_evo04gnd	ALEsKOs01	140813_11_OxicEvo04gndEvo03EPEcoliGlcM9_Broth-2	gene1464	-	-	gene1464	tehB	-	gi|556503834|ref|NC_000913.3|:1500572-1502155		262.282	count	t
1268397	ALEsKOs01_RNASequencing_0_evo04_0_11_evo04gnd	ALEsKOs01	140715_0_OxicEvo04gndEcoliGlcM9_Broth-1	gene1019	-	-	gene1019	agp	-	gi|556503834|ref|NC_000913.3|:1065584-1066826		439.541	count	t
1268396	ALEsKOs01_RNASequencing_0_evo04_0_11_evo04gnd	ALEsKOs01	140818_0_OxicEvo04EcoliGlcM9_Broth-5	gene1019	-	-	gene1019	agp	-	gi|556503834|ref|NC_000913.3|:1065584-1066826		124.622	count	t
1268398	ALEsKOs01_RNASequencing_0_evo04_0_11_evo04gnd	ALEsKOs01	140715_0_OxicEvo04gndEcoliGlcM9_Broth-2	gene1019	-	-	gene1019	agp	-	gi|556503834|ref|NC_000913.3|:1065584-1066826		554.999	count	t
1268399	ALEsKOs01_RNASequencing_0_evo04_0_11_evo04gnd	ALEsKOs01	140812_11_OxicEvo04gndEvo01EPEcoliGlcM9_Broth-1	gene1019	-	-	gene1019	agp	-	gi|556503834|ref|NC_000913.3|:1065584-1066826		131.124	count	t
1268400	ALEsKOs01_RNASequencing_0_evo04_0_11_evo04gnd	ALEsKOs01	140812_11_OxicEvo04gndEvo02EPEcoliGlcM9_Broth-2	gene1019	-	-	gene1019	agp	-	gi|556503834|ref|NC_000913.3|:1065584-1066826		133.425	count	t
1268401	ALEsKOs01_RNASequencing_0_evo04_0_11_evo04gnd	ALEsKOs01	140812_11_OxicEvo04gndEvo01EPEcoliGlcM9_Broth-2	gene1019	-	-	gene1019	agp	-	gi|556503834|ref|NC_000913.3|:1065584-1066826		124.046	count	t
1268403	ALEsKOs01_RNASequencing_0_evo04_0_11_evo04gnd	ALEsKOs01	140812_11_OxicEvo04gndEvo02EPEcoliGlcM9_Broth-1	gene1019	-	-	gene1019	agp	-	gi|556503834|ref|NC_000913.3|:1065584-1066826		119.586	count	t
1273364	ALEsKOs01_RNASequencing_0_evo04_0_11_evo04gnd	ALEsKOs01	140813_11_OxicEvo04gndEvo03EPEcoliGlcM9_Broth-2	gene1466	-	-	gene1466	insP	-	gi|556503834|ref|NC_000913.3|:1503217-1503649		1.86016	count	t
1273374	ALEsKOs01_RNASequencing_0_evo04_0_11_evo04gnd	ALEsKOs01	140813_11_OxicEvo04gndEvo03EPEcoliGlcM9_Broth-2	gene1467	-	-	gene1467	insQ	-	gi|556503834|ref|NC_000913.3|:1503716-1504865		274.373	count	t
1268407	ALEsKOs01_RNASequencing_0_evo04_0_11_evo04gnd	ALEsKOs01	140715_0_OxicEvo04gndEcoliGlcM9_Broth-1	gene102	-	-	gene102	guaC	-	gi|556503834|ref|NC_000913.3|:113443-114487		1162.68	count	t
1268408	ALEsKOs01_RNASequencing_0_evo04_0_11_evo04gnd	ALEsKOs01	140715_0_OxicEvo04gndEcoliGlcM9_Broth-2	gene102	-	-	gene102	guaC	-	gi|556503834|ref|NC_000913.3|:113443-114487		607.619	count	t
1268409	ALEsKOs01_RNASequencing_0_evo04_0_11_evo04gnd	ALEsKOs01	140812_11_OxicEvo04gndEvo01EPEcoliGlcM9_Broth-1	gene102	-	-	gene102	guaC	-	gi|556503834|ref|NC_000913.3|:113443-114487		3630.29	count	t
1268410	ALEsKOs01_RNASequencing_0_evo04_0_11_evo04gnd	ALEsKOs01	140812_11_OxicEvo04gndEvo02EPEcoliGlcM9_Broth-2	gene102	-	-	gene102	guaC	-	gi|556503834|ref|NC_000913.3|:113443-114487		3207.41	count	t
1268411	ALEsKOs01_RNASequencing_0_evo04_0_11_evo04gnd	ALEsKOs01	140812_11_OxicEvo04gndEvo01EPEcoliGlcM9_Broth-2	gene102	-	-	gene102	guaC	-	gi|556503834|ref|NC_000913.3|:113443-114487		3501.43	count	t
1268413	ALEsKOs01_RNASequencing_0_evo04_0_11_evo04gnd	ALEsKOs01	140812_11_OxicEvo04gndEvo02EPEcoliGlcM9_Broth-1	gene102	-	-	gene102	guaC	-	gi|556503834|ref|NC_000913.3|:113443-114487		3256.43	count	t
1273384	ALEsKOs01_RNASequencing_0_evo04_0_11_evo04gnd	ALEsKOs01	140813_11_OxicEvo04gndEvo03EPEcoliGlcM9_Broth-2	gene1468	-	-	gene1468	ydcO	-	gi|556503834|ref|NC_000913.3|:1504904-1506080		62.3152	count	t
1268417	ALEsKOs01_RNASequencing_0_evo04_0_11_evo04gnd	ALEsKOs01	140715_0_OxicEvo04gndEcoliGlcM9_Broth-1	gene1020	-	-	gene1020	yccJ	-	gi|556503834|ref|NC_000913.3|:1066863-1067091		1896.97	count	t
1268418	ALEsKOs01_RNASequencing_0_evo04_0_11_evo04gnd	ALEsKOs01	140715_0_OxicEvo04gndEcoliGlcM9_Broth-2	gene1020	-	-	gene1020	yccJ	-	gi|556503834|ref|NC_000913.3|:1066863-1067091		3684.44	count	t
1268419	ALEsKOs01_RNASequencing_0_evo04_0_11_evo04gnd	ALEsKOs01	140812_11_OxicEvo04gndEvo01EPEcoliGlcM9_Broth-1	gene1020	-	-	gene1020	yccJ	-	gi|556503834|ref|NC_000913.3|:1066863-1067091		203.73	count	t
1268420	ALEsKOs01_RNASequencing_0_evo04_0_11_evo04gnd	ALEsKOs01	140812_11_OxicEvo04gndEvo02EPEcoliGlcM9_Broth-2	gene1020	-	-	gene1020	yccJ	-	gi|556503834|ref|NC_000913.3|:1066863-1067091		213.689	count	t
1268421	ALEsKOs01_RNASequencing_0_evo04_0_11_evo04gnd	ALEsKOs01	140812_11_OxicEvo04gndEvo01EPEcoliGlcM9_Broth-2	gene1020	-	-	gene1020	yccJ	-	gi|556503834|ref|NC_000913.3|:1066863-1067091		198.056	count	t
1268416	ALEsKOs01_RNASequencing_0_evo04_0_11_evo04gnd	ALEsKOs01	140818_0_OxicEvo04EcoliGlcM9_Broth-5	gene1020	-	-	gene1020	yccJ	-	gi|556503834|ref|NC_000913.3|:1066863-1067091		246.454	count	t
1268423	ALEsKOs01_RNASequencing_0_evo04_0_11_evo04gnd	ALEsKOs01	140812_11_OxicEvo04gndEvo02EPEcoliGlcM9_Broth-1	gene1020	-	-	gene1020	yccJ	-	gi|556503834|ref|NC_000913.3|:1066863-1067091		237.129	count	t
1273404	ALEsKOs01_RNASequencing_0_evo04_0_11_evo04gnd	ALEsKOs01	140813_11_OxicEvo04gndEvo03EPEcoliGlcM9_Broth-2	gene147	-	-	gene147	fhuA	-	gi|556503834|ref|NC_000913.3|:167483-169727		4923.83	count	t
1268427	ALEsKOs01_RNASequencing_0_evo04_0_11_evo04gnd	ALEsKOs01	140715_0_OxicEvo04gndEcoliGlcM9_Broth-1	gene1021	-	-	gene1021	wrbA	-	gi|556503834|ref|NC_000913.3|:1067111-1067708		3235.3	count	t
1268428	ALEsKOs01_RNASequencing_0_evo04_0_11_evo04gnd	ALEsKOs01	140715_0_OxicEvo04gndEcoliGlcM9_Broth-2	gene1021	-	-	gene1021	wrbA	-	gi|556503834|ref|NC_000913.3|:1067111-1067708		5759.48	count	t
1268429	ALEsKOs01_RNASequencing_0_evo04_0_11_evo04gnd	ALEsKOs01	140812_11_OxicEvo04gndEvo01EPEcoliGlcM9_Broth-1	gene1021	-	-	gene1021	wrbA	-	gi|556503834|ref|NC_000913.3|:1067111-1067708		340.272	count	t
1268426	ALEsKOs01_RNASequencing_0_evo04_0_11_evo04gnd	ALEsKOs01	140818_0_OxicEvo04EcoliGlcM9_Broth-5	gene1021	-	-	gene1021	wrbA	-	gi|556503834|ref|NC_000913.3|:1067111-1067708		368.286	count	t
1268430	ALEsKOs01_RNASequencing_0_evo04_0_11_evo04gnd	ALEsKOs01	140812_11_OxicEvo04gndEvo02EPEcoliGlcM9_Broth-2	gene1021	-	-	gene1021	wrbA	-	gi|556503834|ref|NC_000913.3|:1067111-1067708		314.8	count	t
1268431	ALEsKOs01_RNASequencing_0_evo04_0_11_evo04gnd	ALEsKOs01	140812_11_OxicEvo04gndEvo01EPEcoliGlcM9_Broth-2	gene1021	-	-	gene1021	wrbA	-	gi|556503834|ref|NC_000913.3|:1067111-1067708		296.042	count	t
1268433	ALEsKOs01_RNASequencing_0_evo04_0_11_evo04gnd	ALEsKOs01	140812_11_OxicEvo04gndEvo02EPEcoliGlcM9_Broth-1	gene1021	-	-	gene1021	wrbA	-	gi|556503834|ref|NC_000913.3|:1067111-1067708		334.229	count	t
1273414	ALEsKOs01_RNASequencing_0_evo04_0_11_evo04gnd	ALEsKOs01	140813_11_OxicEvo04gndEvo03EPEcoliGlcM9_Broth-2	gene1470	-	-	gene1470	ydcP	-	gi|556503834|ref|NC_000913.3|:1506780-1508742		942.169	count	t
1268437	ALEsKOs01_RNASequencing_0_evo04_0_11_evo04gnd	ALEsKOs01	140715_0_OxicEvo04gndEcoliGlcM9_Broth-1	gene1022	-	-	gene1022	ymdF	-	gi|556503834|ref|NC_000913.3|:1068080-1068254		67.6876	count	t
1268436	ALEsKOs01_RNASequencing_0_evo04_0_11_evo04gnd	ALEsKOs01	140818_0_OxicEvo04EcoliGlcM9_Broth-5	gene1022	-	-	gene1022	ymdF	-	gi|556503834|ref|NC_000913.3|:1068080-1068254		31.6205	count	t
1268438	ALEsKOs01_RNASequencing_0_evo04_0_11_evo04gnd	ALEsKOs01	140715_0_OxicEvo04gndEcoliGlcM9_Broth-2	gene1022	-	-	gene1022	ymdF	-	gi|556503834|ref|NC_000913.3|:1068080-1068254		151.905	count	t
1268439	ALEsKOs01_RNASequencing_0_evo04_0_11_evo04gnd	ALEsKOs01	140812_11_OxicEvo04gndEvo01EPEcoliGlcM9_Broth-1	gene1022	-	-	gene1022	ymdF	-	gi|556503834|ref|NC_000913.3|:1068080-1068254		26.008	count	t
1268440	ALEsKOs01_RNASequencing_0_evo04_0_11_evo04gnd	ALEsKOs01	140812_11_OxicEvo04gndEvo02EPEcoliGlcM9_Broth-2	gene1022	-	-	gene1022	ymdF	-	gi|556503834|ref|NC_000913.3|:1068080-1068254		16.6781	count	t
1268441	ALEsKOs01_RNASequencing_0_evo04_0_11_evo04gnd	ALEsKOs01	140812_11_OxicEvo04gndEvo01EPEcoliGlcM9_Broth-2	gene1022	-	-	gene1022	ymdF	-	gi|556503834|ref|NC_000913.3|:1068080-1068254		15.636	count	t
1268443	ALEsKOs01_RNASequencing_0_evo04_0_11_evo04gnd	ALEsKOs01	140812_11_OxicEvo04gndEvo02EPEcoliGlcM9_Broth-1	gene1022	-	-	gene1022	ymdF	-	gi|556503834|ref|NC_000913.3|:1068080-1068254		27.5969	count	t
1273424	ALEsKOs01_RNASequencing_0_evo04_0_11_evo04gnd	ALEsKOs01	140813_11_OxicEvo04gndEvo03EPEcoliGlcM9_Broth-2	gene1471	-	-	gene1471	yncJ	-	gi|556503834|ref|NC_000913.3|:1508833-1509064		3.72031	count	t
1273444	ALEsKOs01_RNASequencing_0_evo04_0_11_evo04gnd	ALEsKOs01	140813_11_OxicEvo04gndEvo03EPEcoliGlcM9_Broth-2	gene1473	-	-	gene1473	hicB	-	gi|556503834|ref|NC_000913.3|:1509507-1509924		67.8957	count	t
1268447	ALEsKOs01_RNASequencing_0_evo04_0_11_evo04gnd	ALEsKOs01	140715_0_OxicEvo04gndEcoliGlcM9_Broth-1	gene1023	-	-	gene1023	rutG	-	gi|556503834|ref|NC_000913.3|:1068510-1069839		80.5397	count	t
1268448	ALEsKOs01_RNASequencing_0_evo04_0_11_evo04gnd	ALEsKOs01	140715_0_OxicEvo04gndEcoliGlcM9_Broth-2	gene1023	-	-	gene1023	rutG	-	gi|556503834|ref|NC_000913.3|:1068510-1069839		77.4417	count	t
1268449	ALEsKOs01_RNASequencing_0_evo04_0_11_evo04gnd	ALEsKOs01	140812_11_OxicEvo04gndEvo01EPEcoliGlcM9_Broth-1	gene1023	-	-	gene1023	rutG	-	gi|556503834|ref|NC_000913.3|:1068510-1069839		41.1794	count	t
1268450	ALEsKOs01_RNASequencing_0_evo04_0_11_evo04gnd	ALEsKOs01	140812_11_OxicEvo04gndEvo02EPEcoliGlcM9_Broth-2	gene1023	-	-	gene1023	rutG	-	gi|556503834|ref|NC_000913.3|:1068510-1069839		42.7377	count	t
1268451	ALEsKOs01_RNASequencing_0_evo04_0_11_evo04gnd	ALEsKOs01	140812_11_OxicEvo04gndEvo01EPEcoliGlcM9_Broth-2	gene1023	-	-	gene1023	rutG	-	gi|556503834|ref|NC_000913.3|:1068510-1069839		46.9081	count	t
1268453	ALEsKOs01_RNASequencing_0_evo04_0_11_evo04gnd	ALEsKOs01	140812_11_OxicEvo04gndEvo02EPEcoliGlcM9_Broth-1	gene1023	-	-	gene1023	rutG	-	gi|556503834|ref|NC_000913.3|:1068510-1069839		37.8179	count	t
1273454	ALEsKOs01_RNASequencing_0_evo04_0_11_evo04gnd	ALEsKOs01	140813_11_OxicEvo04gndEvo03EPEcoliGlcM9_Broth-2	gene1474	-	-	gene1474	ydcR	-	gi|556503834|ref|NC_000913.3|:1510002-1511409		347.849	count	t
1268457	ALEsKOs01_RNASequencing_0_evo04_0_11_evo04gnd	ALEsKOs01	140715_0_OxicEvo04gndEcoliGlcM9_Broth-1	gene1024	-	-	gene1024	rutF	-	gi|556503834|ref|NC_000913.3|:1069859-1070354		9.42486	count	t
1268458	ALEsKOs01_RNASequencing_0_evo04_0_11_evo04gnd	ALEsKOs01	140715_0_OxicEvo04gndEcoliGlcM9_Broth-2	gene1024	-	-	gene1024	rutF	-	gi|556503834|ref|NC_000913.3|:1069859-1070354		6.9499	count	t
1268459	ALEsKOs01_RNASequencing_0_evo04_0_11_evo04gnd	ALEsKOs01	140812_11_OxicEvo04gndEvo01EPEcoliGlcM9_Broth-1	gene1024	-	-	gene1024	rutF	-	gi|556503834|ref|NC_000913.3|:1069859-1070354		7.58568	count	t
1268460	ALEsKOs01_RNASequencing_0_evo04_0_11_evo04gnd	ALEsKOs01	140812_11_OxicEvo04gndEvo02EPEcoliGlcM9_Broth-2	gene1024	-	-	gene1024	rutF	-	gi|556503834|ref|NC_000913.3|:1069859-1070354		6.2543	count	t
1268461	ALEsKOs01_RNASequencing_0_evo04_0_11_evo04gnd	ALEsKOs01	140812_11_OxicEvo04gndEvo01EPEcoliGlcM9_Broth-2	gene1024	-	-	gene1024	rutF	-	gi|556503834|ref|NC_000913.3|:1069859-1070354		8.33922	count	t
1268456	ALEsKOs01_RNASequencing_0_evo04_0_11_evo04gnd	ALEsKOs01	140818_0_OxicEvo04EcoliGlcM9_Broth-5	gene1024	-	-	gene1024	rutF	-	gi|556503834|ref|NC_000913.3|:1069859-1070354		7.44011	count	t
1268463	ALEsKOs01_RNASequencing_0_evo04_0_11_evo04gnd	ALEsKOs01	140812_11_OxicEvo04gndEvo02EPEcoliGlcM9_Broth-1	gene1024	-	-	gene1024	rutF	-	gi|556503834|ref|NC_000913.3|:1069859-1070354		7.15474	count	t
1273464	ALEsKOs01_RNASequencing_0_evo04_0_11_evo04gnd	ALEsKOs01	140813_11_OxicEvo04gndEvo03EPEcoliGlcM9_Broth-2	gene1475	-	-	gene1475	ydcS	-	gi|556503834|ref|NC_000913.3|:1511653-1512799		48.3641	count	t
1268467	ALEsKOs01_RNASequencing_0_evo04_0_11_evo04gnd	ALEsKOs01	140715_0_OxicEvo04gndEcoliGlcM9_Broth-1	gene1025	-	-	gene1025	rutE	-	gi|556503834|ref|NC_000913.3|:1070364-1070955		2.57042	count	t
1268468	ALEsKOs01_RNASequencing_0_evo04_0_11_evo04gnd	ALEsKOs01	140715_0_OxicEvo04gndEcoliGlcM9_Broth-2	gene1025	-	-	gene1025	rutE	-	gi|556503834|ref|NC_000913.3|:1070364-1070955		1.98568	count	t
1268469	ALEsKOs01_RNASequencing_0_evo04_0_11_evo04gnd	ALEsKOs01	140812_11_OxicEvo04gndEvo01EPEcoliGlcM9_Broth-1	gene1025	-	-	gene1025	rutE	-	gi|556503834|ref|NC_000913.3|:1070364-1070955		7.58568	count	t
1268466	ALEsKOs01_RNASequencing_0_evo04_0_11_evo04gnd	ALEsKOs01	140818_0_OxicEvo04EcoliGlcM9_Broth-5	gene1025	-	-	gene1025	rutE	-	gi|556503834|ref|NC_000913.3|:1070364-1070955		4.65007	count	t
1268470	ALEsKOs01_RNASequencing_0_evo04_0_11_evo04gnd	ALEsKOs01	140812_11_OxicEvo04gndEvo02EPEcoliGlcM9_Broth-2	gene1025	-	-	gene1025	rutE	-	gi|556503834|ref|NC_000913.3|:1070364-1070955		3.12715	count	t
1268471	ALEsKOs01_RNASequencing_0_evo04_0_11_evo04gnd	ALEsKOs01	140812_11_OxicEvo04gndEvo01EPEcoliGlcM9_Broth-2	gene1025	-	-	gene1025	rutE	-	gi|556503834|ref|NC_000913.3|:1070364-1070955		5.21201	count	t
1268473	ALEsKOs01_RNASequencing_0_evo04_0_11_evo04gnd	ALEsKOs01	140812_11_OxicEvo04gndEvo02EPEcoliGlcM9_Broth-1	gene1025	-	-	gene1025	rutE	-	gi|556503834|ref|NC_000913.3|:1070364-1070955		2.04421	count	t
1273484	ALEsKOs01_RNASequencing_0_evo04_0_11_evo04gnd	ALEsKOs01	140813_11_OxicEvo04gndEvo03EPEcoliGlcM9_Broth-2	gene1477	-	-	gene1477	ydcU	-	gi|556503834|ref|NC_000913.3|:1513830-1515556		27.9023	count	t
1268477	ALEsKOs01_RNASequencing_0_evo04_0_11_evo04gnd	ALEsKOs01	140715_0_OxicEvo04gndEcoliGlcM9_Broth-1	gene1026	-	-	gene1026	rutD	-	gi|556503834|ref|NC_000913.3|:1070964-1071765		8.56805	count	t
1268476	ALEsKOs01_RNASequencing_0_evo04_0_11_evo04gnd	ALEsKOs01	140818_0_OxicEvo04EcoliGlcM9_Broth-5	gene1026	-	-	gene1026	rutD	-	gi|556503834|ref|NC_000913.3|:1070964-1071765		10.2302	count	t
1268478	ALEsKOs01_RNASequencing_0_evo04_0_11_evo04gnd	ALEsKOs01	140715_0_OxicEvo04gndEcoliGlcM9_Broth-2	gene1026	-	-	gene1026	rutD	-	gi|556503834|ref|NC_000913.3|:1070964-1071765		10.9213	count	t
1268479	ALEsKOs01_RNASequencing_0_evo04_0_11_evo04gnd	ALEsKOs01	140812_11_OxicEvo04gndEvo01EPEcoliGlcM9_Broth-1	gene1026	-	-	gene1026	rutD	-	gi|556503834|ref|NC_000913.3|:1070964-1071765		5.41834	count	t
1268480	ALEsKOs01_RNASequencing_0_evo04_0_11_evo04gnd	ALEsKOs01	140812_11_OxicEvo04gndEvo02EPEcoliGlcM9_Broth-2	gene1026	-	-	gene1026	rutD	-	gi|556503834|ref|NC_000913.3|:1070964-1071765		12.5086	count	t
1268481	ALEsKOs01_RNASequencing_0_evo04_0_11_evo04gnd	ALEsKOs01	140812_11_OxicEvo04gndEvo01EPEcoliGlcM9_Broth-2	gene1026	-	-	gene1026	rutD	-	gi|556503834|ref|NC_000913.3|:1070964-1071765		15.636	count	t
1268483	ALEsKOs01_RNASequencing_0_evo04_0_11_evo04gnd	ALEsKOs01	140812_11_OxicEvo04gndEvo02EPEcoliGlcM9_Broth-1	gene1026	-	-	gene1026	rutD	-	gi|556503834|ref|NC_000913.3|:1070964-1071765		3.06632	count	t
1273494	ALEsKOs01_RNASequencing_0_evo04_0_11_evo04gnd	ALEsKOs01	140813_11_OxicEvo04gndEvo03EPEcoliGlcM9_Broth-2	gene1478	-	-	gene1478	ydcV	-	gi|556503834|ref|NC_000913.3|:1513830-1515556		10.2309	count	t
1273504	ALEsKOs01_RNASequencing_0_evo04_0_11_evo04gnd	ALEsKOs01	140813_11_OxicEvo04gndEvo03EPEcoliGlcM9_Broth-2	gene1479	-	-	gene1479	patD	-	gi|556503834|ref|NC_000913.3|:1515577-1517002		49.2941	count	t
1268487	ALEsKOs01_RNASequencing_0_evo04_0_11_evo04gnd	ALEsKOs01	140715_0_OxicEvo04gndEcoliGlcM9_Broth-1	gene1027	-	-	gene1027	rutC	-	gi|556503834|ref|NC_000913.3|:1071772-1072159		4.28403	count	t
1268488	ALEsKOs01_RNASequencing_0_evo04_0_11_evo04gnd	ALEsKOs01	140715_0_OxicEvo04gndEcoliGlcM9_Broth-2	gene1027	-	-	gene1027	rutC	-	gi|556503834|ref|NC_000913.3|:1071772-1072159		3.97137	count	t
1268489	ALEsKOs01_RNASequencing_0_evo04_0_11_evo04gnd	ALEsKOs01	140812_11_OxicEvo04gndEvo01EPEcoliGlcM9_Broth-1	gene1027	-	-	gene1027	rutC	-	gi|556503834|ref|NC_000913.3|:1071772-1072159		4.33467	count	t
1268490	ALEsKOs01_RNASequencing_0_evo04_0_11_evo04gnd	ALEsKOs01	140812_11_OxicEvo04gndEvo02EPEcoliGlcM9_Broth-2	gene1027	-	-	gene1027	rutC	-	gi|556503834|ref|NC_000913.3|:1071772-1072159		6.2543	count	t
1268491	ALEsKOs01_RNASequencing_0_evo04_0_11_evo04gnd	ALEsKOs01	140812_11_OxicEvo04gndEvo01EPEcoliGlcM9_Broth-2	gene1027	-	-	gene1027	rutC	-	gi|556503834|ref|NC_000913.3|:1071772-1072159		5.21201	count	t
1268493	ALEsKOs01_RNASequencing_0_evo04_0_11_evo04gnd	ALEsKOs01	140812_11_OxicEvo04gndEvo02EPEcoliGlcM9_Broth-1	gene1027	-	-	gene1027	rutC	-	gi|556503834|ref|NC_000913.3|:1071772-1072159		5.11053	count	t
1273524	ALEsKOs01_RNASequencing_0_evo04_0_11_evo04gnd	ALEsKOs01	140813_11_OxicEvo04gndEvo03EPEcoliGlcM9_Broth-2	gene1480	-	-	gene1480	yncL	-	gi|556503834|ref|NC_000913.3|:1517098-1517194		15.8113	count	t
1268497	ALEsKOs01_RNASequencing_0_evo04_0_11_evo04gnd	ALEsKOs01	140715_0_OxicEvo04gndEcoliGlcM9_Broth-1	gene1028	-	-	gene1028	rutB	-	gi|556503834|ref|NC_000913.3|:1072170-1074011		0.856805	count	t
1268498	ALEsKOs01_RNASequencing_0_evo04_0_11_evo04gnd	ALEsKOs01	140715_0_OxicEvo04gndEcoliGlcM9_Broth-2	gene1028	-	-	gene1028	rutB	-	gi|556503834|ref|NC_000913.3|:1072170-1074011		3.97137	count	t
1268499	ALEsKOs01_RNASequencing_0_evo04_0_11_evo04gnd	ALEsKOs01	140812_11_OxicEvo04gndEvo01EPEcoliGlcM9_Broth-1	gene1028	-	-	gene1028	rutB	-	gi|556503834|ref|NC_000913.3|:1072170-1074011		4.33467	count	t
1268500	ALEsKOs01_RNASequencing_0_evo04_0_11_evo04gnd	ALEsKOs01	140812_11_OxicEvo04gndEvo02EPEcoliGlcM9_Broth-2	gene1028	-	-	gene1028	rutB	-	gi|556503834|ref|NC_000913.3|:1072170-1074011		5.21192	count	t
1268501	ALEsKOs01_RNASequencing_0_evo04_0_11_evo04gnd	ALEsKOs01	140812_11_OxicEvo04gndEvo01EPEcoliGlcM9_Broth-2	gene1028	-	-	gene1028	rutB	-	gi|556503834|ref|NC_000913.3|:1072170-1074011		3.12721	count	t
1268496	ALEsKOs01_RNASequencing_0_evo04_0_11_evo04gnd	ALEsKOs01	140818_0_OxicEvo04EcoliGlcM9_Broth-5	gene1028	-	-	gene1028	rutB	-	gi|556503834|ref|NC_000913.3|:1072170-1074011		8.37013	count	t
1268503	ALEsKOs01_RNASequencing_0_evo04_0_11_evo04gnd	ALEsKOs01	140812_11_OxicEvo04gndEvo02EPEcoliGlcM9_Broth-1	gene1028	-	-	gene1028	rutB	-	gi|556503834|ref|NC_000913.3|:1072170-1074011		5.11053	count	t
1273534	ALEsKOs01_RNASequencing_0_evo04_0_11_evo04gnd	ALEsKOs01	140813_11_OxicEvo04gndEvo03EPEcoliGlcM9_Broth-2	gene1481	-	-	gene1481	ydcX	-	gi|556503834|ref|NC_000913.3|:1517388-1517562		28.8324	count	t
1268507	ALEsKOs01_RNASequencing_0_evo04_0_11_evo04gnd	ALEsKOs01	140715_0_OxicEvo04gndEcoliGlcM9_Broth-1	gene1029	-	-	gene1029	rutA	-	gi|556503834|ref|NC_000913.3|:1072170-1074011		0	count	t
1268508	ALEsKOs01_RNASequencing_0_evo04_0_11_evo04gnd	ALEsKOs01	140715_0_OxicEvo04gndEcoliGlcM9_Broth-2	gene1029	-	-	gene1029	rutA	-	gi|556503834|ref|NC_000913.3|:1072170-1074011		11.9141	count	t
1268509	ALEsKOs01_RNASequencing_0_evo04_0_11_evo04gnd	ALEsKOs01	140812_11_OxicEvo04gndEvo01EPEcoliGlcM9_Broth-1	gene1029	-	-	gene1029	rutA	-	gi|556503834|ref|NC_000913.3|:1072170-1074011		13.004	count	t
1268506	ALEsKOs01_RNASequencing_0_evo04_0_11_evo04gnd	ALEsKOs01	140818_0_OxicEvo04EcoliGlcM9_Broth-5	gene1029	-	-	gene1029	rutA	-	gi|556503834|ref|NC_000913.3|:1072170-1074011		9.30014	count	t
1268510	ALEsKOs01_RNASequencing_0_evo04_0_11_evo04gnd	ALEsKOs01	140812_11_OxicEvo04gndEvo02EPEcoliGlcM9_Broth-2	gene1029	-	-	gene1029	rutA	-	gi|556503834|ref|NC_000913.3|:1072170-1074011		9.38145	count	t
1268511	ALEsKOs01_RNASequencing_0_evo04_0_11_evo04gnd	ALEsKOs01	140812_11_OxicEvo04gndEvo01EPEcoliGlcM9_Broth-2	gene1029	-	-	gene1029	rutA	-	gi|556503834|ref|NC_000913.3|:1072170-1074011		17.7208	count	t
1268513	ALEsKOs01_RNASequencing_0_evo04_0_11_evo04gnd	ALEsKOs01	140812_11_OxicEvo04gndEvo02EPEcoliGlcM9_Broth-1	gene1029	-	-	gene1029	rutA	-	gi|556503834|ref|NC_000913.3|:1072170-1074011		8.17685	count	t
1273544	ALEsKOs01_RNASequencing_0_evo04_0_11_evo04gnd	ALEsKOs01	140813_11_OxicEvo04gndEvo03EPEcoliGlcM9_Broth-2	gene1482	-	-	gene1482	ydcY	-	gi|556503834|ref|NC_000913.3|:1517647-1517881		469.689	count	t
1268517	ALEsKOs01_RNASequencing_0_evo04_0_11_evo04gnd	ALEsKOs01	140715_0_OxicEvo04gndEcoliGlcM9_Broth-1	gene103	-	-	gene103	hofC	-	gi|556503834|ref|NC_000913.3|:114521-117099		36.8426	count	t
1268516	ALEsKOs01_RNASequencing_0_evo04_0_11_evo04gnd	ALEsKOs01	140818_0_OxicEvo04EcoliGlcM9_Broth-5	gene103	-	-	gene103	hofC	-	gi|556503834|ref|NC_000913.3|:114521-117099		43.7107	count	t
1268518	ALEsKOs01_RNASequencing_0_evo04_0_11_evo04gnd	ALEsKOs01	140715_0_OxicEvo04gndEcoliGlcM9_Broth-2	gene103	-	-	gene103	hofC	-	gi|556503834|ref|NC_000913.3|:114521-117099		40.7065	count	t
1268519	ALEsKOs01_RNASequencing_0_evo04_0_11_evo04gnd	ALEsKOs01	140812_11_OxicEvo04gndEvo01EPEcoliGlcM9_Broth-1	gene103	-	-	gene103	hofC	-	gi|556503834|ref|NC_000913.3|:114521-117099		36.8447	count	t
1268520	ALEsKOs01_RNASequencing_0_evo04_0_11_evo04gnd	ALEsKOs01	140812_11_OxicEvo04gndEvo02EPEcoliGlcM9_Broth-2	gene103	-	-	gene103	hofC	-	gi|556503834|ref|NC_000913.3|:114521-117099		45.8649	count	t
1268521	ALEsKOs01_RNASequencing_0_evo04_0_11_evo04gnd	ALEsKOs01	140812_11_OxicEvo04gndEvo01EPEcoliGlcM9_Broth-2	gene103	-	-	gene103	hofC	-	gi|556503834|ref|NC_000913.3|:114521-117099		42.7385	count	t
1268523	ALEsKOs01_RNASequencing_0_evo04_0_11_evo04gnd	ALEsKOs01	140812_11_OxicEvo04gndEvo02EPEcoliGlcM9_Broth-1	gene103	-	-	gene103	hofC	-	gi|556503834|ref|NC_000913.3|:114521-117099		30.6632	count	t
1273564	ALEsKOs01_RNASequencing_0_evo04_0_11_evo04gnd	ALEsKOs01	140813_11_OxicEvo04gndEvo03EPEcoliGlcM9_Broth-2	gene1484	-	-	gene1484	mnaT	-	gi|556503834|ref|NC_000913.3|:1517881-1518846		391.563	count	t
1273574	ALEsKOs01_RNASequencing_0_evo04_0_11_evo04gnd	ALEsKOs01	140813_11_OxicEvo04gndEvo03EPEcoliGlcM9_Broth-2	gene1485	-	-	gene1485	curA	-	gi|556503834|ref|NC_000913.3|:1519026-1520064		106.959	count	t
1268527	ALEsKOs01_RNASequencing_0_evo04_0_11_evo04gnd	ALEsKOs01	140715_0_OxicEvo04gndEcoliGlcM9_Broth-1	gene1030	-	-	gene1030	rutR	-	gi|556503834|ref|NC_000913.3|:1074241-1074880		48.8379	count	t
1268528	ALEsKOs01_RNASequencing_0_evo04_0_11_evo04gnd	ALEsKOs01	140715_0_OxicEvo04gndEcoliGlcM9_Broth-2	gene1030	-	-	gene1030	rutR	-	gi|556503834|ref|NC_000913.3|:1074241-1074880		61.5562	count	t
1268529	ALEsKOs01_RNASequencing_0_evo04_0_11_evo04gnd	ALEsKOs01	140812_11_OxicEvo04gndEvo01EPEcoliGlcM9_Broth-1	gene1030	-	-	gene1030	rutR	-	gi|556503834|ref|NC_000913.3|:1074241-1074880		87.7771	count	t
1268530	ALEsKOs01_RNASequencing_0_evo04_0_11_evo04gnd	ALEsKOs01	140812_11_OxicEvo04gndEvo02EPEcoliGlcM9_Broth-2	gene1030	-	-	gene1030	rutR	-	gi|556503834|ref|NC_000913.3|:1074241-1074880		104.238	count	t
1268531	ALEsKOs01_RNASequencing_0_evo04_0_11_evo04gnd	ALEsKOs01	140812_11_OxicEvo04gndEvo01EPEcoliGlcM9_Broth-2	gene1030	-	-	gene1030	rutR	-	gi|556503834|ref|NC_000913.3|:1074241-1074880		84.4346	count	t
1268533	ALEsKOs01_RNASequencing_0_evo04_0_11_evo04gnd	ALEsKOs01	140812_11_OxicEvo04gndEvo02EPEcoliGlcM9_Broth-1	gene1030	-	-	gene1030	rutR	-	gi|556503834|ref|NC_000913.3|:1074241-1074880		85.8569	count	t
1273584	ALEsKOs01_RNASequencing_0_evo04_0_11_evo04gnd	ALEsKOs01	140813_11_OxicEvo04gndEvo03EPEcoliGlcM9_Broth-2	gene1486	-	-	gene1486	mcbR	-	gi|556503834|ref|NC_000913.3|:1520261-1520927		20.4617	count	t
1268537	ALEsKOs01_RNASequencing_0_evo04_0_11_evo04gnd	ALEsKOs01	140715_0_OxicEvo04gndEcoliGlcM9_Broth-1	gene1031	-	-	gene1031	putA	-	gi|556503834|ref|NC_000913.3|:1074919-1078882		807.111	count	t
1268538	ALEsKOs01_RNASequencing_0_evo04_0_11_evo04gnd	ALEsKOs01	140715_0_OxicEvo04gndEcoliGlcM9_Broth-2	gene1031	-	-	gene1031	putA	-	gi|556503834|ref|NC_000913.3|:1074919-1078882		249.203	count	t
1268539	ALEsKOs01_RNASequencing_0_evo04_0_11_evo04gnd	ALEsKOs01	140812_11_OxicEvo04gndEvo01EPEcoliGlcM9_Broth-1	gene1031	-	-	gene1031	putA	-	gi|556503834|ref|NC_000913.3|:1074919-1078882		555.922	count	t
1268540	ALEsKOs01_RNASequencing_0_evo04_0_11_evo04gnd	ALEsKOs01	140812_11_OxicEvo04gndEvo02EPEcoliGlcM9_Broth-2	gene1031	-	-	gene1031	putA	-	gi|556503834|ref|NC_000913.3|:1074919-1078882		673.38	count	t
1268541	ALEsKOs01_RNASequencing_0_evo04_0_11_evo04gnd	ALEsKOs01	140812_11_OxicEvo04gndEvo01EPEcoliGlcM9_Broth-2	gene1031	-	-	gene1031	putA	-	gi|556503834|ref|NC_000913.3|:1074919-1078882		578.533	count	t
1268536	ALEsKOs01_RNASequencing_0_evo04_0_11_evo04gnd	ALEsKOs01	140818_0_OxicEvo04EcoliGlcM9_Broth-5	gene1031	-	-	gene1031	putA	-	gi|556503834|ref|NC_000913.3|:1074919-1078882		717.971	count	t
1268543	ALEsKOs01_RNASequencing_0_evo04_0_11_evo04gnd	ALEsKOs01	140812_11_OxicEvo04gndEvo02EPEcoliGlcM9_Broth-1	gene1031	-	-	gene1031	putA	-	gi|556503834|ref|NC_000913.3|:1074919-1078882		652.104	count	t
1268542	ALEsKOs01_RNASequencing_0_evo04_0_11_evo04gnd	ALEsKOs01	140814_11_OxicEvo04gndEvo03EPEcoliGlcM9_Broth-1	gene1031	-	-	gene1031	putA	-	gi|556503834|ref|NC_000913.3|:1074919-1078882		641.931	count	t
1268547	ALEsKOs01_RNASequencing_0_evo04_0_11_evo04gnd	ALEsKOs01	140715_0_OxicEvo04gndEcoliGlcM9_Broth-1	gene1032	-	-	gene1032	putP	-	gi|556503834|ref|NC_000913.3|:1079304-1080813		305.023	count	t
1268548	ALEsKOs01_RNASequencing_0_evo04_0_11_evo04gnd	ALEsKOs01	140715_0_OxicEvo04gndEcoliGlcM9_Broth-2	gene1032	-	-	gene1032	putP	-	gi|556503834|ref|NC_000913.3|:1079304-1080813		239.275	count	t
1268549	ALEsKOs01_RNASequencing_0_evo04_0_11_evo04gnd	ALEsKOs01	140812_11_OxicEvo04gndEvo01EPEcoliGlcM9_Broth-1	gene1032	-	-	gene1032	putP	-	gi|556503834|ref|NC_000913.3|:1079304-1080813		767.237	count	t
1268546	ALEsKOs01_RNASequencing_0_evo04_0_11_evo04gnd	ALEsKOs01	140818_0_OxicEvo04EcoliGlcM9_Broth-5	gene1032	-	-	gene1032	putP	-	gi|556503834|ref|NC_000913.3|:1079304-1080813		710.531	count	t
1268550	ALEsKOs01_RNASequencing_0_evo04_0_11_evo04gnd	ALEsKOs01	140812_11_OxicEvo04gndEvo02EPEcoliGlcM9_Broth-2	gene1032	-	-	gene1032	putP	-	gi|556503834|ref|NC_000913.3|:1079304-1080813		824.526	count	t
1268551	ALEsKOs01_RNASequencing_0_evo04_0_11_evo04gnd	ALEsKOs01	140812_11_OxicEvo04gndEvo01EPEcoliGlcM9_Broth-2	gene1032	-	-	gene1032	putP	-	gi|556503834|ref|NC_000913.3|:1079304-1080813		714.046	count	t
1268553	ALEsKOs01_RNASequencing_0_evo04_0_11_evo04gnd	ALEsKOs01	140812_11_OxicEvo04gndEvo02EPEcoliGlcM9_Broth-1	gene1032	-	-	gene1032	putP	-	gi|556503834|ref|NC_000913.3|:1079304-1080813		863.68	count	t
1268552	ALEsKOs01_RNASequencing_0_evo04_0_11_evo04gnd	ALEsKOs01	140814_11_OxicEvo04gndEvo03EPEcoliGlcM9_Broth-1	gene1032	-	-	gene1032	putP	-	gi|556503834|ref|NC_000913.3|:1079304-1080813		825.212	count	t
1268557	ALEsKOs01_RNASequencing_0_evo04_0_11_evo04gnd	ALEsKOs01	140715_0_OxicEvo04gndEcoliGlcM9_Broth-1	gene1033	-	-	gene1033	efeU	-	gi|556503834|ref|NC_000913.3|:1081355-1082185		125.094	count	t
1268556	ALEsKOs01_RNASequencing_0_evo04_0_11_evo04gnd	ALEsKOs01	140818_0_OxicEvo04EcoliGlcM9_Broth-5	gene1033	-	-	gene1033	efeU	-	gi|556503834|ref|NC_000913.3|:1081355-1082185		945.824	count	t
1268558	ALEsKOs01_RNASequencing_0_evo04_0_11_evo04gnd	ALEsKOs01	140715_0_OxicEvo04gndEcoliGlcM9_Broth-2	gene1033	-	-	gene1033	efeU	-	gi|556503834|ref|NC_000913.3|:1081355-1082185		98.2914	count	t
1268559	ALEsKOs01_RNASequencing_0_evo04_0_11_evo04gnd	ALEsKOs01	140812_11_OxicEvo04gndEvo01EPEcoliGlcM9_Broth-1	gene1033	-	-	gene1033	efeU	-	gi|556503834|ref|NC_000913.3|:1081355-1082185		616.607	count	t
1268560	ALEsKOs01_RNASequencing_0_evo04_0_11_evo04gnd	ALEsKOs01	140812_11_OxicEvo04gndEvo02EPEcoliGlcM9_Broth-2	gene1033	-	-	gene1033	efeU	-	gi|556503834|ref|NC_000913.3|:1081355-1082185		834.949	count	t
1268561	ALEsKOs01_RNASequencing_0_evo04_0_11_evo04gnd	ALEsKOs01	140812_11_OxicEvo04gndEvo01EPEcoliGlcM9_Broth-2	gene1033	-	-	gene1033	efeU	-	gi|556503834|ref|NC_000913.3|:1081355-1082185		892.297	count	t
1268563	ALEsKOs01_RNASequencing_0_evo04_0_11_evo04gnd	ALEsKOs01	140812_11_OxicEvo04gndEvo02EPEcoliGlcM9_Broth-1	gene1033	-	-	gene1033	efeU	-	gi|556503834|ref|NC_000913.3|:1081355-1082185		1036.42	count	t
1268562	ALEsKOs01_RNASequencing_0_evo04_0_11_evo04gnd	ALEsKOs01	140814_11_OxicEvo04gndEvo03EPEcoliGlcM9_Broth-1	gene1033	-	-	gene1033	efeU	-	gi|556503834|ref|NC_000913.3|:1081355-1082185		1146.18	count	t
1268572	ALEsKOs01_RNASequencing_0_evo04_0_11_evo04gnd	ALEsKOs01	140814_11_OxicEvo04gndEvo03EPEcoliGlcM9_Broth-1	gene1034	-	-	gene1034	efeO	-	gi|556503834|ref|NC_000913.3|:1082242-1083370		2256.59	count	t
1268567	ALEsKOs01_RNASequencing_0_evo04_0_11_evo04gnd	ALEsKOs01	140715_0_OxicEvo04gndEcoliGlcM9_Broth-1	gene1034	-	-	gene1034	efeO	-	gi|556503834|ref|NC_000913.3|:1082242-1083370		538.931	count	t
1268568	ALEsKOs01_RNASequencing_0_evo04_0_11_evo04gnd	ALEsKOs01	140715_0_OxicEvo04gndEcoliGlcM9_Broth-2	gene1034	-	-	gene1034	efeO	-	gi|556503834|ref|NC_000913.3|:1082242-1083370		168.783	count	t
1268569	ALEsKOs01_RNASequencing_0_evo04_0_11_evo04gnd	ALEsKOs01	140812_11_OxicEvo04gndEvo01EPEcoliGlcM9_Broth-1	gene1034	-	-	gene1034	efeO	-	gi|556503834|ref|NC_000913.3|:1082242-1083370		1211.54	count	t
1268570	ALEsKOs01_RNASequencing_0_evo04_0_11_evo04gnd	ALEsKOs01	140812_11_OxicEvo04gndEvo02EPEcoliGlcM9_Broth-2	gene1034	-	-	gene1034	efeO	-	gi|556503834|ref|NC_000913.3|:1082242-1083370		1480.18	count	t
1268571	ALEsKOs01_RNASequencing_0_evo04_0_11_evo04gnd	ALEsKOs01	140812_11_OxicEvo04gndEvo01EPEcoliGlcM9_Broth-2	gene1034	-	-	gene1034	efeO	-	gi|556503834|ref|NC_000913.3|:1082242-1083370		1936.78	count	t
1268573	ALEsKOs01_RNASequencing_0_evo04_0_11_evo04gnd	ALEsKOs01	140812_11_OxicEvo04gndEvo02EPEcoliGlcM9_Broth-1	gene1034	-	-	gene1034	efeO	-	gi|556503834|ref|NC_000913.3|:1082242-1083370		2115.76	count	t
1268574	ALEsKOs01_RNASequencing_0_evo04_0_11_evo04gnd	ALEsKOs01	140813_11_OxicEvo04gndEvo03EPEcoliGlcM9_Broth-2	gene1034	-	-	gene1034	efeO	-	gi|556503834|ref|NC_000913.3|:1082242-1083370		1845.28	count	t
1268577	ALEsKOs01_RNASequencing_0_evo04_0_11_evo04gnd	ALEsKOs01	140715_0_OxicEvo04gndEcoliGlcM9_Broth-1	gene1035	-	-	gene1035	efeB	-	gi|556503834|ref|NC_000913.3|:1083375-1084647		339.295	count	t
1268578	ALEsKOs01_RNASequencing_0_evo04_0_11_evo04gnd	ALEsKOs01	140715_0_OxicEvo04gndEcoliGlcM9_Broth-2	gene1035	-	-	gene1035	efeB	-	gi|556503834|ref|NC_000913.3|:1083375-1084647		113.184	count	t
1268579	ALEsKOs01_RNASequencing_0_evo04_0_11_evo04gnd	ALEsKOs01	140812_11_OxicEvo04gndEvo01EPEcoliGlcM9_Broth-1	gene1035	-	-	gene1035	efeB	-	gi|556503834|ref|NC_000913.3|:1083375-1084647		683.794	count	t
1268580	ALEsKOs01_RNASequencing_0_evo04_0_11_evo04gnd	ALEsKOs01	140812_11_OxicEvo04gndEvo02EPEcoliGlcM9_Broth-2	gene1035	-	-	gene1035	efeB	-	gi|556503834|ref|NC_000913.3|:1083375-1084647		724.457	count	t
1268581	ALEsKOs01_RNASequencing_0_evo04_0_11_evo04gnd	ALEsKOs01	140812_11_OxicEvo04gndEvo01EPEcoliGlcM9_Broth-2	gene1035	-	-	gene1035	efeB	-	gi|556503834|ref|NC_000913.3|:1083375-1084647		968.392	count	t
1268576	ALEsKOs01_RNASequencing_0_evo04_0_11_evo04gnd	ALEsKOs01	140818_0_OxicEvo04EcoliGlcM9_Broth-5	gene1035	-	-	gene1035	efeB	-	gi|556503834|ref|NC_000913.3|:1083375-1084647		824.923	count	t
1268583	ALEsKOs01_RNASequencing_0_evo04_0_11_evo04gnd	ALEsKOs01	140812_11_OxicEvo04gndEvo02EPEcoliGlcM9_Broth-1	gene1035	-	-	gene1035	efeB	-	gi|556503834|ref|NC_000913.3|:1083375-1084647		1023.13	count	t
1268582	ALEsKOs01_RNASequencing_0_evo04_0_11_evo04gnd	ALEsKOs01	140814_11_OxicEvo04gndEvo03EPEcoliGlcM9_Broth-1	gene1035	-	-	gene1035	efeB	-	gi|556503834|ref|NC_000913.3|:1083375-1084647		1092.53	count	t
1268587	ALEsKOs01_RNASequencing_0_evo04_0_11_evo04gnd	ALEsKOs01	140715_0_OxicEvo04gndEcoliGlcM9_Broth-1	gene1036	-	-	gene1036	phoH	-	gi|556503834|ref|NC_000913.3|:1084991-1086056		58.2628	count	t
1268588	ALEsKOs01_RNASequencing_0_evo04_0_11_evo04gnd	ALEsKOs01	140715_0_OxicEvo04gndEcoliGlcM9_Broth-2	gene1036	-	-	gene1036	phoH	-	gi|556503834|ref|NC_000913.3|:1084991-1086056		47.6564	count	t
1268589	ALEsKOs01_RNASequencing_0_evo04_0_11_evo04gnd	ALEsKOs01	140812_11_OxicEvo04gndEvo01EPEcoliGlcM9_Broth-1	gene1036	-	-	gene1036	phoH	-	gi|556503834|ref|NC_000913.3|:1084991-1086056		428.049	count	t
1268586	ALEsKOs01_RNASequencing_0_evo04_0_11_evo04gnd	ALEsKOs01	140818_0_OxicEvo04EcoliGlcM9_Broth-5	gene1036	-	-	gene1036	phoH	-	gi|556503834|ref|NC_000913.3|:1084991-1086056		577.539	count	t
1268590	ALEsKOs01_RNASequencing_0_evo04_0_11_evo04gnd	ALEsKOs01	140812_11_OxicEvo04gndEvo02EPEcoliGlcM9_Broth-2	gene1036	-	-	gene1036	phoH	-	gi|556503834|ref|NC_000913.3|:1084991-1086056		470.115	count	t
1268591	ALEsKOs01_RNASequencing_0_evo04_0_11_evo04gnd	ALEsKOs01	140812_11_OxicEvo04gndEvo01EPEcoliGlcM9_Broth-2	gene1036	-	-	gene1036	phoH	-	gi|556503834|ref|NC_000913.3|:1084991-1086056		444.063	count	t
1268593	ALEsKOs01_RNASequencing_0_evo04_0_11_evo04gnd	ALEsKOs01	140812_11_OxicEvo04gndEvo02EPEcoliGlcM9_Broth-1	gene1036	-	-	gene1036	phoH	-	gi|556503834|ref|NC_000913.3|:1084991-1086056		500.832	count	t
1268592	ALEsKOs01_RNASequencing_0_evo04_0_11_evo04gnd	ALEsKOs01	140814_11_OxicEvo04gndEvo03EPEcoliGlcM9_Broth-1	gene1036	-	-	gene1036	phoH	-	gi|556503834|ref|NC_000913.3|:1084991-1086056		589.182	count	t
1268597	ALEsKOs01_RNASequencing_0_evo04_0_11_evo04gnd	ALEsKOs01	140715_0_OxicEvo04gndEcoliGlcM9_Broth-1	gene1037	-	-	gene1037	pgaD	-	gi|556503834|ref|NC_000913.3|:1086105-1086519		6.85444	count	t
1268596	ALEsKOs01_RNASequencing_0_evo04_0_11_evo04gnd	ALEsKOs01	140818_0_OxicEvo04EcoliGlcM9_Broth-5	gene1037	-	-	gene1037	pgaD	-	gi|556503834|ref|NC_000913.3|:1086105-1086519		11.1602	count	t
1268598	ALEsKOs01_RNASequencing_0_evo04_0_11_evo04gnd	ALEsKOs01	140715_0_OxicEvo04gndEcoliGlcM9_Broth-2	gene1037	-	-	gene1037	pgaD	-	gi|556503834|ref|NC_000913.3|:1086105-1086519		10.9213	count	t
1268599	ALEsKOs01_RNASequencing_0_evo04_0_11_evo04gnd	ALEsKOs01	140812_11_OxicEvo04gndEvo01EPEcoliGlcM9_Broth-1	gene1037	-	-	gene1037	pgaD	-	gi|556503834|ref|NC_000913.3|:1086105-1086519		5.41834	count	t
1268600	ALEsKOs01_RNASequencing_0_evo04_0_11_evo04gnd	ALEsKOs01	140812_11_OxicEvo04gndEvo02EPEcoliGlcM9_Broth-2	gene1037	-	-	gene1037	pgaD	-	gi|556503834|ref|NC_000913.3|:1086105-1086519		5.21192	count	t
1268601	ALEsKOs01_RNASequencing_0_evo04_0_11_evo04gnd	ALEsKOs01	140812_11_OxicEvo04gndEvo01EPEcoliGlcM9_Broth-2	gene1037	-	-	gene1037	pgaD	-	gi|556503834|ref|NC_000913.3|:1086105-1086519		6.25442	count	t
1268603	ALEsKOs01_RNASequencing_0_evo04_0_11_evo04gnd	ALEsKOs01	140812_11_OxicEvo04gndEvo02EPEcoliGlcM9_Broth-1	gene1037	-	-	gene1037	pgaD	-	gi|556503834|ref|NC_000913.3|:1086105-1086519		9.19895	count	t
1268602	ALEsKOs01_RNASequencing_0_evo04_0_11_evo04gnd	ALEsKOs01	140814_11_OxicEvo04gndEvo03EPEcoliGlcM9_Broth-1	gene1037	-	-	gene1037	pgaD	-	gi|556503834|ref|NC_000913.3|:1086105-1086519		8.94054	count	t
1268612	ALEsKOs01_RNASequencing_0_evo04_0_11_evo04gnd	ALEsKOs01	140814_11_OxicEvo04gndEvo03EPEcoliGlcM9_Broth-1	gene1038	-	-	gene1038	pgaC	-	gi|556503834|ref|NC_000913.3|:1086520-1089857		7.15244	count	t
1268607	ALEsKOs01_RNASequencing_0_evo04_0_11_evo04gnd	ALEsKOs01	140715_0_OxicEvo04gndEcoliGlcM9_Broth-1	gene1038	-	-	gene1038	pgaC	-	gi|556503834|ref|NC_000913.3|:1086520-1089857		6.85444	count	t
1268608	ALEsKOs01_RNASequencing_0_evo04_0_11_evo04gnd	ALEsKOs01	140715_0_OxicEvo04gndEcoliGlcM9_Broth-2	gene1038	-	-	gene1038	pgaC	-	gi|556503834|ref|NC_000913.3|:1086520-1089857		20.8497	count	t
1268609	ALEsKOs01_RNASequencing_0_evo04_0_11_evo04gnd	ALEsKOs01	140812_11_OxicEvo04gndEvo01EPEcoliGlcM9_Broth-1	gene1038	-	-	gene1038	pgaC	-	gi|556503834|ref|NC_000913.3|:1086520-1089857		7.58568	count	t
1268610	ALEsKOs01_RNASequencing_0_evo04_0_11_evo04gnd	ALEsKOs01	140812_11_OxicEvo04gndEvo02EPEcoliGlcM9_Broth-2	gene1038	-	-	gene1038	pgaC	-	gi|556503834|ref|NC_000913.3|:1086520-1089857		10.4238	count	t
1268611	ALEsKOs01_RNASequencing_0_evo04_0_11_evo04gnd	ALEsKOs01	140812_11_OxicEvo04gndEvo01EPEcoliGlcM9_Broth-2	gene1038	-	-	gene1038	pgaC	-	gi|556503834|ref|NC_000913.3|:1086520-1089857		10.424	count	t
1268613	ALEsKOs01_RNASequencing_0_evo04_0_11_evo04gnd	ALEsKOs01	140812_11_OxicEvo04gndEvo02EPEcoliGlcM9_Broth-1	gene1038	-	-	gene1038	pgaC	-	gi|556503834|ref|NC_000913.3|:1086520-1089857		10.2211	count	t
1268614	ALEsKOs01_RNASequencing_0_evo04_0_11_evo04gnd	ALEsKOs01	140813_11_OxicEvo04gndEvo03EPEcoliGlcM9_Broth-2	gene1038	-	-	gene1038	pgaC	-	gi|556503834|ref|NC_000913.3|:1086520-1089857		11.1609	count	t
1268617	ALEsKOs01_RNASequencing_0_evo04_0_11_evo04gnd	ALEsKOs01	140715_0_OxicEvo04gndEcoliGlcM9_Broth-1	gene1039	-	-	gene1039	pgaB	-	gi|556503834|ref|NC_000913.3|:1086520-1089857		18.8497	count	t
1268618	ALEsKOs01_RNASequencing_0_evo04_0_11_evo04gnd	ALEsKOs01	140715_0_OxicEvo04gndEcoliGlcM9_Broth-2	gene1039	-	-	gene1039	pgaB	-	gi|556503834|ref|NC_000913.3|:1086520-1089857		22.8354	count	t
1268619	ALEsKOs01_RNASequencing_0_evo04_0_11_evo04gnd	ALEsKOs01	140812_11_OxicEvo04gndEvo01EPEcoliGlcM9_Broth-1	gene1039	-	-	gene1039	pgaB	-	gi|556503834|ref|NC_000913.3|:1086520-1089857		9.75301	count	t
1268620	ALEsKOs01_RNASequencing_0_evo04_0_11_evo04gnd	ALEsKOs01	140812_11_OxicEvo04gndEvo02EPEcoliGlcM9_Broth-2	gene1039	-	-	gene1039	pgaB	-	gi|556503834|ref|NC_000913.3|:1086520-1089857		15.6358	count	t
1268621	ALEsKOs01_RNASequencing_0_evo04_0_11_evo04gnd	ALEsKOs01	140812_11_OxicEvo04gndEvo01EPEcoliGlcM9_Broth-2	gene1039	-	-	gene1039	pgaB	-	gi|556503834|ref|NC_000913.3|:1086520-1089857		9.38162	count	t
1268616	ALEsKOs01_RNASequencing_0_evo04_0_11_evo04gnd	ALEsKOs01	140818_0_OxicEvo04EcoliGlcM9_Broth-5	gene1039	-	-	gene1039	pgaB	-	gi|556503834|ref|NC_000913.3|:1086520-1089857		10.2302	count	t
1268623	ALEsKOs01_RNASequencing_0_evo04_0_11_evo04gnd	ALEsKOs01	140812_11_OxicEvo04gndEvo02EPEcoliGlcM9_Broth-1	gene1039	-	-	gene1039	pgaB	-	gi|556503834|ref|NC_000913.3|:1086520-1089857		18.3979	count	t
1268622	ALEsKOs01_RNASequencing_0_evo04_0_11_evo04gnd	ALEsKOs01	140814_11_OxicEvo04gndEvo03EPEcoliGlcM9_Broth-1	gene1039	-	-	gene1039	pgaB	-	gi|556503834|ref|NC_000913.3|:1086520-1089857		14.3049	count	t
1268627	ALEsKOs01_RNASequencing_0_evo04_0_11_evo04gnd	ALEsKOs01	140715_0_OxicEvo04gndEcoliGlcM9_Broth-1	gene104	-	-	gene104	hofB	-	gi|556503834|ref|NC_000913.3|:114521-117099		83.9669	count	t
1268628	ALEsKOs01_RNASequencing_0_evo04_0_11_evo04gnd	ALEsKOs01	140715_0_OxicEvo04gndEcoliGlcM9_Broth-2	gene104	-	-	gene104	hofB	-	gi|556503834|ref|NC_000913.3|:114521-117099		76.4489	count	t
1268629	ALEsKOs01_RNASequencing_0_evo04_0_11_evo04gnd	ALEsKOs01	140812_11_OxicEvo04gndEvo01EPEcoliGlcM9_Broth-1	gene104	-	-	gene104	hofB	-	gi|556503834|ref|NC_000913.3|:114521-117099		54.1834	count	t
1268626	ALEsKOs01_RNASequencing_0_evo04_0_11_evo04gnd	ALEsKOs01	140818_0_OxicEvo04EcoliGlcM9_Broth-5	gene104	-	-	gene104	hofB	-	gi|556503834|ref|NC_000913.3|:114521-117099		39.0606	count	t
1268630	ALEsKOs01_RNASequencing_0_evo04_0_11_evo04gnd	ALEsKOs01	140812_11_OxicEvo04gndEvo02EPEcoliGlcM9_Broth-2	gene104	-	-	gene104	hofB	-	gi|556503834|ref|NC_000913.3|:114521-117099		58.3735	count	t
1268631	ALEsKOs01_RNASequencing_0_evo04_0_11_evo04gnd	ALEsKOs01	140812_11_OxicEvo04gndEvo01EPEcoliGlcM9_Broth-2	gene104	-	-	gene104	hofB	-	gi|556503834|ref|NC_000913.3|:114521-117099		47.9505	count	t
1268633	ALEsKOs01_RNASequencing_0_evo04_0_11_evo04gnd	ALEsKOs01	140812_11_OxicEvo04gndEvo02EPEcoliGlcM9_Broth-1	gene104	-	-	gene104	hofB	-	gi|556503834|ref|NC_000913.3|:114521-117099		38.84	count	t
1268632	ALEsKOs01_RNASequencing_0_evo04_0_11_evo04gnd	ALEsKOs01	140814_11_OxicEvo04gndEvo03EPEcoliGlcM9_Broth-1	gene104	-	-	gene104	hofB	-	gi|556503834|ref|NC_000913.3|:114521-117099		37.5503	count	t
1268637	ALEsKOs01_RNASequencing_0_evo04_0_11_evo04gnd	ALEsKOs01	140715_0_OxicEvo04gndEcoliGlcM9_Broth-1	gene1040	-	-	gene1040	pgaA	-	gi|556503834|ref|NC_000913.3|:1089865-1092289		47.1243	count	t
1268636	ALEsKOs01_RNASequencing_0_evo04_0_11_evo04gnd	ALEsKOs01	140818_0_OxicEvo04EcoliGlcM9_Broth-5	gene1040	-	-	gene1040	pgaA	-	gi|556503834|ref|NC_000913.3|:1089865-1092289		20.4603	count	t
1268638	ALEsKOs01_RNASequencing_0_evo04_0_11_evo04gnd	ALEsKOs01	140715_0_OxicEvo04gndEcoliGlcM9_Broth-2	gene1040	-	-	gene1040	pgaA	-	gi|556503834|ref|NC_000913.3|:1089865-1092289		58.5777	count	t
1268639	ALEsKOs01_RNASequencing_0_evo04_0_11_evo04gnd	ALEsKOs01	140812_11_OxicEvo04gndEvo01EPEcoliGlcM9_Broth-1	gene1040	-	-	gene1040	pgaA	-	gi|556503834|ref|NC_000913.3|:1089865-1092289		10.8367	count	t
1268640	ALEsKOs01_RNASequencing_0_evo04_0_11_evo04gnd	ALEsKOs01	140812_11_OxicEvo04gndEvo02EPEcoliGlcM9_Broth-2	gene1040	-	-	gene1040	pgaA	-	gi|556503834|ref|NC_000913.3|:1089865-1092289		13.551	count	t
1268641	ALEsKOs01_RNASequencing_0_evo04_0_11_evo04gnd	ALEsKOs01	140812_11_OxicEvo04gndEvo01EPEcoliGlcM9_Broth-2	gene1040	-	-	gene1040	pgaA	-	gi|556503834|ref|NC_000913.3|:1089865-1092289		8.33922	count	t
1268643	ALEsKOs01_RNASequencing_0_evo04_0_11_evo04gnd	ALEsKOs01	140812_11_OxicEvo04gndEvo02EPEcoliGlcM9_Broth-1	gene1040	-	-	gene1040	pgaA	-	gi|556503834|ref|NC_000913.3|:1089865-1092289		17.3758	count	t
1268642	ALEsKOs01_RNASequencing_0_evo04_0_11_evo04gnd	ALEsKOs01	140814_11_OxicEvo04gndEvo03EPEcoliGlcM9_Broth-1	gene1040	-	-	gene1040	pgaA	-	gi|556503834|ref|NC_000913.3|:1089865-1092289		16.093	count	t
1268652	ALEsKOs01_RNASequencing_0_evo04_0_11_evo04gnd	ALEsKOs01	140814_11_OxicEvo04gndEvo03EPEcoliGlcM9_Broth-1	gene1041	-	-	gene1041	ycdT	-	gi|556503834|ref|NC_000913.3|:1092875-1094234		60.7957	count	t
1268647	ALEsKOs01_RNASequencing_0_evo04_0_11_evo04gnd	ALEsKOs01	140715_0_OxicEvo04gndEcoliGlcM9_Broth-1	gene1041	-	-	gene1041	ycdT	-	gi|556503834|ref|NC_000913.3|:1092875-1094234		135.375	count	t
1268648	ALEsKOs01_RNASequencing_0_evo04_0_11_evo04gnd	ALEsKOs01	140715_0_OxicEvo04gndEcoliGlcM9_Broth-2	gene1041	-	-	gene1041	ycdT	-	gi|556503834|ref|NC_000913.3|:1092875-1094234		184.669	count	t
1268649	ALEsKOs01_RNASequencing_0_evo04_0_11_evo04gnd	ALEsKOs01	140812_11_OxicEvo04gndEvo01EPEcoliGlcM9_Broth-1	gene1041	-	-	gene1041	ycdT	-	gi|556503834|ref|NC_000913.3|:1092875-1094234		76.9404	count	t
1268650	ALEsKOs01_RNASequencing_0_evo04_0_11_evo04gnd	ALEsKOs01	140812_11_OxicEvo04gndEvo02EPEcoliGlcM9_Broth-2	gene1041	-	-	gene1041	ycdT	-	gi|556503834|ref|NC_000913.3|:1092875-1094234		70.8821	count	t
1268651	ALEsKOs01_RNASequencing_0_evo04_0_11_evo04gnd	ALEsKOs01	140812_11_OxicEvo04gndEvo01EPEcoliGlcM9_Broth-2	gene1041	-	-	gene1041	ycdT	-	gi|556503834|ref|NC_000913.3|:1092875-1094234		74.0106	count	t
1268653	ALEsKOs01_RNASequencing_0_evo04_0_11_evo04gnd	ALEsKOs01	140812_11_OxicEvo04gndEvo02EPEcoliGlcM9_Broth-1	gene1041	-	-	gene1041	ycdT	-	gi|556503834|ref|NC_000913.3|:1092875-1094234		78.7022	count	t
1268654	ALEsKOs01_RNASequencing_0_evo04_0_11_evo04gnd	ALEsKOs01	140813_11_OxicEvo04gndEvo03EPEcoliGlcM9_Broth-2	gene1041	-	-	gene1041	ycdT	-	gi|556503834|ref|NC_000913.3|:1092875-1094234		73.4762	count	t
1268657	ALEsKOs01_RNASequencing_0_evo04_0_11_evo04gnd	ALEsKOs01	140715_0_OxicEvo04gndEcoliGlcM9_Broth-1	gene1042	-	-	gene1042	insF1	-	gi|556503834|ref|NC_000913.3|:1094274-1095437		201.349	count	t
1268658	ALEsKOs01_RNASequencing_0_evo04_0_11_evo04gnd	ALEsKOs01	140715_0_OxicEvo04gndEcoliGlcM9_Broth-2	gene1042	-	-	gene1042	insF1	-	gi|556503834|ref|NC_000913.3|:1094274-1095437		226.368	count	t
1268659	ALEsKOs01_RNASequencing_0_evo04_0_11_evo04gnd	ALEsKOs01	140812_11_OxicEvo04gndEvo01EPEcoliGlcM9_Broth-1	gene1042	-	-	gene1042	insF1	-	gi|556503834|ref|NC_000913.3|:1094274-1095437		130.04	count	t
1268660	ALEsKOs01_RNASequencing_0_evo04_0_11_evo04gnd	ALEsKOs01	140812_11_OxicEvo04gndEvo02EPEcoliGlcM9_Broth-2	gene1042	-	-	gene1042	insF1	-	gi|556503834|ref|NC_000913.3|:1094274-1095437		142.807	count	t
1268661	ALEsKOs01_RNASequencing_0_evo04_0_11_evo04gnd	ALEsKOs01	140812_11_OxicEvo04gndEvo01EPEcoliGlcM9_Broth-2	gene1042	-	-	gene1042	insF1	-	gi|556503834|ref|NC_000913.3|:1094274-1095437		139.682	count	t
1268656	ALEsKOs01_RNASequencing_0_evo04_0_11_evo04gnd	ALEsKOs01	140818_0_OxicEvo04EcoliGlcM9_Broth-5	gene1042	-	-	gene1042	insF1	-	gi|556503834|ref|NC_000913.3|:1094274-1095437		115.322	count	t
1268663	ALEsKOs01_RNASequencing_0_evo04_0_11_evo04gnd	ALEsKOs01	140812_11_OxicEvo04gndEvo02EPEcoliGlcM9_Broth-1	gene1042	-	-	gene1042	insF1	-	gi|556503834|ref|NC_000913.3|:1094274-1095437		128.785	count	t
1268662	ALEsKOs01_RNASequencing_0_evo04_0_11_evo04gnd	ALEsKOs01	140814_11_OxicEvo04gndEvo03EPEcoliGlcM9_Broth-1	gene1042	-	-	gene1042	insF1	-	gi|556503834|ref|NC_000913.3|:1094274-1095437		116.227	count	t
1268667	ALEsKOs01_RNASequencing_0_evo04_0_11_evo04gnd	ALEsKOs01	140715_0_OxicEvo04gndEcoliGlcM9_Broth-1	gene1043	-	-	gene1043	insE1	-	gi|556503834|ref|NC_000913.3|:1094274-1095437		146.514	count	t
1268668	ALEsKOs01_RNASequencing_0_evo04_0_11_evo04gnd	ALEsKOs01	140715_0_OxicEvo04gndEcoliGlcM9_Broth-2	gene1043	-	-	gene1043	insE1	-	gi|556503834|ref|NC_000913.3|:1094274-1095437		131.055	count	t
1268669	ALEsKOs01_RNASequencing_0_evo04_0_11_evo04gnd	ALEsKOs01	140812_11_OxicEvo04gndEvo01EPEcoliGlcM9_Broth-1	gene1043	-	-	gene1043	insE1	-	gi|556503834|ref|NC_000913.3|:1094274-1095437		108.367	count	t
1268666	ALEsKOs01_RNASequencing_0_evo04_0_11_evo04gnd	ALEsKOs01	140818_0_OxicEvo04EcoliGlcM9_Broth-5	gene1043	-	-	gene1043	insE1	-	gi|556503834|ref|NC_000913.3|:1094274-1095437		70.6811	count	t
1268670	ALEsKOs01_RNASequencing_0_evo04_0_11_evo04gnd	ALEsKOs01	140812_11_OxicEvo04gndEvo02EPEcoliGlcM9_Broth-2	gene1043	-	-	gene1043	insE1	-	gi|556503834|ref|NC_000913.3|:1094274-1095437		86.5178	count	t
1268671	ALEsKOs01_RNASequencing_0_evo04_0_11_evo04gnd	ALEsKOs01	140812_11_OxicEvo04gndEvo01EPEcoliGlcM9_Broth-2	gene1043	-	-	gene1043	insE1	-	gi|556503834|ref|NC_000913.3|:1094274-1095437		99.0282	count	t
1268673	ALEsKOs01_RNASequencing_0_evo04_0_11_evo04gnd	ALEsKOs01	140812_11_OxicEvo04gndEvo02EPEcoliGlcM9_Broth-1	gene1043	-	-	gene1043	insE1	-	gi|556503834|ref|NC_000913.3|:1094274-1095437		90.9674	count	t
1268672	ALEsKOs01_RNASequencing_0_evo04_0_11_evo04gnd	ALEsKOs01	140814_11_OxicEvo04gndEvo03EPEcoliGlcM9_Broth-1	gene1043	-	-	gene1043	insE1	-	gi|556503834|ref|NC_000913.3|:1094274-1095437		108.181	count	t
1268677	ALEsKOs01_RNASequencing_0_evo04_0_11_evo04gnd	ALEsKOs01	140715_0_OxicEvo04gndEcoliGlcM9_Broth-1	gene1044	-	-	gene1044	ymdE	-	gi|556503834|ref|NC_000913.3|:1095504-1096829		0.856805	count	t
1268676	ALEsKOs01_RNASequencing_0_evo04_0_11_evo04gnd	ALEsKOs01	140818_0_OxicEvo04EcoliGlcM9_Broth-5	gene1044	-	-	gene1044	ymdE	-	gi|556503834|ref|NC_000913.3|:1095504-1096829		1.86003	count	t
1268678	ALEsKOs01_RNASequencing_0_evo04_0_11_evo04gnd	ALEsKOs01	140715_0_OxicEvo04gndEcoliGlcM9_Broth-2	gene1044	-	-	gene1044	ymdE	-	gi|556503834|ref|NC_000913.3|:1095504-1096829		5.95705	count	t
1268679	ALEsKOs01_RNASequencing_0_evo04_0_11_evo04gnd	ALEsKOs01	140812_11_OxicEvo04gndEvo01EPEcoliGlcM9_Broth-1	gene1044	-	-	gene1044	ymdE	-	gi|556503834|ref|NC_000913.3|:1095504-1096829		3.251	count	t
1268680	ALEsKOs01_RNASequencing_0_evo04_0_11_evo04gnd	ALEsKOs01	140812_11_OxicEvo04gndEvo02EPEcoliGlcM9_Broth-2	gene1044	-	-	gene1044	ymdE	-	gi|556503834|ref|NC_000913.3|:1095504-1096829		0	count	t
1268681	ALEsKOs01_RNASequencing_0_evo04_0_11_evo04gnd	ALEsKOs01	140812_11_OxicEvo04gndEvo01EPEcoliGlcM9_Broth-2	gene1044	-	-	gene1044	ymdE	-	gi|556503834|ref|NC_000913.3|:1095504-1096829		2.08481	count	t
1268683	ALEsKOs01_RNASequencing_0_evo04_0_11_evo04gnd	ALEsKOs01	140812_11_OxicEvo04gndEvo02EPEcoliGlcM9_Broth-1	gene1044	-	-	gene1044	ymdE	-	gi|556503834|ref|NC_000913.3|:1095504-1096829		1.02211	count	t
1268682	ALEsKOs01_RNASequencing_0_evo04_0_11_evo04gnd	ALEsKOs01	140814_11_OxicEvo04gndEvo03EPEcoliGlcM9_Broth-1	gene1044	-	-	gene1044	ymdE	-	gi|556503834|ref|NC_000913.3|:1095504-1096829		4.47027	count	t
1268692	ALEsKOs01_RNASequencing_0_evo04_0_11_evo04gnd	ALEsKOs01	140814_11_OxicEvo04gndEvo03EPEcoliGlcM9_Broth-1	gene1045	-	-	gene1045	ycdU	-	gi|556503834|ref|NC_000913.3|:1095504-1096829		2.68216	count	t
1268687	ALEsKOs01_RNASequencing_0_evo04_0_11_evo04gnd	ALEsKOs01	140715_0_OxicEvo04gndEcoliGlcM9_Broth-1	gene1045	-	-	gene1045	ycdU	-	gi|556503834|ref|NC_000913.3|:1095504-1096829		5.99764	count	t
1268688	ALEsKOs01_RNASequencing_0_evo04_0_11_evo04gnd	ALEsKOs01	140715_0_OxicEvo04gndEcoliGlcM9_Broth-2	gene1045	-	-	gene1045	ycdU	-	gi|556503834|ref|NC_000913.3|:1095504-1096829		6.9499	count	t
1268689	ALEsKOs01_RNASequencing_0_evo04_0_11_evo04gnd	ALEsKOs01	140812_11_OxicEvo04gndEvo01EPEcoliGlcM9_Broth-1	gene1045	-	-	gene1045	ycdU	-	gi|556503834|ref|NC_000913.3|:1095504-1096829		2.16734	count	t
1268690	ALEsKOs01_RNASequencing_0_evo04_0_11_evo04gnd	ALEsKOs01	140812_11_OxicEvo04gndEvo02EPEcoliGlcM9_Broth-2	gene1045	-	-	gene1045	ycdU	-	gi|556503834|ref|NC_000913.3|:1095504-1096829		9.38145	count	t
1268691	ALEsKOs01_RNASequencing_0_evo04_0_11_evo04gnd	ALEsKOs01	140812_11_OxicEvo04gndEvo01EPEcoliGlcM9_Broth-2	gene1045	-	-	gene1045	ycdU	-	gi|556503834|ref|NC_000913.3|:1095504-1096829		2.08481	count	t
1268693	ALEsKOs01_RNASequencing_0_evo04_0_11_evo04gnd	ALEsKOs01	140812_11_OxicEvo04gndEvo02EPEcoliGlcM9_Broth-1	gene1045	-	-	gene1045	ycdU	-	gi|556503834|ref|NC_000913.3|:1095504-1096829		3.06632	count	t
1268694	ALEsKOs01_RNASequencing_0_evo04_0_11_evo04gnd	ALEsKOs01	140813_11_OxicEvo04gndEvo03EPEcoliGlcM9_Broth-2	gene1045	-	-	gene1045	ycdU	-	gi|556503834|ref|NC_000913.3|:1095504-1096829		2.79023	count	t
1268697	ALEsKOs01_RNASequencing_0_evo04_0_11_evo04gnd	ALEsKOs01	140715_0_OxicEvo04gndEcoliGlcM9_Broth-1	gene1046	-	-	gene1046	serX	-	gi|556503834|ref|NC_000913.3|:1097564-1097652		4.28403	count	t
1268698	ALEsKOs01_RNASequencing_0_evo04_0_11_evo04gnd	ALEsKOs01	140715_0_OxicEvo04gndEcoliGlcM9_Broth-2	gene1046	-	-	gene1046	serX	-	gi|556503834|ref|NC_000913.3|:1097564-1097652		3.97137	count	t
1268699	ALEsKOs01_RNASequencing_0_evo04_0_11_evo04gnd	ALEsKOs01	140812_11_OxicEvo04gndEvo01EPEcoliGlcM9_Broth-1	gene1046	-	-	gene1046	serX	-	gi|556503834|ref|NC_000913.3|:1097564-1097652		10.8367	count	t
1268700	ALEsKOs01_RNASequencing_0_evo04_0_11_evo04gnd	ALEsKOs01	140812_11_OxicEvo04gndEvo02EPEcoliGlcM9_Broth-2	gene1046	-	-	gene1046	serX	-	gi|556503834|ref|NC_000913.3|:1097564-1097652		19.8053	count	t
1268701	ALEsKOs01_RNASequencing_0_evo04_0_11_evo04gnd	ALEsKOs01	140812_11_OxicEvo04gndEvo01EPEcoliGlcM9_Broth-2	gene1046	-	-	gene1046	serX	-	gi|556503834|ref|NC_000913.3|:1097564-1097652		3.12721	count	t
1268696	ALEsKOs01_RNASequencing_0_evo04_0_11_evo04gnd	ALEsKOs01	140818_0_OxicEvo04EcoliGlcM9_Broth-5	gene1046	-	-	gene1046	serX	-	gi|556503834|ref|NC_000913.3|:1097564-1097652		14.8802	count	t
1268703	ALEsKOs01_RNASequencing_0_evo04_0_11_evo04gnd	ALEsKOs01	140812_11_OxicEvo04gndEvo02EPEcoliGlcM9_Broth-1	gene1046	-	-	gene1046	serX	-	gi|556503834|ref|NC_000913.3|:1097564-1097652		7.15474	count	t
1268702	ALEsKOs01_RNASequencing_0_evo04_0_11_evo04gnd	ALEsKOs01	140814_11_OxicEvo04gndEvo03EPEcoliGlcM9_Broth-1	gene1046	-	-	gene1046	serX	-	gi|556503834|ref|NC_000913.3|:1097564-1097652		8.94054	count	t
1268707	ALEsKOs01_RNASequencing_0_evo04_0_11_evo04gnd	ALEsKOs01	140715_0_OxicEvo04gndEcoliGlcM9_Broth-1	gene1047	-	-	gene1047	ghrA	-	gi|556503834|ref|NC_000913.3|:1097885-1098824		839.669	count	t
1268708	ALEsKOs01_RNASequencing_0_evo04_0_11_evo04gnd	ALEsKOs01	140715_0_OxicEvo04gndEcoliGlcM9_Broth-2	gene1047	-	-	gene1047	ghrA	-	gi|556503834|ref|NC_000913.3|:1097885-1098824		711.868	count	t
1268709	ALEsKOs01_RNASequencing_0_evo04_0_11_evo04gnd	ALEsKOs01	140812_11_OxicEvo04gndEvo01EPEcoliGlcM9_Broth-1	gene1047	-	-	gene1047	ghrA	-	gi|556503834|ref|NC_000913.3|:1097885-1098824		719.556	count	t
1268706	ALEsKOs01_RNASequencing_0_evo04_0_11_evo04gnd	ALEsKOs01	140818_0_OxicEvo04EcoliGlcM9_Broth-5	gene1047	-	-	gene1047	ghrA	-	gi|556503834|ref|NC_000913.3|:1097885-1098824		682.63	count	t
1268710	ALEsKOs01_RNASequencing_0_evo04_0_11_evo04gnd	ALEsKOs01	140812_11_OxicEvo04gndEvo02EPEcoliGlcM9_Broth-2	gene1047	-	-	gene1047	ghrA	-	gi|556503834|ref|NC_000913.3|:1097885-1098824		628.557	count	t
1268711	ALEsKOs01_RNASequencing_0_evo04_0_11_evo04gnd	ALEsKOs01	140812_11_OxicEvo04gndEvo01EPEcoliGlcM9_Broth-2	gene1047	-	-	gene1047	ghrA	-	gi|556503834|ref|NC_000913.3|:1097885-1098824		659.841	count	t
1268713	ALEsKOs01_RNASequencing_0_evo04_0_11_evo04gnd	ALEsKOs01	140812_11_OxicEvo04gndEvo02EPEcoliGlcM9_Broth-1	gene1047	-	-	gene1047	ghrA	-	gi|556503834|ref|NC_000913.3|:1097885-1098824		673.568	count	t
1268712	ALEsKOs01_RNASequencing_0_evo04_0_11_evo04gnd	ALEsKOs01	140814_11_OxicEvo04gndEvo03EPEcoliGlcM9_Broth-1	gene1047	-	-	gene1047	ghrA	-	gi|556503834|ref|NC_000913.3|:1097885-1098824		668.753	count	t
1268717	ALEsKOs01_RNASequencing_0_evo04_0_11_evo04gnd	ALEsKOs01	140715_0_OxicEvo04gndEcoliGlcM9_Broth-1	gene1048	-	-	gene1048	ycdX	-	gi|556503834|ref|NC_000913.3|:1098878-1099616		812.252	count	t
1268716	ALEsKOs01_RNASequencing_0_evo04_0_11_evo04gnd	ALEsKOs01	140818_0_OxicEvo04EcoliGlcM9_Broth-5	gene1048	-	-	gene1048	ycdX	-	gi|556503834|ref|NC_000913.3|:1098878-1099616		757.032	count	t
1268718	ALEsKOs01_RNASequencing_0_evo04_0_11_evo04gnd	ALEsKOs01	140715_0_OxicEvo04gndEcoliGlcM9_Broth-2	gene1048	-	-	gene1048	ycdX	-	gi|556503834|ref|NC_000913.3|:1098878-1099616		676.126	count	t
1268719	ALEsKOs01_RNASequencing_0_evo04_0_11_evo04gnd	ALEsKOs01	140812_11_OxicEvo04gndEvo01EPEcoliGlcM9_Broth-1	gene1048	-	-	gene1048	ycdX	-	gi|556503834|ref|NC_000913.3|:1098878-1099616		743.396	count	t
1268720	ALEsKOs01_RNASequencing_0_evo04_0_11_evo04gnd	ALEsKOs01	140812_11_OxicEvo04gndEvo02EPEcoliGlcM9_Broth-2	gene1048	-	-	gene1048	ycdX	-	gi|556503834|ref|NC_000913.3|:1098878-1099616		746.347	count	t
1268721	ALEsKOs01_RNASequencing_0_evo04_0_11_evo04gnd	ALEsKOs01	140812_11_OxicEvo04gndEvo01EPEcoliGlcM9_Broth-2	gene1048	-	-	gene1048	ycdX	-	gi|556503834|ref|NC_000913.3|:1098878-1099616		778.675	count	t
1268723	ALEsKOs01_RNASequencing_0_evo04_0_11_evo04gnd	ALEsKOs01	140812_11_OxicEvo04gndEvo02EPEcoliGlcM9_Broth-1	gene1048	-	-	gene1048	ycdX	-	gi|556503834|ref|NC_000913.3|:1098878-1099616		843.237	count	t
1268722	ALEsKOs01_RNASequencing_0_evo04_0_11_evo04gnd	ALEsKOs01	140814_11_OxicEvo04gndEvo03EPEcoliGlcM9_Broth-1	gene1048	-	-	gene1048	ycdX	-	gi|556503834|ref|NC_000913.3|:1098878-1099616		796.602	count	t
1268732	ALEsKOs01_RNASequencing_0_evo04_0_11_evo04gnd	ALEsKOs01	140814_11_OxicEvo04gndEvo03EPEcoliGlcM9_Broth-1	gene1049	-	-	gene1049	ycdY	-	gi|556503834|ref|NC_000913.3|:1099639-1100194		671.435	count	t
1268727	ALEsKOs01_RNASequencing_0_evo04_0_11_evo04gnd	ALEsKOs01	140715_0_OxicEvo04gndEcoliGlcM9_Broth-1	gene1049	-	-	gene1049	ycdY	-	gi|556503834|ref|NC_000913.3|:1099639-1100194		647.745	count	t
1268728	ALEsKOs01_RNASequencing_0_evo04_0_11_evo04gnd	ALEsKOs01	140715_0_OxicEvo04gndEcoliGlcM9_Broth-2	gene1049	-	-	gene1049	ycdY	-	gi|556503834|ref|NC_000913.3|:1099639-1100194		554.006	count	t
1268729	ALEsKOs01_RNASequencing_0_evo04_0_11_evo04gnd	ALEsKOs01	140812_11_OxicEvo04gndEvo01EPEcoliGlcM9_Broth-1	gene1049	-	-	gene1049	ycdY	-	gi|556503834|ref|NC_000913.3|:1099639-1100194		714.137	count	t
1268730	ALEsKOs01_RNASequencing_0_evo04_0_11_evo04gnd	ALEsKOs01	140812_11_OxicEvo04gndEvo02EPEcoliGlcM9_Broth-2	gene1049	-	-	gene1049	ycdY	-	gi|556503834|ref|NC_000913.3|:1099639-1100194		653.575	count	t
1268731	ALEsKOs01_RNASequencing_0_evo04_0_11_evo04gnd	ALEsKOs01	140812_11_OxicEvo04gndEvo01EPEcoliGlcM9_Broth-2	gene1049	-	-	gene1049	ycdY	-	gi|556503834|ref|NC_000913.3|:1099639-1100194		761.996	count	t
1268733	ALEsKOs01_RNASequencing_0_evo04_0_11_evo04gnd	ALEsKOs01	140812_11_OxicEvo04gndEvo02EPEcoliGlcM9_Broth-1	gene1049	-	-	gene1049	ycdY	-	gi|556503834|ref|NC_000913.3|:1099639-1100194		723.651	count	t
1268734	ALEsKOs01_RNASequencing_0_evo04_0_11_evo04gnd	ALEsKOs01	140813_11_OxicEvo04gndEvo03EPEcoliGlcM9_Broth-2	gene1049	-	-	gene1049	ycdY	-	gi|556503834|ref|NC_000913.3|:1099639-1100194		667.796	count	t
1268737	ALEsKOs01_RNASequencing_0_evo04_0_11_evo04gnd	ALEsKOs01	140715_0_OxicEvo04gndEcoliGlcM9_Broth-1	gene105	-	-	gene105	ppdD	-	gi|556503834|ref|NC_000913.3|:117108-117549		0.856805	count	t
1268738	ALEsKOs01_RNASequencing_0_evo04_0_11_evo04gnd	ALEsKOs01	140715_0_OxicEvo04gndEcoliGlcM9_Broth-2	gene105	-	-	gene105	ppdD	-	gi|556503834|ref|NC_000913.3|:117108-117549		0.992842	count	t
1268739	ALEsKOs01_RNASequencing_0_evo04_0_11_evo04gnd	ALEsKOs01	140812_11_OxicEvo04gndEvo01EPEcoliGlcM9_Broth-1	gene105	-	-	gene105	ppdD	-	gi|556503834|ref|NC_000913.3|:117108-117549		0	count	t
1268740	ALEsKOs01_RNASequencing_0_evo04_0_11_evo04gnd	ALEsKOs01	140812_11_OxicEvo04gndEvo02EPEcoliGlcM9_Broth-2	gene105	-	-	gene105	ppdD	-	gi|556503834|ref|NC_000913.3|:117108-117549		5.21192	count	t
1268741	ALEsKOs01_RNASequencing_0_evo04_0_11_evo04gnd	ALEsKOs01	140812_11_OxicEvo04gndEvo01EPEcoliGlcM9_Broth-2	gene105	-	-	gene105	ppdD	-	gi|556503834|ref|NC_000913.3|:117108-117549		2.08481	count	t
1268736	ALEsKOs01_RNASequencing_0_evo04_0_11_evo04gnd	ALEsKOs01	140818_0_OxicEvo04EcoliGlcM9_Broth-5	gene105	-	-	gene105	ppdD	-	gi|556503834|ref|NC_000913.3|:117108-117549		2.79004	count	t
1268743	ALEsKOs01_RNASequencing_0_evo04_0_11_evo04gnd	ALEsKOs01	140812_11_OxicEvo04gndEvo02EPEcoliGlcM9_Broth-1	gene105	-	-	gene105	ppdD	-	gi|556503834|ref|NC_000913.3|:117108-117549		2.04421	count	t
1268742	ALEsKOs01_RNASequencing_0_evo04_0_11_evo04gnd	ALEsKOs01	140814_11_OxicEvo04gndEvo03EPEcoliGlcM9_Broth-1	gene105	-	-	gene105	ppdD	-	gi|556503834|ref|NC_000913.3|:117108-117549		0.894054	count	t
1268747	ALEsKOs01_RNASequencing_0_evo04_0_11_evo04gnd	ALEsKOs01	140715_0_OxicEvo04gndEcoliGlcM9_Broth-1	gene1050	-	-	gene1050	ycdZ	-	gi|556503834|ref|NC_000913.3|:1100295-1100787		254.471	count	t
1268748	ALEsKOs01_RNASequencing_0_evo04_0_11_evo04gnd	ALEsKOs01	140715_0_OxicEvo04gndEcoliGlcM9_Broth-2	gene1050	-	-	gene1050	ycdZ	-	gi|556503834|ref|NC_000913.3|:1100295-1100787		202.54	count	t
1268749	ALEsKOs01_RNASequencing_0_evo04_0_11_evo04gnd	ALEsKOs01	140812_11_OxicEvo04gndEvo01EPEcoliGlcM9_Broth-1	gene1050	-	-	gene1050	ycdZ	-	gi|556503834|ref|NC_000913.3|:1100295-1100787		228.654	count	t
1268746	ALEsKOs01_RNASequencing_0_evo04_0_11_evo04gnd	ALEsKOs01	140818_0_OxicEvo04EcoliGlcM9_Broth-5	gene1050	-	-	gene1050	ycdZ	-	gi|556503834|ref|NC_000913.3|:1100295-1100787		275.284	count	t
1268750	ALEsKOs01_RNASequencing_0_evo04_0_11_evo04gnd	ALEsKOs01	140812_11_OxicEvo04gndEvo02EPEcoliGlcM9_Broth-2	gene1050	-	-	gene1050	ycdZ	-	gi|556503834|ref|NC_000913.3|:1100295-1100787		240.791	count	t
1268751	ALEsKOs01_RNASequencing_0_evo04_0_11_evo04gnd	ALEsKOs01	140812_11_OxicEvo04gndEvo01EPEcoliGlcM9_Broth-2	gene1050	-	-	gene1050	ycdZ	-	gi|556503834|ref|NC_000913.3|:1100295-1100787		266.855	count	t
1268753	ALEsKOs01_RNASequencing_0_evo04_0_11_evo04gnd	ALEsKOs01	140812_11_OxicEvo04gndEvo02EPEcoliGlcM9_Broth-1	gene1050	-	-	gene1050	ycdZ	-	gi|556503834|ref|NC_000913.3|:1100295-1100787		250.416	count	t
1268752	ALEsKOs01_RNASequencing_0_evo04_0_11_evo04gnd	ALEsKOs01	140814_11_OxicEvo04gndEvo03EPEcoliGlcM9_Broth-1	gene1050	-	-	gene1050	ycdZ	-	gi|556503834|ref|NC_000913.3|:1100295-1100787		219.043	count	t
1268757	ALEsKOs01_RNASequencing_0_evo04_0_11_evo04gnd	ALEsKOs01	140715_0_OxicEvo04gndEcoliGlcM9_Broth-1	gene1051	-	-	gene1051	csgG	-	gi|556503834|ref|NC_000913.3|:1100850-1101684		173.075	count	t
1268756	ALEsKOs01_RNASequencing_0_evo04_0_11_evo04gnd	ALEsKOs01	140818_0_OxicEvo04EcoliGlcM9_Broth-5	gene1051	-	-	gene1051	csgG	-	gi|556503834|ref|NC_000913.3|:1100850-1101684		80.9112	count	t
1268758	ALEsKOs01_RNASequencing_0_evo04_0_11_evo04gnd	ALEsKOs01	140715_0_OxicEvo04gndEcoliGlcM9_Broth-2	gene1051	-	-	gene1051	csgG	-	gi|556503834|ref|NC_000913.3|:1100850-1101684		147.934	count	t
1268759	ALEsKOs01_RNASequencing_0_evo04_0_11_evo04gnd	ALEsKOs01	140812_11_OxicEvo04gndEvo01EPEcoliGlcM9_Broth-1	gene1051	-	-	gene1051	csgG	-	gi|556503834|ref|NC_000913.3|:1100850-1101684		84.5261	count	t
1268760	ALEsKOs01_RNASequencing_0_evo04_0_11_evo04gnd	ALEsKOs01	140812_11_OxicEvo04gndEvo02EPEcoliGlcM9_Broth-2	gene1051	-	-	gene1051	csgG	-	gi|556503834|ref|NC_000913.3|:1100850-1101684		86.5178	count	t
1268761	ALEsKOs01_RNASequencing_0_evo04_0_11_evo04gnd	ALEsKOs01	140812_11_OxicEvo04gndEvo01EPEcoliGlcM9_Broth-2	gene1051	-	-	gene1051	csgG	-	gi|556503834|ref|NC_000913.3|:1100850-1101684		85.477	count	t
1268763	ALEsKOs01_RNASequencing_0_evo04_0_11_evo04gnd	ALEsKOs01	140812_11_OxicEvo04gndEvo02EPEcoliGlcM9_Broth-1	gene1051	-	-	gene1051	csgG	-	gi|556503834|ref|NC_000913.3|:1100850-1101684		87.9011	count	t
1268762	ALEsKOs01_RNASequencing_0_evo04_0_11_evo04gnd	ALEsKOs01	140814_11_OxicEvo04gndEvo03EPEcoliGlcM9_Broth-1	gene1051	-	-	gene1051	csgG	-	gi|556503834|ref|NC_000913.3|:1100850-1101684		92.0876	count	t
1268772	ALEsKOs01_RNASequencing_0_evo04_0_11_evo04gnd	ALEsKOs01	140814_11_OxicEvo04gndEvo03EPEcoliGlcM9_Broth-1	gene1052	-	-	gene1052	csgF	-	gi|556503834|ref|NC_000913.3|:1101710-1102127		18.7751	count	t
1268767	ALEsKOs01_RNASequencing_0_evo04_0_11_evo04gnd	ALEsKOs01	140715_0_OxicEvo04gndEcoliGlcM9_Broth-1	gene1052	-	-	gene1052	csgF	-	gi|556503834|ref|NC_000913.3|:1101710-1102127		52.2651	count	t
1268768	ALEsKOs01_RNASequencing_0_evo04_0_11_evo04gnd	ALEsKOs01	140715_0_OxicEvo04gndEcoliGlcM9_Broth-2	gene1052	-	-	gene1052	csgF	-	gi|556503834|ref|NC_000913.3|:1101710-1102127		45.6707	count	t
1268769	ALEsKOs01_RNASequencing_0_evo04_0_11_evo04gnd	ALEsKOs01	140812_11_OxicEvo04gndEvo01EPEcoliGlcM9_Broth-1	gene1052	-	-	gene1052	csgF	-	gi|556503834|ref|NC_000913.3|:1101710-1102127		17.3387	count	t
1268770	ALEsKOs01_RNASequencing_0_evo04_0_11_evo04gnd	ALEsKOs01	140812_11_OxicEvo04gndEvo02EPEcoliGlcM9_Broth-2	gene1052	-	-	gene1052	csgF	-	gi|556503834|ref|NC_000913.3|:1101710-1102127		13.551	count	t
1268771	ALEsKOs01_RNASequencing_0_evo04_0_11_evo04gnd	ALEsKOs01	140812_11_OxicEvo04gndEvo01EPEcoliGlcM9_Broth-2	gene1052	-	-	gene1052	csgF	-	gi|556503834|ref|NC_000913.3|:1101710-1102127		27.1025	count	t
1268773	ALEsKOs01_RNASequencing_0_evo04_0_11_evo04gnd	ALEsKOs01	140812_11_OxicEvo04gndEvo02EPEcoliGlcM9_Broth-1	gene1052	-	-	gene1052	csgF	-	gi|556503834|ref|NC_000913.3|:1101710-1102127		17.3758	count	t
1268774	ALEsKOs01_RNASequencing_0_evo04_0_11_evo04gnd	ALEsKOs01	140813_11_OxicEvo04gndEvo03EPEcoliGlcM9_Broth-2	gene1052	-	-	gene1052	csgF	-	gi|556503834|ref|NC_000913.3|:1101710-1102127		25.1121	count	t
1268777	ALEsKOs01_RNASequencing_0_evo04_0_11_evo04gnd	ALEsKOs01	140715_0_OxicEvo04gndEcoliGlcM9_Broth-1	gene1053	-	-	gene1053	csgE	-	gi|556503834|ref|NC_000913.3|:1102151-1102541		71.1149	count	t
1268778	ALEsKOs01_RNASequencing_0_evo04_0_11_evo04gnd	ALEsKOs01	140715_0_OxicEvo04gndEcoliGlcM9_Broth-2	gene1053	-	-	gene1053	csgE	-	gi|556503834|ref|NC_000913.3|:1102151-1102541		46.6636	count	t
1268779	ALEsKOs01_RNASequencing_0_evo04_0_11_evo04gnd	ALEsKOs01	140812_11_OxicEvo04gndEvo01EPEcoliGlcM9_Broth-1	gene1053	-	-	gene1053	csgE	-	gi|556503834|ref|NC_000913.3|:1102151-1102541		26.008	count	t
1268780	ALEsKOs01_RNASequencing_0_evo04_0_11_evo04gnd	ALEsKOs01	140812_11_OxicEvo04gndEvo02EPEcoliGlcM9_Broth-2	gene1053	-	-	gene1053	csgE	-	gi|556503834|ref|NC_000913.3|:1102151-1102541		20.8477	count	t
1268781	ALEsKOs01_RNASequencing_0_evo04_0_11_evo04gnd	ALEsKOs01	140812_11_OxicEvo04gndEvo01EPEcoliGlcM9_Broth-2	gene1053	-	-	gene1053	csgE	-	gi|556503834|ref|NC_000913.3|:1102151-1102541		25.0177	count	t
1268776	ALEsKOs01_RNASequencing_0_evo04_0_11_evo04gnd	ALEsKOs01	140818_0_OxicEvo04EcoliGlcM9_Broth-5	gene1053	-	-	gene1053	csgE	-	gi|556503834|ref|NC_000913.3|:1102151-1102541		36.2706	count	t
1268783	ALEsKOs01_RNASequencing_0_evo04_0_11_evo04gnd	ALEsKOs01	140812_11_OxicEvo04gndEvo02EPEcoliGlcM9_Broth-1	gene1053	-	-	gene1053	csgE	-	gi|556503834|ref|NC_000913.3|:1102151-1102541		26.5748	count	t
1268782	ALEsKOs01_RNASequencing_0_evo04_0_11_evo04gnd	ALEsKOs01	140814_11_OxicEvo04gndEvo03EPEcoliGlcM9_Broth-1	gene1053	-	-	gene1053	csgE	-	gi|556503834|ref|NC_000913.3|:1102151-1102541		26.8216	count	t
1268787	ALEsKOs01_RNASequencing_0_evo04_0_11_evo04gnd	ALEsKOs01	140715_0_OxicEvo04gndEcoliGlcM9_Broth-1	gene1054	-	-	gene1054	csgD	-	gi|556503834|ref|NC_000913.3|:1102545-1103196		268.18	count	t
1268788	ALEsKOs01_RNASequencing_0_evo04_0_11_evo04gnd	ALEsKOs01	140715_0_OxicEvo04gndEcoliGlcM9_Broth-2	gene1054	-	-	gene1054	csgD	-	gi|556503834|ref|NC_000913.3|:1102545-1103196		214.454	count	t
1268789	ALEsKOs01_RNASequencing_0_evo04_0_11_evo04gnd	ALEsKOs01	140812_11_OxicEvo04gndEvo01EPEcoliGlcM9_Broth-1	gene1054	-	-	gene1054	csgD	-	gi|556503834|ref|NC_000913.3|:1102545-1103196		108.367	count	t
1268786	ALEsKOs01_RNASequencing_0_evo04_0_11_evo04gnd	ALEsKOs01	140818_0_OxicEvo04EcoliGlcM9_Broth-5	gene1054	-	-	gene1054	csgD	-	gi|556503834|ref|NC_000913.3|:1102545-1103196		115.322	count	t
1268790	ALEsKOs01_RNASequencing_0_evo04_0_11_evo04gnd	ALEsKOs01	140812_11_OxicEvo04gndEvo02EPEcoliGlcM9_Broth-2	gene1054	-	-	gene1054	csgD	-	gi|556503834|ref|NC_000913.3|:1102545-1103196		84.4331	count	t
1268791	ALEsKOs01_RNASequencing_0_evo04_0_11_evo04gnd	ALEsKOs01	140812_11_OxicEvo04gndEvo01EPEcoliGlcM9_Broth-2	gene1054	-	-	gene1054	csgD	-	gi|556503834|ref|NC_000913.3|:1102545-1103196		86.5194	count	t
1268793	ALEsKOs01_RNASequencing_0_evo04_0_11_evo04gnd	ALEsKOs01	140812_11_OxicEvo04gndEvo02EPEcoliGlcM9_Broth-1	gene1054	-	-	gene1054	csgD	-	gi|556503834|ref|NC_000913.3|:1102545-1103196		131.852	count	t
1268792	ALEsKOs01_RNASequencing_0_evo04_0_11_evo04gnd	ALEsKOs01	140814_11_OxicEvo04gndEvo03EPEcoliGlcM9_Broth-1	gene1054	-	-	gene1054	csgD	-	gi|556503834|ref|NC_000913.3|:1102545-1103196		111.757	count	t
1268797	ALEsKOs01_RNASequencing_0_evo04_0_11_evo04gnd	ALEsKOs01	140715_0_OxicEvo04gndEcoliGlcM9_Broth-1	gene1055	-	-	gene1055	csgB	-	gi|556503834|ref|NC_000913.3|:1103950-1104406		2.57042	count	t
1268796	ALEsKOs01_RNASequencing_0_evo04_0_11_evo04gnd	ALEsKOs01	140818_0_OxicEvo04EcoliGlcM9_Broth-5	gene1055	-	-	gene1055	csgB	-	gi|556503834|ref|NC_000913.3|:1103950-1104406		0.930014	count	t
1268798	ALEsKOs01_RNASequencing_0_evo04_0_11_evo04gnd	ALEsKOs01	140715_0_OxicEvo04gndEcoliGlcM9_Broth-2	gene1055	-	-	gene1055	csgB	-	gi|556503834|ref|NC_000913.3|:1103950-1104406		2.97853	count	t
1268799	ALEsKOs01_RNASequencing_0_evo04_0_11_evo04gnd	ALEsKOs01	140812_11_OxicEvo04gndEvo01EPEcoliGlcM9_Broth-1	gene1055	-	-	gene1055	csgB	-	gi|556503834|ref|NC_000913.3|:1103950-1104406		1.08367	count	t
1268800	ALEsKOs01_RNASequencing_0_evo04_0_11_evo04gnd	ALEsKOs01	140812_11_OxicEvo04gndEvo02EPEcoliGlcM9_Broth-2	gene1055	-	-	gene1055	csgB	-	gi|556503834|ref|NC_000913.3|:1103950-1104406		0	count	t
1268801	ALEsKOs01_RNASequencing_0_evo04_0_11_evo04gnd	ALEsKOs01	140812_11_OxicEvo04gndEvo01EPEcoliGlcM9_Broth-2	gene1055	-	-	gene1055	csgB	-	gi|556503834|ref|NC_000913.3|:1103950-1104406		1.0424	count	t
1268803	ALEsKOs01_RNASequencing_0_evo04_0_11_evo04gnd	ALEsKOs01	140812_11_OxicEvo04gndEvo02EPEcoliGlcM9_Broth-1	gene1055	-	-	gene1055	csgB	-	gi|556503834|ref|NC_000913.3|:1103950-1104406		2.04421	count	t
1268802	ALEsKOs01_RNASequencing_0_evo04_0_11_evo04gnd	ALEsKOs01	140814_11_OxicEvo04gndEvo03EPEcoliGlcM9_Broth-1	gene1055	-	-	gene1055	csgB	-	gi|556503834|ref|NC_000913.3|:1103950-1104406		1.78811	count	t
1268812	ALEsKOs01_RNASequencing_0_evo04_0_11_evo04gnd	ALEsKOs01	140814_11_OxicEvo04gndEvo03EPEcoliGlcM9_Broth-1	gene1056	-	-	gene1056	csgA	-	gi|556503834|ref|NC_000913.3|:1104446-1104902		16.093	count	t
1268807	ALEsKOs01_RNASequencing_0_evo04_0_11_evo04gnd	ALEsKOs01	140715_0_OxicEvo04gndEcoliGlcM9_Broth-1	gene1056	-	-	gene1056	csgA	-	gi|556503834|ref|NC_000913.3|:1104446-1104902		47.9811	count	t
1268808	ALEsKOs01_RNASequencing_0_evo04_0_11_evo04gnd	ALEsKOs01	140715_0_OxicEvo04gndEcoliGlcM9_Broth-2	gene1056	-	-	gene1056	csgA	-	gi|556503834|ref|NC_000913.3|:1104446-1104902		50.635	count	t
1268809	ALEsKOs01_RNASequencing_0_evo04_0_11_evo04gnd	ALEsKOs01	140812_11_OxicEvo04gndEvo01EPEcoliGlcM9_Broth-1	gene1056	-	-	gene1056	csgA	-	gi|556503834|ref|NC_000913.3|:1104446-1104902		16.255	count	t
1268810	ALEsKOs01_RNASequencing_0_evo04_0_11_evo04gnd	ALEsKOs01	140812_11_OxicEvo04gndEvo02EPEcoliGlcM9_Broth-2	gene1056	-	-	gene1056	csgA	-	gi|556503834|ref|NC_000913.3|:1104446-1104902		19.8053	count	t
1268811	ALEsKOs01_RNASequencing_0_evo04_0_11_evo04gnd	ALEsKOs01	140812_11_OxicEvo04gndEvo01EPEcoliGlcM9_Broth-2	gene1056	-	-	gene1056	csgA	-	gi|556503834|ref|NC_000913.3|:1104446-1104902		18.7632	count	t
1268813	ALEsKOs01_RNASequencing_0_evo04_0_11_evo04gnd	ALEsKOs01	140812_11_OxicEvo04gndEvo02EPEcoliGlcM9_Broth-1	gene1056	-	-	gene1056	csgA	-	gi|556503834|ref|NC_000913.3|:1104446-1104902		24.5305	count	t
1268814	ALEsKOs01_RNASequencing_0_evo04_0_11_evo04gnd	ALEsKOs01	140813_11_OxicEvo04gndEvo03EPEcoliGlcM9_Broth-2	gene1056	-	-	gene1056	csgA	-	gi|556503834|ref|NC_000913.3|:1104446-1104902		27.9023	count	t
1268817	ALEsKOs01_RNASequencing_0_evo04_0_11_evo04gnd	ALEsKOs01	140715_0_OxicEvo04gndEcoliGlcM9_Broth-1	gene1057	-	-	gene1057	csgC	-	gi|556503834|ref|NC_000913.3|:1104960-1105293		1.71361	count	t
1268818	ALEsKOs01_RNASequencing_0_evo04_0_11_evo04gnd	ALEsKOs01	140715_0_OxicEvo04gndEcoliGlcM9_Broth-2	gene1057	-	-	gene1057	csgC	-	gi|556503834|ref|NC_000913.3|:1104960-1105293		0.992842	count	t
1268819	ALEsKOs01_RNASequencing_0_evo04_0_11_evo04gnd	ALEsKOs01	140812_11_OxicEvo04gndEvo01EPEcoliGlcM9_Broth-1	gene1057	-	-	gene1057	csgC	-	gi|556503834|ref|NC_000913.3|:1104960-1105293		2.16734	count	t
1268820	ALEsKOs01_RNASequencing_0_evo04_0_11_evo04gnd	ALEsKOs01	140812_11_OxicEvo04gndEvo02EPEcoliGlcM9_Broth-2	gene1057	-	-	gene1057	csgC	-	gi|556503834|ref|NC_000913.3|:1104960-1105293		2.08477	count	t
1268821	ALEsKOs01_RNASequencing_0_evo04_0_11_evo04gnd	ALEsKOs01	140812_11_OxicEvo04gndEvo01EPEcoliGlcM9_Broth-2	gene1057	-	-	gene1057	csgC	-	gi|556503834|ref|NC_000913.3|:1104960-1105293		2.08481	count	t
1268816	ALEsKOs01_RNASequencing_0_evo04_0_11_evo04gnd	ALEsKOs01	140818_0_OxicEvo04EcoliGlcM9_Broth-5	gene1057	-	-	gene1057	csgC	-	gi|556503834|ref|NC_000913.3|:1104960-1105293		2.79004	count	t
1268823	ALEsKOs01_RNASequencing_0_evo04_0_11_evo04gnd	ALEsKOs01	140812_11_OxicEvo04gndEvo02EPEcoliGlcM9_Broth-1	gene1057	-	-	gene1057	csgC	-	gi|556503834|ref|NC_000913.3|:1104960-1105293		2.04421	count	t
1268822	ALEsKOs01_RNASequencing_0_evo04_0_11_evo04gnd	ALEsKOs01	140814_11_OxicEvo04gndEvo03EPEcoliGlcM9_Broth-1	gene1057	-	-	gene1057	csgC	-	gi|556503834|ref|NC_000913.3|:1104960-1105293		3.57622	count	t
1268827	ALEsKOs01_RNASequencing_0_evo04_0_11_evo04gnd	ALEsKOs01	140715_0_OxicEvo04gndEcoliGlcM9_Broth-1	gene1058	-	-	gene1058	ymdA	-	gi|556503834|ref|NC_000913.3|:1105413-1105725		4.28403	count	t
1268828	ALEsKOs01_RNASequencing_0_evo04_0_11_evo04gnd	ALEsKOs01	140715_0_OxicEvo04gndEcoliGlcM9_Broth-2	gene1058	-	-	gene1058	ymdA	-	gi|556503834|ref|NC_000913.3|:1105413-1105725		1.98568	count	t
1268829	ALEsKOs01_RNASequencing_0_evo04_0_11_evo04gnd	ALEsKOs01	140812_11_OxicEvo04gndEvo01EPEcoliGlcM9_Broth-1	gene1058	-	-	gene1058	ymdA	-	gi|556503834|ref|NC_000913.3|:1105413-1105725		5.41834	count	t
1268826	ALEsKOs01_RNASequencing_0_evo04_0_11_evo04gnd	ALEsKOs01	140818_0_OxicEvo04EcoliGlcM9_Broth-5	gene1058	-	-	gene1058	ymdA	-	gi|556503834|ref|NC_000913.3|:1105413-1105725		6.5101	count	t
1268830	ALEsKOs01_RNASequencing_0_evo04_0_11_evo04gnd	ALEsKOs01	140812_11_OxicEvo04gndEvo02EPEcoliGlcM9_Broth-2	gene1058	-	-	gene1058	ymdA	-	gi|556503834|ref|NC_000913.3|:1105413-1105725		9.38145	count	t
1268831	ALEsKOs01_RNASequencing_0_evo04_0_11_evo04gnd	ALEsKOs01	140812_11_OxicEvo04gndEvo01EPEcoliGlcM9_Broth-2	gene1058	-	-	gene1058	ymdA	-	gi|556503834|ref|NC_000913.3|:1105413-1105725		6.25442	count	t
1268833	ALEsKOs01_RNASequencing_0_evo04_0_11_evo04gnd	ALEsKOs01	140812_11_OxicEvo04gndEvo02EPEcoliGlcM9_Broth-1	gene1058	-	-	gene1058	ymdA	-	gi|556503834|ref|NC_000913.3|:1105413-1105725		6.13264	count	t
1268832	ALEsKOs01_RNASequencing_0_evo04_0_11_evo04gnd	ALEsKOs01	140814_11_OxicEvo04gndEvo03EPEcoliGlcM9_Broth-1	gene1058	-	-	gene1058	ymdA	-	gi|556503834|ref|NC_000913.3|:1105413-1105725		6.25838	count	t
1268837	ALEsKOs01_RNASequencing_0_evo04_0_11_evo04gnd	ALEsKOs01	140715_0_OxicEvo04gndEcoliGlcM9_Broth-1	gene1059	-	-	gene1059	ymdB	-	gi|556503834|ref|NC_000913.3|:1105819-1106353		78.8261	count	t
1268836	ALEsKOs01_RNASequencing_0_evo04_0_11_evo04gnd	ALEsKOs01	140818_0_OxicEvo04EcoliGlcM9_Broth-5	gene1059	-	-	gene1059	ymdB	-	gi|556503834|ref|NC_000913.3|:1105819-1106353		35.3405	count	t
1268838	ALEsKOs01_RNASequencing_0_evo04_0_11_evo04gnd	ALEsKOs01	140715_0_OxicEvo04gndEcoliGlcM9_Broth-2	gene1059	-	-	gene1059	ymdB	-	gi|556503834|ref|NC_000913.3|:1105819-1106353		172.755	count	t
1268839	ALEsKOs01_RNASequencing_0_evo04_0_11_evo04gnd	ALEsKOs01	140812_11_OxicEvo04gndEvo01EPEcoliGlcM9_Broth-1	gene1059	-	-	gene1059	ymdB	-	gi|556503834|ref|NC_000913.3|:1105819-1106353		48.7651	count	t
1268840	ALEsKOs01_RNASequencing_0_evo04_0_11_evo04gnd	ALEsKOs01	140812_11_OxicEvo04gndEvo02EPEcoliGlcM9_Broth-2	gene1059	-	-	gene1059	ymdB	-	gi|556503834|ref|NC_000913.3|:1105819-1106353		46.9073	count	t
1268841	ALEsKOs01_RNASequencing_0_evo04_0_11_evo04gnd	ALEsKOs01	140812_11_OxicEvo04gndEvo01EPEcoliGlcM9_Broth-2	gene1059	-	-	gene1059	ymdB	-	gi|556503834|ref|NC_000913.3|:1105819-1106353		50.0353	count	t
1268843	ALEsKOs01_RNASequencing_0_evo04_0_11_evo04gnd	ALEsKOs01	140812_11_OxicEvo04gndEvo02EPEcoliGlcM9_Broth-1	gene1059	-	-	gene1059	ymdB	-	gi|556503834|ref|NC_000913.3|:1105819-1106353		56.2158	count	t
1268842	ALEsKOs01_RNASequencing_0_evo04_0_11_evo04gnd	ALEsKOs01	140814_11_OxicEvo04gndEvo03EPEcoliGlcM9_Broth-1	gene1059	-	-	gene1059	ymdB	-	gi|556503834|ref|NC_000913.3|:1105819-1106353		44.7027	count	t
1268852	ALEsKOs01_RNASequencing_0_evo04_0_11_evo04gnd	ALEsKOs01	140814_11_OxicEvo04gndEvo03EPEcoliGlcM9_Broth-1	gene106	-	-	gene106	nadC	-	gi|556503834|ref|NC_000913.3|:117751-118645		688.422	count	t
1268847	ALEsKOs01_RNASequencing_0_evo04_0_11_evo04gnd	ALEsKOs01	140715_0_OxicEvo04gndEcoliGlcM9_Broth-1	gene106	-	-	gene106	nadC	-	gi|556503834|ref|NC_000913.3|:117751-118645		546.642	count	t
1268848	ALEsKOs01_RNASequencing_0_evo04_0_11_evo04gnd	ALEsKOs01	140715_0_OxicEvo04gndEcoliGlcM9_Broth-2	gene106	-	-	gene106	nadC	-	gi|556503834|ref|NC_000913.3|:117751-118645		351.466	count	t
1268849	ALEsKOs01_RNASequencing_0_evo04_0_11_evo04gnd	ALEsKOs01	140812_11_OxicEvo04gndEvo01EPEcoliGlcM9_Broth-1	gene106	-	-	gene106	nadC	-	gi|556503834|ref|NC_000913.3|:117751-118645		694.631	count	t
1268850	ALEsKOs01_RNASequencing_0_evo04_0_11_evo04gnd	ALEsKOs01	140812_11_OxicEvo04gndEvo02EPEcoliGlcM9_Broth-2	gene106	-	-	gene106	nadC	-	gi|556503834|ref|NC_000913.3|:117751-118645		659.829	count	t
1268851	ALEsKOs01_RNASequencing_0_evo04_0_11_evo04gnd	ALEsKOs01	140812_11_OxicEvo04gndEvo01EPEcoliGlcM9_Broth-2	gene106	-	-	gene106	nadC	-	gi|556503834|ref|NC_000913.3|:117751-118645		734.894	count	t
1268853	ALEsKOs01_RNASequencing_0_evo04_0_11_evo04gnd	ALEsKOs01	140812_11_OxicEvo04gndEvo02EPEcoliGlcM9_Broth-1	gene106	-	-	gene106	nadC	-	gi|556503834|ref|NC_000913.3|:117751-118645		664.369	count	t
1268854	ALEsKOs01_RNASequencing_0_evo04_0_11_evo04gnd	ALEsKOs01	140813_11_OxicEvo04gndEvo03EPEcoliGlcM9_Broth-2	gene106	-	-	gene106	nadC	-	gi|556503834|ref|NC_000913.3|:117751-118645		678.027	count	t
1268857	ALEsKOs01_RNASequencing_0_evo04_0_11_evo04gnd	ALEsKOs01	140715_0_OxicEvo04gndEcoliGlcM9_Broth-1	gene1060	-	-	gene1060	clsC	-	gi|556503834|ref|NC_000913.3|:1106354-1107776		146.514	count	t
1268858	ALEsKOs01_RNASequencing_0_evo04_0_11_evo04gnd	ALEsKOs01	140715_0_OxicEvo04gndEcoliGlcM9_Broth-2	gene1060	-	-	gene1060	clsC	-	gi|556503834|ref|NC_000913.3|:1106354-1107776		279.982	count	t
1268859	ALEsKOs01_RNASequencing_0_evo04_0_11_evo04gnd	ALEsKOs01	140812_11_OxicEvo04gndEvo01EPEcoliGlcM9_Broth-1	gene1060	-	-	gene1060	clsC	-	gi|556503834|ref|NC_000913.3|:1106354-1107776		100.781	count	t
1268860	ALEsKOs01_RNASequencing_0_evo04_0_11_evo04gnd	ALEsKOs01	140812_11_OxicEvo04gndEvo02EPEcoliGlcM9_Broth-2	gene1060	-	-	gene1060	clsC	-	gi|556503834|ref|NC_000913.3|:1106354-1107776		95.8993	count	t
1268861	ALEsKOs01_RNASequencing_0_evo04_0_11_evo04gnd	ALEsKOs01	140812_11_OxicEvo04gndEvo01EPEcoliGlcM9_Broth-2	gene1060	-	-	gene1060	clsC	-	gi|556503834|ref|NC_000913.3|:1106354-1107776		97.9858	count	t
1268856	ALEsKOs01_RNASequencing_0_evo04_0_11_evo04gnd	ALEsKOs01	140818_0_OxicEvo04EcoliGlcM9_Broth-5	gene1060	-	-	gene1060	clsC	-	gi|556503834|ref|NC_000913.3|:1106354-1107776		90.2114	count	t
1268863	ALEsKOs01_RNASequencing_0_evo04_0_11_evo04gnd	ALEsKOs01	140812_11_OxicEvo04gndEvo02EPEcoliGlcM9_Broth-1	gene1060	-	-	gene1060	clsC	-	gi|556503834|ref|NC_000913.3|:1106354-1107776		93.0116	count	t
1268862	ALEsKOs01_RNASequencing_0_evo04_0_11_evo04gnd	ALEsKOs01	140814_11_OxicEvo04gndEvo03EPEcoliGlcM9_Broth-1	gene1060	-	-	gene1060	clsC	-	gi|556503834|ref|NC_000913.3|:1106354-1107776		123.38	count	t
1268867	ALEsKOs01_RNASequencing_0_evo04_0_11_evo04gnd	ALEsKOs01	140715_0_OxicEvo04gndEcoliGlcM9_Broth-1	gene1061	-	-	gene1061	opgC	-	gi|556503834|ref|NC_000913.3|:1107783-1108941		7.71125	count	t
1268868	ALEsKOs01_RNASequencing_0_evo04_0_11_evo04gnd	ALEsKOs01	140715_0_OxicEvo04gndEcoliGlcM9_Broth-2	gene1061	-	-	gene1061	opgC	-	gi|556503834|ref|NC_000913.3|:1107783-1108941		19.8568	count	t
1268869	ALEsKOs01_RNASequencing_0_evo04_0_11_evo04gnd	ALEsKOs01	140812_11_OxicEvo04gndEvo01EPEcoliGlcM9_Broth-1	gene1061	-	-	gene1061	opgC	-	gi|556503834|ref|NC_000913.3|:1107783-1108941		144.128	count	t
1268866	ALEsKOs01_RNASequencing_0_evo04_0_11_evo04gnd	ALEsKOs01	140818_0_OxicEvo04EcoliGlcM9_Broth-5	gene1061	-	-	gene1061	opgC	-	gi|556503834|ref|NC_000913.3|:1107783-1108941		146.942	count	t
1268870	ALEsKOs01_RNASequencing_0_evo04_0_11_evo04gnd	ALEsKOs01	140812_11_OxicEvo04gndEvo02EPEcoliGlcM9_Broth-2	gene1061	-	-	gene1061	opgC	-	gi|556503834|ref|NC_000913.3|:1107783-1108941		153.23	count	t
1268871	ALEsKOs01_RNASequencing_0_evo04_0_11_evo04gnd	ALEsKOs01	140812_11_OxicEvo04gndEvo01EPEcoliGlcM9_Broth-2	gene1061	-	-	gene1061	opgC	-	gi|556503834|ref|NC_000913.3|:1107783-1108941		142.809	count	t
1268873	ALEsKOs01_RNASequencing_0_evo04_0_11_evo04gnd	ALEsKOs01	140812_11_OxicEvo04gndEvo02EPEcoliGlcM9_Broth-1	gene1061	-	-	gene1061	opgC	-	gi|556503834|ref|NC_000913.3|:1107783-1108941		145.139	count	t
1268872	ALEsKOs01_RNASequencing_0_evo04_0_11_evo04gnd	ALEsKOs01	140814_11_OxicEvo04gndEvo03EPEcoliGlcM9_Broth-1	gene1061	-	-	gene1061	opgC	-	gi|556503834|ref|NC_000913.3|:1107783-1108941		143.049	count	t
1268877	ALEsKOs01_RNASequencing_0_evo04_0_11_evo04gnd	ALEsKOs01	140715_0_OxicEvo04gndEcoliGlcM9_Broth-1	gene1062	-	-	gene1062	opgG	-	gi|556503834|ref|NC_000913.3|:1109334-1113406		1786.44	count	t
1268876	ALEsKOs01_RNASequencing_0_evo04_0_11_evo04gnd	ALEsKOs01	140818_0_OxicEvo04EcoliGlcM9_Broth-5	gene1062	-	-	gene1062	opgG	-	gi|556503834|ref|NC_000913.3|:1109334-1113406		2138.1	count	t
1268878	ALEsKOs01_RNASequencing_0_evo04_0_11_evo04gnd	ALEsKOs01	140715_0_OxicEvo04gndEcoliGlcM9_Broth-2	gene1062	-	-	gene1062	opgG	-	gi|556503834|ref|NC_000913.3|:1109334-1113406		2002.56	count	t
1268879	ALEsKOs01_RNASequencing_0_evo04_0_11_evo04gnd	ALEsKOs01	140812_11_OxicEvo04gndEvo01EPEcoliGlcM9_Broth-1	gene1062	-	-	gene1062	opgG	-	gi|556503834|ref|NC_000913.3|:1109334-1113406		2845.71	count	t
1268880	ALEsKOs01_RNASequencing_0_evo04_0_11_evo04gnd	ALEsKOs01	140812_11_OxicEvo04gndEvo02EPEcoliGlcM9_Broth-2	gene1062	-	-	gene1062	opgG	-	gi|556503834|ref|NC_000913.3|:1109334-1113406		2305.75	count	t
1268881	ALEsKOs01_RNASequencing_0_evo04_0_11_evo04gnd	ALEsKOs01	140812_11_OxicEvo04gndEvo01EPEcoliGlcM9_Broth-2	gene1062	-	-	gene1062	opgG	-	gi|556503834|ref|NC_000913.3|:1109334-1113406		3143.89	count	t
1268883	ALEsKOs01_RNASequencing_0_evo04_0_11_evo04gnd	ALEsKOs01	140812_11_OxicEvo04gndEvo02EPEcoliGlcM9_Broth-1	gene1062	-	-	gene1062	opgG	-	gi|556503834|ref|NC_000913.3|:1109334-1113406		2825.1	count	t
1268882	ALEsKOs01_RNASequencing_0_evo04_0_11_evo04gnd	ALEsKOs01	140814_11_OxicEvo04gndEvo03EPEcoliGlcM9_Broth-1	gene1062	-	-	gene1062	opgG	-	gi|556503834|ref|NC_000913.3|:1109334-1113406		2878.86	count	t
1268892	ALEsKOs01_RNASequencing_0_evo04_0_11_evo04gnd	ALEsKOs01	140814_11_OxicEvo04gndEvo03EPEcoliGlcM9_Broth-1	gene1063	-	-	gene1063	opgH	-	gi|556503834|ref|NC_000913.3|:1109334-1113406		2867.23	count	t
1268887	ALEsKOs01_RNASequencing_0_evo04_0_11_evo04gnd	ALEsKOs01	140715_0_OxicEvo04gndEcoliGlcM9_Broth-1	gene1063	-	-	gene1063	opgH	-	gi|556503834|ref|NC_000913.3|:1109334-1113406		1922.67	count	t
1268888	ALEsKOs01_RNASequencing_0_evo04_0_11_evo04gnd	ALEsKOs01	140715_0_OxicEvo04gndEcoliGlcM9_Broth-2	gene1063	-	-	gene1063	opgH	-	gi|556503834|ref|NC_000913.3|:1109334-1113406		1755.35	count	t
1268889	ALEsKOs01_RNASequencing_0_evo04_0_11_evo04gnd	ALEsKOs01	140812_11_OxicEvo04gndEvo01EPEcoliGlcM9_Broth-1	gene1063	-	-	gene1063	opgH	-	gi|556503834|ref|NC_000913.3|:1109334-1113406		2725.42	count	t
1268890	ALEsKOs01_RNASequencing_0_evo04_0_11_evo04gnd	ALEsKOs01	140812_11_OxicEvo04gndEvo02EPEcoliGlcM9_Broth-2	gene1063	-	-	gene1063	opgH	-	gi|556503834|ref|NC_000913.3|:1109334-1113406		2515.27	count	t
1268891	ALEsKOs01_RNASequencing_0_evo04_0_11_evo04gnd	ALEsKOs01	140812_11_OxicEvo04gndEvo01EPEcoliGlcM9_Broth-2	gene1063	-	-	gene1063	opgH	-	gi|556503834|ref|NC_000913.3|:1109334-1113406		2759.24	count	t
1268893	ALEsKOs01_RNASequencing_0_evo04_0_11_evo04gnd	ALEsKOs01	140812_11_OxicEvo04gndEvo02EPEcoliGlcM9_Broth-1	gene1063	-	-	gene1063	opgH	-	gi|556503834|ref|NC_000913.3|:1109334-1113406		2955.93	count	t
1268894	ALEsKOs01_RNASequencing_0_evo04_0_11_evo04gnd	ALEsKOs01	140813_11_OxicEvo04gndEvo03EPEcoliGlcM9_Broth-2	gene1063	-	-	gene1063	opgH	-	gi|556503834|ref|NC_000913.3|:1109334-1113406		2958.58	count	t
1268897	ALEsKOs01_RNASequencing_0_evo04_0_11_evo04gnd	ALEsKOs01	140715_0_OxicEvo04gndEcoliGlcM9_Broth-1	gene1064	-	-	gene1064	yceK	-	gi|556503834|ref|NC_000913.3|:1113578-1113806		27.4178	count	t
1268898	ALEsKOs01_RNASequencing_0_evo04_0_11_evo04gnd	ALEsKOs01	140715_0_OxicEvo04gndEcoliGlcM9_Broth-2	gene1064	-	-	gene1064	yceK	-	gi|556503834|ref|NC_000913.3|:1113578-1113806		29.7853	count	t
1268899	ALEsKOs01_RNASequencing_0_evo04_0_11_evo04gnd	ALEsKOs01	140812_11_OxicEvo04gndEvo01EPEcoliGlcM9_Broth-1	gene1064	-	-	gene1064	yceK	-	gi|556503834|ref|NC_000913.3|:1113578-1113806		24.9244	count	t
1268900	ALEsKOs01_RNASequencing_0_evo04_0_11_evo04gnd	ALEsKOs01	140812_11_OxicEvo04gndEvo02EPEcoliGlcM9_Broth-2	gene1064	-	-	gene1064	yceK	-	gi|556503834|ref|NC_000913.3|:1113578-1113806		22.9324	count	t
1268901	ALEsKOs01_RNASequencing_0_evo04_0_11_evo04gnd	ALEsKOs01	140812_11_OxicEvo04gndEvo01EPEcoliGlcM9_Broth-2	gene1064	-	-	gene1064	yceK	-	gi|556503834|ref|NC_000913.3|:1113578-1113806		25.0177	count	t
1268896	ALEsKOs01_RNASequencing_0_evo04_0_11_evo04gnd	ALEsKOs01	140818_0_OxicEvo04EcoliGlcM9_Broth-5	gene1064	-	-	gene1064	yceK	-	gi|556503834|ref|NC_000913.3|:1113578-1113806		9.30014	count	t
1268903	ALEsKOs01_RNASequencing_0_evo04_0_11_evo04gnd	ALEsKOs01	140812_11_OxicEvo04gndEvo02EPEcoliGlcM9_Broth-1	gene1064	-	-	gene1064	yceK	-	gi|556503834|ref|NC_000913.3|:1113578-1113806		26.5748	count	t
1268902	ALEsKOs01_RNASequencing_0_evo04_0_11_evo04gnd	ALEsKOs01	140814_11_OxicEvo04gndEvo03EPEcoliGlcM9_Broth-1	gene1064	-	-	gene1064	yceK	-	gi|556503834|ref|NC_000913.3|:1113578-1113806		27.7157	count	t
1268907	ALEsKOs01_RNASequencing_0_evo04_0_11_evo04gnd	ALEsKOs01	140715_0_OxicEvo04gndEcoliGlcM9_Broth-1	gene1065	-	-	gene1065	msyB	-	gi|556503834|ref|NC_000913.3|:1113806-1114181		619.47	count	t
1268908	ALEsKOs01_RNASequencing_0_evo04_0_11_evo04gnd	ALEsKOs01	140715_0_OxicEvo04gndEcoliGlcM9_Broth-2	gene1065	-	-	gene1065	msyB	-	gi|556503834|ref|NC_000913.3|:1113806-1114181		830.016	count	t
1268909	ALEsKOs01_RNASequencing_0_evo04_0_11_evo04gnd	ALEsKOs01	140812_11_OxicEvo04gndEvo01EPEcoliGlcM9_Broth-1	gene1065	-	-	gene1065	msyB	-	gi|556503834|ref|NC_000913.3|:1113806-1114181		200.479	count	t
1268906	ALEsKOs01_RNASequencing_0_evo04_0_11_evo04gnd	ALEsKOs01	140818_0_OxicEvo04EcoliGlcM9_Broth-5	gene1065	-	-	gene1065	msyB	-	gi|556503834|ref|NC_000913.3|:1113806-1114181		215.763	count	t
1268910	ALEsKOs01_RNASequencing_0_evo04_0_11_evo04gnd	ALEsKOs01	140812_11_OxicEvo04gndEvo02EPEcoliGlcM9_Broth-2	gene1065	-	-	gene1065	msyB	-	gi|556503834|ref|NC_000913.3|:1113806-1114181		231.409	count	t
1268911	ALEsKOs01_RNASequencing_0_evo04_0_11_evo04gnd	ALEsKOs01	140812_11_OxicEvo04gndEvo01EPEcoliGlcM9_Broth-2	gene1065	-	-	gene1065	msyB	-	gi|556503834|ref|NC_000913.3|:1113806-1114181		193.887	count	t
1268913	ALEsKOs01_RNASequencing_0_evo04_0_11_evo04gnd	ALEsKOs01	140812_11_OxicEvo04gndEvo02EPEcoliGlcM9_Broth-1	gene1065	-	-	gene1065	msyB	-	gi|556503834|ref|NC_000913.3|:1113806-1114181		235.084	count	t
1268912	ALEsKOs01_RNASequencing_0_evo04_0_11_evo04gnd	ALEsKOs01	140814_11_OxicEvo04gndEvo03EPEcoliGlcM9_Broth-1	gene1065	-	-	gene1065	msyB	-	gi|556503834|ref|NC_000913.3|:1113806-1114181		260.17	count	t
1268917	ALEsKOs01_RNASequencing_0_evo04_0_11_evo04gnd	ALEsKOs01	140715_0_OxicEvo04gndEcoliGlcM9_Broth-1	gene1066	-	-	gene1066	mdtG	-	gi|556503834|ref|NC_000913.3|:1114263-1115490		99.3894	count	t
1268916	ALEsKOs01_RNASequencing_0_evo04_0_11_evo04gnd	ALEsKOs01	140818_0_OxicEvo04EcoliGlcM9_Broth-5	gene1066	-	-	gene1066	mdtG	-	gi|556503834|ref|NC_000913.3|:1114263-1115490		47.4307	count	t
1268918	ALEsKOs01_RNASequencing_0_evo04_0_11_evo04gnd	ALEsKOs01	140715_0_OxicEvo04gndEcoliGlcM9_Broth-2	gene1066	-	-	gene1066	mdtG	-	gi|556503834|ref|NC_000913.3|:1114263-1115490		143.962	count	t
1268919	ALEsKOs01_RNASequencing_0_evo04_0_11_evo04gnd	ALEsKOs01	140812_11_OxicEvo04gndEvo01EPEcoliGlcM9_Broth-1	gene1066	-	-	gene1066	mdtG	-	gi|556503834|ref|NC_000913.3|:1114263-1115490		50.9324	count	t
1268920	ALEsKOs01_RNASequencing_0_evo04_0_11_evo04gnd	ALEsKOs01	140812_11_OxicEvo04gndEvo02EPEcoliGlcM9_Broth-2	gene1066	-	-	gene1066	mdtG	-	gi|556503834|ref|NC_000913.3|:1114263-1115490		37.5258	count	t
1268921	ALEsKOs01_RNASequencing_0_evo04_0_11_evo04gnd	ALEsKOs01	140812_11_OxicEvo04gndEvo01EPEcoliGlcM9_Broth-2	gene1066	-	-	gene1066	mdtG	-	gi|556503834|ref|NC_000913.3|:1114263-1115490		43.7809	count	t
1268923	ALEsKOs01_RNASequencing_0_evo04_0_11_evo04gnd	ALEsKOs01	140812_11_OxicEvo04gndEvo02EPEcoliGlcM9_Broth-1	gene1066	-	-	gene1066	mdtG	-	gi|556503834|ref|NC_000913.3|:1114263-1115490		44.9727	count	t
1268922	ALEsKOs01_RNASequencing_0_evo04_0_11_evo04gnd	ALEsKOs01	140814_11_OxicEvo04gndEvo03EPEcoliGlcM9_Broth-1	gene1066	-	-	gene1066	mdtG	-	gi|556503834|ref|NC_000913.3|:1114263-1115490		53.6433	count	t
1268932	ALEsKOs01_RNASequencing_0_evo04_0_11_evo04gnd	ALEsKOs01	140814_11_OxicEvo04gndEvo03EPEcoliGlcM9_Broth-1	gene1067	-	-	gene1067	lpxL	-	gi|556503834|ref|NC_000913.3|:1115661-1116582		312.919	count	t
1268927	ALEsKOs01_RNASequencing_0_evo04_0_11_evo04gnd	ALEsKOs01	140715_0_OxicEvo04gndEcoliGlcM9_Broth-1	gene1067	-	-	gene1067	lpxL	-	gi|556503834|ref|NC_000913.3|:1115661-1116582		454.964	count	t
1268928	ALEsKOs01_RNASequencing_0_evo04_0_11_evo04gnd	ALEsKOs01	140715_0_OxicEvo04gndEcoliGlcM9_Broth-2	gene1067	-	-	gene1067	lpxL	-	gi|556503834|ref|NC_000913.3|:1115661-1116582		432.879	count	t
1268929	ALEsKOs01_RNASequencing_0_evo04_0_11_evo04gnd	ALEsKOs01	140812_11_OxicEvo04gndEvo01EPEcoliGlcM9_Broth-1	gene1067	-	-	gene1067	lpxL	-	gi|556503834|ref|NC_000913.3|:1115661-1116582		311.013	count	t
1268930	ALEsKOs01_RNASequencing_0_evo04_0_11_evo04gnd	ALEsKOs01	140812_11_OxicEvo04gndEvo02EPEcoliGlcM9_Broth-2	gene1067	-	-	gene1067	lpxL	-	gi|556503834|ref|NC_000913.3|:1115661-1116582		324.181	count	t
1268931	ALEsKOs01_RNASequencing_0_evo04_0_11_evo04gnd	ALEsKOs01	140812_11_OxicEvo04gndEvo01EPEcoliGlcM9_Broth-2	gene1067	-	-	gene1067	lpxL	-	gi|556503834|ref|NC_000913.3|:1115661-1116582		364.841	count	t
1268933	ALEsKOs01_RNASequencing_0_evo04_0_11_evo04gnd	ALEsKOs01	140812_11_OxicEvo04gndEvo02EPEcoliGlcM9_Broth-1	gene1067	-	-	gene1067	lpxL	-	gi|556503834|ref|NC_000913.3|:1115661-1116582		386.356	count	t
1268934	ALEsKOs01_RNASequencing_0_evo04_0_11_evo04gnd	ALEsKOs01	140813_11_OxicEvo04gndEvo03EPEcoliGlcM9_Broth-2	gene1067	-	-	gene1067	lpxL	-	gi|556503834|ref|NC_000913.3|:1115661-1116582		310.646	count	t
1268937	ALEsKOs01_RNASequencing_0_evo04_0_11_evo04gnd	ALEsKOs01	140715_0_OxicEvo04gndEcoliGlcM9_Broth-1	gene1068	-	-	gene1068	yceA	-	gi|556503834|ref|NC_000913.3|:1116806-1117859		71.9717	count	t
1268938	ALEsKOs01_RNASequencing_0_evo04_0_11_evo04gnd	ALEsKOs01	140715_0_OxicEvo04gndEcoliGlcM9_Broth-2	gene1068	-	-	gene1068	yceA	-	gi|556503834|ref|NC_000913.3|:1116806-1117859		72.4775	count	t
1268939	ALEsKOs01_RNASequencing_0_evo04_0_11_evo04gnd	ALEsKOs01	140812_11_OxicEvo04gndEvo01EPEcoliGlcM9_Broth-1	gene1068	-	-	gene1068	yceA	-	gi|556503834|ref|NC_000913.3|:1116806-1117859		1274.39	count	t
1268940	ALEsKOs01_RNASequencing_0_evo04_0_11_evo04gnd	ALEsKOs01	140812_11_OxicEvo04gndEvo02EPEcoliGlcM9_Broth-2	gene1068	-	-	gene1068	yceA	-	gi|556503834|ref|NC_000913.3|:1116806-1117859		1233.14	count	t
1268941	ALEsKOs01_RNASequencing_0_evo04_0_11_evo04gnd	ALEsKOs01	140812_11_OxicEvo04gndEvo01EPEcoliGlcM9_Broth-2	gene1068	-	-	gene1068	yceA	-	gi|556503834|ref|NC_000913.3|:1116806-1117859		1465.62	count	t
1268936	ALEsKOs01_RNASequencing_0_evo04_0_11_evo04gnd	ALEsKOs01	140818_0_OxicEvo04EcoliGlcM9_Broth-5	gene1068	-	-	gene1068	yceA	-	gi|556503834|ref|NC_000913.3|:1116806-1117859		1310.39	count	t
1268943	ALEsKOs01_RNASequencing_0_evo04_0_11_evo04gnd	ALEsKOs01	140812_11_OxicEvo04gndEvo02EPEcoliGlcM9_Broth-1	gene1068	-	-	gene1068	yceA	-	gi|556503834|ref|NC_000913.3|:1116806-1117859		1487.16	count	t
1268942	ALEsKOs01_RNASequencing_0_evo04_0_11_evo04gnd	ALEsKOs01	140814_11_OxicEvo04gndEvo03EPEcoliGlcM9_Broth-1	gene1068	-	-	gene1068	yceA	-	gi|556503834|ref|NC_000913.3|:1116806-1117859		1198.03	count	t
1268947	ALEsKOs01_RNASequencing_0_evo04_0_11_evo04gnd	ALEsKOs01	140715_0_OxicEvo04gndEcoliGlcM9_Broth-1	gene1069	-	-	gene1069	yceI	-	gi|556503834|ref|NC_000913.3|:1117900-1118476		38.5562	count	t
1268948	ALEsKOs01_RNASequencing_0_evo04_0_11_evo04gnd	ALEsKOs01	140715_0_OxicEvo04gndEcoliGlcM9_Broth-2	gene1069	-	-	gene1069	yceI	-	gi|556503834|ref|NC_000913.3|:1117900-1118476		37.728	count	t
1268949	ALEsKOs01_RNASequencing_0_evo04_0_11_evo04gnd	ALEsKOs01	140812_11_OxicEvo04gndEvo01EPEcoliGlcM9_Broth-1	gene1069	-	-	gene1069	yceI	-	gi|556503834|ref|NC_000913.3|:1117900-1118476		164.718	count	t
1268946	ALEsKOs01_RNASequencing_0_evo04_0_11_evo04gnd	ALEsKOs01	140818_0_OxicEvo04EcoliGlcM9_Broth-5	gene1069	-	-	gene1069	yceI	-	gi|556503834|ref|NC_000913.3|:1117900-1118476		132.992	count	t
1268950	ALEsKOs01_RNASequencing_0_evo04_0_11_evo04gnd	ALEsKOs01	140812_11_OxicEvo04gndEvo02EPEcoliGlcM9_Broth-2	gene1069	-	-	gene1069	yceI	-	gi|556503834|ref|NC_000913.3|:1117900-1118476		126.128	count	t
1268951	ALEsKOs01_RNASequencing_0_evo04_0_11_evo04gnd	ALEsKOs01	140812_11_OxicEvo04gndEvo01EPEcoliGlcM9_Broth-2	gene1069	-	-	gene1069	yceI	-	gi|556503834|ref|NC_000913.3|:1117900-1118476		164.7	count	t
1268953	ALEsKOs01_RNASequencing_0_evo04_0_11_evo04gnd	ALEsKOs01	140812_11_OxicEvo04gndEvo02EPEcoliGlcM9_Broth-1	gene1069	-	-	gene1069	yceI	-	gi|556503834|ref|NC_000913.3|:1117900-1118476		153.316	count	t
1268952	ALEsKOs01_RNASequencing_0_evo04_0_11_evo04gnd	ALEsKOs01	140814_11_OxicEvo04gndEvo03EPEcoliGlcM9_Broth-1	gene1069	-	-	gene1069	yceI	-	gi|556503834|ref|NC_000913.3|:1117900-1118476		136.79	count	t
1268957	ALEsKOs01_RNASequencing_0_evo04_0_11_evo04gnd	ALEsKOs01	140715_0_OxicEvo04gndEcoliGlcM9_Broth-1	gene107	-	-	gene107	ampD	-	gi|556503834|ref|NC_000913.3|:118732-120135		240.762	count	t
1268956	ALEsKOs01_RNASequencing_0_evo04_0_11_evo04gnd	ALEsKOs01	140818_0_OxicEvo04EcoliGlcM9_Broth-5	gene107	-	-	gene107	ampD	-	gi|556503834|ref|NC_000913.3|:118732-120135		103.232	count	t
1268958	ALEsKOs01_RNASequencing_0_evo04_0_11_evo04gnd	ALEsKOs01	140715_0_OxicEvo04gndEcoliGlcM9_Broth-2	gene107	-	-	gene107	ampD	-	gi|556503834|ref|NC_000913.3|:118732-120135		205.518	count	t
1268959	ALEsKOs01_RNASequencing_0_evo04_0_11_evo04gnd	ALEsKOs01	140812_11_OxicEvo04gndEvo01EPEcoliGlcM9_Broth-1	gene107	-	-	gene107	ampD	-	gi|556503834|ref|NC_000913.3|:118732-120135		149.546	count	t
1268960	ALEsKOs01_RNASequencing_0_evo04_0_11_evo04gnd	ALEsKOs01	140812_11_OxicEvo04gndEvo02EPEcoliGlcM9_Broth-2	gene107	-	-	gene107	ampD	-	gi|556503834|ref|NC_000913.3|:118732-120135		149.061	count	t
1268961	ALEsKOs01_RNASequencing_0_evo04_0_11_evo04gnd	ALEsKOs01	140812_11_OxicEvo04gndEvo01EPEcoliGlcM9_Broth-2	gene107	-	-	gene107	ampD	-	gi|556503834|ref|NC_000913.3|:118732-120135		150.106	count	t
1268963	ALEsKOs01_RNASequencing_0_evo04_0_11_evo04gnd	ALEsKOs01	140812_11_OxicEvo04gndEvo02EPEcoliGlcM9_Broth-1	gene107	-	-	gene107	ampD	-	gi|556503834|ref|NC_000913.3|:118732-120135		132.874	count	t
1268962	ALEsKOs01_RNASequencing_0_evo04_0_11_evo04gnd	ALEsKOs01	140814_11_OxicEvo04gndEvo03EPEcoliGlcM9_Broth-1	gene107	-	-	gene107	ampD	-	gi|556503834|ref|NC_000913.3|:118732-120135		141.261	count	t
1268972	ALEsKOs01_RNASequencing_0_evo04_0_11_evo04gnd	ALEsKOs01	140814_11_OxicEvo04gndEvo03EPEcoliGlcM9_Broth-1	gene1070	-	-	gene1070	yceJ	-	gi|556503834|ref|NC_000913.3|:1118479-1119046		23.2454	count	t
1268967	ALEsKOs01_RNASequencing_0_evo04_0_11_evo04gnd	ALEsKOs01	140715_0_OxicEvo04gndEcoliGlcM9_Broth-1	gene1070	-	-	gene1070	yceJ	-	gi|556503834|ref|NC_000913.3|:1118479-1119046		2.57042	count	t
1268968	ALEsKOs01_RNASequencing_0_evo04_0_11_evo04gnd	ALEsKOs01	140715_0_OxicEvo04gndEcoliGlcM9_Broth-2	gene1070	-	-	gene1070	yceJ	-	gi|556503834|ref|NC_000913.3|:1118479-1119046		11.9141	count	t
1268969	ALEsKOs01_RNASequencing_0_evo04_0_11_evo04gnd	ALEsKOs01	140812_11_OxicEvo04gndEvo01EPEcoliGlcM9_Broth-1	gene1070	-	-	gene1070	yceJ	-	gi|556503834|ref|NC_000913.3|:1118479-1119046		6.50201	count	t
1268970	ALEsKOs01_RNASequencing_0_evo04_0_11_evo04gnd	ALEsKOs01	140812_11_OxicEvo04gndEvo02EPEcoliGlcM9_Broth-2	gene1070	-	-	gene1070	yceJ	-	gi|556503834|ref|NC_000913.3|:1118479-1119046		20.8477	count	t
1268971	ALEsKOs01_RNASequencing_0_evo04_0_11_evo04gnd	ALEsKOs01	140812_11_OxicEvo04gndEvo01EPEcoliGlcM9_Broth-2	gene1070	-	-	gene1070	yceJ	-	gi|556503834|ref|NC_000913.3|:1118479-1119046		13.5512	count	t
1268973	ALEsKOs01_RNASequencing_0_evo04_0_11_evo04gnd	ALEsKOs01	140812_11_OxicEvo04gndEvo02EPEcoliGlcM9_Broth-1	gene1070	-	-	gene1070	yceJ	-	gi|556503834|ref|NC_000913.3|:1118479-1119046		14.3095	count	t
1268974	ALEsKOs01_RNASequencing_0_evo04_0_11_evo04gnd	ALEsKOs01	140813_11_OxicEvo04gndEvo03EPEcoliGlcM9_Broth-2	gene1070	-	-	gene1070	yceJ	-	gi|556503834|ref|NC_000913.3|:1118479-1119046		17.6715	count	t
1268977	ALEsKOs01_RNASequencing_0_evo04_0_11_evo04gnd	ALEsKOs01	140715_0_OxicEvo04gndEcoliGlcM9_Broth-1	gene1071	-	-	gene1071	yceO	-	gi|556503834|ref|NC_000913.3|:1119306-1119447		5.99764	count	t
1268978	ALEsKOs01_RNASequencing_0_evo04_0_11_evo04gnd	ALEsKOs01	140715_0_OxicEvo04gndEcoliGlcM9_Broth-2	gene1071	-	-	gene1071	yceO	-	gi|556503834|ref|NC_000913.3|:1119306-1119447		4.96421	count	t
1268979	ALEsKOs01_RNASequencing_0_evo04_0_11_evo04gnd	ALEsKOs01	140812_11_OxicEvo04gndEvo01EPEcoliGlcM9_Broth-1	gene1071	-	-	gene1071	yceO	-	gi|556503834|ref|NC_000913.3|:1119306-1119447		3.251	count	t
1268980	ALEsKOs01_RNASequencing_0_evo04_0_11_evo04gnd	ALEsKOs01	140812_11_OxicEvo04gndEvo02EPEcoliGlcM9_Broth-2	gene1071	-	-	gene1071	yceO	-	gi|556503834|ref|NC_000913.3|:1119306-1119447		5.21192	count	t
1268981	ALEsKOs01_RNASequencing_0_evo04_0_11_evo04gnd	ALEsKOs01	140812_11_OxicEvo04gndEvo01EPEcoliGlcM9_Broth-2	gene1071	-	-	gene1071	yceO	-	gi|556503834|ref|NC_000913.3|:1119306-1119447		2.08481	count	t
1268976	ALEsKOs01_RNASequencing_0_evo04_0_11_evo04gnd	ALEsKOs01	140818_0_OxicEvo04EcoliGlcM9_Broth-5	gene1071	-	-	gene1071	yceO	-	gi|556503834|ref|NC_000913.3|:1119306-1119447		4.65007	count	t
1268983	ALEsKOs01_RNASequencing_0_evo04_0_11_evo04gnd	ALEsKOs01	140812_11_OxicEvo04gndEvo02EPEcoliGlcM9_Broth-1	gene1071	-	-	gene1071	yceO	-	gi|556503834|ref|NC_000913.3|:1119306-1119447		5.11053	count	t
1268982	ALEsKOs01_RNASequencing_0_evo04_0_11_evo04gnd	ALEsKOs01	140814_11_OxicEvo04gndEvo03EPEcoliGlcM9_Broth-1	gene1071	-	-	gene1071	yceO	-	gi|556503834|ref|NC_000913.3|:1119306-1119447		5.36433	count	t
1268987	ALEsKOs01_RNASequencing_0_evo04_0_11_evo04gnd	ALEsKOs01	140715_0_OxicEvo04gndEcoliGlcM9_Broth-1	gene1072	-	-	gene1072	solA	-	gi|556503834|ref|NC_000913.3|:1119467-1120586		454.964	count	t
1268988	ALEsKOs01_RNASequencing_0_evo04_0_11_evo04gnd	ALEsKOs01	140715_0_OxicEvo04gndEcoliGlcM9_Broth-2	gene1072	-	-	gene1072	solA	-	gi|556503834|ref|NC_000913.3|:1119467-1120586		289.91	count	t
1268989	ALEsKOs01_RNASequencing_0_evo04_0_11_evo04gnd	ALEsKOs01	140812_11_OxicEvo04gndEvo01EPEcoliGlcM9_Broth-1	gene1072	-	-	gene1072	solA	-	gi|556503834|ref|NC_000913.3|:1119467-1120586		688.129	count	t
1268986	ALEsKOs01_RNASequencing_0_evo04_0_11_evo04gnd	ALEsKOs01	140818_0_OxicEvo04EcoliGlcM9_Broth-5	gene1072	-	-	gene1072	solA	-	gi|556503834|ref|NC_000913.3|:1119467-1120586		789.582	count	t
1268990	ALEsKOs01_RNASequencing_0_evo04_0_11_evo04gnd	ALEsKOs01	140812_11_OxicEvo04gndEvo02EPEcoliGlcM9_Broth-2	gene1072	-	-	gene1072	solA	-	gi|556503834|ref|NC_000913.3|:1119467-1120586		574.353	count	t
1268991	ALEsKOs01_RNASequencing_0_evo04_0_11_evo04gnd	ALEsKOs01	140812_11_OxicEvo04gndEvo01EPEcoliGlcM9_Broth-2	gene1072	-	-	gene1072	solA	-	gi|556503834|ref|NC_000913.3|:1119467-1120586		633.781	count	t
1268993	ALEsKOs01_RNASequencing_0_evo04_0_11_evo04gnd	ALEsKOs01	140812_11_OxicEvo04gndEvo02EPEcoliGlcM9_Broth-1	gene1072	-	-	gene1072	solA	-	gi|556503834|ref|NC_000913.3|:1119467-1120586		749.204	count	t
1268992	ALEsKOs01_RNASequencing_0_evo04_0_11_evo04gnd	ALEsKOs01	140814_11_OxicEvo04gndEvo03EPEcoliGlcM9_Broth-1	gene1072	-	-	gene1072	solA	-	gi|556503834|ref|NC_000913.3|:1119467-1120586		633.885	count	t
1268997	ALEsKOs01_RNASequencing_0_evo04_0_11_evo04gnd	ALEsKOs01	140715_0_OxicEvo04gndEcoliGlcM9_Broth-1	gene1073	-	-	gene1073	bssS	-	gi|556503834|ref|NC_000913.3|:1120700-1120955		213.345	count	t
1268996	ALEsKOs01_RNASequencing_0_evo04_0_11_evo04gnd	ALEsKOs01	140818_0_OxicEvo04EcoliGlcM9_Broth-5	gene1073	-	-	gene1073	bssS	-	gi|556503834|ref|NC_000913.3|:1120700-1120955		94.8615	count	t
1268998	ALEsKOs01_RNASequencing_0_evo04_0_11_evo04gnd	ALEsKOs01	140715_0_OxicEvo04gndEcoliGlcM9_Broth-2	gene1073	-	-	gene1073	bssS	-	gi|556503834|ref|NC_000913.3|:1120700-1120955		263.103	count	t
1268999	ALEsKOs01_RNASequencing_0_evo04_0_11_evo04gnd	ALEsKOs01	140812_11_OxicEvo04gndEvo01EPEcoliGlcM9_Broth-1	gene1073	-	-	gene1073	bssS	-	gi|556503834|ref|NC_000913.3|:1120700-1120955		61.7691	count	t
1269000	ALEsKOs01_RNASequencing_0_evo04_0_11_evo04gnd	ALEsKOs01	140812_11_OxicEvo04gndEvo02EPEcoliGlcM9_Broth-2	gene1073	-	-	gene1073	bssS	-	gi|556503834|ref|NC_000913.3|:1120700-1120955		93.8145	count	t
1269001	ALEsKOs01_RNASequencing_0_evo04_0_11_evo04gnd	ALEsKOs01	140812_11_OxicEvo04gndEvo01EPEcoliGlcM9_Broth-2	gene1073	-	-	gene1073	bssS	-	gi|556503834|ref|NC_000913.3|:1120700-1120955		87.5618	count	t
1269003	ALEsKOs01_RNASequencing_0_evo04_0_11_evo04gnd	ALEsKOs01	140812_11_OxicEvo04gndEvo02EPEcoliGlcM9_Broth-1	gene1073	-	-	gene1073	bssS	-	gi|556503834|ref|NC_000913.3|:1120700-1120955		84.8348	count	t
1269002	ALEsKOs01_RNASequencing_0_evo04_0_11_evo04gnd	ALEsKOs01	140814_11_OxicEvo04gndEvo03EPEcoliGlcM9_Broth-1	gene1073	-	-	gene1073	bssS	-	gi|556503834|ref|NC_000913.3|:1120700-1120955		69.7362	count	t
1269012	ALEsKOs01_RNASequencing_0_evo04_0_11_evo04gnd	ALEsKOs01	140814_11_OxicEvo04gndEvo03EPEcoliGlcM9_Broth-1	gene1074	-	-	gene1074	dinI	-	gi|556503834|ref|NC_000913.3|:1121241-1121487		212.785	count	t
1269007	ALEsKOs01_RNASequencing_0_evo04_0_11_evo04gnd	ALEsKOs01	140715_0_OxicEvo04gndEcoliGlcM9_Broth-1	gene1074	-	-	gene1074	dinI	-	gi|556503834|ref|NC_000913.3|:1121241-1121487		81.3965	count	t
1269008	ALEsKOs01_RNASequencing_0_evo04_0_11_evo04gnd	ALEsKOs01	140715_0_OxicEvo04gndEcoliGlcM9_Broth-2	gene1074	-	-	gene1074	dinI	-	gi|556503834|ref|NC_000913.3|:1121241-1121487		54.6063	count	t
1269009	ALEsKOs01_RNASequencing_0_evo04_0_11_evo04gnd	ALEsKOs01	140812_11_OxicEvo04gndEvo01EPEcoliGlcM9_Broth-1	gene1074	-	-	gene1074	dinI	-	gi|556503834|ref|NC_000913.3|:1121241-1121487		195.06	count	t
1269010	ALEsKOs01_RNASequencing_0_evo04_0_11_evo04gnd	ALEsKOs01	140812_11_OxicEvo04gndEvo02EPEcoliGlcM9_Broth-2	gene1074	-	-	gene1074	dinI	-	gi|556503834|ref|NC_000913.3|:1121241-1121487		238.706	count	t
1269011	ALEsKOs01_RNASequencing_0_evo04_0_11_evo04gnd	ALEsKOs01	140812_11_OxicEvo04gndEvo01EPEcoliGlcM9_Broth-2	gene1074	-	-	gene1074	dinI	-	gi|556503834|ref|NC_000913.3|:1121241-1121487		212.65	count	t
1269013	ALEsKOs01_RNASequencing_0_evo04_0_11_evo04gnd	ALEsKOs01	140812_11_OxicEvo04gndEvo02EPEcoliGlcM9_Broth-1	gene1074	-	-	gene1074	dinI	-	gi|556503834|ref|NC_000913.3|:1121241-1121487		248.372	count	t
1269014	ALEsKOs01_RNASequencing_0_evo04_0_11_evo04gnd	ALEsKOs01	140813_11_OxicEvo04gndEvo03EPEcoliGlcM9_Broth-2	gene1074	-	-	gene1074	dinI	-	gi|556503834|ref|NC_000913.3|:1121241-1121487		223.219	count	t
1269017	ALEsKOs01_RNASequencing_0_evo04_0_11_evo04gnd	ALEsKOs01	140715_0_OxicEvo04gndEcoliGlcM9_Broth-1	gene1075	-	-	gene1075	pyrC	-	gi|556503834|ref|NC_000913.3|:1121560-1122607		681.16	count	t
1269018	ALEsKOs01_RNASequencing_0_evo04_0_11_evo04gnd	ALEsKOs01	140715_0_OxicEvo04gndEcoliGlcM9_Broth-2	gene1075	-	-	gene1075	pyrC	-	gi|556503834|ref|NC_000913.3|:1121560-1122607		376.287	count	t
1269019	ALEsKOs01_RNASequencing_0_evo04_0_11_evo04gnd	ALEsKOs01	140812_11_OxicEvo04gndEvo01EPEcoliGlcM9_Broth-1	gene1075	-	-	gene1075	pyrC	-	gi|556503834|ref|NC_000913.3|:1121560-1122607		2255.11	count	t
1269020	ALEsKOs01_RNASequencing_0_evo04_0_11_evo04gnd	ALEsKOs01	140812_11_OxicEvo04gndEvo02EPEcoliGlcM9_Broth-2	gene1075	-	-	gene1075	pyrC	-	gi|556503834|ref|NC_000913.3|:1121560-1122607		2073.3	count	t
1269021	ALEsKOs01_RNASequencing_0_evo04_0_11_evo04gnd	ALEsKOs01	140812_11_OxicEvo04gndEvo01EPEcoliGlcM9_Broth-2	gene1075	-	-	gene1075	pyrC	-	gi|556503834|ref|NC_000913.3|:1121560-1122607		2333.94	count	t
1269016	ALEsKOs01_RNASequencing_0_evo04_0_11_evo04gnd	ALEsKOs01	140818_0_OxicEvo04EcoliGlcM9_Broth-5	gene1075	-	-	gene1075	pyrC	-	gi|556503834|ref|NC_000913.3|:1121560-1122607		1977.21	count	t
1269023	ALEsKOs01_RNASequencing_0_evo04_0_11_evo04gnd	ALEsKOs01	140812_11_OxicEvo04gndEvo02EPEcoliGlcM9_Broth-1	gene1075	-	-	gene1075	pyrC	-	gi|556503834|ref|NC_000913.3|:1121560-1122607		2557.31	count	t
1269022	ALEsKOs01_RNASequencing_0_evo04_0_11_evo04gnd	ALEsKOs01	140814_11_OxicEvo04gndEvo03EPEcoliGlcM9_Broth-1	gene1075	-	-	gene1075	pyrC	-	gi|556503834|ref|NC_000913.3|:1121560-1122607		2193.12	count	t
1269027	ALEsKOs01_RNASequencing_0_evo04_0_11_evo04gnd	ALEsKOs01	140715_0_OxicEvo04gndEcoliGlcM9_Broth-1	gene1076	-	-	gene1076	yceB	-	gi|556503834|ref|NC_000913.3|:1122712-1123273		494.377	count	t
1269028	ALEsKOs01_RNASequencing_0_evo04_0_11_evo04gnd	ALEsKOs01	140715_0_OxicEvo04gndEcoliGlcM9_Broth-2	gene1076	-	-	gene1076	yceB	-	gi|556503834|ref|NC_000913.3|:1122712-1123273		564.927	count	t
1269029	ALEsKOs01_RNASequencing_0_evo04_0_11_evo04gnd	ALEsKOs01	140812_11_OxicEvo04gndEvo01EPEcoliGlcM9_Broth-1	gene1076	-	-	gene1076	yceB	-	gi|556503834|ref|NC_000913.3|:1122712-1123273		355.443	count	t
1269026	ALEsKOs01_RNASequencing_0_evo04_0_11_evo04gnd	ALEsKOs01	140818_0_OxicEvo04EcoliGlcM9_Broth-5	gene1076	-	-	gene1076	yceB	-	gi|556503834|ref|NC_000913.3|:1122712-1123273		283.654	count	t
1269030	ALEsKOs01_RNASequencing_0_evo04_0_11_evo04gnd	ALEsKOs01	140812_11_OxicEvo04gndEvo02EPEcoliGlcM9_Broth-2	gene1076	-	-	gene1076	yceB	-	gi|556503834|ref|NC_000913.3|:1122712-1123273		339.817	count	t
1269031	ALEsKOs01_RNASequencing_0_evo04_0_11_evo04gnd	ALEsKOs01	140812_11_OxicEvo04gndEvo01EPEcoliGlcM9_Broth-2	gene1076	-	-	gene1076	yceB	-	gi|556503834|ref|NC_000913.3|:1122712-1123273		383.604	count	t
1269033	ALEsKOs01_RNASequencing_0_evo04_0_11_evo04gnd	ALEsKOs01	140812_11_OxicEvo04gndEvo02EPEcoliGlcM9_Broth-1	gene1076	-	-	gene1076	yceB	-	gi|556503834|ref|NC_000913.3|:1122712-1123273		393.511	count	t
1269032	ALEsKOs01_RNASequencing_0_evo04_0_11_evo04gnd	ALEsKOs01	140814_11_OxicEvo04gndEvo03EPEcoliGlcM9_Broth-1	gene1076	-	-	gene1076	yceB	-	gi|556503834|ref|NC_000913.3|:1122712-1123273		452.392	count	t
1269037	ALEsKOs01_RNASequencing_0_evo04_0_11_evo04gnd	ALEsKOs01	140715_0_OxicEvo04gndEcoliGlcM9_Broth-1	gene1077	-	-	gene1077	grxB	-	gi|556503834|ref|NC_000913.3|:1123406-1124054		1723.04	count	t
1269036	ALEsKOs01_RNASequencing_0_evo04_0_11_evo04gnd	ALEsKOs01	140818_0_OxicEvo04EcoliGlcM9_Broth-5	gene1077	-	-	gene1077	grxB	-	gi|556503834|ref|NC_000913.3|:1123406-1124054		687.281	count	t
1269038	ALEsKOs01_RNASequencing_0_evo04_0_11_evo04gnd	ALEsKOs01	140715_0_OxicEvo04gndEcoliGlcM9_Broth-2	gene1077	-	-	gene1077	grxB	-	gi|556503834|ref|NC_000913.3|:1123406-1124054		2238.86	count	t
1269039	ALEsKOs01_RNASequencing_0_evo04_0_11_evo04gnd	ALEsKOs01	140812_11_OxicEvo04gndEvo01EPEcoliGlcM9_Broth-1	gene1077	-	-	gene1077	grxB	-	gi|556503834|ref|NC_000913.3|:1123406-1124054		653.452	count	t
1269040	ALEsKOs01_RNASequencing_0_evo04_0_11_evo04gnd	ALEsKOs01	140812_11_OxicEvo04gndEvo02EPEcoliGlcM9_Broth-2	gene1077	-	-	gene1077	grxB	-	gi|556503834|ref|NC_000913.3|:1123406-1124054		592.074	count	t
1269041	ALEsKOs01_RNASequencing_0_evo04_0_11_evo04gnd	ALEsKOs01	140812_11_OxicEvo04gndEvo01EPEcoliGlcM9_Broth-2	gene1077	-	-	gene1077	grxB	-	gi|556503834|ref|NC_000913.3|:1123406-1124054		653.586	count	t
1269043	ALEsKOs01_RNASequencing_0_evo04_0_11_evo04gnd	ALEsKOs01	140812_11_OxicEvo04gndEvo02EPEcoliGlcM9_Broth-1	gene1077	-	-	gene1077	grxB	-	gi|556503834|ref|NC_000913.3|:1123406-1124054		646.993	count	t
1269042	ALEsKOs01_RNASequencing_0_evo04_0_11_evo04gnd	ALEsKOs01	140814_11_OxicEvo04gndEvo03EPEcoliGlcM9_Broth-1	gene1077	-	-	gene1077	grxB	-	gi|556503834|ref|NC_000913.3|:1123406-1124054		642.825	count	t
1269052	ALEsKOs01_RNASequencing_0_evo04_0_11_evo04gnd	ALEsKOs01	140814_11_OxicEvo04gndEvo03EPEcoliGlcM9_Broth-1	gene1078	-	-	gene1078	mdtH	-	gi|556503834|ref|NC_000913.3|:1124117-1125326		77.7827	count	t
1269047	ALEsKOs01_RNASequencing_0_evo04_0_11_evo04gnd	ALEsKOs01	140715_0_OxicEvo04gndEcoliGlcM9_Broth-1	gene1078	-	-	gene1078	mdtH	-	gi|556503834|ref|NC_000913.3|:1124117-1125326		118.239	count	t
1269048	ALEsKOs01_RNASequencing_0_evo04_0_11_evo04gnd	ALEsKOs01	140715_0_OxicEvo04gndEcoliGlcM9_Broth-2	gene1078	-	-	gene1078	mdtH	-	gi|556503834|ref|NC_000913.3|:1124117-1125326		266.082	count	t
1269049	ALEsKOs01_RNASequencing_0_evo04_0_11_evo04gnd	ALEsKOs01	140812_11_OxicEvo04gndEvo01EPEcoliGlcM9_Broth-1	gene1078	-	-	gene1078	mdtH	-	gi|556503834|ref|NC_000913.3|:1124117-1125326		58.5181	count	t
1269050	ALEsKOs01_RNASequencing_0_evo04_0_11_evo04gnd	ALEsKOs01	140812_11_OxicEvo04gndEvo02EPEcoliGlcM9_Broth-2	gene1078	-	-	gene1078	mdtH	-	gi|556503834|ref|NC_000913.3|:1124117-1125326		61.5006	count	t
1269051	ALEsKOs01_RNASequencing_0_evo04_0_11_evo04gnd	ALEsKOs01	140812_11_OxicEvo04gndEvo01EPEcoliGlcM9_Broth-2	gene1078	-	-	gene1078	mdtH	-	gi|556503834|ref|NC_000913.3|:1124117-1125326		68.7986	count	t
1269053	ALEsKOs01_RNASequencing_0_evo04_0_11_evo04gnd	ALEsKOs01	140812_11_OxicEvo04gndEvo02EPEcoliGlcM9_Broth-1	gene1078	-	-	gene1078	mdtH	-	gi|556503834|ref|NC_000913.3|:1124117-1125326		62.3485	count	t
1269054	ALEsKOs01_RNASequencing_0_evo04_0_11_evo04gnd	ALEsKOs01	140813_11_OxicEvo04gndEvo03EPEcoliGlcM9_Broth-2	gene1078	-	-	gene1078	mdtH	-	gi|556503834|ref|NC_000913.3|:1124117-1125326		72.5461	count	t
1269057	ALEsKOs01_RNASequencing_0_evo04_0_11_evo04gnd	ALEsKOs01	140715_0_OxicEvo04gndEcoliGlcM9_Broth-1	gene1079	-	-	gene1079	rimJ	-	gi|556503834|ref|NC_000913.3|:1125561-1126146		539.787	count	t
1269058	ALEsKOs01_RNASequencing_0_evo04_0_11_evo04gnd	ALEsKOs01	140715_0_OxicEvo04gndEcoliGlcM9_Broth-2	gene1079	-	-	gene1079	rimJ	-	gi|556503834|ref|NC_000913.3|:1125561-1126146		562.942	count	t
1269059	ALEsKOs01_RNASequencing_0_evo04_0_11_evo04gnd	ALEsKOs01	140812_11_OxicEvo04gndEvo01EPEcoliGlcM9_Broth-1	gene1079	-	-	gene1079	rimJ	-	gi|556503834|ref|NC_000913.3|:1125561-1126146		339.188	count	t
1269060	ALEsKOs01_RNASequencing_0_evo04_0_11_evo04gnd	ALEsKOs01	140812_11_OxicEvo04gndEvo02EPEcoliGlcM9_Broth-2	gene1079	-	-	gene1079	rimJ	-	gi|556503834|ref|NC_000913.3|:1125561-1126146		294.995	count	t
1269061	ALEsKOs01_RNASequencing_0_evo04_0_11_evo04gnd	ALEsKOs01	140812_11_OxicEvo04gndEvo01EPEcoliGlcM9_Broth-2	gene1079	-	-	gene1079	rimJ	-	gi|556503834|ref|NC_000913.3|:1125561-1126146		337.738	count	t
1269056	ALEsKOs01_RNASequencing_0_evo04_0_11_evo04gnd	ALEsKOs01	140818_0_OxicEvo04EcoliGlcM9_Broth-5	gene1079	-	-	gene1079	rimJ	-	gi|556503834|ref|NC_000913.3|:1125561-1126146		398.976	count	t
1269063	ALEsKOs01_RNASequencing_0_evo04_0_11_evo04gnd	ALEsKOs01	140812_11_OxicEvo04gndEvo02EPEcoliGlcM9_Broth-1	gene1079	-	-	gene1079	rimJ	-	gi|556503834|ref|NC_000913.3|:1125561-1126146		366.936	count	t
1269062	ALEsKOs01_RNASequencing_0_evo04_0_11_evo04gnd	ALEsKOs01	140814_11_OxicEvo04gndEvo03EPEcoliGlcM9_Broth-1	gene1079	-	-	gene1079	rimJ	-	gi|556503834|ref|NC_000913.3|:1125561-1126146		379.079	count	t
1269067	ALEsKOs01_RNASequencing_0_evo04_0_11_evo04gnd	ALEsKOs01	140715_0_OxicEvo04gndEcoliGlcM9_Broth-1	gene108	-	-	gene108	ampE	-	gi|556503834|ref|NC_000913.3|:118732-120135		359.001	count	t
1269068	ALEsKOs01_RNASequencing_0_evo04_0_11_evo04gnd	ALEsKOs01	140715_0_OxicEvo04gndEcoliGlcM9_Broth-2	gene108	-	-	gene108	ampE	-	gi|556503834|ref|NC_000913.3|:118732-120135		271.046	count	t
1269069	ALEsKOs01_RNASequencing_0_evo04_0_11_evo04gnd	ALEsKOs01	140812_11_OxicEvo04gndEvo01EPEcoliGlcM9_Broth-1	gene108	-	-	gene108	ampE	-	gi|556503834|ref|NC_000913.3|:118732-120135		191.809	count	t
1269066	ALEsKOs01_RNASequencing_0_evo04_0_11_evo04gnd	ALEsKOs01	140818_0_OxicEvo04EcoliGlcM9_Broth-5	gene108	-	-	gene108	ampE	-	gi|556503834|ref|NC_000913.3|:118732-120135		164.613	count	t
1269070	ALEsKOs01_RNASequencing_0_evo04_0_11_evo04gnd	ALEsKOs01	140812_11_OxicEvo04gndEvo02EPEcoliGlcM9_Broth-2	gene108	-	-	gene108	ampE	-	gi|556503834|ref|NC_000913.3|:118732-120135		191.799	count	t
1269071	ALEsKOs01_RNASequencing_0_evo04_0_11_evo04gnd	ALEsKOs01	140812_11_OxicEvo04gndEvo01EPEcoliGlcM9_Broth-2	gene108	-	-	gene108	ampE	-	gi|556503834|ref|NC_000913.3|:118732-120135		188.675	count	t
1269073	ALEsKOs01_RNASequencing_0_evo04_0_11_evo04gnd	ALEsKOs01	140812_11_OxicEvo04gndEvo02EPEcoliGlcM9_Broth-1	gene108	-	-	gene108	ampE	-	gi|556503834|ref|NC_000913.3|:118732-120135		168.647	count	t
1269072	ALEsKOs01_RNASequencing_0_evo04_0_11_evo04gnd	ALEsKOs01	140814_11_OxicEvo04gndEvo03EPEcoliGlcM9_Broth-1	gene108	-	-	gene108	ampE	-	gi|556503834|ref|NC_000913.3|:118732-120135		185.069	count	t
1269077	ALEsKOs01_RNASequencing_0_evo04_0_11_evo04gnd	ALEsKOs01	140715_0_OxicEvo04gndEcoliGlcM9_Broth-1	gene1080	-	-	gene1080	yceH	-	gi|556503834|ref|NC_000913.3|:1126156-1126804		558.637	count	t
1269076	ALEsKOs01_RNASequencing_0_evo04_0_11_evo04gnd	ALEsKOs01	140818_0_OxicEvo04EcoliGlcM9_Broth-5	gene1080	-	-	gene1080	yceH	-	gi|556503834|ref|NC_000913.3|:1126156-1126804		444.547	count	t
1269078	ALEsKOs01_RNASequencing_0_evo04_0_11_evo04gnd	ALEsKOs01	140715_0_OxicEvo04gndEcoliGlcM9_Broth-2	gene1080	-	-	gene1080	yceH	-	gi|556503834|ref|NC_000913.3|:1126156-1126804		645.347	count	t
1269079	ALEsKOs01_RNASequencing_0_evo04_0_11_evo04gnd	ALEsKOs01	140812_11_OxicEvo04gndEvo01EPEcoliGlcM9_Broth-1	gene1080	-	-	gene1080	yceH	-	gi|556503834|ref|NC_000913.3|:1126156-1126804		358.694	count	t
1269080	ALEsKOs01_RNASequencing_0_evo04_0_11_evo04gnd	ALEsKOs01	140812_11_OxicEvo04gndEvo02EPEcoliGlcM9_Broth-2	gene1080	-	-	gene1080	yceH	-	gi|556503834|ref|NC_000913.3|:1126156-1126804		340.859	count	t
1269081	ALEsKOs01_RNASequencing_0_evo04_0_11_evo04gnd	ALEsKOs01	140812_11_OxicEvo04gndEvo01EPEcoliGlcM9_Broth-2	gene1080	-	-	gene1080	yceH	-	gi|556503834|ref|NC_000913.3|:1126156-1126804		359.629	count	t
1269083	ALEsKOs01_RNASequencing_0_evo04_0_11_evo04gnd	ALEsKOs01	140812_11_OxicEvo04gndEvo02EPEcoliGlcM9_Broth-1	gene1080	-	-	gene1080	yceH	-	gi|556503834|ref|NC_000913.3|:1126156-1126804		387.378	count	t
1269082	ALEsKOs01_RNASequencing_0_evo04_0_11_evo04gnd	ALEsKOs01	140814_11_OxicEvo04gndEvo03EPEcoliGlcM9_Broth-1	gene1080	-	-	gene1080	yceH	-	gi|556503834|ref|NC_000913.3|:1126156-1126804		390.702	count	t
1269092	ALEsKOs01_RNASequencing_0_evo04_0_11_evo04gnd	ALEsKOs01	140814_11_OxicEvo04gndEvo03EPEcoliGlcM9_Broth-1	gene1081	-	-	gene1081	yceM	-	gi|556503834|ref|NC_000913.3|:1126805-1127729		276.263	count	t
1269087	ALEsKOs01_RNASequencing_0_evo04_0_11_evo04gnd	ALEsKOs01	140715_0_OxicEvo04gndEcoliGlcM9_Broth-1	gene1081	-	-	gene1081	yceM	-	gi|556503834|ref|NC_000913.3|:1126805-1127729		367.57	count	t
1269088	ALEsKOs01_RNASequencing_0_evo04_0_11_evo04gnd	ALEsKOs01	140715_0_OxicEvo04gndEcoliGlcM9_Broth-2	gene1081	-	-	gene1081	yceM	-	gi|556503834|ref|NC_000913.3|:1126805-1127729		382.244	count	t
1269089	ALEsKOs01_RNASequencing_0_evo04_0_11_evo04gnd	ALEsKOs01	140812_11_OxicEvo04gndEvo01EPEcoliGlcM9_Broth-1	gene1081	-	-	gene1081	yceM	-	gi|556503834|ref|NC_000913.3|:1126805-1127729		235.156	count	t
1269090	ALEsKOs01_RNASequencing_0_evo04_0_11_evo04gnd	ALEsKOs01	140812_11_OxicEvo04gndEvo02EPEcoliGlcM9_Broth-2	gene1081	-	-	gene1081	yceM	-	gi|556503834|ref|NC_000913.3|:1126805-1127729		184.502	count	t
1269091	ALEsKOs01_RNASequencing_0_evo04_0_11_evo04gnd	ALEsKOs01	140812_11_OxicEvo04gndEvo01EPEcoliGlcM9_Broth-2	gene1081	-	-	gene1081	yceM	-	gi|556503834|ref|NC_000913.3|:1126805-1127729		202.226	count	t
1269093	ALEsKOs01_RNASequencing_0_evo04_0_11_evo04gnd	ALEsKOs01	140812_11_OxicEvo04gndEvo02EPEcoliGlcM9_Broth-1	gene1081	-	-	gene1081	yceM	-	gi|556503834|ref|NC_000913.3|:1126805-1127729		243.261	count	t
1269094	ALEsKOs01_RNASequencing_0_evo04_0_11_evo04gnd	ALEsKOs01	140813_11_OxicEvo04gndEvo03EPEcoliGlcM9_Broth-2	gene1081	-	-	gene1081	yceM	-	gi|556503834|ref|NC_000913.3|:1126805-1127729		256.702	count	t
1269097	ALEsKOs01_RNASequencing_0_evo04_0_11_evo04gnd	ALEsKOs01	140715_0_OxicEvo04gndEcoliGlcM9_Broth-1	gene1082	-	-	gene1082	murJ	-	gi|556503834|ref|NC_000913.3|:1127838-1129374		168.791	count	t
1269098	ALEsKOs01_RNASequencing_0_evo04_0_11_evo04gnd	ALEsKOs01	140715_0_OxicEvo04gndEcoliGlcM9_Broth-2	gene1082	-	-	gene1082	murJ	-	gi|556503834|ref|NC_000913.3|:1127838-1129374		204.526	count	t
1269099	ALEsKOs01_RNASequencing_0_evo04_0_11_evo04gnd	ALEsKOs01	140812_11_OxicEvo04gndEvo01EPEcoliGlcM9_Broth-1	gene1082	-	-	gene1082	murJ	-	gi|556503834|ref|NC_000913.3|:1127838-1129374		527.746	count	t
1269100	ALEsKOs01_RNASequencing_0_evo04_0_11_evo04gnd	ALEsKOs01	140812_11_OxicEvo04gndEvo02EPEcoliGlcM9_Broth-2	gene1082	-	-	gene1082	murJ	-	gi|556503834|ref|NC_000913.3|:1127838-1129374		498.259	count	t
1269101	ALEsKOs01_RNASequencing_0_evo04_0_11_evo04gnd	ALEsKOs01	140812_11_OxicEvo04gndEvo01EPEcoliGlcM9_Broth-2	gene1082	-	-	gene1082	murJ	-	gi|556503834|ref|NC_000913.3|:1127838-1129374		546.219	count	t
1269096	ALEsKOs01_RNASequencing_0_evo04_0_11_evo04gnd	ALEsKOs01	140818_0_OxicEvo04EcoliGlcM9_Broth-5	gene1082	-	-	gene1082	murJ	-	gi|556503834|ref|NC_000913.3|:1127838-1129374		429.667	count	t
1269103	ALEsKOs01_RNASequencing_0_evo04_0_11_evo04gnd	ALEsKOs01	140812_11_OxicEvo04gndEvo02EPEcoliGlcM9_Broth-1	gene1082	-	-	gene1082	murJ	-	gi|556503834|ref|NC_000913.3|:1127838-1129374		485.5	count	t
1269102	ALEsKOs01_RNASequencing_0_evo04_0_11_evo04gnd	ALEsKOs01	140814_11_OxicEvo04gndEvo03EPEcoliGlcM9_Broth-1	gene1082	-	-	gene1082	murJ	-	gi|556503834|ref|NC_000913.3|:1127838-1129374		496.2	count	t
1269107	ALEsKOs01_RNASequencing_0_evo04_0_11_evo04gnd	ALEsKOs01	140715_0_OxicEvo04gndEcoliGlcM9_Broth-1	gene1083	-	-	gene1083	flgN	-	gi|556503834|ref|NC_000913.3|:1129413-1129830		60.8332	count	t
1269108	ALEsKOs01_RNASequencing_0_evo04_0_11_evo04gnd	ALEsKOs01	140715_0_OxicEvo04gndEcoliGlcM9_Broth-2	gene1083	-	-	gene1083	flgN	-	gi|556503834|ref|NC_000913.3|:1129413-1129830		50.635	count	t
1269109	ALEsKOs01_RNASequencing_0_evo04_0_11_evo04gnd	ALEsKOs01	140812_11_OxicEvo04gndEvo01EPEcoliGlcM9_Broth-1	gene1083	-	-	gene1083	flgN	-	gi|556503834|ref|NC_000913.3|:1129413-1129830		72.6058	count	t
1269106	ALEsKOs01_RNASequencing_0_evo04_0_11_evo04gnd	ALEsKOs01	140818_0_OxicEvo04EcoliGlcM9_Broth-5	gene1083	-	-	gene1083	flgN	-	gi|556503834|ref|NC_000913.3|:1129413-1129830		90.2114	count	t
1269110	ALEsKOs01_RNASequencing_0_evo04_0_11_evo04gnd	ALEsKOs01	140812_11_OxicEvo04gndEvo02EPEcoliGlcM9_Broth-2	gene1083	-	-	gene1083	flgN	-	gi|556503834|ref|NC_000913.3|:1129413-1129830		254.342	count	t
1269111	ALEsKOs01_RNASequencing_0_evo04_0_11_evo04gnd	ALEsKOs01	140812_11_OxicEvo04gndEvo01EPEcoliGlcM9_Broth-2	gene1083	-	-	gene1083	flgN	-	gi|556503834|ref|NC_000913.3|:1129413-1129830		55.2473	count	t
1269113	ALEsKOs01_RNASequencing_0_evo04_0_11_evo04gnd	ALEsKOs01	140812_11_OxicEvo04gndEvo02EPEcoliGlcM9_Broth-1	gene1083	-	-	gene1083	flgN	-	gi|556503834|ref|NC_000913.3|:1129413-1129830		113.454	count	t
1269112	ALEsKOs01_RNASequencing_0_evo04_0_11_evo04gnd	ALEsKOs01	140814_11_OxicEvo04gndEvo03EPEcoliGlcM9_Broth-1	gene1083	-	-	gene1083	flgN	-	gi|556503834|ref|NC_000913.3|:1129413-1129830		55.4314	count	t
1269117	ALEsKOs01_RNASequencing_0_evo04_0_11_evo04gnd	ALEsKOs01	140715_0_OxicEvo04gndEcoliGlcM9_Broth-1	gene1084	-	-	gene1084	flgM	-	gi|556503834|ref|NC_000913.3|:1129834-1130128		38.5562	count	t
1269116	ALEsKOs01_RNASequencing_0_evo04_0_11_evo04gnd	ALEsKOs01	140818_0_OxicEvo04EcoliGlcM9_Broth-5	gene1084	-	-	gene1084	flgM	-	gi|556503834|ref|NC_000913.3|:1129834-1130128		53.9408	count	t
1269118	ALEsKOs01_RNASequencing_0_evo04_0_11_evo04gnd	ALEsKOs01	140715_0_OxicEvo04gndEcoliGlcM9_Broth-2	gene1084	-	-	gene1084	flgM	-	gi|556503834|ref|NC_000913.3|:1129834-1130128		53.6135	count	t
1269119	ALEsKOs01_RNASequencing_0_evo04_0_11_evo04gnd	ALEsKOs01	140812_11_OxicEvo04gndEvo01EPEcoliGlcM9_Broth-1	gene1084	-	-	gene1084	flgM	-	gi|556503834|ref|NC_000913.3|:1129834-1130128		48.7651	count	t
1269120	ALEsKOs01_RNASequencing_0_evo04_0_11_evo04gnd	ALEsKOs01	140812_11_OxicEvo04gndEvo02EPEcoliGlcM9_Broth-2	gene1084	-	-	gene1084	flgM	-	gi|556503834|ref|NC_000913.3|:1129834-1130128		161.569	count	t
1269121	ALEsKOs01_RNASequencing_0_evo04_0_11_evo04gnd	ALEsKOs01	140812_11_OxicEvo04gndEvo01EPEcoliGlcM9_Broth-2	gene1084	-	-	gene1084	flgM	-	gi|556503834|ref|NC_000913.3|:1129834-1130128		43.7809	count	t
1269123	ALEsKOs01_RNASequencing_0_evo04_0_11_evo04gnd	ALEsKOs01	140812_11_OxicEvo04gndEvo02EPEcoliGlcM9_Broth-1	gene1084	-	-	gene1084	flgM	-	gi|556503834|ref|NC_000913.3|:1129834-1130128		82.7906	count	t
1269122	ALEsKOs01_RNASequencing_0_evo04_0_11_evo04gnd	ALEsKOs01	140814_11_OxicEvo04gndEvo03EPEcoliGlcM9_Broth-1	gene1084	-	-	gene1084	flgM	-	gi|556503834|ref|NC_000913.3|:1129834-1130128		41.1265	count	t
1269132	ALEsKOs01_RNASequencing_0_evo04_0_11_evo04gnd	ALEsKOs01	140814_11_OxicEvo04gndEvo03EPEcoliGlcM9_Broth-1	gene1085	-	-	gene1085	flgA	-	gi|556503834|ref|NC_000913.3|:1130203-1130863		50.067	count	t
1269127	ALEsKOs01_RNASequencing_0_evo04_0_11_evo04gnd	ALEsKOs01	140715_0_OxicEvo04gndEcoliGlcM9_Broth-1	gene1085	-	-	gene1085	flgA	-	gi|556503834|ref|NC_000913.3|:1130203-1130863		11.9953	count	t
1269128	ALEsKOs01_RNASequencing_0_evo04_0_11_evo04gnd	ALEsKOs01	140715_0_OxicEvo04gndEcoliGlcM9_Broth-2	gene1085	-	-	gene1085	flgA	-	gi|556503834|ref|NC_000913.3|:1130203-1130863		17.8712	count	t
1269129	ALEsKOs01_RNASequencing_0_evo04_0_11_evo04gnd	ALEsKOs01	140812_11_OxicEvo04gndEvo01EPEcoliGlcM9_Broth-1	gene1085	-	-	gene1085	flgA	-	gi|556503834|ref|NC_000913.3|:1130203-1130863		39.012	count	t
1269130	ALEsKOs01_RNASequencing_0_evo04_0_11_evo04gnd	ALEsKOs01	140812_11_OxicEvo04gndEvo02EPEcoliGlcM9_Broth-2	gene1085	-	-	gene1085	flgA	-	gi|556503834|ref|NC_000913.3|:1130203-1130863		120.917	count	t
1269131	ALEsKOs01_RNASequencing_0_evo04_0_11_evo04gnd	ALEsKOs01	140812_11_OxicEvo04gndEvo01EPEcoliGlcM9_Broth-2	gene1085	-	-	gene1085	flgA	-	gi|556503834|ref|NC_000913.3|:1130203-1130863		30.2297	count	t
1269133	ALEsKOs01_RNASequencing_0_evo04_0_11_evo04gnd	ALEsKOs01	140812_11_OxicEvo04gndEvo02EPEcoliGlcM9_Broth-1	gene1085	-	-	gene1085	flgA	-	gi|556503834|ref|NC_000913.3|:1130203-1130863		80.7464	count	t
1269134	ALEsKOs01_RNASequencing_0_evo04_0_11_evo04gnd	ALEsKOs01	140813_11_OxicEvo04gndEvo03EPEcoliGlcM9_Broth-2	gene1085	-	-	gene1085	flgA	-	gi|556503834|ref|NC_000913.3|:1130203-1130863		31.6227	count	t
1269137	ALEsKOs01_RNASequencing_0_evo04_0_11_evo04gnd	ALEsKOs01	140715_0_OxicEvo04gndEcoliGlcM9_Broth-1	gene1086	-	-	gene1086	flgB	-	gi|556503834|ref|NC_000913.3|:1131017-1131434		4.28403	count	t
1269138	ALEsKOs01_RNASequencing_0_evo04_0_11_evo04gnd	ALEsKOs01	140715_0_OxicEvo04gndEcoliGlcM9_Broth-2	gene1086	-	-	gene1086	flgB	-	gi|556503834|ref|NC_000913.3|:1131017-1131434		1.98568	count	t
1269139	ALEsKOs01_RNASequencing_0_evo04_0_11_evo04gnd	ALEsKOs01	140812_11_OxicEvo04gndEvo01EPEcoliGlcM9_Broth-1	gene1086	-	-	gene1086	flgB	-	gi|556503834|ref|NC_000913.3|:1131017-1131434		78.0241	count	t
1269140	ALEsKOs01_RNASequencing_0_evo04_0_11_evo04gnd	ALEsKOs01	140812_11_OxicEvo04gndEvo02EPEcoliGlcM9_Broth-2	gene1086	-	-	gene1086	flgB	-	gi|556503834|ref|NC_000913.3|:1131017-1131434		277.274	count	t
1269141	ALEsKOs01_RNASequencing_0_evo04_0_11_evo04gnd	ALEsKOs01	140812_11_OxicEvo04gndEvo01EPEcoliGlcM9_Broth-2	gene1086	-	-	gene1086	flgB	-	gi|556503834|ref|NC_000913.3|:1131017-1131434		60.4593	count	t
1269136	ALEsKOs01_RNASequencing_0_evo04_0_11_evo04gnd	ALEsKOs01	140818_0_OxicEvo04EcoliGlcM9_Broth-5	gene1086	-	-	gene1086	flgB	-	gi|556503834|ref|NC_000913.3|:1131017-1131434		71.6111	count	t
1269143	ALEsKOs01_RNASequencing_0_evo04_0_11_evo04gnd	ALEsKOs01	140812_11_OxicEvo04gndEvo02EPEcoliGlcM9_Broth-1	gene1086	-	-	gene1086	flgB	-	gi|556503834|ref|NC_000913.3|:1131017-1131434		154.338	count	t
1269147	ALEsKOs01_RNASequencing_0_evo04_0_11_evo04gnd	ALEsKOs01	140715_0_OxicEvo04gndEcoliGlcM9_Broth-1	gene1087	-	-	gene1087	flgC	-	gi|556503834|ref|NC_000913.3|:1131437-1131842		4.28403	count	t
1269148	ALEsKOs01_RNASequencing_0_evo04_0_11_evo04gnd	ALEsKOs01	140715_0_OxicEvo04gndEcoliGlcM9_Broth-2	gene1087	-	-	gene1087	flgC	-	gi|556503834|ref|NC_000913.3|:1131437-1131842		2.97853	count	t
1269149	ALEsKOs01_RNASequencing_0_evo04_0_11_evo04gnd	ALEsKOs01	140812_11_OxicEvo04gndEvo01EPEcoliGlcM9_Broth-1	gene1087	-	-	gene1087	flgC	-	gi|556503834|ref|NC_000913.3|:1131437-1131842		76.9404	count	t
1269150	ALEsKOs01_RNASequencing_0_evo04_0_11_evo04gnd	ALEsKOs01	140812_11_OxicEvo04gndEvo02EPEcoliGlcM9_Broth-2	gene1087	-	-	gene1087	flgC	-	gi|556503834|ref|NC_000913.3|:1131437-1131842		271.02	count	t
1269146	ALEsKOs01_RNASequencing_0_evo04_0_11_evo04gnd	ALEsKOs01	140818_0_OxicEvo04EcoliGlcM9_Broth-5	gene1087	-	-	gene1087	flgC	-	gi|556503834|ref|NC_000913.3|:1131437-1131842		72.5411	count	t
1269151	ALEsKOs01_RNASequencing_0_evo04_0_11_evo04gnd	ALEsKOs01	140812_11_OxicEvo04gndEvo01EPEcoliGlcM9_Broth-2	gene1087	-	-	gene1087	flgC	-	gi|556503834|ref|NC_000913.3|:1131437-1131842		60.4593	count	t
1269153	ALEsKOs01_RNASequencing_0_evo04_0_11_evo04gnd	ALEsKOs01	140812_11_OxicEvo04gndEvo02EPEcoliGlcM9_Broth-1	gene1087	-	-	gene1087	flgC	-	gi|556503834|ref|NC_000913.3|:1131437-1131842		141.051	count	t
1269152	ALEsKOs01_RNASequencing_0_evo04_0_11_evo04gnd	ALEsKOs01	140814_11_OxicEvo04gndEvo03EPEcoliGlcM9_Broth-1	gene1087	-	-	gene1087	flgC	-	gi|556503834|ref|NC_000913.3|:1131437-1131842		67.0541	count	t
1269157	ALEsKOs01_RNASequencing_0_evo04_0_11_evo04gnd	ALEsKOs01	140715_0_OxicEvo04gndEcoliGlcM9_Broth-1	gene1088	-	-	gene1088	flgD	-	gi|556503834|ref|NC_000913.3|:1131853-1132549		7.71125	count	t
1269158	ALEsKOs01_RNASequencing_0_evo04_0_11_evo04gnd	ALEsKOs01	140715_0_OxicEvo04gndEcoliGlcM9_Broth-2	gene1088	-	-	gene1088	flgD	-	gi|556503834|ref|NC_000913.3|:1131853-1132549		7.94274	count	t
1269156	ALEsKOs01_RNASequencing_0_evo04_0_11_evo04gnd	ALEsKOs01	140818_0_OxicEvo04EcoliGlcM9_Broth-5	gene1088	-	-	gene1088	flgD	-	gi|556503834|ref|NC_000913.3|:1131853-1132549		153.452	count	t
1269159	ALEsKOs01_RNASequencing_0_evo04_0_11_evo04gnd	ALEsKOs01	140812_11_OxicEvo04gndEvo01EPEcoliGlcM9_Broth-1	gene1088	-	-	gene1088	flgD	-	gi|556503834|ref|NC_000913.3|:1131853-1132549		165.801	count	t
1269160	ALEsKOs01_RNASequencing_0_evo04_0_11_evo04gnd	ALEsKOs01	140812_11_OxicEvo04gndEvo02EPEcoliGlcM9_Broth-2	gene1088	-	-	gene1088	flgD	-	gi|556503834|ref|NC_000913.3|:1131853-1132549		557.675	count	t
1269161	ALEsKOs01_RNASequencing_0_evo04_0_11_evo04gnd	ALEsKOs01	140812_11_OxicEvo04gndEvo01EPEcoliGlcM9_Broth-2	gene1088	-	-	gene1088	flgD	-	gi|556503834|ref|NC_000913.3|:1131853-1132549		112.579	count	t
1269163	ALEsKOs01_RNASequencing_0_evo04_0_11_evo04gnd	ALEsKOs01	140812_11_OxicEvo04gndEvo02EPEcoliGlcM9_Broth-1	gene1088	-	-	gene1088	flgD	-	gi|556503834|ref|NC_000913.3|:1131853-1132549		286.19	count	t
1269162	ALEsKOs01_RNASequencing_0_evo04_0_11_evo04gnd	ALEsKOs01	140814_11_OxicEvo04gndEvo03EPEcoliGlcM9_Broth-1	gene1088	-	-	gene1088	flgD	-	gi|556503834|ref|NC_000913.3|:1131853-1132549		133.214	count	t
1269166	ALEsKOs01_RNASequencing_0_evo04_0_11_evo04gnd	ALEsKOs01	140818_0_OxicEvo04EcoliGlcM9_Broth-5	gene1089	-	-	gene1089	flgE	-	gi|556503834|ref|NC_000913.3|:1132573-1133782		311.555	count	t
1269167	ALEsKOs01_RNASequencing_0_evo04_0_11_evo04gnd	ALEsKOs01	140715_0_OxicEvo04gndEcoliGlcM9_Broth-1	gene1089	-	-	gene1089	flgE	-	gi|556503834|ref|NC_000913.3|:1132573-1133782		31.7018	count	t
1269168	ALEsKOs01_RNASequencing_0_evo04_0_11_evo04gnd	ALEsKOs01	140715_0_OxicEvo04gndEcoliGlcM9_Broth-2	gene1089	-	-	gene1089	flgE	-	gi|556503834|ref|NC_000913.3|:1132573-1133782		23.8282	count	t
1269169	ALEsKOs01_RNASequencing_0_evo04_0_11_evo04gnd	ALEsKOs01	140812_11_OxicEvo04gndEvo01EPEcoliGlcM9_Broth-1	gene1089	-	-	gene1089	flgE	-	gi|556503834|ref|NC_000913.3|:1132573-1133782		305.594	count	t
1269170	ALEsKOs01_RNASequencing_0_evo04_0_11_evo04gnd	ALEsKOs01	140812_11_OxicEvo04gndEvo02EPEcoliGlcM9_Broth-2	gene1089	-	-	gene1089	flgE	-	gi|556503834|ref|NC_000913.3|:1132573-1133782		887.069	count	t
1269171	ALEsKOs01_RNASequencing_0_evo04_0_11_evo04gnd	ALEsKOs01	140812_11_OxicEvo04gndEvo01EPEcoliGlcM9_Broth-2	gene1089	-	-	gene1089	flgE	-	gi|556503834|ref|NC_000913.3|:1132573-1133782		207.438	count	t
1269173	ALEsKOs01_RNASequencing_0_evo04_0_11_evo04gnd	ALEsKOs01	140812_11_OxicEvo04gndEvo02EPEcoliGlcM9_Broth-1	gene1089	-	-	gene1089	flgE	-	gi|556503834|ref|NC_000913.3|:1132573-1133782		551.937	count	t
1269182	ALEsKOs01_RNASequencing_0_evo04_0_11_evo04gnd	ALEsKOs01	140814_11_OxicEvo04gndEvo03EPEcoliGlcM9_Broth-1	gene109	-	-	gene109	aroP	-	gi|556503834|ref|NC_000913.3|:120177-121551		5611.98	count	t
1269177	ALEsKOs01_RNASequencing_0_evo04_0_11_evo04gnd	ALEsKOs01	140715_0_OxicEvo04gndEcoliGlcM9_Broth-1	gene109	-	-	gene109	aroP	-	gi|556503834|ref|NC_000913.3|:120177-121551		3627.71	count	t
1269178	ALEsKOs01_RNASequencing_0_evo04_0_11_evo04gnd	ALEsKOs01	140715_0_OxicEvo04gndEcoliGlcM9_Broth-2	gene109	-	-	gene109	aroP	-	gi|556503834|ref|NC_000913.3|:120177-121551		2645.92	count	t
1269179	ALEsKOs01_RNASequencing_0_evo04_0_11_evo04gnd	ALEsKOs01	140812_11_OxicEvo04gndEvo01EPEcoliGlcM9_Broth-1	gene109	-	-	gene109	aroP	-	gi|556503834|ref|NC_000913.3|:120177-121551		5723.93	count	t
1269180	ALEsKOs01_RNASequencing_0_evo04_0_11_evo04gnd	ALEsKOs01	140812_11_OxicEvo04gndEvo02EPEcoliGlcM9_Broth-2	gene109	-	-	gene109	aroP	-	gi|556503834|ref|NC_000913.3|:120177-121551		5841.52	count	t
1269181	ALEsKOs01_RNASequencing_0_evo04_0_11_evo04gnd	ALEsKOs01	140812_11_OxicEvo04gndEvo01EPEcoliGlcM9_Broth-2	gene109	-	-	gene109	aroP	-	gi|556503834|ref|NC_000913.3|:120177-121551		5557.05	count	t
1269176	ALEsKOs01_RNASequencing_0_evo04_0_11_evo04gnd	ALEsKOs01	140818_0_OxicEvo04EcoliGlcM9_Broth-5	gene109	-	-	gene109	aroP	-	gi|556503834|ref|NC_000913.3|:120177-121551		6884.9	count	t
1269183	ALEsKOs01_RNASequencing_0_evo04_0_11_evo04gnd	ALEsKOs01	140812_11_OxicEvo04gndEvo02EPEcoliGlcM9_Broth-1	gene109	-	-	gene109	aroP	-	gi|556503834|ref|NC_000913.3|:120177-121551		6174.54	count	t
1269184	ALEsKOs01_RNASequencing_0_evo04_0_11_evo04gnd	ALEsKOs01	140813_11_OxicEvo04gndEvo03EPEcoliGlcM9_Broth-2	gene109	-	-	gene109	aroP	-	gi|556503834|ref|NC_000913.3|:120177-121551		6028.77	count	t
1269187	ALEsKOs01_RNASequencing_0_evo04_0_11_evo04gnd	ALEsKOs01	140715_0_OxicEvo04gndEcoliGlcM9_Broth-1	gene1090	-	-	gene1090	flgF	-	gi|556503834|ref|NC_000913.3|:1133801-1134557		14.5657	count	t
1269188	ALEsKOs01_RNASequencing_0_evo04_0_11_evo04gnd	ALEsKOs01	140715_0_OxicEvo04gndEcoliGlcM9_Broth-2	gene1090	-	-	gene1090	flgF	-	gi|556503834|ref|NC_000913.3|:1133801-1134557		19.8568	count	t
1269189	ALEsKOs01_RNASequencing_0_evo04_0_11_evo04gnd	ALEsKOs01	140812_11_OxicEvo04gndEvo01EPEcoliGlcM9_Broth-1	gene1090	-	-	gene1090	flgF	-	gi|556503834|ref|NC_000913.3|:1133801-1134557		120.287	count	t
1269190	ALEsKOs01_RNASequencing_0_evo04_0_11_evo04gnd	ALEsKOs01	140812_11_OxicEvo04gndEvo02EPEcoliGlcM9_Broth-2	gene1090	-	-	gene1090	flgF	-	gi|556503834|ref|NC_000913.3|:1133801-1134557		376.301	count	t
1269186	ALEsKOs01_RNASequencing_0_evo04_0_11_evo04gnd	ALEsKOs01	140818_0_OxicEvo04EcoliGlcM9_Broth-5	gene1090	-	-	gene1090	flgF	-	gi|556503834|ref|NC_000913.3|:1133801-1134557		123.692	count	t
1269191	ALEsKOs01_RNASequencing_0_evo04_0_11_evo04gnd	ALEsKOs01	140812_11_OxicEvo04gndEvo01EPEcoliGlcM9_Broth-2	gene1090	-	-	gene1090	flgF	-	gi|556503834|ref|NC_000913.3|:1133801-1134557		81.3074	count	t
1269193	ALEsKOs01_RNASequencing_0_evo04_0_11_evo04gnd	ALEsKOs01	140812_11_OxicEvo04gndEvo02EPEcoliGlcM9_Broth-1	gene1090	-	-	gene1090	flgF	-	gi|556503834|ref|NC_000913.3|:1133801-1134557		177.846	count	t
1269192	ALEsKOs01_RNASequencing_0_evo04_0_11_evo04gnd	ALEsKOs01	140814_11_OxicEvo04gndEvo03EPEcoliGlcM9_Broth-1	gene1090	-	-	gene1090	flgF	-	gi|556503834|ref|NC_000913.3|:1133801-1134557		131.426	count	t
1269197	ALEsKOs01_RNASequencing_0_evo04_0_11_evo04gnd	ALEsKOs01	140715_0_OxicEvo04gndEcoliGlcM9_Broth-1	gene1091	-	-	gene1091	flgG	-	gi|556503834|ref|NC_000913.3|:1134728-1135511		31.7018	count	t
1269198	ALEsKOs01_RNASequencing_0_evo04_0_11_evo04gnd	ALEsKOs01	140715_0_OxicEvo04gndEcoliGlcM9_Broth-2	gene1091	-	-	gene1091	flgG	-	gi|556503834|ref|NC_000913.3|:1134728-1135511		25.8139	count	t
1269196	ALEsKOs01_RNASequencing_0_evo04_0_11_evo04gnd	ALEsKOs01	140818_0_OxicEvo04EcoliGlcM9_Broth-5	gene1091	-	-	gene1091	flgG	-	gi|556503834|ref|NC_000913.3|:1134728-1135511		98.5815	count	t
1269199	ALEsKOs01_RNASequencing_0_evo04_0_11_evo04gnd	ALEsKOs01	140812_11_OxicEvo04gndEvo01EPEcoliGlcM9_Broth-1	gene1091	-	-	gene1091	flgG	-	gi|556503834|ref|NC_000913.3|:1134728-1135511		128.956	count	t
1269200	ALEsKOs01_RNASequencing_0_evo04_0_11_evo04gnd	ALEsKOs01	140812_11_OxicEvo04gndEvo02EPEcoliGlcM9_Broth-2	gene1091	-	-	gene1091	flgG	-	gi|556503834|ref|NC_000913.3|:1134728-1135511		338.775	count	t
1269201	ALEsKOs01_RNASequencing_0_evo04_0_11_evo04gnd	ALEsKOs01	140812_11_OxicEvo04gndEvo01EPEcoliGlcM9_Broth-2	gene1091	-	-	gene1091	flgG	-	gi|556503834|ref|NC_000913.3|:1134728-1135511		92.7738	count	t
1269203	ALEsKOs01_RNASequencing_0_evo04_0_11_evo04gnd	ALEsKOs01	140812_11_OxicEvo04gndEvo02EPEcoliGlcM9_Broth-1	gene1091	-	-	gene1091	flgG	-	gi|556503834|ref|NC_000913.3|:1134728-1135511		221.797	count	t
1269202	ALEsKOs01_RNASequencing_0_evo04_0_11_evo04gnd	ALEsKOs01	140814_11_OxicEvo04gndEvo03EPEcoliGlcM9_Broth-1	gene1091	-	-	gene1091	flgG	-	gi|556503834|ref|NC_000913.3|:1134728-1135511		112.651	count	t
1269206	ALEsKOs01_RNASequencing_0_evo04_0_11_evo04gnd	ALEsKOs01	140818_0_OxicEvo04EcoliGlcM9_Broth-5	gene1092	-	-	gene1092	flgH	-	gi|556503834|ref|NC_000913.3|:1135563-1136262		35.3405	count	t
1269207	ALEsKOs01_RNASequencing_0_evo04_0_11_evo04gnd	ALEsKOs01	140715_0_OxicEvo04gndEcoliGlcM9_Broth-1	gene1092	-	-	gene1092	flgH	-	gi|556503834|ref|NC_000913.3|:1135563-1136262		9.42486	count	t
1269208	ALEsKOs01_RNASequencing_0_evo04_0_11_evo04gnd	ALEsKOs01	140715_0_OxicEvo04gndEcoliGlcM9_Broth-2	gene1092	-	-	gene1092	flgH	-	gi|556503834|ref|NC_000913.3|:1135563-1136262		13.8998	count	t
1269209	ALEsKOs01_RNASequencing_0_evo04_0_11_evo04gnd	ALEsKOs01	140812_11_OxicEvo04gndEvo01EPEcoliGlcM9_Broth-1	gene1092	-	-	gene1092	flgH	-	gi|556503834|ref|NC_000913.3|:1135563-1136262		50.9324	count	t
1269210	ALEsKOs01_RNASequencing_0_evo04_0_11_evo04gnd	ALEsKOs01	140812_11_OxicEvo04gndEvo02EPEcoliGlcM9_Broth-2	gene1092	-	-	gene1092	flgH	-	gi|556503834|ref|NC_000913.3|:1135563-1136262		149.061	count	t
1269211	ALEsKOs01_RNASequencing_0_evo04_0_11_evo04gnd	ALEsKOs01	140812_11_OxicEvo04gndEvo01EPEcoliGlcM9_Broth-2	gene1092	-	-	gene1092	flgH	-	gi|556503834|ref|NC_000913.3|:1135563-1136262		44.8233	count	t
1269213	ALEsKOs01_RNASequencing_0_evo04_0_11_evo04gnd	ALEsKOs01	140812_11_OxicEvo04gndEvo02EPEcoliGlcM9_Broth-1	gene1092	-	-	gene1092	flgH	-	gi|556503834|ref|NC_000913.3|:1135563-1136262		74.6137	count	t
1269222	ALEsKOs01_RNASequencing_0_evo04_0_11_evo04gnd	ALEsKOs01	140814_11_OxicEvo04gndEvo03EPEcoliGlcM9_Broth-1	gene1093	-	-	gene1093	flgI	-	gi|556503834|ref|NC_000913.3|:1136273-1138312		51.8552	count	t
1269217	ALEsKOs01_RNASequencing_0_evo04_0_11_evo04gnd	ALEsKOs01	140715_0_OxicEvo04gndEcoliGlcM9_Broth-1	gene1093	-	-	gene1093	flgI	-	gi|556503834|ref|NC_000913.3|:1136273-1138312		17.9929	count	t
1269218	ALEsKOs01_RNASequencing_0_evo04_0_11_evo04gnd	ALEsKOs01	140715_0_OxicEvo04gndEcoliGlcM9_Broth-2	gene1093	-	-	gene1093	flgI	-	gi|556503834|ref|NC_000913.3|:1136273-1138312		16.8783	count	t
1269219	ALEsKOs01_RNASequencing_0_evo04_0_11_evo04gnd	ALEsKOs01	140812_11_OxicEvo04gndEvo01EPEcoliGlcM9_Broth-1	gene1093	-	-	gene1093	flgI	-	gi|556503834|ref|NC_000913.3|:1136273-1138312		45.5141	count	t
1269220	ALEsKOs01_RNASequencing_0_evo04_0_11_evo04gnd	ALEsKOs01	140812_11_OxicEvo04gndEvo02EPEcoliGlcM9_Broth-2	gene1093	-	-	gene1093	flgI	-	gi|556503834|ref|NC_000913.3|:1136273-1138312		131.34	count	t
1269221	ALEsKOs01_RNASequencing_0_evo04_0_11_evo04gnd	ALEsKOs01	140812_11_OxicEvo04gndEvo01EPEcoliGlcM9_Broth-2	gene1093	-	-	gene1093	flgI	-	gi|556503834|ref|NC_000913.3|:1136273-1138312		46.9081	count	t
1269216	ALEsKOs01_RNASequencing_0_evo04_0_11_evo04gnd	ALEsKOs01	140818_0_OxicEvo04EcoliGlcM9_Broth-5	gene1093	-	-	gene1093	flgI	-	gi|556503834|ref|NC_000913.3|:1136273-1138312		57.6609	count	t
1269223	ALEsKOs01_RNASequencing_0_evo04_0_11_evo04gnd	ALEsKOs01	140812_11_OxicEvo04gndEvo02EPEcoliGlcM9_Broth-1	gene1093	-	-	gene1093	flgI	-	gi|556503834|ref|NC_000913.3|:1136273-1138312		83.8127	count	t
1269224	ALEsKOs01_RNASequencing_0_evo04_0_11_evo04gnd	ALEsKOs01	140813_11_OxicEvo04gndEvo03EPEcoliGlcM9_Broth-2	gene1093	-	-	gene1093	flgI	-	gi|556503834|ref|NC_000913.3|:1136273-1138312		37.2031	count	t
1269227	ALEsKOs01_RNASequencing_0_evo04_0_11_evo04gnd	ALEsKOs01	140715_0_OxicEvo04gndEcoliGlcM9_Broth-1	gene1094	-	-	gene1094	flgJ	-	gi|556503834|ref|NC_000913.3|:1136273-1138312		12.8521	count	t
1269228	ALEsKOs01_RNASequencing_0_evo04_0_11_evo04gnd	ALEsKOs01	140715_0_OxicEvo04gndEcoliGlcM9_Broth-2	gene1094	-	-	gene1094	flgJ	-	gi|556503834|ref|NC_000913.3|:1136273-1138312		9.92842	count	t
1269229	ALEsKOs01_RNASequencing_0_evo04_0_11_evo04gnd	ALEsKOs01	140812_11_OxicEvo04gndEvo01EPEcoliGlcM9_Broth-1	gene1094	-	-	gene1094	flgJ	-	gi|556503834|ref|NC_000913.3|:1136273-1138312		54.1834	count	t
1269230	ALEsKOs01_RNASequencing_0_evo04_0_11_evo04gnd	ALEsKOs01	140812_11_OxicEvo04gndEvo02EPEcoliGlcM9_Broth-2	gene1094	-	-	gene1094	flgJ	-	gi|556503834|ref|NC_000913.3|:1136273-1138312		118.832	count	t
1269226	ALEsKOs01_RNASequencing_0_evo04_0_11_evo04gnd	ALEsKOs01	140818_0_OxicEvo04EcoliGlcM9_Broth-5	gene1094	-	-	gene1094	flgJ	-	gi|556503834|ref|NC_000913.3|:1136273-1138312		41.8506	count	t
1269231	ALEsKOs01_RNASequencing_0_evo04_0_11_evo04gnd	ALEsKOs01	140812_11_OxicEvo04gndEvo01EPEcoliGlcM9_Broth-2	gene1094	-	-	gene1094	flgJ	-	gi|556503834|ref|NC_000913.3|:1136273-1138312		37.5265	count	t
1269233	ALEsKOs01_RNASequencing_0_evo04_0_11_evo04gnd	ALEsKOs01	140812_11_OxicEvo04gndEvo02EPEcoliGlcM9_Broth-1	gene1094	-	-	gene1094	flgJ	-	gi|556503834|ref|NC_000913.3|:1136273-1138312		62.3485	count	t
1269232	ALEsKOs01_RNASequencing_0_evo04_0_11_evo04gnd	ALEsKOs01	140814_11_OxicEvo04gndEvo03EPEcoliGlcM9_Broth-1	gene1094	-	-	gene1094	flgJ	-	gi|556503834|ref|NC_000913.3|:1136273-1138312		33.9741	count	t
1269237	ALEsKOs01_RNASequencing_0_evo04_0_11_evo04gnd	ALEsKOs01	140715_0_OxicEvo04gndEcoliGlcM9_Broth-1	gene1095	-	-	gene1095	flgK	-	gi|556503834|ref|NC_000913.3|:1138377-1140021		63.4036	count	t
1269238	ALEsKOs01_RNASequencing_0_evo04_0_11_evo04gnd	ALEsKOs01	140715_0_OxicEvo04gndEcoliGlcM9_Broth-2	gene1095	-	-	gene1095	flgK	-	gi|556503834|ref|NC_000913.3|:1138377-1140021		56.592	count	t
1269236	ALEsKOs01_RNASequencing_0_evo04_0_11_evo04gnd	ALEsKOs01	140818_0_OxicEvo04EcoliGlcM9_Broth-5	gene1095	-	-	gene1095	flgK	-	gi|556503834|ref|NC_000913.3|:1138377-1140021		188.793	count	t
1269239	ALEsKOs01_RNASequencing_0_evo04_0_11_evo04gnd	ALEsKOs01	140812_11_OxicEvo04gndEvo01EPEcoliGlcM9_Broth-1	gene1095	-	-	gene1095	flgK	-	gi|556503834|ref|NC_000913.3|:1138377-1140021		144.128	count	t
1269240	ALEsKOs01_RNASequencing_0_evo04_0_11_evo04gnd	ALEsKOs01	140812_11_OxicEvo04gndEvo02EPEcoliGlcM9_Broth-2	gene1095	-	-	gene1095	flgK	-	gi|556503834|ref|NC_000913.3|:1138377-1140021		525.361	count	t
1269241	ALEsKOs01_RNASequencing_0_evo04_0_11_evo04gnd	ALEsKOs01	140812_11_OxicEvo04gndEvo01EPEcoliGlcM9_Broth-2	gene1095	-	-	gene1095	flgK	-	gi|556503834|ref|NC_000913.3|:1138377-1140021		91.7314	count	t
1269243	ALEsKOs01_RNASequencing_0_evo04_0_11_evo04gnd	ALEsKOs01	140812_11_OxicEvo04gndEvo02EPEcoliGlcM9_Broth-1	gene1095	-	-	gene1095	flgK	-	gi|556503834|ref|NC_000913.3|:1138377-1140021		239.173	count	t
1269242	ALEsKOs01_RNASequencing_0_evo04_0_11_evo04gnd	ALEsKOs01	140814_11_OxicEvo04gndEvo03EPEcoliGlcM9_Broth-1	gene1095	-	-	gene1095	flgK	-	gi|556503834|ref|NC_000913.3|:1138377-1140021		101.922	count	t
1269246	ALEsKOs01_RNASequencing_0_evo04_0_11_evo04gnd	ALEsKOs01	140818_0_OxicEvo04EcoliGlcM9_Broth-5	gene1096	-	-	gene1096	flgL	-	gi|556503834|ref|NC_000913.3|:1140032-1140986		202.743	count	t
1269247	ALEsKOs01_RNASequencing_0_evo04_0_11_evo04gnd	ALEsKOs01	140715_0_OxicEvo04gndEcoliGlcM9_Broth-1	gene1096	-	-	gene1096	flgL	-	gi|556503834|ref|NC_000913.3|:1140032-1140986		114.812	count	t
1269248	ALEsKOs01_RNASequencing_0_evo04_0_11_evo04gnd	ALEsKOs01	140715_0_OxicEvo04gndEcoliGlcM9_Broth-2	gene1096	-	-	gene1096	flgL	-	gi|556503834|ref|NC_000913.3|:1140032-1140986		114.177	count	t
1269249	ALEsKOs01_RNASequencing_0_evo04_0_11_evo04gnd	ALEsKOs01	140812_11_OxicEvo04gndEvo01EPEcoliGlcM9_Broth-1	gene1096	-	-	gene1096	flgL	-	gi|556503834|ref|NC_000913.3|:1140032-1140986		134.375	count	t
1269250	ALEsKOs01_RNASequencing_0_evo04_0_11_evo04gnd	ALEsKOs01	140812_11_OxicEvo04gndEvo02EPEcoliGlcM9_Broth-2	gene1096	-	-	gene1096	flgL	-	gi|556503834|ref|NC_000913.3|:1140032-1140986		496.175	count	t
1269251	ALEsKOs01_RNASequencing_0_evo04_0_11_evo04gnd	ALEsKOs01	140812_11_OxicEvo04gndEvo01EPEcoliGlcM9_Broth-2	gene1096	-	-	gene1096	flgL	-	gi|556503834|ref|NC_000913.3|:1140032-1140986		107.367	count	t
1269253	ALEsKOs01_RNASequencing_0_evo04_0_11_evo04gnd	ALEsKOs01	140812_11_OxicEvo04gndEvo02EPEcoliGlcM9_Broth-1	gene1096	-	-	gene1096	flgL	-	gi|556503834|ref|NC_000913.3|:1140032-1140986		266.77	count	t
1269262	ALEsKOs01_RNASequencing_0_evo04_0_11_evo04gnd	ALEsKOs01	140814_11_OxicEvo04gndEvo03EPEcoliGlcM9_Broth-1	gene1097	-	-	gene1097	rne	-	gi|556503834|ref|NC_000913.3|:1141181-1144367		5645.95	count	t
1269257	ALEsKOs01_RNASequencing_0_evo04_0_11_evo04gnd	ALEsKOs01	140715_0_OxicEvo04gndEcoliGlcM9_Broth-1	gene1097	-	-	gene1097	rne	-	gi|556503834|ref|NC_000913.3|:1141181-1144367		5459.56	count	t
1269258	ALEsKOs01_RNASequencing_0_evo04_0_11_evo04gnd	ALEsKOs01	140715_0_OxicEvo04gndEcoliGlcM9_Broth-2	gene1097	-	-	gene1097	rne	-	gi|556503834|ref|NC_000913.3|:1141181-1144367		4729.9	count	t
1269259	ALEsKOs01_RNASequencing_0_evo04_0_11_evo04gnd	ALEsKOs01	140812_11_OxicEvo04gndEvo01EPEcoliGlcM9_Broth-1	gene1097	-	-	gene1097	rne	-	gi|556503834|ref|NC_000913.3|:1141181-1144367		5428.09	count	t
1269260	ALEsKOs01_RNASequencing_0_evo04_0_11_evo04gnd	ALEsKOs01	140812_11_OxicEvo04gndEvo02EPEcoliGlcM9_Broth-2	gene1097	-	-	gene1097	rne	-	gi|556503834|ref|NC_000913.3|:1141181-1144367		4948.2	count	t
1269261	ALEsKOs01_RNASequencing_0_evo04_0_11_evo04gnd	ALEsKOs01	140812_11_OxicEvo04gndEvo01EPEcoliGlcM9_Broth-2	gene1097	-	-	gene1097	rne	-	gi|556503834|ref|NC_000913.3|:1141181-1144367		5646.69	count	t
1269256	ALEsKOs01_RNASequencing_0_evo04_0_11_evo04gnd	ALEsKOs01	140818_0_OxicEvo04EcoliGlcM9_Broth-5	gene1097	-	-	gene1097	rne	-	gi|556503834|ref|NC_000913.3|:1141181-1144367		4851.88	count	t
1269263	ALEsKOs01_RNASequencing_0_evo04_0_11_evo04gnd	ALEsKOs01	140812_11_OxicEvo04gndEvo02EPEcoliGlcM9_Broth-1	gene1097	-	-	gene1097	rne	-	gi|556503834|ref|NC_000913.3|:1141181-1144367		5561.28	count	t
1269264	ALEsKOs01_RNASequencing_0_evo04_0_11_evo04gnd	ALEsKOs01	140813_11_OxicEvo04gndEvo03EPEcoliGlcM9_Broth-2	gene1097	-	-	gene1097	rne	-	gi|556503834|ref|NC_000913.3|:1141181-1144367		5594.42	count	t
1269267	ALEsKOs01_RNASequencing_0_evo04_0_11_evo04gnd	ALEsKOs01	140715_0_OxicEvo04gndEcoliGlcM9_Broth-1	gene1098	-	-	gene1098	yceQ	-	gi|556503834|ref|NC_000913.3|:1144501-1144822		5.99764	count	t
1269268	ALEsKOs01_RNASequencing_0_evo04_0_11_evo04gnd	ALEsKOs01	140715_0_OxicEvo04gndEcoliGlcM9_Broth-2	gene1098	-	-	gene1098	yceQ	-	gi|556503834|ref|NC_000913.3|:1144501-1144822		4.96421	count	t
1269269	ALEsKOs01_RNASequencing_0_evo04_0_11_evo04gnd	ALEsKOs01	140812_11_OxicEvo04gndEvo01EPEcoliGlcM9_Broth-1	gene1098	-	-	gene1098	yceQ	-	gi|556503834|ref|NC_000913.3|:1144501-1144822		4.33467	count	t
1269270	ALEsKOs01_RNASequencing_0_evo04_0_11_evo04gnd	ALEsKOs01	140812_11_OxicEvo04gndEvo02EPEcoliGlcM9_Broth-2	gene1098	-	-	gene1098	yceQ	-	gi|556503834|ref|NC_000913.3|:1144501-1144822		2.08477	count	t
1269266	ALEsKOs01_RNASequencing_0_evo04_0_11_evo04gnd	ALEsKOs01	140818_0_OxicEvo04EcoliGlcM9_Broth-5	gene1098	-	-	gene1098	yceQ	-	gi|556503834|ref|NC_000913.3|:1144501-1144822		11.1602	count	t
1269271	ALEsKOs01_RNASequencing_0_evo04_0_11_evo04gnd	ALEsKOs01	140812_11_OxicEvo04gndEvo01EPEcoliGlcM9_Broth-2	gene1098	-	-	gene1098	yceQ	-	gi|556503834|ref|NC_000913.3|:1144501-1144822		12.5088	count	t
1269273	ALEsKOs01_RNASequencing_0_evo04_0_11_evo04gnd	ALEsKOs01	140812_11_OxicEvo04gndEvo02EPEcoliGlcM9_Broth-1	gene1098	-	-	gene1098	yceQ	-	gi|556503834|ref|NC_000913.3|:1144501-1144822		1.02211	count	t
1269272	ALEsKOs01_RNASequencing_0_evo04_0_11_evo04gnd	ALEsKOs01	140814_11_OxicEvo04gndEvo03EPEcoliGlcM9_Broth-1	gene1098	-	-	gene1098	yceQ	-	gi|556503834|ref|NC_000913.3|:1144501-1144822		6.25838	count	t
1269277	ALEsKOs01_RNASequencing_0_evo04_0_11_evo04gnd	ALEsKOs01	140715_0_OxicEvo04gndEcoliGlcM9_Broth-1	gene1099	-	-	gene1099	rluC	-	gi|556503834|ref|NC_000913.3|:1144939-1145899		119.096	count	t
1269278	ALEsKOs01_RNASequencing_0_evo04_0_11_evo04gnd	ALEsKOs01	140715_0_OxicEvo04gndEcoliGlcM9_Broth-2	gene1099	-	-	gene1099	rluC	-	gi|556503834|ref|NC_000913.3|:1144939-1145899		93.3272	count	t
1269276	ALEsKOs01_RNASequencing_0_evo04_0_11_evo04gnd	ALEsKOs01	140818_0_OxicEvo04EcoliGlcM9_Broth-5	gene1099	-	-	gene1099	rluC	-	gi|556503834|ref|NC_000913.3|:1144939-1145899		536.618	count	t
1269279	ALEsKOs01_RNASequencing_0_evo04_0_11_evo04gnd	ALEsKOs01	140812_11_OxicEvo04gndEvo01EPEcoliGlcM9_Broth-1	gene1099	-	-	gene1099	rluC	-	gi|556503834|ref|NC_000913.3|:1144939-1145899		514.742	count	t
1269280	ALEsKOs01_RNASequencing_0_evo04_0_11_evo04gnd	ALEsKOs01	140812_11_OxicEvo04gndEvo02EPEcoliGlcM9_Broth-2	gene1099	-	-	gene1099	rluC	-	gi|556503834|ref|NC_000913.3|:1144939-1145899		559.76	count	t
1269281	ALEsKOs01_RNASequencing_0_evo04_0_11_evo04gnd	ALEsKOs01	140812_11_OxicEvo04gndEvo01EPEcoliGlcM9_Broth-2	gene1099	-	-	gene1099	rluC	-	gi|556503834|ref|NC_000913.3|:1144939-1145899		527.456	count	t
1269283	ALEsKOs01_RNASequencing_0_evo04_0_11_evo04gnd	ALEsKOs01	140812_11_OxicEvo04gndEvo02EPEcoliGlcM9_Broth-1	gene1099	-	-	gene1099	rluC	-	gi|556503834|ref|NC_000913.3|:1144939-1145899		602.02	count	t
1269282	ALEsKOs01_RNASequencing_0_evo04_0_11_evo04gnd	ALEsKOs01	140814_11_OxicEvo04gndEvo03EPEcoliGlcM9_Broth-1	gene1099	-	-	gene1099	rluC	-	gi|556503834|ref|NC_000913.3|:1144939-1145899		520.34	count	t
1269286	ALEsKOs01_RNASequencing_0_evo04_0_11_evo04gnd	ALEsKOs01	140818_0_OxicEvo04EcoliGlcM9_Broth-5	gene11	-	-	gene11	yaaI	-	gi|556503834|ref|NC_000913.3|:11381-11786		0	count	t
1269287	ALEsKOs01_RNASequencing_0_evo04_0_11_evo04gnd	ALEsKOs01	140715_0_OxicEvo04gndEcoliGlcM9_Broth-1	gene11	-	-	gene11	yaaI	-	gi|556503834|ref|NC_000913.3|:11381-11786		3.42722	count	t
1269288	ALEsKOs01_RNASequencing_0_evo04_0_11_evo04gnd	ALEsKOs01	140715_0_OxicEvo04gndEcoliGlcM9_Broth-2	gene11	-	-	gene11	yaaI	-	gi|556503834|ref|NC_000913.3|:11381-11786		8.93558	count	t
1269289	ALEsKOs01_RNASequencing_0_evo04_0_11_evo04gnd	ALEsKOs01	140812_11_OxicEvo04gndEvo01EPEcoliGlcM9_Broth-1	gene11	-	-	gene11	yaaI	-	gi|556503834|ref|NC_000913.3|:11381-11786		2.16734	count	t
1269290	ALEsKOs01_RNASequencing_0_evo04_0_11_evo04gnd	ALEsKOs01	140812_11_OxicEvo04gndEvo02EPEcoliGlcM9_Broth-2	gene11	-	-	gene11	yaaI	-	gi|556503834|ref|NC_000913.3|:11381-11786		6.2543	count	t
1269291	ALEsKOs01_RNASequencing_0_evo04_0_11_evo04gnd	ALEsKOs01	140812_11_OxicEvo04gndEvo01EPEcoliGlcM9_Broth-2	gene11	-	-	gene11	yaaI	-	gi|556503834|ref|NC_000913.3|:11381-11786		1.0424	count	t
1269293	ALEsKOs01_RNASequencing_0_evo04_0_11_evo04gnd	ALEsKOs01	140812_11_OxicEvo04gndEvo02EPEcoliGlcM9_Broth-1	gene11	-	-	gene11	yaaI	-	gi|556503834|ref|NC_000913.3|:11381-11786		4.08842	count	t
1269292	ALEsKOs01_RNASequencing_0_evo04_0_11_evo04gnd	ALEsKOs01	140814_11_OxicEvo04gndEvo03EPEcoliGlcM9_Broth-1	gene11	-	-	gene11	yaaI	-	gi|556503834|ref|NC_000913.3|:11381-11786		0.894054	count	t
1269302	ALEsKOs01_RNASequencing_0_evo04_0_11_evo04gnd	ALEsKOs01	140814_11_OxicEvo04gndEvo03EPEcoliGlcM9_Broth-1	gene110	-	-	gene110	pdhR	-	gi|556503834|ref|NC_000913.3|:122091-122856		1501.12	count	t
1269297	ALEsKOs01_RNASequencing_0_evo04_0_11_evo04gnd	ALEsKOs01	140715_0_OxicEvo04gndEcoliGlcM9_Broth-1	gene110	-	-	gene110	pdhR	-	gi|556503834|ref|NC_000913.3|:122091-122856		97.6758	count	t
1269298	ALEsKOs01_RNASequencing_0_evo04_0_11_evo04gnd	ALEsKOs01	140715_0_OxicEvo04gndEcoliGlcM9_Broth-2	gene110	-	-	gene110	pdhR	-	gi|556503834|ref|NC_000913.3|:122091-122856		92.3343	count	t
1269299	ALEsKOs01_RNASequencing_0_evo04_0_11_evo04gnd	ALEsKOs01	140812_11_OxicEvo04gndEvo01EPEcoliGlcM9_Broth-1	gene110	-	-	gene110	pdhR	-	gi|556503834|ref|NC_000913.3|:122091-122856		1749.04	count	t
1269300	ALEsKOs01_RNASequencing_0_evo04_0_11_evo04gnd	ALEsKOs01	140812_11_OxicEvo04gndEvo02EPEcoliGlcM9_Broth-2	gene110	-	-	gene110	pdhR	-	gi|556503834|ref|NC_000913.3|:122091-122856		1726.19	count	t
1269301	ALEsKOs01_RNASequencing_0_evo04_0_11_evo04gnd	ALEsKOs01	140812_11_OxicEvo04gndEvo01EPEcoliGlcM9_Broth-2	gene110	-	-	gene110	pdhR	-	gi|556503834|ref|NC_000913.3|:122091-122856		1792.93	count	t
1269303	ALEsKOs01_RNASequencing_0_evo04_0_11_evo04gnd	ALEsKOs01	140812_11_OxicEvo04gndEvo02EPEcoliGlcM9_Broth-1	gene110	-	-	gene110	pdhR	-	gi|556503834|ref|NC_000913.3|:122091-122856		1636.39	count	t
1269304	ALEsKOs01_RNASequencing_0_evo04_0_11_evo04gnd	ALEsKOs01	140813_11_OxicEvo04gndEvo03EPEcoliGlcM9_Broth-2	gene110	-	-	gene110	pdhR	-	gi|556503834|ref|NC_000913.3|:122091-122856		1737.39	count	t
1269307	ALEsKOs01_RNASequencing_0_evo04_0_11_evo04gnd	ALEsKOs01	140715_0_OxicEvo04gndEcoliGlcM9_Broth-1	gene1100	-	-	gene1100	yceF	-	gi|556503834|ref|NC_000913.3|:1146010-1146757		706.008	count	t
1269308	ALEsKOs01_RNASequencing_0_evo04_0_11_evo04gnd	ALEsKOs01	140715_0_OxicEvo04gndEcoliGlcM9_Broth-2	gene1100	-	-	gene1100	yceF	-	gi|556503834|ref|NC_000913.3|:1146010-1146757		693.997	count	t
1269309	ALEsKOs01_RNASequencing_0_evo04_0_11_evo04gnd	ALEsKOs01	140812_11_OxicEvo04gndEvo01EPEcoliGlcM9_Broth-1	gene1100	-	-	gene1100	yceF	-	gi|556503834|ref|NC_000913.3|:1146010-1146757		461.643	count	t
1269310	ALEsKOs01_RNASequencing_0_evo04_0_11_evo04gnd	ALEsKOs01	140812_11_OxicEvo04gndEvo02EPEcoliGlcM9_Broth-2	gene1100	-	-	gene1100	yceF	-	gi|556503834|ref|NC_000913.3|:1146010-1146757		444.055	count	t
1269311	ALEsKOs01_RNASequencing_0_evo04_0_11_evo04gnd	ALEsKOs01	140812_11_OxicEvo04gndEvo01EPEcoliGlcM9_Broth-2	gene1100	-	-	gene1100	yceF	-	gi|556503834|ref|NC_000913.3|:1146010-1146757		478.463	count	t
1269306	ALEsKOs01_RNASequencing_0_evo04_0_11_evo04gnd	ALEsKOs01	140818_0_OxicEvo04EcoliGlcM9_Broth-5	gene1100	-	-	gene1100	yceF	-	gi|556503834|ref|NC_000913.3|:1146010-1146757		463.147	count	t
1269313	ALEsKOs01_RNASequencing_0_evo04_0_11_evo04gnd	ALEsKOs01	140812_11_OxicEvo04gndEvo02EPEcoliGlcM9_Broth-1	gene1100	-	-	gene1100	yceF	-	gi|556503834|ref|NC_000913.3|:1146010-1146757		496.744	count	t
1269312	ALEsKOs01_RNASequencing_0_evo04_0_11_evo04gnd	ALEsKOs01	140814_11_OxicEvo04gndEvo03EPEcoliGlcM9_Broth-1	gene1100	-	-	gene1100	yceF	-	gi|556503834|ref|NC_000913.3|:1146010-1146757		464.014	count	t
1269317	ALEsKOs01_RNASequencing_0_evo04_0_11_evo04gnd	ALEsKOs01	140715_0_OxicEvo04gndEcoliGlcM9_Broth-1	gene1101	-	-	gene1101	psrD	-	gi|556503834|ref|NC_000913.3|:1146010-1146757		12.8521	count	t
1269318	ALEsKOs01_RNASequencing_0_evo04_0_11_evo04gnd	ALEsKOs01	140715_0_OxicEvo04gndEcoliGlcM9_Broth-2	gene1101	-	-	gene1101	psrD	-	gi|556503834|ref|NC_000913.3|:1146010-1146757		19.8568	count	t
1269319	ALEsKOs01_RNASequencing_0_evo04_0_11_evo04gnd	ALEsKOs01	140812_11_OxicEvo04gndEvo01EPEcoliGlcM9_Broth-1	gene1101	-	-	gene1101	psrD	-	gi|556503834|ref|NC_000913.3|:1146010-1146757		5.41834	count	t
1269316	ALEsKOs01_RNASequencing_0_evo04_0_11_evo04gnd	ALEsKOs01	140818_0_OxicEvo04EcoliGlcM9_Broth-5	gene1101	-	-	gene1101	psrD	-	gi|556503834|ref|NC_000913.3|:1146010-1146757		7.44011	count	t
1269320	ALEsKOs01_RNASequencing_0_evo04_0_11_evo04gnd	ALEsKOs01	140812_11_OxicEvo04gndEvo02EPEcoliGlcM9_Broth-2	gene1101	-	-	gene1101	psrD	-	gi|556503834|ref|NC_000913.3|:1146010-1146757		22.9324	count	t
1269321	ALEsKOs01_RNASequencing_0_evo04_0_11_evo04gnd	ALEsKOs01	140812_11_OxicEvo04gndEvo01EPEcoliGlcM9_Broth-2	gene1101	-	-	gene1101	psrD	-	gi|556503834|ref|NC_000913.3|:1146010-1146757		6.25442	count	t
1269323	ALEsKOs01_RNASequencing_0_evo04_0_11_evo04gnd	ALEsKOs01	140812_11_OxicEvo04gndEvo02EPEcoliGlcM9_Broth-1	gene1101	-	-	gene1101	psrD	-	gi|556503834|ref|NC_000913.3|:1146010-1146757		4.08842	count	t
1269322	ALEsKOs01_RNASequencing_0_evo04_0_11_evo04gnd	ALEsKOs01	140814_11_OxicEvo04gndEvo03EPEcoliGlcM9_Broth-1	gene1101	-	-	gene1101	psrD	-	gi|556503834|ref|NC_000913.3|:1146010-1146757		11.6227	count	t
1269327	ALEsKOs01_RNASequencing_0_evo04_0_11_evo04gnd	ALEsKOs01	140715_0_OxicEvo04gndEcoliGlcM9_Broth-1	gene1102	-	-	gene1102	yceD	-	gi|556503834|ref|NC_000913.3|:1146793-1147315		3338.97	count	t
1269326	ALEsKOs01_RNASequencing_0_evo04_0_11_evo04gnd	ALEsKOs01	140818_0_OxicEvo04EcoliGlcM9_Broth-5	gene1102	-	-	gene1102	yceD	-	gi|556503834|ref|NC_000913.3|:1146793-1147315		7200.17	count	t
1269328	ALEsKOs01_RNASequencing_0_evo04_0_11_evo04gnd	ALEsKOs01	140715_0_OxicEvo04gndEcoliGlcM9_Broth-2	gene1102	-	-	gene1102	yceD	-	gi|556503834|ref|NC_000913.3|:1146793-1147315		2442.39	count	t
1269329	ALEsKOs01_RNASequencing_0_evo04_0_11_evo04gnd	ALEsKOs01	140812_11_OxicEvo04gndEvo01EPEcoliGlcM9_Broth-1	gene1102	-	-	gene1102	yceD	-	gi|556503834|ref|NC_000913.3|:1146793-1147315		6251.68	count	t
1269330	ALEsKOs01_RNASequencing_0_evo04_0_11_evo04gnd	ALEsKOs01	140812_11_OxicEvo04gndEvo02EPEcoliGlcM9_Broth-2	gene1102	-	-	gene1102	yceD	-	gi|556503834|ref|NC_000913.3|:1146793-1147315		6344.99	count	t
1269331	ALEsKOs01_RNASequencing_0_evo04_0_11_evo04gnd	ALEsKOs01	140812_11_OxicEvo04gndEvo01EPEcoliGlcM9_Broth-2	gene1102	-	-	gene1102	yceD	-	gi|556503834|ref|NC_000913.3|:1146793-1147315		6363.87	count	t
1269333	ALEsKOs01_RNASequencing_0_evo04_0_11_evo04gnd	ALEsKOs01	140812_11_OxicEvo04gndEvo02EPEcoliGlcM9_Broth-1	gene1102	-	-	gene1102	yceD	-	gi|556503834|ref|NC_000913.3|:1146793-1147315		6895.13	count	t
1269332	ALEsKOs01_RNASequencing_0_evo04_0_11_evo04gnd	ALEsKOs01	140814_11_OxicEvo04gndEvo03EPEcoliGlcM9_Broth-1	gene1102	-	-	gene1102	yceD	-	gi|556503834|ref|NC_000913.3|:1146793-1147315		6203.84	count	t
1269342	ALEsKOs01_RNASequencing_0_evo04_0_11_evo04gnd	ALEsKOs01	140814_11_OxicEvo04gndEvo03EPEcoliGlcM9_Broth-1	gene1103	-	-	gene1103	rpmF	-	gi|556503834|ref|NC_000913.3|:1147366-1147540		4868.13	count	t
1269337	ALEsKOs01_RNASequencing_0_evo04_0_11_evo04gnd	ALEsKOs01	140715_0_OxicEvo04gndEcoliGlcM9_Broth-1	gene1103	-	-	gene1103	rpmF	-	gi|556503834|ref|NC_000913.3|:1147366-1147540		3293.56	count	t
1269338	ALEsKOs01_RNASequencing_0_evo04_0_11_evo04gnd	ALEsKOs01	140715_0_OxicEvo04gndEcoliGlcM9_Broth-2	gene1103	-	-	gene1103	rpmF	-	gi|556503834|ref|NC_000913.3|:1147366-1147540		2698.55	count	t
1269339	ALEsKOs01_RNASequencing_0_evo04_0_11_evo04gnd	ALEsKOs01	140812_11_OxicEvo04gndEvo01EPEcoliGlcM9_Broth-1	gene1103	-	-	gene1103	rpmF	-	gi|556503834|ref|NC_000913.3|:1147366-1147540		4678.19	count	t
1269340	ALEsKOs01_RNASequencing_0_evo04_0_11_evo04gnd	ALEsKOs01	140812_11_OxicEvo04gndEvo02EPEcoliGlcM9_Broth-2	gene1103	-	-	gene1103	rpmF	-	gi|556503834|ref|NC_000913.3|:1147366-1147540		4862.72	count	t
1269341	ALEsKOs01_RNASequencing_0_evo04_0_11_evo04gnd	ALEsKOs01	140812_11_OxicEvo04gndEvo01EPEcoliGlcM9_Broth-2	gene1103	-	-	gene1103	rpmF	-	gi|556503834|ref|NC_000913.3|:1147366-1147540		4757.53	count	t
1269343	ALEsKOs01_RNASequencing_0_evo04_0_11_evo04gnd	ALEsKOs01	140812_11_OxicEvo04gndEvo02EPEcoliGlcM9_Broth-1	gene1103	-	-	gene1103	rpmF	-	gi|556503834|ref|NC_000913.3|:1147366-1147540		5330.28	count	t
1269344	ALEsKOs01_RNASequencing_0_evo04_0_11_evo04gnd	ALEsKOs01	140813_11_OxicEvo04gndEvo03EPEcoliGlcM9_Broth-2	gene1103	-	-	gene1103	rpmF	-	gi|556503834|ref|NC_000913.3|:1147366-1147540		4893.14	count	t
1269347	ALEsKOs01_RNASequencing_0_evo04_0_11_evo04gnd	ALEsKOs01	140715_0_OxicEvo04gndEcoliGlcM9_Broth-1	gene1104	-	-	gene1104	plsX	-	gi|556503834|ref|NC_000913.3|:1147620-1148691		702.58	count	t
1269348	ALEsKOs01_RNASequencing_0_evo04_0_11_evo04gnd	ALEsKOs01	140715_0_OxicEvo04gndEcoliGlcM9_Broth-2	gene1104	-	-	gene1104	plsX	-	gi|556503834|ref|NC_000913.3|:1147620-1148691		621.519	count	t
1269349	ALEsKOs01_RNASequencing_0_evo04_0_11_evo04gnd	ALEsKOs01	140812_11_OxicEvo04gndEvo01EPEcoliGlcM9_Broth-1	gene1104	-	-	gene1104	plsX	-	gi|556503834|ref|NC_000913.3|:1147620-1148691		1272.23	count	t
1269350	ALEsKOs01_RNASequencing_0_evo04_0_11_evo04gnd	ALEsKOs01	140812_11_OxicEvo04gndEvo02EPEcoliGlcM9_Broth-2	gene1104	-	-	gene1104	plsX	-	gi|556503834|ref|NC_000913.3|:1147620-1148691		1358.23	count	t
1269351	ALEsKOs01_RNASequencing_0_evo04_0_11_evo04gnd	ALEsKOs01	140812_11_OxicEvo04gndEvo01EPEcoliGlcM9_Broth-2	gene1104	-	-	gene1104	plsX	-	gi|556503834|ref|NC_000913.3|:1147620-1148691		1388.48	count	t
1269346	ALEsKOs01_RNASequencing_0_evo04_0_11_evo04gnd	ALEsKOs01	140818_0_OxicEvo04EcoliGlcM9_Broth-5	gene1104	-	-	gene1104	plsX	-	gi|556503834|ref|NC_000913.3|:1147620-1148691		1519.64	count	t
1269353	ALEsKOs01_RNASequencing_0_evo04_0_11_evo04gnd	ALEsKOs01	140812_11_OxicEvo04gndEvo02EPEcoliGlcM9_Broth-1	gene1104	-	-	gene1104	plsX	-	gi|556503834|ref|NC_000913.3|:1147620-1148691		1400.29	count	t
1269352	ALEsKOs01_RNASequencing_0_evo04_0_11_evo04gnd	ALEsKOs01	140814_11_OxicEvo04gndEvo03EPEcoliGlcM9_Broth-1	gene1104	-	-	gene1104	plsX	-	gi|556503834|ref|NC_000913.3|:1147620-1148691		1313.37	count	t
1269357	ALEsKOs01_RNASequencing_0_evo04_0_11_evo04gnd	ALEsKOs01	140715_0_OxicEvo04gndEcoliGlcM9_Broth-1	gene1105	-	-	gene1105	fabH	-	gi|556503834|ref|NC_000913.3|:1148758-1149712		1292.92	count	t
1269358	ALEsKOs01_RNASequencing_0_evo04_0_11_evo04gnd	ALEsKOs01	140715_0_OxicEvo04gndEcoliGlcM9_Broth-2	gene1105	-	-	gene1105	fabH	-	gi|556503834|ref|NC_000913.3|:1148758-1149712		1094.11	count	t
1269359	ALEsKOs01_RNASequencing_0_evo04_0_11_evo04gnd	ALEsKOs01	140812_11_OxicEvo04gndEvo01EPEcoliGlcM9_Broth-1	gene1105	-	-	gene1105	fabH	-	gi|556503834|ref|NC_000913.3|:1148758-1149712		2388.4	count	t
1269356	ALEsKOs01_RNASequencing_0_evo04_0_11_evo04gnd	ALEsKOs01	140818_0_OxicEvo04EcoliGlcM9_Broth-5	gene1105	-	-	gene1105	fabH	-	gi|556503834|ref|NC_000913.3|:1148758-1149712		2257.14	count	t
1269360	ALEsKOs01_RNASequencing_0_evo04_0_11_evo04gnd	ALEsKOs01	140812_11_OxicEvo04gndEvo02EPEcoliGlcM9_Broth-2	gene1105	-	-	gene1105	fabH	-	gi|556503834|ref|NC_000913.3|:1148758-1149712		2329.73	count	t
1269361	ALEsKOs01_RNASequencing_0_evo04_0_11_evo04gnd	ALEsKOs01	140812_11_OxicEvo04gndEvo01EPEcoliGlcM9_Broth-2	gene1105	-	-	gene1105	fabH	-	gi|556503834|ref|NC_000913.3|:1148758-1149712		2241.17	count	t
1269363	ALEsKOs01_RNASequencing_0_evo04_0_11_evo04gnd	ALEsKOs01	140812_11_OxicEvo04gndEvo02EPEcoliGlcM9_Broth-1	gene1105	-	-	gene1105	fabH	-	gi|556503834|ref|NC_000913.3|:1148758-1149712		2380.48	count	t
1269362	ALEsKOs01_RNASequencing_0_evo04_0_11_evo04gnd	ALEsKOs01	140814_11_OxicEvo04gndEvo03EPEcoliGlcM9_Broth-1	gene1105	-	-	gene1105	fabH	-	gi|556503834|ref|NC_000913.3|:1148758-1149712		2378.18	count	t
1269367	ALEsKOs01_RNASequencing_0_evo04_0_11_evo04gnd	ALEsKOs01	140715_0_OxicEvo04gndEcoliGlcM9_Broth-1	gene1106	-	-	gene1106	fabD	-	gi|556503834|ref|NC_000913.3|:1149727-1150657		2372.49	count	t
1269366	ALEsKOs01_RNASequencing_0_evo04_0_11_evo04gnd	ALEsKOs01	140818_0_OxicEvo04EcoliGlcM9_Broth-5	gene1106	-	-	gene1106	fabD	-	gi|556503834|ref|NC_000913.3|:1149727-1150657		2957.45	count	t
1269368	ALEsKOs01_RNASequencing_0_evo04_0_11_evo04gnd	ALEsKOs01	140715_0_OxicEvo04gndEcoliGlcM9_Broth-2	gene1106	-	-	gene1106	fabD	-	gi|556503834|ref|NC_000913.3|:1149727-1150657		1765.27	count	t
1269369	ALEsKOs01_RNASequencing_0_evo04_0_11_evo04gnd	ALEsKOs01	140812_11_OxicEvo04gndEvo01EPEcoliGlcM9_Broth-1	gene1106	-	-	gene1106	fabD	-	gi|556503834|ref|NC_000913.3|:1149727-1150657		2874.97	count	t
1269370	ALEsKOs01_RNASequencing_0_evo04_0_11_evo04gnd	ALEsKOs01	140812_11_OxicEvo04gndEvo02EPEcoliGlcM9_Broth-2	gene1106	-	-	gene1106	fabD	-	gi|556503834|ref|NC_000913.3|:1149727-1150657		2642.44	count	t
1269371	ALEsKOs01_RNASequencing_0_evo04_0_11_evo04gnd	ALEsKOs01	140812_11_OxicEvo04gndEvo01EPEcoliGlcM9_Broth-2	gene1106	-	-	gene1106	fabD	-	gi|556503834|ref|NC_000913.3|:1149727-1150657		2787.38	count	t
1269373	ALEsKOs01_RNASequencing_0_evo04_0_11_evo04gnd	ALEsKOs01	140812_11_OxicEvo04gndEvo02EPEcoliGlcM9_Broth-1	gene1106	-	-	gene1106	fabD	-	gi|556503834|ref|NC_000913.3|:1149727-1150657		2892.56	count	t
1269372	ALEsKOs01_RNASequencing_0_evo04_0_11_evo04gnd	ALEsKOs01	140814_11_OxicEvo04gndEvo03EPEcoliGlcM9_Broth-1	gene1106	-	-	gene1106	fabD	-	gi|556503834|ref|NC_000913.3|:1149727-1150657		3007.6	count	t
1269382	ALEsKOs01_RNASequencing_0_evo04_0_11_evo04gnd	ALEsKOs01	140814_11_OxicEvo04gndEvo03EPEcoliGlcM9_Broth-1	gene1107	-	-	gene1107	fabG	-	gi|556503834|ref|NC_000913.3|:1150669-1151404		5716.58	count	t
1269377	ALEsKOs01_RNASequencing_0_evo04_0_11_evo04gnd	ALEsKOs01	140715_0_OxicEvo04gndEcoliGlcM9_Broth-1	gene1107	-	-	gene1107	fabG	-	gi|556503834|ref|NC_000913.3|:1150669-1151404		5373.88	count	t
1269378	ALEsKOs01_RNASequencing_0_evo04_0_11_evo04gnd	ALEsKOs01	140715_0_OxicEvo04gndEcoliGlcM9_Broth-2	gene1107	-	-	gene1107	fabG	-	gi|556503834|ref|NC_000913.3|:1150669-1151404		4603.81	count	t
1269379	ALEsKOs01_RNASequencing_0_evo04_0_11_evo04gnd	ALEsKOs01	140812_11_OxicEvo04gndEvo01EPEcoliGlcM9_Broth-1	gene1107	-	-	gene1107	fabG	-	gi|556503834|ref|NC_000913.3|:1150669-1151404		5610.15	count	t
1269380	ALEsKOs01_RNASequencing_0_evo04_0_11_evo04gnd	ALEsKOs01	140812_11_OxicEvo04gndEvo02EPEcoliGlcM9_Broth-2	gene1107	-	-	gene1107	fabG	-	gi|556503834|ref|NC_000913.3|:1150669-1151404		5988.49	count	t
1269381	ALEsKOs01_RNASequencing_0_evo04_0_11_evo04gnd	ALEsKOs01	140812_11_OxicEvo04gndEvo01EPEcoliGlcM9_Broth-2	gene1107	-	-	gene1107	fabG	-	gi|556503834|ref|NC_000913.3|:1150669-1151404		5710.28	count	t
1269383	ALEsKOs01_RNASequencing_0_evo04_0_11_evo04gnd	ALEsKOs01	140812_11_OxicEvo04gndEvo02EPEcoliGlcM9_Broth-1	gene1107	-	-	gene1107	fabG	-	gi|556503834|ref|NC_000913.3|:1150669-1151404		6105.04	count	t
1269384	ALEsKOs01_RNASequencing_0_evo04_0_11_evo04gnd	ALEsKOs01	140813_11_OxicEvo04gndEvo03EPEcoliGlcM9_Broth-2	gene1107	-	-	gene1107	fabG	-	gi|556503834|ref|NC_000913.3|:1150669-1151404		5619.53	count	t
1269387	ALEsKOs01_RNASequencing_0_evo04_0_11_evo04gnd	ALEsKOs01	140715_0_OxicEvo04gndEcoliGlcM9_Broth-1	gene1108	-	-	gene1108	acpP	-	gi|556503834|ref|NC_000913.3|:1151614-1151851		16297.3	count	t
1269388	ALEsKOs01_RNASequencing_0_evo04_0_11_evo04gnd	ALEsKOs01	140715_0_OxicEvo04gndEcoliGlcM9_Broth-2	gene1108	-	-	gene1108	acpP	-	gi|556503834|ref|NC_000913.3|:1151614-1151851		12892.1	count	t
1269389	ALEsKOs01_RNASequencing_0_evo04_0_11_evo04gnd	ALEsKOs01	140812_11_OxicEvo04gndEvo01EPEcoliGlcM9_Broth-1	gene1108	-	-	gene1108	acpP	-	gi|556503834|ref|NC_000913.3|:1151614-1151851		26176	count	t
1269390	ALEsKOs01_RNASequencing_0_evo04_0_11_evo04gnd	ALEsKOs01	140812_11_OxicEvo04gndEvo02EPEcoliGlcM9_Broth-2	gene1108	-	-	gene1108	acpP	-	gi|556503834|ref|NC_000913.3|:1151614-1151851		26100.2	count	t
1269391	ALEsKOs01_RNASequencing_0_evo04_0_11_evo04gnd	ALEsKOs01	140812_11_OxicEvo04gndEvo01EPEcoliGlcM9_Broth-2	gene1108	-	-	gene1108	acpP	-	gi|556503834|ref|NC_000913.3|:1151614-1151851		26912.7	count	t
1269386	ALEsKOs01_RNASequencing_0_evo04_0_11_evo04gnd	ALEsKOs01	140818_0_OxicEvo04EcoliGlcM9_Broth-5	gene1108	-	-	gene1108	acpP	-	gi|556503834|ref|NC_000913.3|:1151614-1151851		24384	count	t
1269393	ALEsKOs01_RNASequencing_0_evo04_0_11_evo04gnd	ALEsKOs01	140812_11_OxicEvo04gndEvo02EPEcoliGlcM9_Broth-1	gene1108	-	-	gene1108	acpP	-	gi|556503834|ref|NC_000913.3|:1151614-1151851		27212.6	count	t
1269392	ALEsKOs01_RNASequencing_0_evo04_0_11_evo04gnd	ALEsKOs01	140814_11_OxicEvo04gndEvo03EPEcoliGlcM9_Broth-1	gene1108	-	-	gene1108	acpP	-	gi|556503834|ref|NC_000913.3|:1151614-1151851		25043.4	count	t
1269397	ALEsKOs01_RNASequencing_0_evo04_0_11_evo04gnd	ALEsKOs01	140715_0_OxicEvo04gndEcoliGlcM9_Broth-1	gene1109	-	-	gene1109	fabF	-	gi|556503834|ref|NC_000913.3|:1151938-1153180		4854.66	count	t
1269398	ALEsKOs01_RNASequencing_0_evo04_0_11_evo04gnd	ALEsKOs01	140715_0_OxicEvo04gndEcoliGlcM9_Broth-2	gene1109	-	-	gene1109	fabF	-	gi|556503834|ref|NC_000913.3|:1151938-1153180		4400.28	count	t
1269399	ALEsKOs01_RNASequencing_0_evo04_0_11_evo04gnd	ALEsKOs01	140812_11_OxicEvo04gndEvo01EPEcoliGlcM9_Broth-1	gene1109	-	-	gene1109	fabF	-	gi|556503834|ref|NC_000913.3|:1151938-1153180		8956.52	count	t
1269396	ALEsKOs01_RNASequencing_0_evo04_0_11_evo04gnd	ALEsKOs01	140818_0_OxicEvo04EcoliGlcM9_Broth-5	gene1109	-	-	gene1109	fabF	-	gi|556503834|ref|NC_000913.3|:1151938-1153180		8405.47	count	t
1269400	ALEsKOs01_RNASequencing_0_evo04_0_11_evo04gnd	ALEsKOs01	140812_11_OxicEvo04gndEvo02EPEcoliGlcM9_Broth-2	gene1109	-	-	gene1109	fabF	-	gi|556503834|ref|NC_000913.3|:1151938-1153180		7858.53	count	t
1269401	ALEsKOs01_RNASequencing_0_evo04_0_11_evo04gnd	ALEsKOs01	140812_11_OxicEvo04gndEvo01EPEcoliGlcM9_Broth-2	gene1109	-	-	gene1109	fabF	-	gi|556503834|ref|NC_000913.3|:1151938-1153180		8969.87	count	t
1269403	ALEsKOs01_RNASequencing_0_evo04_0_11_evo04gnd	ALEsKOs01	140812_11_OxicEvo04gndEvo02EPEcoliGlcM9_Broth-1	gene1109	-	-	gene1109	fabF	-	gi|556503834|ref|NC_000913.3|:1151938-1153180		8533.56	count	t
1269402	ALEsKOs01_RNASequencing_0_evo04_0_11_evo04gnd	ALEsKOs01	140814_11_OxicEvo04gndEvo03EPEcoliGlcM9_Broth-1	gene1109	-	-	gene1109	fabF	-	gi|556503834|ref|NC_000913.3|:1151938-1153180		8968.26	count	t
1269407	ALEsKOs01_RNASequencing_0_evo04_0_11_evo04gnd	ALEsKOs01	140715_0_OxicEvo04gndEcoliGlcM9_Broth-1	gene111	-	-	gene111	aceE	-	gi|556503834|ref|NC_000913.3|:123016-125680		33845.5	count	t
1269406	ALEsKOs01_RNASequencing_0_evo04_0_11_evo04gnd	ALEsKOs01	140818_0_OxicEvo04EcoliGlcM9_Broth-5	gene111	-	-	gene111	aceE	-	gi|556503834|ref|NC_000913.3|:123016-125680		33239.6	count	t
1269408	ALEsKOs01_RNASequencing_0_evo04_0_11_evo04gnd	ALEsKOs01	140715_0_OxicEvo04gndEcoliGlcM9_Broth-2	gene111	-	-	gene111	aceE	-	gi|556503834|ref|NC_000913.3|:123016-125680		13051.9	count	t
1269409	ALEsKOs01_RNASequencing_0_evo04_0_11_evo04gnd	ALEsKOs01	140812_11_OxicEvo04gndEvo01EPEcoliGlcM9_Broth-1	gene111	-	-	gene111	aceE	-	gi|556503834|ref|NC_000913.3|:123016-125680		50497.8	count	t
1269410	ALEsKOs01_RNASequencing_0_evo04_0_11_evo04gnd	ALEsKOs01	140812_11_OxicEvo04gndEvo02EPEcoliGlcM9_Broth-2	gene111	-	-	gene111	aceE	-	gi|556503834|ref|NC_000913.3|:123016-125680		47025.1	count	t
1269411	ALEsKOs01_RNASequencing_0_evo04_0_11_evo04gnd	ALEsKOs01	140812_11_OxicEvo04gndEvo01EPEcoliGlcM9_Broth-2	gene111	-	-	gene111	aceE	-	gi|556503834|ref|NC_000913.3|:123016-125680		49471.4	count	t
1269413	ALEsKOs01_RNASequencing_0_evo04_0_11_evo04gnd	ALEsKOs01	140812_11_OxicEvo04gndEvo02EPEcoliGlcM9_Broth-1	gene111	-	-	gene111	aceE	-	gi|556503834|ref|NC_000913.3|:123016-125680		48524.5	count	t
1269412	ALEsKOs01_RNASequencing_0_evo04_0_11_evo04gnd	ALEsKOs01	140814_11_OxicEvo04gndEvo03EPEcoliGlcM9_Broth-1	gene111	-	-	gene111	aceE	-	gi|556503834|ref|NC_000913.3|:123016-125680		44446.1	count	t
1269422	ALEsKOs01_RNASequencing_0_evo04_0_11_evo04gnd	ALEsKOs01	140814_11_OxicEvo04gndEvo03EPEcoliGlcM9_Broth-1	gene1110	-	-	gene1110	pabC	-	gi|556503834|ref|NC_000913.3|:1153299-1154109		242.289	count	t
1269417	ALEsKOs01_RNASequencing_0_evo04_0_11_evo04gnd	ALEsKOs01	140715_0_OxicEvo04gndEcoliGlcM9_Broth-1	gene1110	-	-	gene1110	pabC	-	gi|556503834|ref|NC_000913.3|:1153299-1154109		184.213	count	t
1269418	ALEsKOs01_RNASequencing_0_evo04_0_11_evo04gnd	ALEsKOs01	140715_0_OxicEvo04gndEcoliGlcM9_Broth-2	gene1110	-	-	gene1110	pabC	-	gi|556503834|ref|NC_000913.3|:1153299-1154109		200.554	count	t
1269419	ALEsKOs01_RNASequencing_0_evo04_0_11_evo04gnd	ALEsKOs01	140812_11_OxicEvo04gndEvo01EPEcoliGlcM9_Broth-1	gene1110	-	-	gene1110	pabC	-	gi|556503834|ref|NC_000913.3|:1153299-1154109		265.499	count	t
1269420	ALEsKOs01_RNASequencing_0_evo04_0_11_evo04gnd	ALEsKOs01	140812_11_OxicEvo04gndEvo02EPEcoliGlcM9_Broth-2	gene1110	-	-	gene1110	pabC	-	gi|556503834|ref|NC_000913.3|:1153299-1154109		241.833	count	t
1269421	ALEsKOs01_RNASequencing_0_evo04_0_11_evo04gnd	ALEsKOs01	140812_11_OxicEvo04gndEvo01EPEcoliGlcM9_Broth-2	gene1110	-	-	gene1110	pabC	-	gi|556503834|ref|NC_000913.3|:1153299-1154109		229.329	count	t
1269423	ALEsKOs01_RNASequencing_0_evo04_0_11_evo04gnd	ALEsKOs01	140812_11_OxicEvo04gndEvo02EPEcoliGlcM9_Broth-1	gene1110	-	-	gene1110	pabC	-	gi|556503834|ref|NC_000913.3|:1153299-1154109		242.239	count	t
1269424	ALEsKOs01_RNASequencing_0_evo04_0_11_evo04gnd	ALEsKOs01	140813_11_OxicEvo04gndEvo03EPEcoliGlcM9_Broth-2	gene1110	-	-	gene1110	pabC	-	gi|556503834|ref|NC_000913.3|:1153299-1154109		239.96	count	t
1269427	ALEsKOs01_RNASequencing_0_evo04_0_11_evo04gnd	ALEsKOs01	140715_0_OxicEvo04gndEcoliGlcM9_Broth-1	gene1111	-	-	gene1111	yceG	-	gi|556503834|ref|NC_000913.3|:1154111-1156766		259.612	count	t
1269428	ALEsKOs01_RNASequencing_0_evo04_0_11_evo04gnd	ALEsKOs01	140715_0_OxicEvo04gndEcoliGlcM9_Broth-2	gene1111	-	-	gene1111	yceG	-	gi|556503834|ref|NC_000913.3|:1154111-1156766		277.003	count	t
1269429	ALEsKOs01_RNASequencing_0_evo04_0_11_evo04gnd	ALEsKOs01	140812_11_OxicEvo04gndEvo01EPEcoliGlcM9_Broth-1	gene1111	-	-	gene1111	yceG	-	gi|556503834|ref|NC_000913.3|:1154111-1156766		471.396	count	t
1269430	ALEsKOs01_RNASequencing_0_evo04_0_11_evo04gnd	ALEsKOs01	140812_11_OxicEvo04gndEvo02EPEcoliGlcM9_Broth-2	gene1111	-	-	gene1111	yceG	-	gi|556503834|ref|NC_000913.3|:1154111-1156766		431.547	count	t
1269431	ALEsKOs01_RNASequencing_0_evo04_0_11_evo04gnd	ALEsKOs01	140812_11_OxicEvo04gndEvo01EPEcoliGlcM9_Broth-2	gene1111	-	-	gene1111	yceG	-	gi|556503834|ref|NC_000913.3|:1154111-1156766		451.36	count	t
1269426	ALEsKOs01_RNASequencing_0_evo04_0_11_evo04gnd	ALEsKOs01	140818_0_OxicEvo04EcoliGlcM9_Broth-5	gene1111	-	-	gene1111	yceG	-	gi|556503834|ref|NC_000913.3|:1154111-1156766		363.636	count	t
1269433	ALEsKOs01_RNASequencing_0_evo04_0_11_evo04gnd	ALEsKOs01	140812_11_OxicEvo04gndEvo02EPEcoliGlcM9_Broth-1	gene1111	-	-	gene1111	yceG	-	gi|556503834|ref|NC_000913.3|:1154111-1156766		483.456	count	t
1269432	ALEsKOs01_RNASequencing_0_evo04_0_11_evo04gnd	ALEsKOs01	140814_11_OxicEvo04gndEvo03EPEcoliGlcM9_Broth-1	gene1111	-	-	gene1111	yceG	-	gi|556503834|ref|NC_000913.3|:1154111-1156766		474.743	count	t
1269437	ALEsKOs01_RNASequencing_0_evo04_0_11_evo04gnd	ALEsKOs01	140715_0_OxicEvo04gndEcoliGlcM9_Broth-1	gene1112	-	-	gene1112	tmk	-	gi|556503834|ref|NC_000913.3|:1154111-1156766		348.72	count	t
1269438	ALEsKOs01_RNASequencing_0_evo04_0_11_evo04gnd	ALEsKOs01	140715_0_OxicEvo04gndEcoliGlcM9_Broth-2	gene1112	-	-	gene1112	tmk	-	gi|556503834|ref|NC_000913.3|:1154111-1156766		301.824	count	t
1269439	ALEsKOs01_RNASequencing_0_evo04_0_11_evo04gnd	ALEsKOs01	140812_11_OxicEvo04gndEvo01EPEcoliGlcM9_Broth-1	gene1112	-	-	gene1112	tmk	-	gi|556503834|ref|NC_000913.3|:1154111-1156766		433.467	count	t
1269436	ALEsKOs01_RNASequencing_0_evo04_0_11_evo04gnd	ALEsKOs01	140818_0_OxicEvo04EcoliGlcM9_Broth-5	gene1112	-	-	gene1112	tmk	-	gi|556503834|ref|NC_000913.3|:1154111-1156766		411.066	count	t
1269440	ALEsKOs01_RNASequencing_0_evo04_0_11_evo04gnd	ALEsKOs01	140812_11_OxicEvo04gndEvo02EPEcoliGlcM9_Broth-2	gene1112	-	-	gene1112	tmk	-	gi|556503834|ref|NC_000913.3|:1154111-1156766		400.275	count	t
1269441	ALEsKOs01_RNASequencing_0_evo04_0_11_evo04gnd	ALEsKOs01	140812_11_OxicEvo04gndEvo01EPEcoliGlcM9_Broth-2	gene1112	-	-	gene1112	tmk	-	gi|556503834|ref|NC_000913.3|:1154111-1156766		429.47	count	t
1269443	ALEsKOs01_RNASequencing_0_evo04_0_11_evo04gnd	ALEsKOs01	140812_11_OxicEvo04gndEvo02EPEcoliGlcM9_Broth-1	gene1112	-	-	gene1112	tmk	-	gi|556503834|ref|NC_000913.3|:1154111-1156766		466.08	count	t
1269442	ALEsKOs01_RNASequencing_0_evo04_0_11_evo04gnd	ALEsKOs01	140814_11_OxicEvo04gndEvo03EPEcoliGlcM9_Broth-1	gene1112	-	-	gene1112	tmk	-	gi|556503834|ref|NC_000913.3|:1154111-1156766		490.836	count	t
1269447	ALEsKOs01_RNASequencing_0_evo04_0_11_evo04gnd	ALEsKOs01	140715_0_OxicEvo04gndEcoliGlcM9_Broth-1	gene1113	-	-	gene1113	holB	-	gi|556503834|ref|NC_000913.3|:1154111-1156766		317.875	count	t
1269446	ALEsKOs01_RNASequencing_0_evo04_0_11_evo04gnd	ALEsKOs01	140818_0_OxicEvo04EcoliGlcM9_Broth-5	gene1113	-	-	gene1113	holB	-	gi|556503834|ref|NC_000913.3|:1154111-1156766		438.037	count	t
1269448	ALEsKOs01_RNASequencing_0_evo04_0_11_evo04gnd	ALEsKOs01	140715_0_OxicEvo04gndEcoliGlcM9_Broth-2	gene1113	-	-	gene1113	holB	-	gi|556503834|ref|NC_000913.3|:1154111-1156766		324.659	count	t
1269449	ALEsKOs01_RNASequencing_0_evo04_0_11_evo04gnd	ALEsKOs01	140812_11_OxicEvo04gndEvo01EPEcoliGlcM9_Broth-1	gene1113	-	-	gene1113	holB	-	gi|556503834|ref|NC_000913.3|:1154111-1156766		449.722	count	t
1269450	ALEsKOs01_RNASequencing_0_evo04_0_11_evo04gnd	ALEsKOs01	140812_11_OxicEvo04gndEvo02EPEcoliGlcM9_Broth-2	gene1113	-	-	gene1113	holB	-	gi|556503834|ref|NC_000913.3|:1154111-1156766		409.657	count	t
1269451	ALEsKOs01_RNASequencing_0_evo04_0_11_evo04gnd	ALEsKOs01	140812_11_OxicEvo04gndEvo01EPEcoliGlcM9_Broth-2	gene1113	-	-	gene1113	holB	-	gi|556503834|ref|NC_000913.3|:1154111-1156766		446.148	count	t
1269453	ALEsKOs01_RNASequencing_0_evo04_0_11_evo04gnd	ALEsKOs01	140812_11_OxicEvo04gndEvo02EPEcoliGlcM9_Broth-1	gene1113	-	-	gene1113	holB	-	gi|556503834|ref|NC_000913.3|:1154111-1156766		440.528	count	t
1269452	ALEsKOs01_RNASequencing_0_evo04_0_11_evo04gnd	ALEsKOs01	140814_11_OxicEvo04gndEvo03EPEcoliGlcM9_Broth-1	gene1113	-	-	gene1113	holB	-	gi|556503834|ref|NC_000913.3|:1154111-1156766		480.107	count	t
1269462	ALEsKOs01_RNASequencing_0_evo04_0_11_evo04gnd	ALEsKOs01	140814_11_OxicEvo04gndEvo03EPEcoliGlcM9_Broth-1	gene1114	-	-	gene1114	ycfH	-	gi|556503834|ref|NC_000913.3|:1156776-1157574		733.125	count	t
1269457	ALEsKOs01_RNASequencing_0_evo04_0_11_evo04gnd	ALEsKOs01	140715_0_OxicEvo04gndEcoliGlcM9_Broth-1	gene1114	-	-	gene1114	ycfH	-	gi|556503834|ref|NC_000913.3|:1156776-1157574		468.673	count	t
1269458	ALEsKOs01_RNASequencing_0_evo04_0_11_evo04gnd	ALEsKOs01	140715_0_OxicEvo04gndEcoliGlcM9_Broth-2	gene1114	-	-	gene1114	ycfH	-	gi|556503834|ref|NC_000913.3|:1156776-1157574		561.949	count	t
1269459	ALEsKOs01_RNASequencing_0_evo04_0_11_evo04gnd	ALEsKOs01	140812_11_OxicEvo04gndEvo01EPEcoliGlcM9_Broth-1	gene1114	-	-	gene1114	ycfH	-	gi|556503834|ref|NC_000913.3|:1156776-1157574		710.886	count	t
1269460	ALEsKOs01_RNASequencing_0_evo04_0_11_evo04gnd	ALEsKOs01	140812_11_OxicEvo04gndEvo02EPEcoliGlcM9_Broth-2	gene1114	-	-	gene1114	ycfH	-	gi|556503834|ref|NC_000913.3|:1156776-1157574		601.455	count	t
1269461	ALEsKOs01_RNASequencing_0_evo04_0_11_evo04gnd	ALEsKOs01	140812_11_OxicEvo04gndEvo01EPEcoliGlcM9_Broth-2	gene1114	-	-	gene1114	ycfH	-	gi|556503834|ref|NC_000913.3|:1156776-1157574		719.258	count	t
1269463	ALEsKOs01_RNASequencing_0_evo04_0_11_evo04gnd	ALEsKOs01	140812_11_OxicEvo04gndEvo02EPEcoliGlcM9_Broth-1	gene1114	-	-	gene1114	ycfH	-	gi|556503834|ref|NC_000913.3|:1156776-1157574		675.612	count	t
1269464	ALEsKOs01_RNASequencing_0_evo04_0_11_evo04gnd	ALEsKOs01	140813_11_OxicEvo04gndEvo03EPEcoliGlcM9_Broth-2	gene1114	-	-	gene1114	ycfH	-	gi|556503834|ref|NC_000913.3|:1156776-1157574		654.775	count	t
1269467	ALEsKOs01_RNASequencing_0_evo04_0_11_evo04gnd	ALEsKOs01	140715_0_OxicEvo04gndEcoliGlcM9_Broth-1	gene1115	-	-	gene1115	ptsG	-	gi|556503834|ref|NC_000913.3|:1157868-1159302		14040.5	count	t
1269468	ALEsKOs01_RNASequencing_0_evo04_0_11_evo04gnd	ALEsKOs01	140715_0_OxicEvo04gndEcoliGlcM9_Broth-2	gene1115	-	-	gene1115	ptsG	-	gi|556503834|ref|NC_000913.3|:1157868-1159302		10234.2	count	t
1269469	ALEsKOs01_RNASequencing_0_evo04_0_11_evo04gnd	ALEsKOs01	140812_11_OxicEvo04gndEvo01EPEcoliGlcM9_Broth-1	gene1115	-	-	gene1115	ptsG	-	gi|556503834|ref|NC_000913.3|:1157868-1159302		10431.4	count	t
1269470	ALEsKOs01_RNASequencing_0_evo04_0_11_evo04gnd	ALEsKOs01	140812_11_OxicEvo04gndEvo02EPEcoliGlcM9_Broth-2	gene1115	-	-	gene1115	ptsG	-	gi|556503834|ref|NC_000913.3|:1157868-1159302		11561.1	count	t
1269471	ALEsKOs01_RNASequencing_0_evo04_0_11_evo04gnd	ALEsKOs01	140812_11_OxicEvo04gndEvo01EPEcoliGlcM9_Broth-2	gene1115	-	-	gene1115	ptsG	-	gi|556503834|ref|NC_000913.3|:1157868-1159302		10206.2	count	t
1269466	ALEsKOs01_RNASequencing_0_evo04_0_11_evo04gnd	ALEsKOs01	140818_0_OxicEvo04EcoliGlcM9_Broth-5	gene1115	-	-	gene1115	ptsG	-	gi|556503834|ref|NC_000913.3|:1157868-1159302		9837.69	count	t
1269473	ALEsKOs01_RNASequencing_0_evo04_0_11_evo04gnd	ALEsKOs01	140812_11_OxicEvo04gndEvo02EPEcoliGlcM9_Broth-1	gene1115	-	-	gene1115	ptsG	-	gi|556503834|ref|NC_000913.3|:1157868-1159302		12218.3	count	t
1269472	ALEsKOs01_RNASequencing_0_evo04_0_11_evo04gnd	ALEsKOs01	140814_11_OxicEvo04gndEvo03EPEcoliGlcM9_Broth-1	gene1115	-	-	gene1115	ptsG	-	gi|556503834|ref|NC_000913.3|:1157868-1159302		9648.63	count	t
1269477	ALEsKOs01_RNASequencing_0_evo04_0_11_evo04gnd	ALEsKOs01	140715_0_OxicEvo04gndEcoliGlcM9_Broth-1	gene1116	-	-	gene1116	fhuE	-	gi|556503834|ref|NC_000913.3|:1159361-1161551		1613.36	count	t
1269478	ALEsKOs01_RNASequencing_0_evo04_0_11_evo04gnd	ALEsKOs01	140715_0_OxicEvo04gndEcoliGlcM9_Broth-2	gene1116	-	-	gene1116	fhuE	-	gi|556503834|ref|NC_000913.3|:1159361-1161551		865.758	count	t
1269479	ALEsKOs01_RNASequencing_0_evo04_0_11_evo04gnd	ALEsKOs01	140812_11_OxicEvo04gndEvo01EPEcoliGlcM9_Broth-1	gene1116	-	-	gene1116	fhuE	-	gi|556503834|ref|NC_000913.3|:1159361-1161551		69.3548	count	t
1269476	ALEsKOs01_RNASequencing_0_evo04_0_11_evo04gnd	ALEsKOs01	140818_0_OxicEvo04EcoliGlcM9_Broth-5	gene1116	-	-	gene1116	fhuE	-	gi|556503834|ref|NC_000913.3|:1159361-1161551		102.302	count	t
1269480	ALEsKOs01_RNASequencing_0_evo04_0_11_evo04gnd	ALEsKOs01	140812_11_OxicEvo04gndEvo02EPEcoliGlcM9_Broth-2	gene1116	-	-	gene1116	fhuE	-	gi|556503834|ref|NC_000913.3|:1159361-1161551		105.281	count	t
1269481	ALEsKOs01_RNASequencing_0_evo04_0_11_evo04gnd	ALEsKOs01	140812_11_OxicEvo04gndEvo01EPEcoliGlcM9_Broth-2	gene1116	-	-	gene1116	fhuE	-	gi|556503834|ref|NC_000913.3|:1159361-1161551		112.579	count	t
1269483	ALEsKOs01_RNASequencing_0_evo04_0_11_evo04gnd	ALEsKOs01	140812_11_OxicEvo04gndEvo02EPEcoliGlcM9_Broth-1	gene1116	-	-	gene1116	fhuE	-	gi|556503834|ref|NC_000913.3|:1159361-1161551		145.139	count	t
1269482	ALEsKOs01_RNASequencing_0_evo04_0_11_evo04gnd	ALEsKOs01	140814_11_OxicEvo04gndEvo03EPEcoliGlcM9_Broth-1	gene1116	-	-	gene1116	fhuE	-	gi|556503834|ref|NC_000913.3|:1159361-1161551		165.4	count	t
1269487	ALEsKOs01_RNASequencing_0_evo04_0_11_evo04gnd	ALEsKOs01	140715_0_OxicEvo04gndEcoliGlcM9_Broth-1	gene1117	-	-	gene1117	hinT	-	gi|556503834|ref|NC_000913.3|:1161884-1162244		892.791	count	t
1269486	ALEsKOs01_RNASequencing_0_evo04_0_11_evo04gnd	ALEsKOs01	140818_0_OxicEvo04EcoliGlcM9_Broth-5	gene1117	-	-	gene1117	hinT	-	gi|556503834|ref|NC_000913.3|:1161884-1162244		624.97	count	t
1269488	ALEsKOs01_RNASequencing_0_evo04_0_11_evo04gnd	ALEsKOs01	140715_0_OxicEvo04gndEcoliGlcM9_Broth-2	gene1117	-	-	gene1117	hinT	-	gi|556503834|ref|NC_000913.3|:1161884-1162244		920.365	count	t
1269489	ALEsKOs01_RNASequencing_0_evo04_0_11_evo04gnd	ALEsKOs01	140812_11_OxicEvo04gndEvo01EPEcoliGlcM9_Broth-1	gene1117	-	-	gene1117	hinT	-	gi|556503834|ref|NC_000913.3|:1161884-1162244		692.464	count	t
1269490	ALEsKOs01_RNASequencing_0_evo04_0_11_evo04gnd	ALEsKOs01	140812_11_OxicEvo04gndEvo02EPEcoliGlcM9_Broth-2	gene1117	-	-	gene1117	hinT	-	gi|556503834|ref|NC_000913.3|:1161884-1162244		646.278	count	t
1269491	ALEsKOs01_RNASequencing_0_evo04_0_11_evo04gnd	ALEsKOs01	140812_11_OxicEvo04gndEvo01EPEcoliGlcM9_Broth-2	gene1117	-	-	gene1117	hinT	-	gi|556503834|ref|NC_000913.3|:1161884-1162244		687.986	count	t
1269493	ALEsKOs01_RNASequencing_0_evo04_0_11_evo04gnd	ALEsKOs01	140812_11_OxicEvo04gndEvo02EPEcoliGlcM9_Broth-1	gene1117	-	-	gene1117	hinT	-	gi|556503834|ref|NC_000913.3|:1161884-1162244		671.524	count	t
1269492	ALEsKOs01_RNASequencing_0_evo04_0_11_evo04gnd	ALEsKOs01	140814_11_OxicEvo04gndEvo03EPEcoliGlcM9_Broth-1	gene1117	-	-	gene1117	hinT	-	gi|556503834|ref|NC_000913.3|:1161884-1162244		764.416	count	t
1269502	ALEsKOs01_RNASequencing_0_evo04_0_11_evo04gnd	ALEsKOs01	140814_11_OxicEvo04gndEvo03EPEcoliGlcM9_Broth-1	gene1118	-	-	gene1118	ycfL	-	gi|556503834|ref|NC_000913.3|:1162246-1162624		641.931	count	t
1269497	ALEsKOs01_RNASequencing_0_evo04_0_11_evo04gnd	ALEsKOs01	140715_0_OxicEvo04gndEcoliGlcM9_Broth-1	gene1118	-	-	gene1118	ycfL	-	gi|556503834|ref|NC_000913.3|:1162246-1162624		748.848	count	t
1269498	ALEsKOs01_RNASequencing_0_evo04_0_11_evo04gnd	ALEsKOs01	140715_0_OxicEvo04gndEcoliGlcM9_Broth-2	gene1118	-	-	gene1118	ycfL	-	gi|556503834|ref|NC_000913.3|:1162246-1162624		801.224	count	t
1269499	ALEsKOs01_RNASequencing_0_evo04_0_11_evo04gnd	ALEsKOs01	140812_11_OxicEvo04gndEvo01EPEcoliGlcM9_Broth-1	gene1118	-	-	gene1118	ycfL	-	gi|556503834|ref|NC_000913.3|:1162246-1162624		536.416	count	t
1269500	ALEsKOs01_RNASequencing_0_evo04_0_11_evo04gnd	ALEsKOs01	140812_11_OxicEvo04gndEvo02EPEcoliGlcM9_Broth-2	gene1118	-	-	gene1118	ycfL	-	gi|556503834|ref|NC_000913.3|:1162246-1162624		525.361	count	t
1269501	ALEsKOs01_RNASequencing_0_evo04_0_11_evo04gnd	ALEsKOs01	140812_11_OxicEvo04gndEvo01EPEcoliGlcM9_Broth-2	gene1118	-	-	gene1118	ycfL	-	gi|556503834|ref|NC_000913.3|:1162246-1162624		624.399	count	t
1269503	ALEsKOs01_RNASequencing_0_evo04_0_11_evo04gnd	ALEsKOs01	140812_11_OxicEvo04gndEvo02EPEcoliGlcM9_Broth-1	gene1118	-	-	gene1118	ycfL	-	gi|556503834|ref|NC_000913.3|:1162246-1162624		546.827	count	t
1269504	ALEsKOs01_RNASequencing_0_evo04_0_11_evo04gnd	ALEsKOs01	140813_11_OxicEvo04gndEvo03EPEcoliGlcM9_Broth-2	gene1118	-	-	gene1118	ycfL	-	gi|556503834|ref|NC_000913.3|:1162246-1162624		631.523	count	t
1269507	ALEsKOs01_RNASequencing_0_evo04_0_11_evo04gnd	ALEsKOs01	140715_0_OxicEvo04gndEcoliGlcM9_Broth-1	gene1119	-	-	gene1119	lpoB	-	gi|556503834|ref|NC_000913.3|:1162637-1164084		1166.11	count	t
1269508	ALEsKOs01_RNASequencing_0_evo04_0_11_evo04gnd	ALEsKOs01	140715_0_OxicEvo04gndEcoliGlcM9_Broth-2	gene1119	-	-	gene1119	lpoB	-	gi|556503834|ref|NC_000913.3|:1162637-1164084		1409.84	count	t
1269509	ALEsKOs01_RNASequencing_0_evo04_0_11_evo04gnd	ALEsKOs01	140812_11_OxicEvo04gndEvo01EPEcoliGlcM9_Broth-1	gene1119	-	-	gene1119	lpoB	-	gi|556503834|ref|NC_000913.3|:1162637-1164084		740.145	count	t
1269510	ALEsKOs01_RNASequencing_0_evo04_0_11_evo04gnd	ALEsKOs01	140812_11_OxicEvo04gndEvo02EPEcoliGlcM9_Broth-2	gene1119	-	-	gene1119	lpoB	-	gi|556503834|ref|NC_000913.3|:1162637-1164084		697.355	count	t
1269511	ALEsKOs01_RNASequencing_0_evo04_0_11_evo04gnd	ALEsKOs01	140812_11_OxicEvo04gndEvo01EPEcoliGlcM9_Broth-2	gene1119	-	-	gene1119	lpoB	-	gi|556503834|ref|NC_000913.3|:1162637-1164084		810.989	count	t
1269506	ALEsKOs01_RNASequencing_0_evo04_0_11_evo04gnd	ALEsKOs01	140818_0_OxicEvo04EcoliGlcM9_Broth-5	gene1119	-	-	gene1119	lpoB	-	gi|556503834|ref|NC_000913.3|:1162637-1164084		761.682	count	t
1269513	ALEsKOs01_RNASequencing_0_evo04_0_11_evo04gnd	ALEsKOs01	140812_11_OxicEvo04gndEvo02EPEcoliGlcM9_Broth-1	gene1119	-	-	gene1119	lpoB	-	gi|556503834|ref|NC_000913.3|:1162637-1164084		808.486	count	t
1269512	ALEsKOs01_RNASequencing_0_evo04_0_11_evo04gnd	ALEsKOs01	140814_11_OxicEvo04gndEvo03EPEcoliGlcM9_Broth-1	gene1119	-	-	gene1119	lpoB	-	gi|556503834|ref|NC_000913.3|:1162637-1164084		972.731	count	t
1269517	ALEsKOs01_RNASequencing_0_evo04_0_11_evo04gnd	ALEsKOs01	140715_0_OxicEvo04gndEcoliGlcM9_Broth-1	gene112	-	-	gene112	aceF	-	gi|556503834|ref|NC_000913.3|:125694-127587		24900.5	count	t
1269518	ALEsKOs01_RNASequencing_0_evo04_0_11_evo04gnd	ALEsKOs01	140715_0_OxicEvo04gndEcoliGlcM9_Broth-2	gene112	-	-	gene112	aceF	-	gi|556503834|ref|NC_000913.3|:125694-127587		11519.9	count	t
1269519	ALEsKOs01_RNASequencing_0_evo04_0_11_evo04gnd	ALEsKOs01	140812_11_OxicEvo04gndEvo01EPEcoliGlcM9_Broth-1	gene112	-	-	gene112	aceF	-	gi|556503834|ref|NC_000913.3|:125694-127587		29120.3	count	t
1269516	ALEsKOs01_RNASequencing_0_evo04_0_11_evo04gnd	ALEsKOs01	140818_0_OxicEvo04EcoliGlcM9_Broth-5	gene112	-	-	gene112	aceF	-	gi|556503834|ref|NC_000913.3|:125694-127587		20193.4	count	t
1269520	ALEsKOs01_RNASequencing_0_evo04_0_11_evo04gnd	ALEsKOs01	140812_11_OxicEvo04gndEvo02EPEcoliGlcM9_Broth-2	gene112	-	-	gene112	aceF	-	gi|556503834|ref|NC_000913.3|:125694-127587		28238.2	count	t
1269521	ALEsKOs01_RNASequencing_0_evo04_0_11_evo04gnd	ALEsKOs01	140812_11_OxicEvo04gndEvo01EPEcoliGlcM9_Broth-2	gene112	-	-	gene112	aceF	-	gi|556503834|ref|NC_000913.3|:125694-127587		27082.7	count	t
1269523	ALEsKOs01_RNASequencing_0_evo04_0_11_evo04gnd	ALEsKOs01	140812_11_OxicEvo04gndEvo02EPEcoliGlcM9_Broth-1	gene112	-	-	gene112	aceF	-	gi|556503834|ref|NC_000913.3|:125694-127587		28746.7	count	t
1269522	ALEsKOs01_RNASequencing_0_evo04_0_11_evo04gnd	ALEsKOs01	140814_11_OxicEvo04gndEvo03EPEcoliGlcM9_Broth-1	gene112	-	-	gene112	aceF	-	gi|556503834|ref|NC_000913.3|:125694-127587		26113.5	count	t
1269527	ALEsKOs01_RNASequencing_0_evo04_0_11_evo04gnd	ALEsKOs01	140715_0_OxicEvo04gndEcoliGlcM9_Broth-1	gene1120	-	-	gene1120	thiK	-	gi|556503834|ref|NC_000913.3|:1162637-1164084		394.987	count	t
1269526	ALEsKOs01_RNASequencing_0_evo04_0_11_evo04gnd	ALEsKOs01	140818_0_OxicEvo04EcoliGlcM9_Broth-5	gene1120	-	-	gene1120	thiK	-	gi|556503834|ref|NC_000913.3|:1162637-1164084		261.334	count	t
1269528	ALEsKOs01_RNASequencing_0_evo04_0_11_evo04gnd	ALEsKOs01	140715_0_OxicEvo04gndEcoliGlcM9_Broth-2	gene1120	-	-	gene1120	thiK	-	gi|556503834|ref|NC_000913.3|:1162637-1164084		434.865	count	t
1269529	ALEsKOs01_RNASequencing_0_evo04_0_11_evo04gnd	ALEsKOs01	140812_11_OxicEvo04gndEvo01EPEcoliGlcM9_Broth-1	gene1120	-	-	gene1120	thiK	-	gi|556503834|ref|NC_000913.3|:1162637-1164084		333.77	count	t
1269530	ALEsKOs01_RNASequencing_0_evo04_0_11_evo04gnd	ALEsKOs01	140812_11_OxicEvo04gndEvo02EPEcoliGlcM9_Broth-2	gene1120	-	-	gene1120	thiK	-	gi|556503834|ref|NC_000913.3|:1162637-1164084		312.715	count	t
1269531	ALEsKOs01_RNASequencing_0_evo04_0_11_evo04gnd	ALEsKOs01	140812_11_OxicEvo04gndEvo01EPEcoliGlcM9_Broth-2	gene1120	-	-	gene1120	thiK	-	gi|556503834|ref|NC_000913.3|:1162637-1164084		281.449	count	t
1269533	ALEsKOs01_RNASequencing_0_evo04_0_11_evo04gnd	ALEsKOs01	140812_11_OxicEvo04gndEvo02EPEcoliGlcM9_Broth-1	gene1120	-	-	gene1120	thiK	-	gi|556503834|ref|NC_000913.3|:1162637-1164084		319.919	count	t
1269532	ALEsKOs01_RNASequencing_0_evo04_0_11_evo04gnd	ALEsKOs01	140814_11_OxicEvo04gndEvo03EPEcoliGlcM9_Broth-1	gene1120	-	-	gene1120	thiK	-	gi|556503834|ref|NC_000913.3|:1162637-1164084		376.397	count	t
1269542	ALEsKOs01_RNASequencing_0_evo04_0_11_evo04gnd	ALEsKOs01	140814_11_OxicEvo04gndEvo03EPEcoliGlcM9_Broth-1	gene1121	-	-	gene1121	nagZ	-	gi|556503834|ref|NC_000913.3|:1164094-1165120		540.903	count	t
1269537	ALEsKOs01_RNASequencing_0_evo04_0_11_evo04gnd	ALEsKOs01	140715_0_OxicEvo04gndEcoliGlcM9_Broth-1	gene1121	-	-	gene1121	nagZ	-	gi|556503834|ref|NC_000913.3|:1164094-1165120		434.4	count	t
1269538	ALEsKOs01_RNASequencing_0_evo04_0_11_evo04gnd	ALEsKOs01	140715_0_OxicEvo04gndEcoliGlcM9_Broth-2	gene1121	-	-	gene1121	nagZ	-	gi|556503834|ref|NC_000913.3|:1164094-1165120		523.228	count	t
1269539	ALEsKOs01_RNASequencing_0_evo04_0_11_evo04gnd	ALEsKOs01	140812_11_OxicEvo04gndEvo01EPEcoliGlcM9_Broth-1	gene1121	-	-	gene1121	nagZ	-	gi|556503834|ref|NC_000913.3|:1164094-1165120		566.758	count	t
1269540	ALEsKOs01_RNASequencing_0_evo04_0_11_evo04gnd	ALEsKOs01	140812_11_OxicEvo04gndEvo02EPEcoliGlcM9_Broth-2	gene1121	-	-	gene1121	nagZ	-	gi|556503834|ref|NC_000913.3|:1164094-1165120		488.878	count	t
1269541	ALEsKOs01_RNASequencing_0_evo04_0_11_evo04gnd	ALEsKOs01	140812_11_OxicEvo04gndEvo01EPEcoliGlcM9_Broth-2	gene1121	-	-	gene1121	nagZ	-	gi|556503834|ref|NC_000913.3|:1164094-1165120		531.625	count	t
1269543	ALEsKOs01_RNASequencing_0_evo04_0_11_evo04gnd	ALEsKOs01	140812_11_OxicEvo04gndEvo02EPEcoliGlcM9_Broth-1	gene1121	-	-	gene1121	nagZ	-	gi|556503834|ref|NC_000913.3|:1164094-1165120		534.561	count	t
1269544	ALEsKOs01_RNASequencing_0_evo04_0_11_evo04gnd	ALEsKOs01	140813_11_OxicEvo04gndEvo03EPEcoliGlcM9_Broth-2	gene1121	-	-	gene1121	nagZ	-	gi|556503834|ref|NC_000913.3|:1164094-1165120		497.592	count	t
1269547	ALEsKOs01_RNASequencing_0_evo04_0_11_evo04gnd	ALEsKOs01	140715_0_OxicEvo04gndEcoliGlcM9_Broth-1	gene1122	-	-	gene1122	ycfP	-	gi|556503834|ref|NC_000913.3|:1165142-1165685		1301.49	count	t
1269548	ALEsKOs01_RNASequencing_0_evo04_0_11_evo04gnd	ALEsKOs01	140715_0_OxicEvo04gndEcoliGlcM9_Broth-2	gene1122	-	-	gene1122	ycfP	-	gi|556503834|ref|NC_000913.3|:1165142-1165685		1298.64	count	t
1269549	ALEsKOs01_RNASequencing_0_evo04_0_11_evo04gnd	ALEsKOs01	140812_11_OxicEvo04gndEvo01EPEcoliGlcM9_Broth-1	gene1122	-	-	gene1122	ycfP	-	gi|556503834|ref|NC_000913.3|:1165142-1165685		619.858	count	t
1269550	ALEsKOs01_RNASequencing_0_evo04_0_11_evo04gnd	ALEsKOs01	140812_11_OxicEvo04gndEvo02EPEcoliGlcM9_Broth-2	gene1122	-	-	gene1122	ycfP	-	gi|556503834|ref|NC_000913.3|:1165142-1165685		619.176	count	t
1269551	ALEsKOs01_RNASequencing_0_evo04_0_11_evo04gnd	ALEsKOs01	140812_11_OxicEvo04gndEvo01EPEcoliGlcM9_Broth-2	gene1122	-	-	gene1122	ycfP	-	gi|556503834|ref|NC_000913.3|:1165142-1165685		687.986	count	t
1269546	ALEsKOs01_RNASequencing_0_evo04_0_11_evo04gnd	ALEsKOs01	140818_0_OxicEvo04EcoliGlcM9_Broth-5	gene1122	-	-	gene1122	ycfP	-	gi|556503834|ref|NC_000913.3|:1165142-1165685		630.55	count	t
1269553	ALEsKOs01_RNASequencing_0_evo04_0_11_evo04gnd	ALEsKOs01	140812_11_OxicEvo04gndEvo02EPEcoliGlcM9_Broth-1	gene1122	-	-	gene1122	ycfP	-	gi|556503834|ref|NC_000913.3|:1165142-1165685		696.054	count	t
1269552	ALEsKOs01_RNASequencing_0_evo04_0_11_evo04gnd	ALEsKOs01	140814_11_OxicEvo04gndEvo03EPEcoliGlcM9_Broth-1	gene1122	-	-	gene1122	ycfP	-	gi|556503834|ref|NC_000913.3|:1165142-1165685		623.156	count	t
1269557	ALEsKOs01_RNASequencing_0_evo04_0_11_evo04gnd	ALEsKOs01	140715_0_OxicEvo04gndEcoliGlcM9_Broth-1	gene1123	-	-	gene1123	ndh	-	gi|556503834|ref|NC_000913.3|:1166084-1167389		1300.63	count	t
1269558	ALEsKOs01_RNASequencing_0_evo04_0_11_evo04gnd	ALEsKOs01	140715_0_OxicEvo04gndEcoliGlcM9_Broth-2	gene1123	-	-	gene1123	ndh	-	gi|556503834|ref|NC_000913.3|:1166084-1167389		933.272	count	t
1269559	ALEsKOs01_RNASequencing_0_evo04_0_11_evo04gnd	ALEsKOs01	140812_11_OxicEvo04gndEvo01EPEcoliGlcM9_Broth-1	gene1123	-	-	gene1123	ndh	-	gi|556503834|ref|NC_000913.3|:1166084-1167389		2675.58	count	t
1269556	ALEsKOs01_RNASequencing_0_evo04_0_11_evo04gnd	ALEsKOs01	140818_0_OxicEvo04EcoliGlcM9_Broth-5	gene1123	-	-	gene1123	ndh	-	gi|556503834|ref|NC_000913.3|:1166084-1167389		2051.61	count	t
1269560	ALEsKOs01_RNASequencing_0_evo04_0_11_evo04gnd	ALEsKOs01	140812_11_OxicEvo04gndEvo02EPEcoliGlcM9_Broth-2	gene1123	-	-	gene1123	ndh	-	gi|556503834|ref|NC_000913.3|:1166084-1167389		2366.21	count	t
1269561	ALEsKOs01_RNASequencing_0_evo04_0_11_evo04gnd	ALEsKOs01	140812_11_OxicEvo04gndEvo01EPEcoliGlcM9_Broth-2	gene1123	-	-	gene1123	ndh	-	gi|556503834|ref|NC_000913.3|:1166084-1167389		2542.42	count	t
1269563	ALEsKOs01_RNASequencing_0_evo04_0_11_evo04gnd	ALEsKOs01	140812_11_OxicEvo04gndEvo02EPEcoliGlcM9_Broth-1	gene1123	-	-	gene1123	ndh	-	gi|556503834|ref|NC_000913.3|:1166084-1167389		2233.3	count	t
1269562	ALEsKOs01_RNASequencing_0_evo04_0_11_evo04gnd	ALEsKOs01	140814_11_OxicEvo04gndEvo03EPEcoliGlcM9_Broth-1	gene1123	-	-	gene1123	ndh	-	gi|556503834|ref|NC_000913.3|:1166084-1167389		2315.6	count	t
1269567	ALEsKOs01_RNASequencing_0_evo04_0_11_evo04gnd	ALEsKOs01	140715_0_OxicEvo04gndEcoliGlcM9_Broth-1	gene1124	-	-	gene1124	ycfJ	-	gi|556503834|ref|NC_000913.3|:1167598-1168138		52.2651	count	t
1269566	ALEsKOs01_RNASequencing_0_evo04_0_11_evo04gnd	ALEsKOs01	140818_0_OxicEvo04EcoliGlcM9_Broth-5	gene1124	-	-	gene1124	ycfJ	-	gi|556503834|ref|NC_000913.3|:1167598-1168138		285.514	count	t
1269568	ALEsKOs01_RNASequencing_0_evo04_0_11_evo04gnd	ALEsKOs01	140715_0_OxicEvo04gndEcoliGlcM9_Broth-2	gene1124	-	-	gene1124	ycfJ	-	gi|556503834|ref|NC_000913.3|:1167598-1168138		200.554	count	t
1269569	ALEsKOs01_RNASequencing_0_evo04_0_11_evo04gnd	ALEsKOs01	140812_11_OxicEvo04gndEvo01EPEcoliGlcM9_Broth-1	gene1124	-	-	gene1124	ycfJ	-	gi|556503834|ref|NC_000913.3|:1167598-1168138		605.77	count	t
1269570	ALEsKOs01_RNASequencing_0_evo04_0_11_evo04gnd	ALEsKOs01	140812_11_OxicEvo04gndEvo02EPEcoliGlcM9_Broth-2	gene1124	-	-	gene1124	ycfJ	-	gi|556503834|ref|NC_000913.3|:1167598-1168138		549.336	count	t
1269571	ALEsKOs01_RNASequencing_0_evo04_0_11_evo04gnd	ALEsKOs01	140812_11_OxicEvo04gndEvo01EPEcoliGlcM9_Broth-2	gene1124	-	-	gene1124	ycfJ	-	gi|556503834|ref|NC_000913.3|:1167598-1168138		740.106	count	t
1269573	ALEsKOs01_RNASequencing_0_evo04_0_11_evo04gnd	ALEsKOs01	140812_11_OxicEvo04gndEvo02EPEcoliGlcM9_Broth-1	gene1124	-	-	gene1124	ycfJ	-	gi|556503834|ref|NC_000913.3|:1167598-1168138		592.821	count	t
1269572	ALEsKOs01_RNASequencing_0_evo04_0_11_evo04gnd	ALEsKOs01	140814_11_OxicEvo04gndEvo03EPEcoliGlcM9_Broth-1	gene1124	-	-	gene1124	ycfJ	-	gi|556503834|ref|NC_000913.3|:1167598-1168138		1080.02	count	t
1269582	ALEsKOs01_RNASequencing_0_evo04_0_11_evo04gnd	ALEsKOs01	140814_11_OxicEvo04gndEvo03EPEcoliGlcM9_Broth-1	gene1125	-	-	gene1125	ycfQ	-	gi|556503834|ref|NC_000913.3|:1168199-1168832		290.568	count	t
1269577	ALEsKOs01_RNASequencing_0_evo04_0_11_evo04gnd	ALEsKOs01	140715_0_OxicEvo04gndEcoliGlcM9_Broth-1	gene1125	-	-	gene1125	ycfQ	-	gi|556503834|ref|NC_000913.3|:1168199-1168832		181.643	count	t
1269578	ALEsKOs01_RNASequencing_0_evo04_0_11_evo04gnd	ALEsKOs01	140715_0_OxicEvo04gndEcoliGlcM9_Broth-2	gene1125	-	-	gene1125	ycfQ	-	gi|556503834|ref|NC_000913.3|:1168199-1168832		239.275	count	t
1269579	ALEsKOs01_RNASequencing_0_evo04_0_11_evo04gnd	ALEsKOs01	140812_11_OxicEvo04gndEvo01EPEcoliGlcM9_Broth-1	gene1125	-	-	gene1125	ycfQ	-	gi|556503834|ref|NC_000913.3|:1168199-1168832		272.001	count	t
1269580	ALEsKOs01_RNASequencing_0_evo04_0_11_evo04gnd	ALEsKOs01	140812_11_OxicEvo04gndEvo02EPEcoliGlcM9_Broth-2	gene1125	-	-	gene1125	ycfQ	-	gi|556503834|ref|NC_000913.3|:1168199-1168832		272.062	count	t
1269581	ALEsKOs01_RNASequencing_0_evo04_0_11_evo04gnd	ALEsKOs01	140812_11_OxicEvo04gndEvo01EPEcoliGlcM9_Broth-2	gene1125	-	-	gene1125	ycfQ	-	gi|556503834|ref|NC_000913.3|:1168199-1168832		237.668	count	t
1269583	ALEsKOs01_RNASequencing_0_evo04_0_11_evo04gnd	ALEsKOs01	140812_11_OxicEvo04gndEvo02EPEcoliGlcM9_Broth-1	gene1125	-	-	gene1125	ycfQ	-	gi|556503834|ref|NC_000913.3|:1168199-1168832		253.482	count	t
1269584	ALEsKOs01_RNASequencing_0_evo04_0_11_evo04gnd	ALEsKOs01	140813_11_OxicEvo04gndEvo03EPEcoliGlcM9_Broth-2	gene1125	-	-	gene1125	ycfQ	-	gi|556503834|ref|NC_000913.3|:1168199-1168832		269.723	count	t
1269587	ALEsKOs01_RNASequencing_0_evo04_0_11_evo04gnd	ALEsKOs01	140715_0_OxicEvo04gndEcoliGlcM9_Broth-1	gene1126	-	-	gene1126	bhsA	-	gi|556503834|ref|NC_000913.3|:1169072-1169330		43.6971	count	t
1269588	ALEsKOs01_RNASequencing_0_evo04_0_11_evo04gnd	ALEsKOs01	140715_0_OxicEvo04gndEcoliGlcM9_Broth-2	gene1126	-	-	gene1126	bhsA	-	gi|556503834|ref|NC_000913.3|:1169072-1169330		63.5419	count	t
1269589	ALEsKOs01_RNASequencing_0_evo04_0_11_evo04gnd	ALEsKOs01	140812_11_OxicEvo04gndEvo01EPEcoliGlcM9_Broth-1	gene1126	-	-	gene1126	bhsA	-	gi|556503834|ref|NC_000913.3|:1169072-1169330		69.3548	count	t
1269590	ALEsKOs01_RNASequencing_0_evo04_0_11_evo04gnd	ALEsKOs01	140812_11_OxicEvo04gndEvo02EPEcoliGlcM9_Broth-2	gene1126	-	-	gene1126	bhsA	-	gi|556503834|ref|NC_000913.3|:1169072-1169330		100.069	count	t
1269591	ALEsKOs01_RNASequencing_0_evo04_0_11_evo04gnd	ALEsKOs01	140812_11_OxicEvo04gndEvo01EPEcoliGlcM9_Broth-2	gene1126	-	-	gene1126	bhsA	-	gi|556503834|ref|NC_000913.3|:1169072-1169330		125.088	count	t
1269586	ALEsKOs01_RNASequencing_0_evo04_0_11_evo04gnd	ALEsKOs01	140818_0_OxicEvo04EcoliGlcM9_Broth-5	gene1126	-	-	gene1126	bhsA	-	gi|556503834|ref|NC_000913.3|:1169072-1169330		86.4913	count	t
1269593	ALEsKOs01_RNASequencing_0_evo04_0_11_evo04gnd	ALEsKOs01	140812_11_OxicEvo04gndEvo02EPEcoliGlcM9_Broth-1	gene1126	-	-	gene1126	bhsA	-	gi|556503834|ref|NC_000913.3|:1169072-1169330		129.807	count	t
1269592	ALEsKOs01_RNASequencing_0_evo04_0_11_evo04gnd	ALEsKOs01	140814_11_OxicEvo04gndEvo03EPEcoliGlcM9_Broth-1	gene1126	-	-	gene1126	bhsA	-	gi|556503834|ref|NC_000913.3|:1169072-1169330		160.036	count	t
1269597	ALEsKOs01_RNASequencing_0_evo04_0_11_evo04gnd	ALEsKOs01	140715_0_OxicEvo04gndEcoliGlcM9_Broth-1	gene1127	-	-	gene1127	ldtC	-	gi|556503834|ref|NC_000913.3|:1169411-1170374		65.1172	count	t
1269598	ALEsKOs01_RNASequencing_0_evo04_0_11_evo04gnd	ALEsKOs01	140715_0_OxicEvo04gndEcoliGlcM9_Broth-2	gene1127	-	-	gene1127	ldtC	-	gi|556503834|ref|NC_000913.3|:1169411-1170374		54.6063	count	t
1269599	ALEsKOs01_RNASequencing_0_evo04_0_11_evo04gnd	ALEsKOs01	140812_11_OxicEvo04gndEvo01EPEcoliGlcM9_Broth-1	gene1127	-	-	gene1127	ldtC	-	gi|556503834|ref|NC_000913.3|:1169411-1170374		87.7771	count	t
1269596	ALEsKOs01_RNASequencing_0_evo04_0_11_evo04gnd	ALEsKOs01	140818_0_OxicEvo04EcoliGlcM9_Broth-5	gene1127	-	-	gene1127	ldtC	-	gi|556503834|ref|NC_000913.3|:1169411-1170374		70.6811	count	t
1269600	ALEsKOs01_RNASequencing_0_evo04_0_11_evo04gnd	ALEsKOs01	140812_11_OxicEvo04gndEvo02EPEcoliGlcM9_Broth-2	gene1127	-	-	gene1127	ldtC	-	gi|556503834|ref|NC_000913.3|:1169411-1170374		102.154	count	t
1269601	ALEsKOs01_RNASequencing_0_evo04_0_11_evo04gnd	ALEsKOs01	140812_11_OxicEvo04gndEvo01EPEcoliGlcM9_Broth-2	gene1127	-	-	gene1127	ldtC	-	gi|556503834|ref|NC_000913.3|:1169411-1170374		84.4346	count	t
1269603	ALEsKOs01_RNASequencing_0_evo04_0_11_evo04gnd	ALEsKOs01	140812_11_OxicEvo04gndEvo02EPEcoliGlcM9_Broth-1	gene1127	-	-	gene1127	ldtC	-	gi|556503834|ref|NC_000913.3|:1169411-1170374		108.343	count	t
1269602	ALEsKOs01_RNASequencing_0_evo04_0_11_evo04gnd	ALEsKOs01	140814_11_OxicEvo04gndEvo03EPEcoliGlcM9_Broth-1	gene1127	-	-	gene1127	ldtC	-	gi|556503834|ref|NC_000913.3|:1169411-1170374		86.7233	count	t
1269607	ALEsKOs01_RNASequencing_0_evo04_0_11_evo04gnd	ALEsKOs01	140715_0_OxicEvo04gndEcoliGlcM9_Broth-1	gene1128	-	-	gene1128	mfd	-	gi|556503834|ref|NC_000913.3|:1170517-1173964		2066.61	count	t
1269606	ALEsKOs01_RNASequencing_0_evo04_0_11_evo04gnd	ALEsKOs01	140818_0_OxicEvo04EcoliGlcM9_Broth-5	gene1128	-	-	gene1128	mfd	-	gi|556503834|ref|NC_000913.3|:1170517-1173964		2112.99	count	t
1269608	ALEsKOs01_RNASequencing_0_evo04_0_11_evo04gnd	ALEsKOs01	140715_0_OxicEvo04gndEcoliGlcM9_Broth-2	gene1128	-	-	gene1128	mfd	-	gi|556503834|ref|NC_000913.3|:1170517-1173964		1757.33	count	t
1269609	ALEsKOs01_RNASequencing_0_evo04_0_11_evo04gnd	ALEsKOs01	140812_11_OxicEvo04gndEvo01EPEcoliGlcM9_Broth-1	gene1128	-	-	gene1128	mfd	-	gi|556503834|ref|NC_000913.3|:1170517-1173964		2141.33	count	t
1269610	ALEsKOs01_RNASequencing_0_evo04_0_11_evo04gnd	ALEsKOs01	140812_11_OxicEvo04gndEvo02EPEcoliGlcM9_Broth-2	gene1128	-	-	gene1128	mfd	-	gi|556503834|ref|NC_000913.3|:1170517-1173964		2121.25	count	t
1269611	ALEsKOs01_RNASequencing_0_evo04_0_11_evo04gnd	ALEsKOs01	140812_11_OxicEvo04gndEvo01EPEcoliGlcM9_Broth-2	gene1128	-	-	gene1128	mfd	-	gi|556503834|ref|NC_000913.3|:1170517-1173964		2278.69	count	t
1269613	ALEsKOs01_RNASequencing_0_evo04_0_11_evo04gnd	ALEsKOs01	140812_11_OxicEvo04gndEvo02EPEcoliGlcM9_Broth-1	gene1128	-	-	gene1128	mfd	-	gi|556503834|ref|NC_000913.3|:1170517-1173964		2229.21	count	t
1269612	ALEsKOs01_RNASequencing_0_evo04_0_11_evo04gnd	ALEsKOs01	140814_11_OxicEvo04gndEvo03EPEcoliGlcM9_Broth-1	gene1128	-	-	gene1128	mfd	-	gi|556503834|ref|NC_000913.3|:1170517-1173964		2373.71	count	t
1269622	ALEsKOs01_RNASequencing_0_evo04_0_11_evo04gnd	ALEsKOs01	140814_11_OxicEvo04gndEvo03EPEcoliGlcM9_Broth-1	gene1129	-	-	gene1129	ycfT	-	gi|556503834|ref|NC_000913.3|:1174091-1175165		20.5633	count	t
1269617	ALEsKOs01_RNASequencing_0_evo04_0_11_evo04gnd	ALEsKOs01	140715_0_OxicEvo04gndEcoliGlcM9_Broth-1	gene1129	-	-	gene1129	ycfT	-	gi|556503834|ref|NC_000913.3|:1174091-1175165		6.85444	count	t
1269618	ALEsKOs01_RNASequencing_0_evo04_0_11_evo04gnd	ALEsKOs01	140715_0_OxicEvo04gndEcoliGlcM9_Broth-2	gene1129	-	-	gene1129	ycfT	-	gi|556503834|ref|NC_000913.3|:1174091-1175165		11.9141	count	t
1269619	ALEsKOs01_RNASequencing_0_evo04_0_11_evo04gnd	ALEsKOs01	140812_11_OxicEvo04gndEvo01EPEcoliGlcM9_Broth-1	gene1129	-	-	gene1129	ycfT	-	gi|556503834|ref|NC_000913.3|:1174091-1175165		8.66934	count	t
1269620	ALEsKOs01_RNASequencing_0_evo04_0_11_evo04gnd	ALEsKOs01	140812_11_OxicEvo04gndEvo02EPEcoliGlcM9_Broth-2	gene1129	-	-	gene1129	ycfT	-	gi|556503834|ref|NC_000913.3|:1174091-1175165		14.5934	count	t
1269621	ALEsKOs01_RNASequencing_0_evo04_0_11_evo04gnd	ALEsKOs01	140812_11_OxicEvo04gndEvo01EPEcoliGlcM9_Broth-2	gene1129	-	-	gene1129	ycfT	-	gi|556503834|ref|NC_000913.3|:1174091-1175165		5.21201	count	t
1269623	ALEsKOs01_RNASequencing_0_evo04_0_11_evo04gnd	ALEsKOs01	140812_11_OxicEvo04gndEvo02EPEcoliGlcM9_Broth-1	gene1129	-	-	gene1129	ycfT	-	gi|556503834|ref|NC_000913.3|:1174091-1175165		8.17685	count	t
1269624	ALEsKOs01_RNASequencing_0_evo04_0_11_evo04gnd	ALEsKOs01	140813_11_OxicEvo04gndEvo03EPEcoliGlcM9_Broth-2	gene1129	-	-	gene1129	ycfT	-	gi|556503834|ref|NC_000913.3|:1174091-1175165		12.091	count	t
1269627	ALEsKOs01_RNASequencing_0_evo04_0_11_evo04gnd	ALEsKOs01	140715_0_OxicEvo04gndEcoliGlcM9_Broth-1	gene113	-	-	gene113	lpd	-	gi|556503834|ref|NC_000913.3|:127911-129336		13773.1	count	t
1269628	ALEsKOs01_RNASequencing_0_evo04_0_11_evo04gnd	ALEsKOs01	140715_0_OxicEvo04gndEcoliGlcM9_Broth-2	gene113	-	-	gene113	lpd	-	gi|556503834|ref|NC_000913.3|:127911-129336		7380.79	count	t
1269629	ALEsKOs01_RNASequencing_0_evo04_0_11_evo04gnd	ALEsKOs01	140812_11_OxicEvo04gndEvo01EPEcoliGlcM9_Broth-1	gene113	-	-	gene113	lpd	-	gi|556503834|ref|NC_000913.3|:127911-129336		23143.9	count	t
1269630	ALEsKOs01_RNASequencing_0_evo04_0_11_evo04gnd	ALEsKOs01	140812_11_OxicEvo04gndEvo02EPEcoliGlcM9_Broth-2	gene113	-	-	gene113	lpd	-	gi|556503834|ref|NC_000913.3|:127911-129336		21751.4	count	t
1269631	ALEsKOs01_RNASequencing_0_evo04_0_11_evo04gnd	ALEsKOs01	140812_11_OxicEvo04gndEvo01EPEcoliGlcM9_Broth-2	gene113	-	-	gene113	lpd	-	gi|556503834|ref|NC_000913.3|:127911-129336		21655.9	count	t
1269626	ALEsKOs01_RNASequencing_0_evo04_0_11_evo04gnd	ALEsKOs01	140818_0_OxicEvo04EcoliGlcM9_Broth-5	gene113	-	-	gene113	lpd	-	gi|556503834|ref|NC_000913.3|:127911-129336		17466.6	count	t
1269633	ALEsKOs01_RNASequencing_0_evo04_0_11_evo04gnd	ALEsKOs01	140812_11_OxicEvo04gndEvo02EPEcoliGlcM9_Broth-1	gene113	-	-	gene113	lpd	-	gi|556503834|ref|NC_000913.3|:127911-129336		21316	count	t
1269632	ALEsKOs01_RNASequencing_0_evo04_0_11_evo04gnd	ALEsKOs01	140814_11_OxicEvo04gndEvo03EPEcoliGlcM9_Broth-1	gene113	-	-	gene113	lpd	-	gi|556503834|ref|NC_000913.3|:127911-129336		21465.4	count	t
1269637	ALEsKOs01_RNASequencing_0_evo04_0_11_evo04gnd	ALEsKOs01	140715_0_OxicEvo04gndEcoliGlcM9_Broth-1	gene1130	-	-	gene1130	lolC	-	gi|556503834|ref|NC_000913.3|:1175426-1178564		575.773	count	t
1269638	ALEsKOs01_RNASequencing_0_evo04_0_11_evo04gnd	ALEsKOs01	140715_0_OxicEvo04gndEcoliGlcM9_Broth-2	gene1130	-	-	gene1130	lolC	-	gi|556503834|ref|NC_000913.3|:1175426-1178564		538.121	count	t
1269639	ALEsKOs01_RNASequencing_0_evo04_0_11_evo04gnd	ALEsKOs01	140812_11_OxicEvo04gndEvo01EPEcoliGlcM9_Broth-1	gene1130	-	-	gene1130	lolC	-	gi|556503834|ref|NC_000913.3|:1175426-1178564		791.078	count	t
1269636	ALEsKOs01_RNASequencing_0_evo04_0_11_evo04gnd	ALEsKOs01	140818_0_OxicEvo04EcoliGlcM9_Broth-5	gene1130	-	-	gene1130	lolC	-	gi|556503834|ref|NC_000913.3|:1175426-1178564		685.42	count	t
1269640	ALEsKOs01_RNASequencing_0_evo04_0_11_evo04gnd	ALEsKOs01	140812_11_OxicEvo04gndEvo02EPEcoliGlcM9_Broth-2	gene1130	-	-	gene1130	lolC	-	gi|556503834|ref|NC_000913.3|:1175426-1178564		753.643	count	t
1269641	ALEsKOs01_RNASequencing_0_evo04_0_11_evo04gnd	ALEsKOs01	140812_11_OxicEvo04gndEvo01EPEcoliGlcM9_Broth-2	gene1130	-	-	gene1130	lolC	-	gi|556503834|ref|NC_000913.3|:1175426-1178564		830.795	count	t
1269643	ALEsKOs01_RNASequencing_0_evo04_0_11_evo04gnd	ALEsKOs01	140812_11_OxicEvo04gndEvo02EPEcoliGlcM9_Broth-1	gene1130	-	-	gene1130	lolC	-	gi|556503834|ref|NC_000913.3|:1175426-1178564		758.403	count	t
1269642	ALEsKOs01_RNASequencing_0_evo04_0_11_evo04gnd	ALEsKOs01	140814_11_OxicEvo04gndEvo03EPEcoliGlcM9_Broth-1	gene1130	-	-	gene1130	lolC	-	gi|556503834|ref|NC_000913.3|:1175426-1178564		793.026	count	t
1269647	ALEsKOs01_RNASequencing_0_evo04_0_11_evo04gnd	ALEsKOs01	140715_0_OxicEvo04gndEcoliGlcM9_Broth-1	gene1131	-	-	gene1131	lolD	-	gi|556503834|ref|NC_000913.3|:1175426-1178564		434.4	count	t
1269646	ALEsKOs01_RNASequencing_0_evo04_0_11_evo04gnd	ALEsKOs01	140818_0_OxicEvo04EcoliGlcM9_Broth-5	gene1131	-	-	gene1131	lolD	-	gi|556503834|ref|NC_000913.3|:1175426-1178564		461.287	count	t
1269648	ALEsKOs01_RNASequencing_0_evo04_0_11_evo04gnd	ALEsKOs01	140715_0_OxicEvo04gndEcoliGlcM9_Broth-2	gene1131	-	-	gene1131	lolD	-	gi|556503834|ref|NC_000913.3|:1175426-1178564		437.843	count	t
1269649	ALEsKOs01_RNASequencing_0_evo04_0_11_evo04gnd	ALEsKOs01	140812_11_OxicEvo04gndEvo01EPEcoliGlcM9_Broth-1	gene1131	-	-	gene1131	lolD	-	gi|556503834|ref|NC_000913.3|:1175426-1178564		515.826	count	t
1269650	ALEsKOs01_RNASequencing_0_evo04_0_11_evo04gnd	ALEsKOs01	140812_11_OxicEvo04gndEvo02EPEcoliGlcM9_Broth-2	gene1131	-	-	gene1131	lolD	-	gi|556503834|ref|NC_000913.3|:1175426-1178564		522.234	count	t
1269651	ALEsKOs01_RNASequencing_0_evo04_0_11_evo04gnd	ALEsKOs01	140812_11_OxicEvo04gndEvo01EPEcoliGlcM9_Broth-2	gene1131	-	-	gene1131	lolD	-	gi|556503834|ref|NC_000913.3|:1175426-1178564		549.346	count	t
1269653	ALEsKOs01_RNASequencing_0_evo04_0_11_evo04gnd	ALEsKOs01	140812_11_OxicEvo04gndEvo02EPEcoliGlcM9_Broth-1	gene1131	-	-	gene1131	lolD	-	gi|556503834|ref|NC_000913.3|:1175426-1178564		499.81	count	t
1269652	ALEsKOs01_RNASequencing_0_evo04_0_11_evo04gnd	ALEsKOs01	140814_11_OxicEvo04gndEvo03EPEcoliGlcM9_Broth-1	gene1131	-	-	gene1131	lolD	-	gi|556503834|ref|NC_000913.3|:1175426-1178564		550.737	count	t
1269662	ALEsKOs01_RNASequencing_0_evo04_0_11_evo04gnd	ALEsKOs01	140814_11_OxicEvo04gndEvo03EPEcoliGlcM9_Broth-1	gene1132	-	-	gene1132	lolE	-	gi|556503834|ref|NC_000913.3|:1175426-1178564		820.742	count	t
1269657	ALEsKOs01_RNASequencing_0_evo04_0_11_evo04gnd	ALEsKOs01	140715_0_OxicEvo04gndEcoliGlcM9_Broth-1	gene1132	-	-	gene1132	lolE	-	gi|556503834|ref|NC_000913.3|:1175426-1178564		723.144	count	t
1269658	ALEsKOs01_RNASequencing_0_evo04_0_11_evo04gnd	ALEsKOs01	140715_0_OxicEvo04gndEcoliGlcM9_Broth-2	gene1132	-	-	gene1132	lolE	-	gi|556503834|ref|NC_000913.3|:1175426-1178564		643.362	count	t
1269659	ALEsKOs01_RNASequencing_0_evo04_0_11_evo04gnd	ALEsKOs01	140812_11_OxicEvo04gndEvo01EPEcoliGlcM9_Broth-1	gene1132	-	-	gene1132	lolE	-	gi|556503834|ref|NC_000913.3|:1175426-1178564		819.253	count	t
1269660	ALEsKOs01_RNASequencing_0_evo04_0_11_evo04gnd	ALEsKOs01	140812_11_OxicEvo04gndEvo02EPEcoliGlcM9_Broth-2	gene1132	-	-	gene1132	lolE	-	gi|556503834|ref|NC_000913.3|:1175426-1178564		729.669	count	t
1269661	ALEsKOs01_RNASequencing_0_evo04_0_11_evo04gnd	ALEsKOs01	140812_11_OxicEvo04gndEvo01EPEcoliGlcM9_Broth-2	gene1132	-	-	gene1132	lolE	-	gi|556503834|ref|NC_000913.3|:1175426-1178564		818.286	count	t
1269663	ALEsKOs01_RNASequencing_0_evo04_0_11_evo04gnd	ALEsKOs01	140812_11_OxicEvo04gndEvo02EPEcoliGlcM9_Broth-1	gene1132	-	-	gene1132	lolE	-	gi|556503834|ref|NC_000913.3|:1175426-1178564		788.044	count	t
1269664	ALEsKOs01_RNASequencing_0_evo04_0_11_evo04gnd	ALEsKOs01	140813_11_OxicEvo04gndEvo03EPEcoliGlcM9_Broth-2	gene1132	-	-	gene1132	lolE	-	gi|556503834|ref|NC_000913.3|:1175426-1178564		848.231	count	t
1269667	ALEsKOs01_RNASequencing_0_evo04_0_11_evo04gnd	ALEsKOs01	140715_0_OxicEvo04gndEcoliGlcM9_Broth-1	gene1133	-	-	gene1133	nagK	-	gi|556503834|ref|NC_000913.3|:1178592-1179504		648.602	count	t
1269668	ALEsKOs01_RNASequencing_0_evo04_0_11_evo04gnd	ALEsKOs01	140715_0_OxicEvo04gndEcoliGlcM9_Broth-2	gene1133	-	-	gene1133	nagK	-	gi|556503834|ref|NC_000913.3|:1178592-1179504		756.546	count	t
1269669	ALEsKOs01_RNASequencing_0_evo04_0_11_evo04gnd	ALEsKOs01	140812_11_OxicEvo04gndEvo01EPEcoliGlcM9_Broth-1	gene1133	-	-	gene1133	nagK	-	gi|556503834|ref|NC_000913.3|:1178592-1179504		566.758	count	t
1269670	ALEsKOs01_RNASequencing_0_evo04_0_11_evo04gnd	ALEsKOs01	140812_11_OxicEvo04gndEvo02EPEcoliGlcM9_Broth-2	gene1133	-	-	gene1133	nagK	-	gi|556503834|ref|NC_000913.3|:1178592-1179504		526.404	count	t
1269671	ALEsKOs01_RNASequencing_0_evo04_0_11_evo04gnd	ALEsKOs01	140812_11_OxicEvo04gndEvo01EPEcoliGlcM9_Broth-2	gene1133	-	-	gene1133	nagK	-	gi|556503834|ref|NC_000913.3|:1178592-1179504		601.466	count	t
1269666	ALEsKOs01_RNASequencing_0_evo04_0_11_evo04gnd	ALEsKOs01	140818_0_OxicEvo04EcoliGlcM9_Broth-5	gene1133	-	-	gene1133	nagK	-	gi|556503834|ref|NC_000913.3|:1178592-1179504		539.408	count	t
1269673	ALEsKOs01_RNASequencing_0_evo04_0_11_evo04gnd	ALEsKOs01	140812_11_OxicEvo04gndEvo02EPEcoliGlcM9_Broth-1	gene1133	-	-	gene1133	nagK	-	gi|556503834|ref|NC_000913.3|:1178592-1179504		513.097	count	t
1269672	ALEsKOs01_RNASequencing_0_evo04_0_11_evo04gnd	ALEsKOs01	140814_11_OxicEvo04gndEvo03EPEcoliGlcM9_Broth-1	gene1133	-	-	gene1133	nagK	-	gi|556503834|ref|NC_000913.3|:1178592-1179504		550.737	count	t
1269677	ALEsKOs01_RNASequencing_0_evo04_0_11_evo04gnd	ALEsKOs01	140715_0_OxicEvo04gndEcoliGlcM9_Broth-1	gene1134	-	-	gene1134	cobB	-	gi|556503834|ref|NC_000913.3|:1179630-1180359		589.482	count	t
1269678	ALEsKOs01_RNASequencing_0_evo04_0_11_evo04gnd	ALEsKOs01	140715_0_OxicEvo04gndEcoliGlcM9_Broth-2	gene1134	-	-	gene1134	cobB	-	gi|556503834|ref|NC_000913.3|:1179630-1180359		531.171	count	t
1269679	ALEsKOs01_RNASequencing_0_evo04_0_11_evo04gnd	ALEsKOs01	140812_11_OxicEvo04gndEvo01EPEcoliGlcM9_Broth-1	gene1134	-	-	gene1134	cobB	-	gi|556503834|ref|NC_000913.3|:1179630-1180359		657.786	count	t
1269676	ALEsKOs01_RNASequencing_0_evo04_0_11_evo04gnd	ALEsKOs01	140818_0_OxicEvo04EcoliGlcM9_Broth-5	gene1134	-	-	gene1134	cobB	-	gi|556503834|ref|NC_000913.3|:1179630-1180359		559.869	count	t
1269680	ALEsKOs01_RNASequencing_0_evo04_0_11_evo04gnd	ALEsKOs01	140812_11_OxicEvo04gndEvo02EPEcoliGlcM9_Broth-2	gene1134	-	-	gene1134	cobB	-	gi|556503834|ref|NC_000913.3|:1179630-1180359		584.777	count	t
1269681	ALEsKOs01_RNASequencing_0_evo04_0_11_evo04gnd	ALEsKOs01	140812_11_OxicEvo04gndEvo01EPEcoliGlcM9_Broth-2	gene1134	-	-	gene1134	cobB	-	gi|556503834|ref|NC_000913.3|:1179630-1180359		673.392	count	t
1269683	ALEsKOs01_RNASequencing_0_evo04_0_11_evo04gnd	ALEsKOs01	140812_11_OxicEvo04gndEvo02EPEcoliGlcM9_Broth-1	gene1134	-	-	gene1134	cobB	-	gi|556503834|ref|NC_000913.3|:1179630-1180359		637.794	count	t
1269682	ALEsKOs01_RNASequencing_0_evo04_0_11_evo04gnd	ALEsKOs01	140814_11_OxicEvo04gndEvo03EPEcoliGlcM9_Broth-1	gene1134	-	-	gene1134	cobB	-	gi|556503834|ref|NC_000913.3|:1179630-1180359		751.006	count	t
1269687	ALEsKOs01_RNASequencing_0_evo04_0_11_evo04gnd	ALEsKOs01	140715_0_OxicEvo04gndEcoliGlcM9_Broth-1	gene1135	-	-	gene1135	ycfZ	-	gi|556503834|ref|NC_000913.3|:1180478-1181725		5.99764	count	t
1269686	ALEsKOs01_RNASequencing_0_evo04_0_11_evo04gnd	ALEsKOs01	140818_0_OxicEvo04EcoliGlcM9_Broth-5	gene1135	-	-	gene1135	ycfZ	-	gi|556503834|ref|NC_000913.3|:1180478-1181725		13.0202	count	t
1269688	ALEsKOs01_RNASequencing_0_evo04_0_11_evo04gnd	ALEsKOs01	140715_0_OxicEvo04gndEcoliGlcM9_Broth-2	gene1135	-	-	gene1135	ycfZ	-	gi|556503834|ref|NC_000913.3|:1180478-1181725		2.97853	count	t
1269689	ALEsKOs01_RNASequencing_0_evo04_0_11_evo04gnd	ALEsKOs01	140812_11_OxicEvo04gndEvo01EPEcoliGlcM9_Broth-1	gene1135	-	-	gene1135	ycfZ	-	gi|556503834|ref|NC_000913.3|:1180478-1181725		15.1714	count	t
1269690	ALEsKOs01_RNASequencing_0_evo04_0_11_evo04gnd	ALEsKOs01	140812_11_OxicEvo04gndEvo02EPEcoliGlcM9_Broth-2	gene1135	-	-	gene1135	ycfZ	-	gi|556503834|ref|NC_000913.3|:1180478-1181725		8.33907	count	t
1269691	ALEsKOs01_RNASequencing_0_evo04_0_11_evo04gnd	ALEsKOs01	140812_11_OxicEvo04gndEvo01EPEcoliGlcM9_Broth-2	gene1135	-	-	gene1135	ycfZ	-	gi|556503834|ref|NC_000913.3|:1180478-1181725		12.5088	count	t
1269693	ALEsKOs01_RNASequencing_0_evo04_0_11_evo04gnd	ALEsKOs01	140812_11_OxicEvo04gndEvo02EPEcoliGlcM9_Broth-1	gene1135	-	-	gene1135	ycfZ	-	gi|556503834|ref|NC_000913.3|:1180478-1181725		11.2432	count	t
1269692	ALEsKOs01_RNASequencing_0_evo04_0_11_evo04gnd	ALEsKOs01	140814_11_OxicEvo04gndEvo03EPEcoliGlcM9_Broth-1	gene1135	-	-	gene1135	ycfZ	-	gi|556503834|ref|NC_000913.3|:1180478-1181725		8.04649	count	t
1269702	ALEsKOs01_RNASequencing_0_evo04_0_11_evo04gnd	ALEsKOs01	140814_11_OxicEvo04gndEvo03EPEcoliGlcM9_Broth-1	gene1136	-	-	gene1136	ymfA	-	gi|556503834|ref|NC_000913.3|:1180478-1181725		23.2454	count	t
1269697	ALEsKOs01_RNASequencing_0_evo04_0_11_evo04gnd	ALEsKOs01	140715_0_OxicEvo04gndEcoliGlcM9_Broth-1	gene1136	-	-	gene1136	ymfA	-	gi|556503834|ref|NC_000913.3|:1180478-1181725		15.4225	count	t
1269698	ALEsKOs01_RNASequencing_0_evo04_0_11_evo04gnd	ALEsKOs01	140715_0_OxicEvo04gndEcoliGlcM9_Broth-2	gene1136	-	-	gene1136	ymfA	-	gi|556503834|ref|NC_000913.3|:1180478-1181725		10.9213	count	t
1269699	ALEsKOs01_RNASequencing_0_evo04_0_11_evo04gnd	ALEsKOs01	140812_11_OxicEvo04gndEvo01EPEcoliGlcM9_Broth-1	gene1136	-	-	gene1136	ymfA	-	gi|556503834|ref|NC_000913.3|:1180478-1181725		24.9244	count	t
1269700	ALEsKOs01_RNASequencing_0_evo04_0_11_evo04gnd	ALEsKOs01	140812_11_OxicEvo04gndEvo02EPEcoliGlcM9_Broth-2	gene1136	-	-	gene1136	ymfA	-	gi|556503834|ref|NC_000913.3|:1180478-1181725		21.8901	count	t
1269701	ALEsKOs01_RNASequencing_0_evo04_0_11_evo04gnd	ALEsKOs01	140812_11_OxicEvo04gndEvo01EPEcoliGlcM9_Broth-2	gene1136	-	-	gene1136	ymfA	-	gi|556503834|ref|NC_000913.3|:1180478-1181725		30.2297	count	t
1269703	ALEsKOs01_RNASequencing_0_evo04_0_11_evo04gnd	ALEsKOs01	140812_11_OxicEvo04gndEvo02EPEcoliGlcM9_Broth-1	gene1136	-	-	gene1136	ymfA	-	gi|556503834|ref|NC_000913.3|:1180478-1181725		27.5969	count	t
1269704	ALEsKOs01_RNASequencing_0_evo04_0_11_evo04gnd	ALEsKOs01	140813_11_OxicEvo04gndEvo03EPEcoliGlcM9_Broth-2	gene1136	-	-	gene1136	ymfA	-	gi|556503834|ref|NC_000913.3|:1180478-1181725		21.3918	count	t
1269707	ALEsKOs01_RNASequencing_0_evo04_0_11_evo04gnd	ALEsKOs01	140715_0_OxicEvo04gndEcoliGlcM9_Broth-1	gene1137	-	-	gene1137	potD	-	gi|556503834|ref|NC_000913.3|:1181782-1184444		2247.4	count	t
1269708	ALEsKOs01_RNASequencing_0_evo04_0_11_evo04gnd	ALEsKOs01	140715_0_OxicEvo04gndEcoliGlcM9_Broth-2	gene1137	-	-	gene1137	potD	-	gi|556503834|ref|NC_000913.3|:1181782-1184444		1164.6	count	t
1269709	ALEsKOs01_RNASequencing_0_evo04_0_11_evo04gnd	ALEsKOs01	140812_11_OxicEvo04gndEvo01EPEcoliGlcM9_Broth-1	gene1137	-	-	gene1137	potD	-	gi|556503834|ref|NC_000913.3|:1181782-1184444		2876.05	count	t
1269710	ALEsKOs01_RNASequencing_0_evo04_0_11_evo04gnd	ALEsKOs01	140812_11_OxicEvo04gndEvo02EPEcoliGlcM9_Broth-2	gene1137	-	-	gene1137	potD	-	gi|556503834|ref|NC_000913.3|:1181782-1184444		2599.7	count	t
1269711	ALEsKOs01_RNASequencing_0_evo04_0_11_evo04gnd	ALEsKOs01	140812_11_OxicEvo04gndEvo01EPEcoliGlcM9_Broth-2	gene1137	-	-	gene1137	potD	-	gi|556503834|ref|NC_000913.3|:1181782-1184444		2715.46	count	t
1269706	ALEsKOs01_RNASequencing_0_evo04_0_11_evo04gnd	ALEsKOs01	140818_0_OxicEvo04EcoliGlcM9_Broth-5	gene1137	-	-	gene1137	potD	-	gi|556503834|ref|NC_000913.3|:1181782-1184444		2281.32	count	t
1269713	ALEsKOs01_RNASequencing_0_evo04_0_11_evo04gnd	ALEsKOs01	140812_11_OxicEvo04gndEvo02EPEcoliGlcM9_Broth-1	gene1137	-	-	gene1137	potD	-	gi|556503834|ref|NC_000913.3|:1181782-1184444		2823.06	count	t
1269712	ALEsKOs01_RNASequencing_0_evo04_0_11_evo04gnd	ALEsKOs01	140814_11_OxicEvo04gndEvo03EPEcoliGlcM9_Broth-1	gene1137	-	-	gene1137	potD	-	gi|556503834|ref|NC_000913.3|:1181782-1184444		2825.21	count	t
1269717	ALEsKOs01_RNASequencing_0_evo04_0_11_evo04gnd	ALEsKOs01	140715_0_OxicEvo04gndEcoliGlcM9_Broth-1	gene1138	-	-	gene1138	potC	-	gi|556503834|ref|NC_000913.3|:1181782-1184444		176.502	count	t
1269718	ALEsKOs01_RNASequencing_0_evo04_0_11_evo04gnd	ALEsKOs01	140715_0_OxicEvo04gndEcoliGlcM9_Broth-2	gene1138	-	-	gene1138	potC	-	gi|556503834|ref|NC_000913.3|:1181782-1184444		80.4202	count	t
1269719	ALEsKOs01_RNASequencing_0_evo04_0_11_evo04gnd	ALEsKOs01	140812_11_OxicEvo04gndEvo01EPEcoliGlcM9_Broth-1	gene1138	-	-	gene1138	potC	-	gi|556503834|ref|NC_000913.3|:1181782-1184444		289.339	count	t
1269716	ALEsKOs01_RNASequencing_0_evo04_0_11_evo04gnd	ALEsKOs01	140818_0_OxicEvo04EcoliGlcM9_Broth-5	gene1138	-	-	gene1138	potC	-	gi|556503834|ref|NC_000913.3|:1181782-1184444		270.634	count	t
1269720	ALEsKOs01_RNASequencing_0_evo04_0_11_evo04gnd	ALEsKOs01	140812_11_OxicEvo04gndEvo02EPEcoliGlcM9_Broth-2	gene1138	-	-	gene1138	potC	-	gi|556503834|ref|NC_000913.3|:1181782-1184444		317.927	count	t
1269721	ALEsKOs01_RNASequencing_0_evo04_0_11_evo04gnd	ALEsKOs01	140812_11_OxicEvo04gndEvo01EPEcoliGlcM9_Broth-2	gene1138	-	-	gene1138	potC	-	gi|556503834|ref|NC_000913.3|:1181782-1184444		298.127	count	t
1269723	ALEsKOs01_RNASequencing_0_evo04_0_11_evo04gnd	ALEsKOs01	140812_11_OxicEvo04gndEvo02EPEcoliGlcM9_Broth-1	gene1138	-	-	gene1138	potC	-	gi|556503834|ref|NC_000913.3|:1181782-1184444		341.383	count	t
1269722	ALEsKOs01_RNASequencing_0_evo04_0_11_evo04gnd	ALEsKOs01	140814_11_OxicEvo04gndEvo03EPEcoliGlcM9_Broth-1	gene1138	-	-	gene1138	potC	-	gi|556503834|ref|NC_000913.3|:1181782-1184444		320.966	count	t
1269727	ALEsKOs01_RNASequencing_0_evo04_0_11_evo04gnd	ALEsKOs01	140715_0_OxicEvo04gndEcoliGlcM9_Broth-1	gene1139	-	-	gene1139	potB	-	gi|556503834|ref|NC_000913.3|:1181782-1184444		95.9622	count	t
1269726	ALEsKOs01_RNASequencing_0_evo04_0_11_evo04gnd	ALEsKOs01	140818_0_OxicEvo04EcoliGlcM9_Broth-5	gene1139	-	-	gene1139	potB	-	gi|556503834|ref|NC_000913.3|:1181782-1184444		194.373	count	t
1269728	ALEsKOs01_RNASequencing_0_evo04_0_11_evo04gnd	ALEsKOs01	140715_0_OxicEvo04gndEcoliGlcM9_Broth-2	gene1139	-	-	gene1139	potB	-	gi|556503834|ref|NC_000913.3|:1181782-1184444		44.6779	count	t
1269729	ALEsKOs01_RNASequencing_0_evo04_0_11_evo04gnd	ALEsKOs01	140812_11_OxicEvo04gndEvo01EPEcoliGlcM9_Broth-1	gene1139	-	-	gene1139	potB	-	gi|556503834|ref|NC_000913.3|:1181782-1184444		229.738	count	t
1269730	ALEsKOs01_RNASequencing_0_evo04_0_11_evo04gnd	ALEsKOs01	140812_11_OxicEvo04gndEvo02EPEcoliGlcM9_Broth-2	gene1139	-	-	gene1139	potB	-	gi|556503834|ref|NC_000913.3|:1181782-1184444		249.13	count	t
1269731	ALEsKOs01_RNASequencing_0_evo04_0_11_evo04gnd	ALEsKOs01	140812_11_OxicEvo04gndEvo01EPEcoliGlcM9_Broth-2	gene1139	-	-	gene1139	potB	-	gi|556503834|ref|NC_000913.3|:1181782-1184444		204.311	count	t
1269733	ALEsKOs01_RNASequencing_0_evo04_0_11_evo04gnd	ALEsKOs01	140812_11_OxicEvo04gndEvo02EPEcoliGlcM9_Broth-1	gene1139	-	-	gene1139	potB	-	gi|556503834|ref|NC_000913.3|:1181782-1184444		255.527	count	t
1269732	ALEsKOs01_RNASequencing_0_evo04_0_11_evo04gnd	ALEsKOs01	140814_11_OxicEvo04gndEvo03EPEcoliGlcM9_Broth-1	gene1139	-	-	gene1139	potB	-	gi|556503834|ref|NC_000913.3|:1181782-1184444		239.607	count	t
1269742	ALEsKOs01_RNASequencing_0_evo04_0_11_evo04gnd	ALEsKOs01	140814_11_OxicEvo04gndEvo03EPEcoliGlcM9_Broth-1	gene114	-	-	gene114	yacH	-	gi|556503834|ref|NC_000913.3|:129406-131260		10.7287	count	t
1269737	ALEsKOs01_RNASequencing_0_evo04_0_11_evo04gnd	ALEsKOs01	140715_0_OxicEvo04gndEcoliGlcM9_Broth-1	gene114	-	-	gene114	yacH	-	gi|556503834|ref|NC_000913.3|:129406-131260		29.9882	count	t
1269738	ALEsKOs01_RNASequencing_0_evo04_0_11_evo04gnd	ALEsKOs01	140715_0_OxicEvo04gndEcoliGlcM9_Broth-2	gene114	-	-	gene114	yacH	-	gi|556503834|ref|NC_000913.3|:129406-131260		31.771	count	t
1269739	ALEsKOs01_RNASequencing_0_evo04_0_11_evo04gnd	ALEsKOs01	140812_11_OxicEvo04gndEvo01EPEcoliGlcM9_Broth-1	gene114	-	-	gene114	yacH	-	gi|556503834|ref|NC_000913.3|:129406-131260		21.6734	count	t
1269740	ALEsKOs01_RNASequencing_0_evo04_0_11_evo04gnd	ALEsKOs01	140812_11_OxicEvo04gndEvo02EPEcoliGlcM9_Broth-2	gene114	-	-	gene114	yacH	-	gi|556503834|ref|NC_000913.3|:129406-131260		16.6781	count	t
1269741	ALEsKOs01_RNASequencing_0_evo04_0_11_evo04gnd	ALEsKOs01	140812_11_OxicEvo04gndEvo01EPEcoliGlcM9_Broth-2	gene114	-	-	gene114	yacH	-	gi|556503834|ref|NC_000913.3|:129406-131260		10.424	count	t
1269743	ALEsKOs01_RNASequencing_0_evo04_0_11_evo04gnd	ALEsKOs01	140812_11_OxicEvo04gndEvo02EPEcoliGlcM9_Broth-1	gene114	-	-	gene114	yacH	-	gi|556503834|ref|NC_000913.3|:129406-131260		11.2432	count	t
1269744	ALEsKOs01_RNASequencing_0_evo04_0_11_evo04gnd	ALEsKOs01	140813_11_OxicEvo04gndEvo03EPEcoliGlcM9_Broth-2	gene114	-	-	gene114	yacH	-	gi|556503834|ref|NC_000913.3|:129406-131260		19.5316	count	t
1269747	ALEsKOs01_RNASequencing_0_evo04_0_11_evo04gnd	ALEsKOs01	140715_0_OxicEvo04gndEcoliGlcM9_Broth-1	gene1140	-	-	gene1140	potA	-	gi|556503834|ref|NC_000913.3|:1184457-1185594		262.182	count	t
1269748	ALEsKOs01_RNASequencing_0_evo04_0_11_evo04gnd	ALEsKOs01	140715_0_OxicEvo04gndEcoliGlcM9_Broth-2	gene1140	-	-	gene1140	potA	-	gi|556503834|ref|NC_000913.3|:1184457-1185594		221.404	count	t
1269749	ALEsKOs01_RNASequencing_0_evo04_0_11_evo04gnd	ALEsKOs01	140812_11_OxicEvo04gndEvo01EPEcoliGlcM9_Broth-1	gene1140	-	-	gene1140	potA	-	gi|556503834|ref|NC_000913.3|:1184457-1185594		970.967	count	t
1269750	ALEsKOs01_RNASequencing_0_evo04_0_11_evo04gnd	ALEsKOs01	140812_11_OxicEvo04gndEvo02EPEcoliGlcM9_Broth-2	gene1140	-	-	gene1140	potA	-	gi|556503834|ref|NC_000913.3|:1184457-1185594		1016.32	count	t
1269751	ALEsKOs01_RNASequencing_0_evo04_0_11_evo04gnd	ALEsKOs01	140812_11_OxicEvo04gndEvo01EPEcoliGlcM9_Broth-2	gene1140	-	-	gene1140	potA	-	gi|556503834|ref|NC_000913.3|:1184457-1185594		919.399	count	t
1269746	ALEsKOs01_RNASequencing_0_evo04_0_11_evo04gnd	ALEsKOs01	140818_0_OxicEvo04EcoliGlcM9_Broth-5	gene1140	-	-	gene1140	potA	-	gi|556503834|ref|NC_000913.3|:1184457-1185594		878.863	count	t
1269753	ALEsKOs01_RNASequencing_0_evo04_0_11_evo04gnd	ALEsKOs01	140812_11_OxicEvo04gndEvo02EPEcoliGlcM9_Broth-1	gene1140	-	-	gene1140	potA	-	gi|556503834|ref|NC_000913.3|:1184457-1185594		999.62	count	t
1269752	ALEsKOs01_RNASequencing_0_evo04_0_11_evo04gnd	ALEsKOs01	140814_11_OxicEvo04gndEvo03EPEcoliGlcM9_Broth-1	gene1140	-	-	gene1140	potA	-	gi|556503834|ref|NC_000913.3|:1184457-1185594		841.305	count	t
1269757	ALEsKOs01_RNASequencing_0_evo04_0_11_evo04gnd	ALEsKOs01	140715_0_OxicEvo04gndEcoliGlcM9_Broth-1	gene1141	-	-	gene1141	pepT	-	gi|556503834|ref|NC_000913.3|:1185843-1187070		2311.66	count	t
1269758	ALEsKOs01_RNASequencing_0_evo04_0_11_evo04gnd	ALEsKOs01	140715_0_OxicEvo04gndEcoliGlcM9_Broth-2	gene1141	-	-	gene1141	pepT	-	gi|556503834|ref|NC_000913.3|:1185843-1187070		2084.97	count	t
1269759	ALEsKOs01_RNASequencing_0_evo04_0_11_evo04gnd	ALEsKOs01	140812_11_OxicEvo04gndEvo01EPEcoliGlcM9_Broth-1	gene1141	-	-	gene1141	pepT	-	gi|556503834|ref|NC_000913.3|:1185843-1187070		371.698	count	t
1269756	ALEsKOs01_RNASequencing_0_evo04_0_11_evo04gnd	ALEsKOs01	140818_0_OxicEvo04EcoliGlcM9_Broth-5	gene1141	-	-	gene1141	pepT	-	gi|556503834|ref|NC_000913.3|:1185843-1187070		433.387	count	t
1269760	ALEsKOs01_RNASequencing_0_evo04_0_11_evo04gnd	ALEsKOs01	140812_11_OxicEvo04gndEvo02EPEcoliGlcM9_Broth-2	gene1141	-	-	gene1141	pepT	-	gi|556503834|ref|NC_000913.3|:1185843-1187070		350.241	count	t
1269761	ALEsKOs01_RNASequencing_0_evo04_0_11_evo04gnd	ALEsKOs01	140812_11_OxicEvo04gndEvo01EPEcoliGlcM9_Broth-2	gene1141	-	-	gene1141	pepT	-	gi|556503834|ref|NC_000913.3|:1185843-1187070		384.647	count	t
1269763	ALEsKOs01_RNASequencing_0_evo04_0_11_evo04gnd	ALEsKOs01	140812_11_OxicEvo04gndEvo02EPEcoliGlcM9_Broth-1	gene1141	-	-	gene1141	pepT	-	gi|556503834|ref|NC_000913.3|:1185843-1187070		403.732	count	t
1269762	ALEsKOs01_RNASequencing_0_evo04_0_11_evo04gnd	ALEsKOs01	140814_11_OxicEvo04gndEvo03EPEcoliGlcM9_Broth-1	gene1141	-	-	gene1141	pepT	-	gi|556503834|ref|NC_000913.3|:1185843-1187070		441.663	count	t
1269767	ALEsKOs01_RNASequencing_0_evo04_0_11_evo04gnd	ALEsKOs01	140715_0_OxicEvo04gndEcoliGlcM9_Broth-1	gene1142	-	-	gene1142	roxA	-	gi|556503834|ref|NC_000913.3|:1187118-1188240		1251.79	count	t
1269766	ALEsKOs01_RNASequencing_0_evo04_0_11_evo04gnd	ALEsKOs01	140818_0_OxicEvo04EcoliGlcM9_Broth-5	gene1142	-	-	gene1142	roxA	-	gi|556503834|ref|NC_000913.3|:1187118-1188240		1577.3	count	t
1269768	ALEsKOs01_RNASequencing_0_evo04_0_11_evo04gnd	ALEsKOs01	140715_0_OxicEvo04gndEcoliGlcM9_Broth-2	gene1142	-	-	gene1142	roxA	-	gi|556503834|ref|NC_000913.3|:1187118-1188240		1309.56	count	t
1269769	ALEsKOs01_RNASequencing_0_evo04_0_11_evo04gnd	ALEsKOs01	140812_11_OxicEvo04gndEvo01EPEcoliGlcM9_Broth-1	gene1142	-	-	gene1142	roxA	-	gi|556503834|ref|NC_000913.3|:1187118-1188240		1539.89	count	t
1269770	ALEsKOs01_RNASequencing_0_evo04_0_11_evo04gnd	ALEsKOs01	140812_11_OxicEvo04gndEvo02EPEcoliGlcM9_Broth-2	gene1142	-	-	gene1142	roxA	-	gi|556503834|ref|NC_000913.3|:1187118-1188240		1702.21	count	t
1269771	ALEsKOs01_RNASequencing_0_evo04_0_11_evo04gnd	ALEsKOs01	140812_11_OxicEvo04gndEvo01EPEcoliGlcM9_Broth-2	gene1142	-	-	gene1142	roxA	-	gi|556503834|ref|NC_000913.3|:1187118-1188240		1620.94	count	t
1269773	ALEsKOs01_RNASequencing_0_evo04_0_11_evo04gnd	ALEsKOs01	140812_11_OxicEvo04gndEvo02EPEcoliGlcM9_Broth-1	gene1142	-	-	gene1142	roxA	-	gi|556503834|ref|NC_000913.3|:1187118-1188240		1828.55	count	t
1269772	ALEsKOs01_RNASequencing_0_evo04_0_11_evo04gnd	ALEsKOs01	140814_11_OxicEvo04gndEvo03EPEcoliGlcM9_Broth-1	gene1142	-	-	gene1142	roxA	-	gi|556503834|ref|NC_000913.3|:1187118-1188240		1643.27	count	t
1269782	ALEsKOs01_RNASequencing_0_evo04_0_11_evo04gnd	ALEsKOs01	140814_11_OxicEvo04gndEvo03EPEcoliGlcM9_Broth-1	gene1143	-	-	gene1143	phoQ	-	gi|556503834|ref|NC_000913.3|:1188315-1190447		469.379	count	t
1269777	ALEsKOs01_RNASequencing_0_evo04_0_11_evo04gnd	ALEsKOs01	140715_0_OxicEvo04gndEcoliGlcM9_Broth-1	gene1143	-	-	gene1143	phoQ	-	gi|556503834|ref|NC_000913.3|:1188315-1190447		828.531	count	t
1269778	ALEsKOs01_RNASequencing_0_evo04_0_11_evo04gnd	ALEsKOs01	140715_0_OxicEvo04gndEcoliGlcM9_Broth-2	gene1143	-	-	gene1143	phoQ	-	gi|556503834|ref|NC_000913.3|:1188315-1190447		983.907	count	t
1269779	ALEsKOs01_RNASequencing_0_evo04_0_11_evo04gnd	ALEsKOs01	140812_11_OxicEvo04gndEvo01EPEcoliGlcM9_Broth-1	gene1143	-	-	gene1143	phoQ	-	gi|556503834|ref|NC_000913.3|:1188315-1190447		499.571	count	t
1269780	ALEsKOs01_RNASequencing_0_evo04_0_11_evo04gnd	ALEsKOs01	140812_11_OxicEvo04gndEvo02EPEcoliGlcM9_Broth-2	gene1143	-	-	gene1143	phoQ	-	gi|556503834|ref|NC_000913.3|:1188315-1190447		453.437	count	t
1269781	ALEsKOs01_RNASequencing_0_evo04_0_11_evo04gnd	ALEsKOs01	140812_11_OxicEvo04gndEvo01EPEcoliGlcM9_Broth-2	gene1143	-	-	gene1143	phoQ	-	gi|556503834|ref|NC_000913.3|:1188315-1190447		458.657	count	t
1269783	ALEsKOs01_RNASequencing_0_evo04_0_11_evo04gnd	ALEsKOs01	140812_11_OxicEvo04gndEvo02EPEcoliGlcM9_Broth-1	gene1143	-	-	gene1143	phoQ	-	gi|556503834|ref|NC_000913.3|:1188315-1190447		503.898	count	t
1269784	ALEsKOs01_RNASequencing_0_evo04_0_11_evo04gnd	ALEsKOs01	140813_11_OxicEvo04gndEvo03EPEcoliGlcM9_Broth-2	gene1143	-	-	gene1143	phoQ	-	gi|556503834|ref|NC_000913.3|:1188315-1190447		492.011	count	t
1269787	ALEsKOs01_RNASequencing_0_evo04_0_11_evo04gnd	ALEsKOs01	140715_0_OxicEvo04gndEcoliGlcM9_Broth-1	gene1144	-	-	gene1144	phoP	-	gi|556503834|ref|NC_000913.3|:1188315-1190447		1118.13	count	t
1269788	ALEsKOs01_RNASequencing_0_evo04_0_11_evo04gnd	ALEsKOs01	140715_0_OxicEvo04gndEcoliGlcM9_Broth-2	gene1144	-	-	gene1144	phoP	-	gi|556503834|ref|NC_000913.3|:1188315-1190447		1228.15	count	t
1269789	ALEsKOs01_RNASequencing_0_evo04_0_11_evo04gnd	ALEsKOs01	140812_11_OxicEvo04gndEvo01EPEcoliGlcM9_Broth-1	gene1144	-	-	gene1144	phoP	-	gi|556503834|ref|NC_000913.3|:1188315-1190447		522.328	count	t
1269790	ALEsKOs01_RNASequencing_0_evo04_0_11_evo04gnd	ALEsKOs01	140812_11_OxicEvo04gndEvo02EPEcoliGlcM9_Broth-2	gene1144	-	-	gene1144	phoP	-	gi|556503834|ref|NC_000913.3|:1188315-1190447		444.055	count	t
1269791	ALEsKOs01_RNASequencing_0_evo04_0_11_evo04gnd	ALEsKOs01	140812_11_OxicEvo04gndEvo01EPEcoliGlcM9_Broth-2	gene1144	-	-	gene1144	phoP	-	gi|556503834|ref|NC_000913.3|:1188315-1190447		548.304	count	t
1269786	ALEsKOs01_RNASequencing_0_evo04_0_11_evo04gnd	ALEsKOs01	140818_0_OxicEvo04EcoliGlcM9_Broth-5	gene1144	-	-	gene1144	phoP	-	gi|556503834|ref|NC_000913.3|:1188315-1190447		544.988	count	t
1269793	ALEsKOs01_RNASequencing_0_evo04_0_11_evo04gnd	ALEsKOs01	140812_11_OxicEvo04gndEvo02EPEcoliGlcM9_Broth-1	gene1144	-	-	gene1144	phoP	-	gi|556503834|ref|NC_000913.3|:1188315-1190447		511.053	count	t
1269792	ALEsKOs01_RNASequencing_0_evo04_0_11_evo04gnd	ALEsKOs01	140814_11_OxicEvo04gndEvo03EPEcoliGlcM9_Broth-1	gene1144	-	-	gene1144	phoP	-	gi|556503834|ref|NC_000913.3|:1188315-1190447		517.657	count	t
1269797	ALEsKOs01_RNASequencing_0_evo04_0_11_evo04gnd	ALEsKOs01	140715_0_OxicEvo04gndEcoliGlcM9_Broth-1	gene1145	-	-	gene1145	purB	-	gi|556503834|ref|NC_000913.3|:1190615-1191986		1900.39	count	t
1269798	ALEsKOs01_RNASequencing_0_evo04_0_11_evo04gnd	ALEsKOs01	140715_0_OxicEvo04gndEcoliGlcM9_Broth-2	gene1145	-	-	gene1145	purB	-	gi|556503834|ref|NC_000913.3|:1190615-1191986		840.937	count	t
1269799	ALEsKOs01_RNASequencing_0_evo04_0_11_evo04gnd	ALEsKOs01	140812_11_OxicEvo04gndEvo01EPEcoliGlcM9_Broth-1	gene1145	-	-	gene1145	purB	-	gi|556503834|ref|NC_000913.3|:1190615-1191986		4174.29	count	t
1269796	ALEsKOs01_RNASequencing_0_evo04_0_11_evo04gnd	ALEsKOs01	140818_0_OxicEvo04EcoliGlcM9_Broth-5	gene1145	-	-	gene1145	purB	-	gi|556503834|ref|NC_000913.3|:1190615-1191986		3664.26	count	t
1269800	ALEsKOs01_RNASequencing_0_evo04_0_11_evo04gnd	ALEsKOs01	140812_11_OxicEvo04gndEvo02EPEcoliGlcM9_Broth-2	gene1145	-	-	gene1145	purB	-	gi|556503834|ref|NC_000913.3|:1190615-1191986		4108.03	count	t
1269801	ALEsKOs01_RNASequencing_0_evo04_0_11_evo04gnd	ALEsKOs01	140812_11_OxicEvo04gndEvo01EPEcoliGlcM9_Broth-2	gene1145	-	-	gene1145	purB	-	gi|556503834|ref|NC_000913.3|:1190615-1191986		4119.57	count	t
1269803	ALEsKOs01_RNASequencing_0_evo04_0_11_evo04gnd	ALEsKOs01	140812_11_OxicEvo04gndEvo02EPEcoliGlcM9_Broth-1	gene1145	-	-	gene1145	purB	-	gi|556503834|ref|NC_000913.3|:1190615-1191986		4744.62	count	t
1269802	ALEsKOs01_RNASequencing_0_evo04_0_11_evo04gnd	ALEsKOs01	140814_11_OxicEvo04gndEvo03EPEcoliGlcM9_Broth-1	gene1145	-	-	gene1145	purB	-	gi|556503834|ref|NC_000913.3|:1190615-1191986		3991.06	count	t
1269807	ALEsKOs01_RNASequencing_0_evo04_0_11_evo04gnd	ALEsKOs01	140715_0_OxicEvo04gndEcoliGlcM9_Broth-1	gene1146	-	-	gene1146	hflD	-	gi|556503834|ref|NC_000913.3|:1191989-1192631		305.023	count	t
1269806	ALEsKOs01_RNASequencing_0_evo04_0_11_evo04gnd	ALEsKOs01	140818_0_OxicEvo04EcoliGlcM9_Broth-5	gene1146	-	-	gene1146	hflD	-	gi|556503834|ref|NC_000913.3|:1191989-1192631		662.17	count	t
1269808	ALEsKOs01_RNASequencing_0_evo04_0_11_evo04gnd	ALEsKOs01	140715_0_OxicEvo04gndEcoliGlcM9_Broth-2	gene1146	-	-	gene1146	hflD	-	gi|556503834|ref|NC_000913.3|:1191989-1192631		225.375	count	t
1269809	ALEsKOs01_RNASequencing_0_evo04_0_11_evo04gnd	ALEsKOs01	140812_11_OxicEvo04gndEvo01EPEcoliGlcM9_Broth-1	gene1146	-	-	gene1146	hflD	-	gi|556503834|ref|NC_000913.3|:1191989-1192631		696.799	count	t
1269810	ALEsKOs01_RNASequencing_0_evo04_0_11_evo04gnd	ALEsKOs01	140812_11_OxicEvo04gndEvo02EPEcoliGlcM9_Broth-2	gene1146	-	-	gene1146	hflD	-	gi|556503834|ref|NC_000913.3|:1191989-1192631		706.736	count	t
1269811	ALEsKOs01_RNASequencing_0_evo04_0_11_evo04gnd	ALEsKOs01	140812_11_OxicEvo04gndEvo01EPEcoliGlcM9_Broth-2	gene1146	-	-	gene1146	hflD	-	gi|556503834|ref|NC_000913.3|:1191989-1192631		727.597	count	t
1269813	ALEsKOs01_RNASequencing_0_evo04_0_11_evo04gnd	ALEsKOs01	140812_11_OxicEvo04gndEvo02EPEcoliGlcM9_Broth-1	gene1146	-	-	gene1146	hflD	-	gi|556503834|ref|NC_000913.3|:1191989-1192631		710.364	count	t
1269812	ALEsKOs01_RNASequencing_0_evo04_0_11_evo04gnd	ALEsKOs01	140814_11_OxicEvo04gndEvo03EPEcoliGlcM9_Broth-1	gene1146	-	-	gene1146	hflD	-	gi|556503834|ref|NC_000913.3|:1191989-1192631		758.158	count	t
1269822	ALEsKOs01_RNASequencing_0_evo04_0_11_evo04gnd	ALEsKOs01	140814_11_OxicEvo04gndEvo03EPEcoliGlcM9_Broth-1	gene1147	-	-	gene1147	mnmA	-	gi|556503834|ref|NC_000913.3|:1192666-1193773		1845.33	count	t
1269817	ALEsKOs01_RNASequencing_0_evo04_0_11_evo04gnd	ALEsKOs01	140715_0_OxicEvo04gndEcoliGlcM9_Broth-1	gene1147	-	-	gene1147	mnmA	-	gi|556503834|ref|NC_000913.3|:1192666-1193773		591.196	count	t
1269818	ALEsKOs01_RNASequencing_0_evo04_0_11_evo04gnd	ALEsKOs01	140715_0_OxicEvo04gndEcoliGlcM9_Broth-2	gene1147	-	-	gene1147	mnmA	-	gi|556503834|ref|NC_000913.3|:1192666-1193773		522.235	count	t
1269819	ALEsKOs01_RNASequencing_0_evo04_0_11_evo04gnd	ALEsKOs01	140812_11_OxicEvo04gndEvo01EPEcoliGlcM9_Broth-1	gene1147	-	-	gene1147	mnmA	-	gi|556503834|ref|NC_000913.3|:1192666-1193773		1776.13	count	t
1269820	ALEsKOs01_RNASequencing_0_evo04_0_11_evo04gnd	ALEsKOs01	140812_11_OxicEvo04gndEvo02EPEcoliGlcM9_Broth-2	gene1147	-	-	gene1147	mnmA	-	gi|556503834|ref|NC_000913.3|:1192666-1193773		1739.74	count	t
1269821	ALEsKOs01_RNASequencing_0_evo04_0_11_evo04gnd	ALEsKOs01	140812_11_OxicEvo04gndEvo01EPEcoliGlcM9_Broth-2	gene1147	-	-	gene1147	mnmA	-	gi|556503834|ref|NC_000913.3|:1192666-1193773		1891.96	count	t
1269823	ALEsKOs01_RNASequencing_0_evo04_0_11_evo04gnd	ALEsKOs01	140812_11_OxicEvo04gndEvo02EPEcoliGlcM9_Broth-1	gene1147	-	-	gene1147	mnmA	-	gi|556503834|ref|NC_000913.3|:1192666-1193773		1870.45	count	t
1269824	ALEsKOs01_RNASequencing_0_evo04_0_11_evo04gnd	ALEsKOs01	140813_11_OxicEvo04gndEvo03EPEcoliGlcM9_Broth-2	gene1147	-	-	gene1147	mnmA	-	gi|556503834|ref|NC_000913.3|:1192666-1193773		1912.24	count	t
1269827	ALEsKOs01_RNASequencing_0_evo04_0_11_evo04gnd	ALEsKOs01	140715_0_OxicEvo04gndEcoliGlcM9_Broth-1	gene1148	-	-	gene1148	nudJ	-	gi|556503834|ref|NC_000913.3|:1193826-1194288		89.1078	count	t
1269828	ALEsKOs01_RNASequencing_0_evo04_0_11_evo04gnd	ALEsKOs01	140715_0_OxicEvo04gndEcoliGlcM9_Broth-2	gene1148	-	-	gene1148	nudJ	-	gi|556503834|ref|NC_000913.3|:1193826-1194288		102.263	count	t
1269829	ALEsKOs01_RNASequencing_0_evo04_0_11_evo04gnd	ALEsKOs01	140812_11_OxicEvo04gndEvo01EPEcoliGlcM9_Broth-1	gene1148	-	-	gene1148	nudJ	-	gi|556503834|ref|NC_000913.3|:1193826-1194288		93.1954	count	t
1269830	ALEsKOs01_RNASequencing_0_evo04_0_11_evo04gnd	ALEsKOs01	140812_11_OxicEvo04gndEvo02EPEcoliGlcM9_Broth-2	gene1148	-	-	gene1148	nudJ	-	gi|556503834|ref|NC_000913.3|:1193826-1194288		81.3059	count	t
1269831	ALEsKOs01_RNASequencing_0_evo04_0_11_evo04gnd	ALEsKOs01	140812_11_OxicEvo04gndEvo01EPEcoliGlcM9_Broth-2	gene1148	-	-	gene1148	nudJ	-	gi|556503834|ref|NC_000913.3|:1193826-1194288		101.113	count	t
1269826	ALEsKOs01_RNASequencing_0_evo04_0_11_evo04gnd	ALEsKOs01	140818_0_OxicEvo04EcoliGlcM9_Broth-5	gene1148	-	-	gene1148	nudJ	-	gi|556503834|ref|NC_000913.3|:1193826-1194288		86.4913	count	t
1269833	ALEsKOs01_RNASequencing_0_evo04_0_11_evo04gnd	ALEsKOs01	140812_11_OxicEvo04gndEvo02EPEcoliGlcM9_Broth-1	gene1148	-	-	gene1148	nudJ	-	gi|556503834|ref|NC_000913.3|:1193826-1194288		90.9674	count	t
1269832	ALEsKOs01_RNASequencing_0_evo04_0_11_evo04gnd	ALEsKOs01	140814_11_OxicEvo04gndEvo03EPEcoliGlcM9_Broth-1	gene1148	-	-	gene1148	nudJ	-	gi|556503834|ref|NC_000913.3|:1193826-1194288		103.71	count	t
1269837	ALEsKOs01_RNASequencing_0_evo04_0_11_evo04gnd	ALEsKOs01	140715_0_OxicEvo04gndEcoliGlcM9_Broth-1	gene1149	-	-	gene1149	rluE	-	gi|556503834|ref|NC_000913.3|:1194297-1194951		129.378	count	t
1269838	ALEsKOs01_RNASequencing_0_evo04_0_11_evo04gnd	ALEsKOs01	140715_0_OxicEvo04gndEcoliGlcM9_Broth-2	gene1149	-	-	gene1149	rluE	-	gi|556503834|ref|NC_000913.3|:1194297-1194951		98.2914	count	t
1269839	ALEsKOs01_RNASequencing_0_evo04_0_11_evo04gnd	ALEsKOs01	140812_11_OxicEvo04gndEvo01EPEcoliGlcM9_Broth-1	gene1149	-	-	gene1149	rluE	-	gi|556503834|ref|NC_000913.3|:1194297-1194951		138.71	count	t
1269836	ALEsKOs01_RNASequencing_0_evo04_0_11_evo04gnd	ALEsKOs01	140818_0_OxicEvo04EcoliGlcM9_Broth-5	gene1149	-	-	gene1149	rluE	-	gi|556503834|ref|NC_000913.3|:1194297-1194951		130.202	count	t
1269840	ALEsKOs01_RNASequencing_0_evo04_0_11_evo04gnd	ALEsKOs01	140812_11_OxicEvo04gndEvo02EPEcoliGlcM9_Broth-2	gene1149	-	-	gene1149	rluE	-	gi|556503834|ref|NC_000913.3|:1194297-1194951		107.366	count	t
1269841	ALEsKOs01_RNASequencing_0_evo04_0_11_evo04gnd	ALEsKOs01	140812_11_OxicEvo04gndEvo01EPEcoliGlcM9_Broth-2	gene1149	-	-	gene1149	rluE	-	gi|556503834|ref|NC_000913.3|:1194297-1194951		149.064	count	t
1269843	ALEsKOs01_RNASequencing_0_evo04_0_11_evo04gnd	ALEsKOs01	140812_11_OxicEvo04gndEvo02EPEcoliGlcM9_Broth-1	gene1149	-	-	gene1149	rluE	-	gi|556503834|ref|NC_000913.3|:1194297-1194951		137.984	count	t
1269842	ALEsKOs01_RNASequencing_0_evo04_0_11_evo04gnd	ALEsKOs01	140814_11_OxicEvo04gndEvo03EPEcoliGlcM9_Broth-1	gene1149	-	-	gene1149	rluE	-	gi|556503834|ref|NC_000913.3|:1194297-1194951		144.837	count	t
1269847	ALEsKOs01_RNASequencing_0_evo04_0_11_evo04gnd	ALEsKOs01	140715_0_OxicEvo04gndEcoliGlcM9_Broth-1	gene115	-	-	gene115	acnB	-	gi|556503834|ref|NC_000913.3|:131614-134212		2001.5	count	t
1269846	ALEsKOs01_RNASequencing_0_evo04_0_11_evo04gnd	ALEsKOs01	140818_0_OxicEvo04EcoliGlcM9_Broth-5	gene115	-	-	gene115	acnB	-	gi|556503834|ref|NC_000913.3|:131614-134212		16981.1	count	t
1269848	ALEsKOs01_RNASequencing_0_evo04_0_11_evo04gnd	ALEsKOs01	140715_0_OxicEvo04gndEcoliGlcM9_Broth-2	gene115	-	-	gene115	acnB	-	gi|556503834|ref|NC_000913.3|:131614-134212		1818.89	count	t
1269849	ALEsKOs01_RNASequencing_0_evo04_0_11_evo04gnd	ALEsKOs01	140812_11_OxicEvo04gndEvo01EPEcoliGlcM9_Broth-1	gene115	-	-	gene115	acnB	-	gi|556503834|ref|NC_000913.3|:131614-134212		18089.7	count	t
1269850	ALEsKOs01_RNASequencing_0_evo04_0_11_evo04gnd	ALEsKOs01	140812_11_OxicEvo04gndEvo02EPEcoliGlcM9_Broth-2	gene115	-	-	gene115	acnB	-	gi|556503834|ref|NC_000913.3|:131614-134212		16322.7	count	t
1269851	ALEsKOs01_RNASequencing_0_evo04_0_11_evo04gnd	ALEsKOs01	140812_11_OxicEvo04gndEvo01EPEcoliGlcM9_Broth-2	gene115	-	-	gene115	acnB	-	gi|556503834|ref|NC_000913.3|:131614-134212		17125.6	count	t
1269853	ALEsKOs01_RNASequencing_0_evo04_0_11_evo04gnd	ALEsKOs01	140812_11_OxicEvo04gndEvo02EPEcoliGlcM9_Broth-1	gene115	-	-	gene115	acnB	-	gi|556503834|ref|NC_000913.3|:131614-134212		17031.4	count	t
1269852	ALEsKOs01_RNASequencing_0_evo04_0_11_evo04gnd	ALEsKOs01	140814_11_OxicEvo04gndEvo03EPEcoliGlcM9_Broth-1	gene115	-	-	gene115	acnB	-	gi|556503834|ref|NC_000913.3|:131614-134212		17490.4	count	t
1269862	ALEsKOs01_RNASequencing_0_evo04_0_11_evo04gnd	ALEsKOs01	140814_11_OxicEvo04gndEvo03EPEcoliGlcM9_Broth-1	gene1150	-	-	gene1150	icd	-	gi|556503834|ref|NC_000913.3|:1195122-1196373		35845.3	count	t
1269857	ALEsKOs01_RNASequencing_0_evo04_0_11_evo04gnd	ALEsKOs01	140715_0_OxicEvo04gndEcoliGlcM9_Broth-1	gene1150	-	-	gene1150	icd	-	gi|556503834|ref|NC_000913.3|:1195122-1196373		13981.4	count	t
1269858	ALEsKOs01_RNASequencing_0_evo04_0_11_evo04gnd	ALEsKOs01	140715_0_OxicEvo04gndEcoliGlcM9_Broth-2	gene1150	-	-	gene1150	icd	-	gi|556503834|ref|NC_000913.3|:1195122-1196373		5546.02	count	t
1269859	ALEsKOs01_RNASequencing_0_evo04_0_11_evo04gnd	ALEsKOs01	140812_11_OxicEvo04gndEvo01EPEcoliGlcM9_Broth-1	gene1150	-	-	gene1150	icd	-	gi|556503834|ref|NC_000913.3|:1195122-1196373		36308.3	count	t
1269860	ALEsKOs01_RNASequencing_0_evo04_0_11_evo04gnd	ALEsKOs01	140812_11_OxicEvo04gndEvo02EPEcoliGlcM9_Broth-2	gene1150	-	-	gene1150	icd	-	gi|556503834|ref|NC_000913.3|:1195122-1196373		32343.1	count	t
1269861	ALEsKOs01_RNASequencing_0_evo04_0_11_evo04gnd	ALEsKOs01	140812_11_OxicEvo04gndEvo01EPEcoliGlcM9_Broth-2	gene1150	-	-	gene1150	icd	-	gi|556503834|ref|NC_000913.3|:1195122-1196373		35617.9	count	t
1269863	ALEsKOs01_RNASequencing_0_evo04_0_11_evo04gnd	ALEsKOs01	140812_11_OxicEvo04gndEvo02EPEcoliGlcM9_Broth-1	gene1150	-	-	gene1150	icd	-	gi|556503834|ref|NC_000913.3|:1195122-1196373		36494.3	count	t
1269864	ALEsKOs01_RNASequencing_0_evo04_0_11_evo04gnd	ALEsKOs01	140813_11_OxicEvo04gndEvo03EPEcoliGlcM9_Broth-2	gene1150	-	-	gene1150	icd	-	gi|556503834|ref|NC_000913.3|:1195122-1196373		36490.7	count	t
1269867	ALEsKOs01_RNASequencing_0_evo04_0_11_evo04gnd	ALEsKOs01	140715_0_OxicEvo04gndEcoliGlcM9_Broth-1	gene1151	-	-	gene1151	ymfD	-	gi|556503834|ref|NC_000913.3|:1196866-1197532		13.7089	count	t
1269868	ALEsKOs01_RNASequencing_0_evo04_0_11_evo04gnd	ALEsKOs01	140715_0_OxicEvo04gndEcoliGlcM9_Broth-2	gene1151	-	-	gene1151	ymfD	-	gi|556503834|ref|NC_000913.3|:1196866-1197532		10.9213	count	t
1269869	ALEsKOs01_RNASequencing_0_evo04_0_11_evo04gnd	ALEsKOs01	140812_11_OxicEvo04gndEvo01EPEcoliGlcM9_Broth-1	gene1151	-	-	gene1151	ymfD	-	gi|556503834|ref|NC_000913.3|:1196866-1197532		14.0877	count	t
1269870	ALEsKOs01_RNASequencing_0_evo04_0_11_evo04gnd	ALEsKOs01	140812_11_OxicEvo04gndEvo02EPEcoliGlcM9_Broth-2	gene1151	-	-	gene1151	ymfD	-	gi|556503834|ref|NC_000913.3|:1196866-1197532		21.8901	count	t
1269871	ALEsKOs01_RNASequencing_0_evo04_0_11_evo04gnd	ALEsKOs01	140812_11_OxicEvo04gndEvo01EPEcoliGlcM9_Broth-2	gene1151	-	-	gene1151	ymfD	-	gi|556503834|ref|NC_000913.3|:1196866-1197532		33.3569	count	t
1269866	ALEsKOs01_RNASequencing_0_evo04_0_11_evo04gnd	ALEsKOs01	140818_0_OxicEvo04EcoliGlcM9_Broth-5	gene1151	-	-	gene1151	ymfD	-	gi|556503834|ref|NC_000913.3|:1196866-1197532		42.7807	count	t
1269873	ALEsKOs01_RNASequencing_0_evo04_0_11_evo04gnd	ALEsKOs01	140812_11_OxicEvo04gndEvo02EPEcoliGlcM9_Broth-1	gene1151	-	-	gene1151	ymfD	-	gi|556503834|ref|NC_000913.3|:1196866-1197532		28.619	count	t
1269872	ALEsKOs01_RNASequencing_0_evo04_0_11_evo04gnd	ALEsKOs01	140814_11_OxicEvo04gndEvo03EPEcoliGlcM9_Broth-1	gene1151	-	-	gene1151	ymfD	-	gi|556503834|ref|NC_000913.3|:1196866-1197532		25.0335	count	t
1269877	ALEsKOs01_RNASequencing_0_evo04_0_11_evo04gnd	ALEsKOs01	140715_0_OxicEvo04gndEcoliGlcM9_Broth-1	gene1152	-	-	gene1152	ymfE	-	gi|556503834|ref|NC_000913.3|:1197532-1198237		23.9906	count	t
1269878	ALEsKOs01_RNASequencing_0_evo04_0_11_evo04gnd	ALEsKOs01	140715_0_OxicEvo04gndEcoliGlcM9_Broth-2	gene1152	-	-	gene1152	ymfE	-	gi|556503834|ref|NC_000913.3|:1197532-1198237		14.8926	count	t
1269879	ALEsKOs01_RNASequencing_0_evo04_0_11_evo04gnd	ALEsKOs01	140812_11_OxicEvo04gndEvo01EPEcoliGlcM9_Broth-1	gene1152	-	-	gene1152	ymfE	-	gi|556503834|ref|NC_000913.3|:1197532-1198237		13.004	count	t
1269876	ALEsKOs01_RNASequencing_0_evo04_0_11_evo04gnd	ALEsKOs01	140818_0_OxicEvo04EcoliGlcM9_Broth-5	gene1152	-	-	gene1152	ymfE	-	gi|556503834|ref|NC_000913.3|:1197532-1198237		27.9004	count	t
1269880	ALEsKOs01_RNASequencing_0_evo04_0_11_evo04gnd	ALEsKOs01	140812_11_OxicEvo04gndEvo02EPEcoliGlcM9_Broth-2	gene1152	-	-	gene1152	ymfE	-	gi|556503834|ref|NC_000913.3|:1197532-1198237		15.6358	count	t
1269881	ALEsKOs01_RNASequencing_0_evo04_0_11_evo04gnd	ALEsKOs01	140812_11_OxicEvo04gndEvo01EPEcoliGlcM9_Broth-2	gene1152	-	-	gene1152	ymfE	-	gi|556503834|ref|NC_000913.3|:1197532-1198237		19.8056	count	t
1269883	ALEsKOs01_RNASequencing_0_evo04_0_11_evo04gnd	ALEsKOs01	140812_11_OxicEvo04gndEvo02EPEcoliGlcM9_Broth-1	gene1152	-	-	gene1152	ymfE	-	gi|556503834|ref|NC_000913.3|:1197532-1198237		16.3537	count	t
1269882	ALEsKOs01_RNASequencing_0_evo04_0_11_evo04gnd	ALEsKOs01	140814_11_OxicEvo04gndEvo03EPEcoliGlcM9_Broth-1	gene1152	-	-	gene1152	ymfE	-	gi|556503834|ref|NC_000913.3|:1197532-1198237		19.6692	count	t
1269887	ALEsKOs01_RNASequencing_0_evo04_0_11_evo04gnd	ALEsKOs01	140715_0_OxicEvo04gndEcoliGlcM9_Broth-1	gene1153	-	-	gene1153	lit	-	gi|556503834|ref|NC_000913.3|:1198694-1199588		100.246	count	t
1269886	ALEsKOs01_RNASequencing_0_evo04_0_11_evo04gnd	ALEsKOs01	140818_0_OxicEvo04EcoliGlcM9_Broth-5	gene1153	-	-	gene1153	lit	-	gi|556503834|ref|NC_000913.3|:1198694-1199588		71.6111	count	t
1269888	ALEsKOs01_RNASequencing_0_evo04_0_11_evo04gnd	ALEsKOs01	140715_0_OxicEvo04gndEcoliGlcM9_Broth-2	gene1153	-	-	gene1153	lit	-	gi|556503834|ref|NC_000913.3|:1198694-1199588		119.141	count	t
1269889	ALEsKOs01_RNASequencing_0_evo04_0_11_evo04gnd	ALEsKOs01	140812_11_OxicEvo04gndEvo01EPEcoliGlcM9_Broth-1	gene1153	-	-	gene1153	lit	-	gi|556503834|ref|NC_000913.3|:1198694-1199588		56.3507	count	t
1269890	ALEsKOs01_RNASequencing_0_evo04_0_11_evo04gnd	ALEsKOs01	140812_11_OxicEvo04gndEvo02EPEcoliGlcM9_Broth-2	gene1153	-	-	gene1153	lit	-	gi|556503834|ref|NC_000913.3|:1198694-1199588		39.6106	count	t
1269891	ALEsKOs01_RNASequencing_0_evo04_0_11_evo04gnd	ALEsKOs01	140812_11_OxicEvo04gndEvo01EPEcoliGlcM9_Broth-2	gene1153	-	-	gene1153	lit	-	gi|556503834|ref|NC_000913.3|:1198694-1199588		64.629	count	t
1269893	ALEsKOs01_RNASequencing_0_evo04_0_11_evo04gnd	ALEsKOs01	140812_11_OxicEvo04gndEvo02EPEcoliGlcM9_Broth-1	gene1153	-	-	gene1153	lit	-	gi|556503834|ref|NC_000913.3|:1198694-1199588		57.2379	count	t
1269892	ALEsKOs01_RNASequencing_0_evo04_0_11_evo04gnd	ALEsKOs01	140814_11_OxicEvo04gndEvo03EPEcoliGlcM9_Broth-1	gene1153	-	-	gene1153	lit	-	gi|556503834|ref|NC_000913.3|:1198694-1199588		65.266	count	t
1269902	ALEsKOs01_RNASequencing_0_evo04_0_11_evo04gnd	ALEsKOs01	140814_11_OxicEvo04gndEvo03EPEcoliGlcM9_Broth-1	gene1154	-	-	gene1154	intE	-	gi|556503834|ref|NC_000913.3|:1199678-1201032		41.1265	count	t
1269897	ALEsKOs01_RNASequencing_0_evo04_0_11_evo04gnd	ALEsKOs01	140715_0_OxicEvo04gndEcoliGlcM9_Broth-1	gene1154	-	-	gene1154	intE	-	gi|556503834|ref|NC_000913.3|:1199678-1201032		41.1267	count	t
1269898	ALEsKOs01_RNASequencing_0_evo04_0_11_evo04gnd	ALEsKOs01	140715_0_OxicEvo04gndEcoliGlcM9_Broth-2	gene1154	-	-	gene1154	intE	-	gi|556503834|ref|NC_000913.3|:1199678-1201032		63.5419	count	t
1269899	ALEsKOs01_RNASequencing_0_evo04_0_11_evo04gnd	ALEsKOs01	140812_11_OxicEvo04gndEvo01EPEcoliGlcM9_Broth-1	gene1154	-	-	gene1154	intE	-	gi|556503834|ref|NC_000913.3|:1199678-1201032		42.2631	count	t
1269900	ALEsKOs01_RNASequencing_0_evo04_0_11_evo04gnd	ALEsKOs01	140812_11_OxicEvo04gndEvo02EPEcoliGlcM9_Broth-2	gene1154	-	-	gene1154	intE	-	gi|556503834|ref|NC_000913.3|:1199678-1201032		43.7801	count	t
1269901	ALEsKOs01_RNASequencing_0_evo04_0_11_evo04gnd	ALEsKOs01	140812_11_OxicEvo04gndEvo01EPEcoliGlcM9_Broth-2	gene1154	-	-	gene1154	intE	-	gi|556503834|ref|NC_000913.3|:1199678-1201032		46.9081	count	t
1269903	ALEsKOs01_RNASequencing_0_evo04_0_11_evo04gnd	ALEsKOs01	140812_11_OxicEvo04gndEvo02EPEcoliGlcM9_Broth-1	gene1154	-	-	gene1154	intE	-	gi|556503834|ref|NC_000913.3|:1199678-1201032		37.8179	count	t
1269904	ALEsKOs01_RNASequencing_0_evo04_0_11_evo04gnd	ALEsKOs01	140813_11_OxicEvo04gndEvo03EPEcoliGlcM9_Broth-2	gene1154	-	-	gene1154	intE	-	gi|556503834|ref|NC_000913.3|:1199678-1201032		43.7137	count	t
1269907	ALEsKOs01_RNASequencing_0_evo04_0_11_evo04gnd	ALEsKOs01	140715_0_OxicEvo04gndEcoliGlcM9_Broth-1	gene1155	-	-	gene1155	xisE	-	gi|556503834|ref|NC_000913.3|:1199678-1201032		9.42486	count	t
1269908	ALEsKOs01_RNASequencing_0_evo04_0_11_evo04gnd	ALEsKOs01	140715_0_OxicEvo04gndEcoliGlcM9_Broth-2	gene1155	-	-	gene1155	xisE	-	gi|556503834|ref|NC_000913.3|:1199678-1201032		9.92842	count	t
1269909	ALEsKOs01_RNASequencing_0_evo04_0_11_evo04gnd	ALEsKOs01	140812_11_OxicEvo04gndEvo01EPEcoliGlcM9_Broth-1	gene1155	-	-	gene1155	xisE	-	gi|556503834|ref|NC_000913.3|:1199678-1201032		7.58568	count	t
1269910	ALEsKOs01_RNASequencing_0_evo04_0_11_evo04gnd	ALEsKOs01	140812_11_OxicEvo04gndEvo02EPEcoliGlcM9_Broth-2	gene1155	-	-	gene1155	xisE	-	gi|556503834|ref|NC_000913.3|:1199678-1201032		9.38145	count	t
1269911	ALEsKOs01_RNASequencing_0_evo04_0_11_evo04gnd	ALEsKOs01	140812_11_OxicEvo04gndEvo01EPEcoliGlcM9_Broth-2	gene1155	-	-	gene1155	xisE	-	gi|556503834|ref|NC_000913.3|:1199678-1201032		12.5088	count	t
1269906	ALEsKOs01_RNASequencing_0_evo04_0_11_evo04gnd	ALEsKOs01	140818_0_OxicEvo04EcoliGlcM9_Broth-5	gene1155	-	-	gene1155	xisE	-	gi|556503834|ref|NC_000913.3|:1199678-1201032		12.0902	count	t
1269913	ALEsKOs01_RNASequencing_0_evo04_0_11_evo04gnd	ALEsKOs01	140812_11_OxicEvo04gndEvo02EPEcoliGlcM9_Broth-1	gene1155	-	-	gene1155	xisE	-	gi|556503834|ref|NC_000913.3|:1199678-1201032		5.11053	count	t
1269912	ALEsKOs01_RNASequencing_0_evo04_0_11_evo04gnd	ALEsKOs01	140814_11_OxicEvo04gndEvo03EPEcoliGlcM9_Broth-1	gene1155	-	-	gene1155	xisE	-	gi|556503834|ref|NC_000913.3|:1199678-1201032		7.15244	count	t
1269917	ALEsKOs01_RNASequencing_0_evo04_0_11_evo04gnd	ALEsKOs01	140715_0_OxicEvo04gndEcoliGlcM9_Broth-1	gene1156	-	-	gene1156	ymfI	-	gi|556503834|ref|NC_000913.3|:1201496-1202084		330.727	count	t
1269918	ALEsKOs01_RNASequencing_0_evo04_0_11_evo04gnd	ALEsKOs01	140715_0_OxicEvo04gndEcoliGlcM9_Broth-2	gene1156	-	-	gene1156	ymfI	-	gi|556503834|ref|NC_000913.3|:1201496-1202084		377.28	count	t
1269919	ALEsKOs01_RNASequencing_0_evo04_0_11_evo04gnd	ALEsKOs01	140812_11_OxicEvo04gndEvo01EPEcoliGlcM9_Broth-1	gene1156	-	-	gene1156	ymfI	-	gi|556503834|ref|NC_000913.3|:1201496-1202084		257.913	count	t
1269916	ALEsKOs01_RNASequencing_0_evo04_0_11_evo04gnd	ALEsKOs01	140818_0_OxicEvo04EcoliGlcM9_Broth-5	gene1156	-	-	gene1156	ymfI	-	gi|556503834|ref|NC_000913.3|:1201496-1202084		274.354	count	t
1269920	ALEsKOs01_RNASequencing_0_evo04_0_11_evo04gnd	ALEsKOs01	140812_11_OxicEvo04gndEvo02EPEcoliGlcM9_Broth-2	gene1156	-	-	gene1156	ymfI	-	gi|556503834|ref|NC_000913.3|:1201496-1202084		223.07	count	t
1269921	ALEsKOs01_RNASequencing_0_evo04_0_11_evo04gnd	ALEsKOs01	140812_11_OxicEvo04gndEvo01EPEcoliGlcM9_Broth-2	gene1156	-	-	gene1156	ymfI	-	gi|556503834|ref|NC_000913.3|:1201496-1202084		267.897	count	t
1269923	ALEsKOs01_RNASequencing_0_evo04_0_11_evo04gnd	ALEsKOs01	140812_11_OxicEvo04gndEvo02EPEcoliGlcM9_Broth-1	gene1156	-	-	gene1156	ymfI	-	gi|556503834|ref|NC_000913.3|:1201496-1202084		271.88	count	t
1269922	ALEsKOs01_RNASequencing_0_evo04_0_11_evo04gnd	ALEsKOs01	140814_11_OxicEvo04gndEvo03EPEcoliGlcM9_Broth-1	gene1156	-	-	gene1156	ymfI	-	gi|556503834|ref|NC_000913.3|:1201496-1202084		201.162	count	t
1269927	ALEsKOs01_RNASequencing_0_evo04_0_11_evo04gnd	ALEsKOs01	140715_0_OxicEvo04gndEcoliGlcM9_Broth-1	gene1157	-	-	gene1157	ymfJ	-	gi|556503834|ref|NC_000913.3|:1201496-1202084		5.14083	count	t
1269926	ALEsKOs01_RNASequencing_0_evo04_0_11_evo04gnd	ALEsKOs01	140818_0_OxicEvo04EcoliGlcM9_Broth-5	gene1157	-	-	gene1157	ymfJ	-	gi|556503834|ref|NC_000913.3|:1201496-1202084		11.1602	count	t
1269928	ALEsKOs01_RNASequencing_0_evo04_0_11_evo04gnd	ALEsKOs01	140715_0_OxicEvo04gndEcoliGlcM9_Broth-2	gene1157	-	-	gene1157	ymfJ	-	gi|556503834|ref|NC_000913.3|:1201496-1202084		7.94274	count	t
1269929	ALEsKOs01_RNASequencing_0_evo04_0_11_evo04gnd	ALEsKOs01	140812_11_OxicEvo04gndEvo01EPEcoliGlcM9_Broth-1	gene1157	-	-	gene1157	ymfJ	-	gi|556503834|ref|NC_000913.3|:1201496-1202084		5.41834	count	t
1269930	ALEsKOs01_RNASequencing_0_evo04_0_11_evo04gnd	ALEsKOs01	140812_11_OxicEvo04gndEvo02EPEcoliGlcM9_Broth-2	gene1157	-	-	gene1157	ymfJ	-	gi|556503834|ref|NC_000913.3|:1201496-1202084		4.16953	count	t
1269931	ALEsKOs01_RNASequencing_0_evo04_0_11_evo04gnd	ALEsKOs01	140812_11_OxicEvo04gndEvo01EPEcoliGlcM9_Broth-2	gene1157	-	-	gene1157	ymfJ	-	gi|556503834|ref|NC_000913.3|:1201496-1202084		19.8056	count	t
1269933	ALEsKOs01_RNASequencing_0_evo04_0_11_evo04gnd	ALEsKOs01	140812_11_OxicEvo04gndEvo02EPEcoliGlcM9_Broth-1	gene1157	-	-	gene1157	ymfJ	-	gi|556503834|ref|NC_000913.3|:1201496-1202084		8.17685	count	t
1269932	ALEsKOs01_RNASequencing_0_evo04_0_11_evo04gnd	ALEsKOs01	140814_11_OxicEvo04gndEvo03EPEcoliGlcM9_Broth-1	gene1157	-	-	gene1157	ymfJ	-	gi|556503834|ref|NC_000913.3|:1201496-1202084		9.8346	count	t
1269942	ALEsKOs01_RNASequencing_0_evo04_0_11_evo04gnd	ALEsKOs01	140814_11_OxicEvo04gndEvo03EPEcoliGlcM9_Broth-1	gene1158	-	-	gene1158	cohE	-	gi|556503834|ref|NC_000913.3|:1202258-1202933		544.479	count	t
1269937	ALEsKOs01_RNASequencing_0_evo04_0_11_evo04gnd	ALEsKOs01	140715_0_OxicEvo04gndEcoliGlcM9_Broth-1	gene1158	-	-	gene1158	cohE	-	gi|556503834|ref|NC_000913.3|:1202258-1202933		440.398	count	t
1269938	ALEsKOs01_RNASequencing_0_evo04_0_11_evo04gnd	ALEsKOs01	140715_0_OxicEvo04gndEcoliGlcM9_Broth-2	gene1158	-	-	gene1158	cohE	-	gi|556503834|ref|NC_000913.3|:1202258-1202933		369.337	count	t
1269939	ALEsKOs01_RNASequencing_0_evo04_0_11_evo04gnd	ALEsKOs01	140812_11_OxicEvo04gndEvo01EPEcoliGlcM9_Broth-1	gene1158	-	-	gene1158	cohE	-	gi|556503834|ref|NC_000913.3|:1202258-1202933		489.818	count	t
1269940	ALEsKOs01_RNASequencing_0_evo04_0_11_evo04gnd	ALEsKOs01	140812_11_OxicEvo04gndEvo02EPEcoliGlcM9_Broth-2	gene1158	-	-	gene1158	cohE	-	gi|556503834|ref|NC_000913.3|:1202258-1202933		668.168	count	t
1269941	ALEsKOs01_RNASequencing_0_evo04_0_11_evo04gnd	ALEsKOs01	140812_11_OxicEvo04gndEvo01EPEcoliGlcM9_Broth-2	gene1158	-	-	gene1158	cohE	-	gi|556503834|ref|NC_000913.3|:1202258-1202933		567.067	count	t
1269943	ALEsKOs01_RNASequencing_0_evo04_0_11_evo04gnd	ALEsKOs01	140812_11_OxicEvo04gndEvo02EPEcoliGlcM9_Broth-1	gene1158	-	-	gene1158	cohE	-	gi|556503834|ref|NC_000913.3|:1202258-1202933		636.772	count	t
1269944	ALEsKOs01_RNASequencing_0_evo04_0_11_evo04gnd	ALEsKOs01	140813_11_OxicEvo04gndEvo03EPEcoliGlcM9_Broth-2	gene1158	-	-	gene1158	cohE	-	gi|556503834|ref|NC_000913.3|:1202258-1202933		531.075	count	t
1269947	ALEsKOs01_RNASequencing_0_evo04_0_11_evo04gnd	ALEsKOs01	140715_0_OxicEvo04gndEcoliGlcM9_Broth-1	gene1159	-	-	gene1159	croE	-	gi|556503834|ref|NC_000913.3|:1203023-1203224		1.71361	count	t
1269948	ALEsKOs01_RNASequencing_0_evo04_0_11_evo04gnd	ALEsKOs01	140715_0_OxicEvo04gndEcoliGlcM9_Broth-2	gene1159	-	-	gene1159	croE	-	gi|556503834|ref|NC_000913.3|:1203023-1203224		0.992842	count	t
1269949	ALEsKOs01_RNASequencing_0_evo04_0_11_evo04gnd	ALEsKOs01	140812_11_OxicEvo04gndEvo01EPEcoliGlcM9_Broth-1	gene1159	-	-	gene1159	croE	-	gi|556503834|ref|NC_000913.3|:1203023-1203224		0	count	t
1269950	ALEsKOs01_RNASequencing_0_evo04_0_11_evo04gnd	ALEsKOs01	140812_11_OxicEvo04gndEvo02EPEcoliGlcM9_Broth-2	gene1159	-	-	gene1159	croE	-	gi|556503834|ref|NC_000913.3|:1203023-1203224		2.08477	count	t
1269951	ALEsKOs01_RNASequencing_0_evo04_0_11_evo04gnd	ALEsKOs01	140812_11_OxicEvo04gndEvo01EPEcoliGlcM9_Broth-2	gene1159	-	-	gene1159	croE	-	gi|556503834|ref|NC_000913.3|:1203023-1203224		1.0424	count	t
1269946	ALEsKOs01_RNASequencing_0_evo04_0_11_evo04gnd	ALEsKOs01	140818_0_OxicEvo04EcoliGlcM9_Broth-5	gene1159	-	-	gene1159	croE	-	gi|556503834|ref|NC_000913.3|:1203023-1203224		1.86003	count	t
1269953	ALEsKOs01_RNASequencing_0_evo04_0_11_evo04gnd	ALEsKOs01	140812_11_OxicEvo04gndEvo02EPEcoliGlcM9_Broth-1	gene1159	-	-	gene1159	croE	-	gi|556503834|ref|NC_000913.3|:1203023-1203224		2.04421	count	t
1269952	ALEsKOs01_RNASequencing_0_evo04_0_11_evo04gnd	ALEsKOs01	140814_11_OxicEvo04gndEvo03EPEcoliGlcM9_Broth-1	gene1159	-	-	gene1159	croE	-	gi|556503834|ref|NC_000913.3|:1203023-1203224		0	count	t
1269957	ALEsKOs01_RNASequencing_0_evo04_0_11_evo04gnd	ALEsKOs01	140715_0_OxicEvo04gndEcoliGlcM9_Broth-1	gene116	-	-	gene116	yacL	-	gi|556503834|ref|NC_000913.3|:134387-134750		229.624	count	t
1269958	ALEsKOs01_RNASequencing_0_evo04_0_11_evo04gnd	ALEsKOs01	140715_0_OxicEvo04gndEcoliGlcM9_Broth-2	gene116	-	-	gene116	yacL	-	gi|556503834|ref|NC_000913.3|:134387-134750		238.282	count	t
1269959	ALEsKOs01_RNASequencing_0_evo04_0_11_evo04gnd	ALEsKOs01	140812_11_OxicEvo04gndEvo01EPEcoliGlcM9_Broth-1	gene116	-	-	gene116	yacL	-	gi|556503834|ref|NC_000913.3|:134387-134750		245.993	count	t
1269956	ALEsKOs01_RNASequencing_0_evo04_0_11_evo04gnd	ALEsKOs01	140818_0_OxicEvo04EcoliGlcM9_Broth-5	gene116	-	-	gene116	yacL	-	gi|556503834|ref|NC_000913.3|:134387-134750		185.073	count	t
1269960	ALEsKOs01_RNASequencing_0_evo04_0_11_evo04gnd	ALEsKOs01	140812_11_OxicEvo04gndEvo02EPEcoliGlcM9_Broth-2	gene116	-	-	gene116	yacL	-	gi|556503834|ref|NC_000913.3|:134387-134750		220.985	count	t
1269961	ALEsKOs01_RNASequencing_0_evo04_0_11_evo04gnd	ALEsKOs01	140812_11_OxicEvo04gndEvo01EPEcoliGlcM9_Broth-2	gene116	-	-	gene116	yacL	-	gi|556503834|ref|NC_000913.3|:134387-134750		251.219	count	t
1269963	ALEsKOs01_RNASequencing_0_evo04_0_11_evo04gnd	ALEsKOs01	140812_11_OxicEvo04gndEvo02EPEcoliGlcM9_Broth-1	gene116	-	-	gene116	yacL	-	gi|556503834|ref|NC_000913.3|:134387-134750		211.576	count	t
1269962	ALEsKOs01_RNASequencing_0_evo04_0_11_evo04gnd	ALEsKOs01	140814_11_OxicEvo04gndEvo03EPEcoliGlcM9_Broth-1	gene116	-	-	gene116	yacL	-	gi|556503834|ref|NC_000913.3|:134387-134750		226.196	count	t
1269967	ALEsKOs01_RNASequencing_0_evo04_0_11_evo04gnd	ALEsKOs01	140715_0_OxicEvo04gndEcoliGlcM9_Broth-1	gene1160	-	-	gene1160	ymfL	-	gi|556503834|ref|NC_000913.3|:1203267-1204160		7.71125	count	t
1269966	ALEsKOs01_RNASequencing_0_evo04_0_11_evo04gnd	ALEsKOs01	140818_0_OxicEvo04EcoliGlcM9_Broth-5	gene1160	-	-	gene1160	ymfL	-	gi|556503834|ref|NC_000913.3|:1203267-1204160		5.58009	count	t
1269968	ALEsKOs01_RNASequencing_0_evo04_0_11_evo04gnd	ALEsKOs01	140715_0_OxicEvo04gndEcoliGlcM9_Broth-2	gene1160	-	-	gene1160	ymfL	-	gi|556503834|ref|NC_000913.3|:1203267-1204160		9.92842	count	t
1269969	ALEsKOs01_RNASequencing_0_evo04_0_11_evo04gnd	ALEsKOs01	140812_11_OxicEvo04gndEvo01EPEcoliGlcM9_Broth-1	gene1160	-	-	gene1160	ymfL	-	gi|556503834|ref|NC_000913.3|:1203267-1204160		8.66934	count	t
1269970	ALEsKOs01_RNASequencing_0_evo04_0_11_evo04gnd	ALEsKOs01	140812_11_OxicEvo04gndEvo02EPEcoliGlcM9_Broth-2	gene1160	-	-	gene1160	ymfL	-	gi|556503834|ref|NC_000913.3|:1203267-1204160		3.12715	count	t
1269971	ALEsKOs01_RNASequencing_0_evo04_0_11_evo04gnd	ALEsKOs01	140812_11_OxicEvo04gndEvo01EPEcoliGlcM9_Broth-2	gene1160	-	-	gene1160	ymfL	-	gi|556503834|ref|NC_000913.3|:1203267-1204160		4.16961	count	t
1269973	ALEsKOs01_RNASequencing_0_evo04_0_11_evo04gnd	ALEsKOs01	140812_11_OxicEvo04gndEvo02EPEcoliGlcM9_Broth-1	gene1160	-	-	gene1160	ymfL	-	gi|556503834|ref|NC_000913.3|:1203267-1204160		7.15474	count	t
1269972	ALEsKOs01_RNASequencing_0_evo04_0_11_evo04gnd	ALEsKOs01	140814_11_OxicEvo04gndEvo03EPEcoliGlcM9_Broth-1	gene1160	-	-	gene1160	ymfL	-	gi|556503834|ref|NC_000913.3|:1203267-1204160		6.25838	count	t
1269982	ALEsKOs01_RNASequencing_0_evo04_0_11_evo04gnd	ALEsKOs01	140814_11_OxicEvo04gndEvo03EPEcoliGlcM9_Broth-1	gene1161	-	-	gene1161	ymfM	-	gi|556503834|ref|NC_000913.3|:1203267-1204160		4.47027	count	t
1269977	ALEsKOs01_RNASequencing_0_evo04_0_11_evo04gnd	ALEsKOs01	140715_0_OxicEvo04gndEcoliGlcM9_Broth-1	gene1161	-	-	gene1161	ymfM	-	gi|556503834|ref|NC_000913.3|:1203267-1204160		5.14083	count	t
1269978	ALEsKOs01_RNASequencing_0_evo04_0_11_evo04gnd	ALEsKOs01	140715_0_OxicEvo04gndEcoliGlcM9_Broth-2	gene1161	-	-	gene1161	ymfM	-	gi|556503834|ref|NC_000913.3|:1203267-1204160		0.992842	count	t
1269979	ALEsKOs01_RNASequencing_0_evo04_0_11_evo04gnd	ALEsKOs01	140812_11_OxicEvo04gndEvo01EPEcoliGlcM9_Broth-1	gene1161	-	-	gene1161	ymfM	-	gi|556503834|ref|NC_000913.3|:1203267-1204160		2.16734	count	t
1269980	ALEsKOs01_RNASequencing_0_evo04_0_11_evo04gnd	ALEsKOs01	140812_11_OxicEvo04gndEvo02EPEcoliGlcM9_Broth-2	gene1161	-	-	gene1161	ymfM	-	gi|556503834|ref|NC_000913.3|:1203267-1204160		2.08477	count	t
1269981	ALEsKOs01_RNASequencing_0_evo04_0_11_evo04gnd	ALEsKOs01	140812_11_OxicEvo04gndEvo01EPEcoliGlcM9_Broth-2	gene1161	-	-	gene1161	ymfM	-	gi|556503834|ref|NC_000913.3|:1203267-1204160		4.16961	count	t
1269983	ALEsKOs01_RNASequencing_0_evo04_0_11_evo04gnd	ALEsKOs01	140812_11_OxicEvo04gndEvo02EPEcoliGlcM9_Broth-1	gene1161	-	-	gene1161	ymfM	-	gi|556503834|ref|NC_000913.3|:1203267-1204160		4.08842	count	t
1269984	ALEsKOs01_RNASequencing_0_evo04_0_11_evo04gnd	ALEsKOs01	140813_11_OxicEvo04gndEvo03EPEcoliGlcM9_Broth-2	gene1161	-	-	gene1161	ymfM	-	gi|556503834|ref|NC_000913.3|:1203267-1204160		2.79023	count	t
1269987	ALEsKOs01_RNASequencing_0_evo04_0_11_evo04gnd	ALEsKOs01	140715_0_OxicEvo04gndEcoliGlcM9_Broth-1	gene1162	-	-	gene1162	oweE	-	gi|556503834|ref|NC_000913.3|:1204169-1204403		4.28403	count	t
1269988	ALEsKOs01_RNASequencing_0_evo04_0_11_evo04gnd	ALEsKOs01	140715_0_OxicEvo04gndEcoliGlcM9_Broth-2	gene1162	-	-	gene1162	oweE	-	gi|556503834|ref|NC_000913.3|:1204169-1204403		3.97137	count	t
1269989	ALEsKOs01_RNASequencing_0_evo04_0_11_evo04gnd	ALEsKOs01	140812_11_OxicEvo04gndEvo01EPEcoliGlcM9_Broth-1	gene1162	-	-	gene1162	oweE	-	gi|556503834|ref|NC_000913.3|:1204169-1204403		1.08367	count	t
1269990	ALEsKOs01_RNASequencing_0_evo04_0_11_evo04gnd	ALEsKOs01	140812_11_OxicEvo04gndEvo02EPEcoliGlcM9_Broth-2	gene1162	-	-	gene1162	oweE	-	gi|556503834|ref|NC_000913.3|:1204169-1204403		2.08477	count	t
1269991	ALEsKOs01_RNASequencing_0_evo04_0_11_evo04gnd	ALEsKOs01	140812_11_OxicEvo04gndEvo01EPEcoliGlcM9_Broth-2	gene1162	-	-	gene1162	oweE	-	gi|556503834|ref|NC_000913.3|:1204169-1204403		2.08481	count	t
1269986	ALEsKOs01_RNASequencing_0_evo04_0_11_evo04gnd	ALEsKOs01	140818_0_OxicEvo04EcoliGlcM9_Broth-5	gene1162	-	-	gene1162	oweE	-	gi|556503834|ref|NC_000913.3|:1204169-1204403		3.72006	count	t
1269993	ALEsKOs01_RNASequencing_0_evo04_0_11_evo04gnd	ALEsKOs01	140812_11_OxicEvo04gndEvo02EPEcoliGlcM9_Broth-1	gene1162	-	-	gene1162	oweE	-	gi|556503834|ref|NC_000913.3|:1204169-1204403		4.08842	count	t
1269992	ALEsKOs01_RNASequencing_0_evo04_0_11_evo04gnd	ALEsKOs01	140814_11_OxicEvo04gndEvo03EPEcoliGlcM9_Broth-1	gene1162	-	-	gene1162	oweE	-	gi|556503834|ref|NC_000913.3|:1204169-1204403		0.894054	count	t
1269997	ALEsKOs01_RNASequencing_0_evo04_0_11_evo04gnd	ALEsKOs01	140715_0_OxicEvo04gndEcoliGlcM9_Broth-1	gene1163	-	-	gene1163	aaaE	-	gi|556503834|ref|NC_000913.3|:1204403-1205537		20.5633	count	t
1269998	ALEsKOs01_RNASequencing_0_evo04_0_11_evo04gnd	ALEsKOs01	140715_0_OxicEvo04gndEcoliGlcM9_Broth-2	gene1163	-	-	gene1163	aaaE	-	gi|556503834|ref|NC_000913.3|:1204403-1205537		26.8067	count	t
1269999	ALEsKOs01_RNASequencing_0_evo04_0_11_evo04gnd	ALEsKOs01	140812_11_OxicEvo04gndEvo01EPEcoliGlcM9_Broth-1	gene1163	-	-	gene1163	aaaE	-	gi|556503834|ref|NC_000913.3|:1204403-1205537		7.58568	count	t
1269996	ALEsKOs01_RNASequencing_0_evo04_0_11_evo04gnd	ALEsKOs01	140818_0_OxicEvo04EcoliGlcM9_Broth-5	gene1163	-	-	gene1163	aaaE	-	gi|556503834|ref|NC_000913.3|:1204403-1205537		19.5303	count	t
1270000	ALEsKOs01_RNASequencing_0_evo04_0_11_evo04gnd	ALEsKOs01	140812_11_OxicEvo04gndEvo02EPEcoliGlcM9_Broth-2	gene1163	-	-	gene1163	aaaE	-	gi|556503834|ref|NC_000913.3|:1204403-1205537		10.4238	count	t
1270001	ALEsKOs01_RNASequencing_0_evo04_0_11_evo04gnd	ALEsKOs01	140812_11_OxicEvo04gndEvo01EPEcoliGlcM9_Broth-2	gene1163	-	-	gene1163	aaaE	-	gi|556503834|ref|NC_000913.3|:1204403-1205537		15.636	count	t
1270003	ALEsKOs01_RNASequencing_0_evo04_0_11_evo04gnd	ALEsKOs01	140812_11_OxicEvo04gndEvo02EPEcoliGlcM9_Broth-1	gene1163	-	-	gene1163	aaaE	-	gi|556503834|ref|NC_000913.3|:1204403-1205537		16.3537	count	t
1270002	ALEsKOs01_RNASequencing_0_evo04_0_11_evo04gnd	ALEsKOs01	140814_11_OxicEvo04gndEvo03EPEcoliGlcM9_Broth-1	gene1163	-	-	gene1163	aaaE	-	gi|556503834|ref|NC_000913.3|:1204403-1205537		10.7287	count	t
1270007	ALEsKOs01_RNASequencing_0_evo04_0_11_evo04gnd	ALEsKOs01	140715_0_OxicEvo04gndEcoliGlcM9_Broth-1	gene1164	-	-	gene1164	ymfR	-	gi|556503834|ref|NC_000913.3|:1205548-1206142		0.856805	count	t
1270006	ALEsKOs01_RNASequencing_0_evo04_0_11_evo04gnd	ALEsKOs01	140818_0_OxicEvo04EcoliGlcM9_Broth-5	gene1164	-	-	gene1164	ymfR	-	gi|556503834|ref|NC_000913.3|:1205548-1206142		0.930014	count	t
1270008	ALEsKOs01_RNASequencing_0_evo04_0_11_evo04gnd	ALEsKOs01	140715_0_OxicEvo04gndEcoliGlcM9_Broth-2	gene1164	-	-	gene1164	ymfR	-	gi|556503834|ref|NC_000913.3|:1205548-1206142		2.97853	count	t
1270009	ALEsKOs01_RNASequencing_0_evo04_0_11_evo04gnd	ALEsKOs01	140812_11_OxicEvo04gndEvo01EPEcoliGlcM9_Broth-1	gene1164	-	-	gene1164	ymfR	-	gi|556503834|ref|NC_000913.3|:1205548-1206142		0	count	t
1270010	ALEsKOs01_RNASequencing_0_evo04_0_11_evo04gnd	ALEsKOs01	140812_11_OxicEvo04gndEvo02EPEcoliGlcM9_Broth-2	gene1164	-	-	gene1164	ymfR	-	gi|556503834|ref|NC_000913.3|:1205548-1206142		3.12715	count	t
1270011	ALEsKOs01_RNASequencing_0_evo04_0_11_evo04gnd	ALEsKOs01	140812_11_OxicEvo04gndEvo01EPEcoliGlcM9_Broth-2	gene1164	-	-	gene1164	ymfR	-	gi|556503834|ref|NC_000913.3|:1205548-1206142		3.12721	count	t
1270013	ALEsKOs01_RNASequencing_0_evo04_0_11_evo04gnd	ALEsKOs01	140812_11_OxicEvo04gndEvo02EPEcoliGlcM9_Broth-1	gene1164	-	-	gene1164	ymfR	-	gi|556503834|ref|NC_000913.3|:1205548-1206142		1.02211	count	t
1270012	ALEsKOs01_RNASequencing_0_evo04_0_11_evo04gnd	ALEsKOs01	140814_11_OxicEvo04gndEvo03EPEcoliGlcM9_Broth-1	gene1164	-	-	gene1164	ymfR	-	gi|556503834|ref|NC_000913.3|:1205548-1206142		1.78811	count	t
1270022	ALEsKOs01_RNASequencing_0_evo04_0_11_evo04gnd	ALEsKOs01	140814_11_OxicEvo04gndEvo03EPEcoliGlcM9_Broth-1	gene1165	-	-	gene1165	beeE	-	gi|556503834|ref|NC_000913.3|:1205548-1206142		4.47027	count	t
1270017	ALEsKOs01_RNASequencing_0_evo04_0_11_evo04gnd	ALEsKOs01	140715_0_OxicEvo04gndEcoliGlcM9_Broth-1	gene1165	-	-	gene1165	beeE	-	gi|556503834|ref|NC_000913.3|:1205548-1206142		6.85444	count	t
1270018	ALEsKOs01_RNASequencing_0_evo04_0_11_evo04gnd	ALEsKOs01	140715_0_OxicEvo04gndEcoliGlcM9_Broth-2	gene1165	-	-	gene1165	beeE	-	gi|556503834|ref|NC_000913.3|:1205548-1206142		14.8926	count	t
1270019	ALEsKOs01_RNASequencing_0_evo04_0_11_evo04gnd	ALEsKOs01	140812_11_OxicEvo04gndEvo01EPEcoliGlcM9_Broth-1	gene1165	-	-	gene1165	beeE	-	gi|556503834|ref|NC_000913.3|:1205548-1206142		6.50201	count	t
1270020	ALEsKOs01_RNASequencing_0_evo04_0_11_evo04gnd	ALEsKOs01	140812_11_OxicEvo04gndEvo02EPEcoliGlcM9_Broth-2	gene1165	-	-	gene1165	beeE	-	gi|556503834|ref|NC_000913.3|:1205548-1206142		5.21192	count	t
1270021	ALEsKOs01_RNASequencing_0_evo04_0_11_evo04gnd	ALEsKOs01	140812_11_OxicEvo04gndEvo01EPEcoliGlcM9_Broth-2	gene1165	-	-	gene1165	beeE	-	gi|556503834|ref|NC_000913.3|:1205548-1206142		3.12721	count	t
1270023	ALEsKOs01_RNASequencing_0_evo04_0_11_evo04gnd	ALEsKOs01	140812_11_OxicEvo04gndEvo02EPEcoliGlcM9_Broth-1	gene1165	-	-	gene1165	beeE	-	gi|556503834|ref|NC_000913.3|:1205548-1206142		5.11053	count	t
1270024	ALEsKOs01_RNASequencing_0_evo04_0_11_evo04gnd	ALEsKOs01	140813_11_OxicEvo04gndEvo03EPEcoliGlcM9_Broth-2	gene1165	-	-	gene1165	beeE	-	gi|556503834|ref|NC_000913.3|:1205548-1206142		2.79023	count	t
1270027	ALEsKOs01_RNASequencing_0_evo04_0_11_evo04gnd	ALEsKOs01	140715_0_OxicEvo04gndEcoliGlcM9_Broth-1	gene1166	-	-	gene1166	jayE	-	gi|556503834|ref|NC_000913.3|:1206142-1207497		5.99764	count	t
1270028	ALEsKOs01_RNASequencing_0_evo04_0_11_evo04gnd	ALEsKOs01	140715_0_OxicEvo04gndEcoliGlcM9_Broth-2	gene1166	-	-	gene1166	jayE	-	gi|556503834|ref|NC_000913.3|:1206142-1207497		19.8568	count	t
1270029	ALEsKOs01_RNASequencing_0_evo04_0_11_evo04gnd	ALEsKOs01	140812_11_OxicEvo04gndEvo01EPEcoliGlcM9_Broth-1	gene1166	-	-	gene1166	jayE	-	gi|556503834|ref|NC_000913.3|:1206142-1207497		2.16734	count	t
1270030	ALEsKOs01_RNASequencing_0_evo04_0_11_evo04gnd	ALEsKOs01	140812_11_OxicEvo04gndEvo02EPEcoliGlcM9_Broth-2	gene1166	-	-	gene1166	jayE	-	gi|556503834|ref|NC_000913.3|:1206142-1207497		0	count	t
1270031	ALEsKOs01_RNASequencing_0_evo04_0_11_evo04gnd	ALEsKOs01	140812_11_OxicEvo04gndEvo01EPEcoliGlcM9_Broth-2	gene1166	-	-	gene1166	jayE	-	gi|556503834|ref|NC_000913.3|:1206142-1207497		8.33922	count	t
1270026	ALEsKOs01_RNASequencing_0_evo04_0_11_evo04gnd	ALEsKOs01	140818_0_OxicEvo04EcoliGlcM9_Broth-5	gene1166	-	-	gene1166	jayE	-	gi|556503834|ref|NC_000913.3|:1206142-1207497		15.8102	count	t
1270033	ALEsKOs01_RNASequencing_0_evo04_0_11_evo04gnd	ALEsKOs01	140812_11_OxicEvo04gndEvo02EPEcoliGlcM9_Broth-1	gene1166	-	-	gene1166	jayE	-	gi|556503834|ref|NC_000913.3|:1206142-1207497		9.19895	count	t
1270032	ALEsKOs01_RNASequencing_0_evo04_0_11_evo04gnd	ALEsKOs01	140814_11_OxicEvo04gndEvo03EPEcoliGlcM9_Broth-1	gene1166	-	-	gene1166	jayE	-	gi|556503834|ref|NC_000913.3|:1206142-1207497		8.94054	count	t
1270037	ALEsKOs01_RNASequencing_0_evo04_0_11_evo04gnd	ALEsKOs01	140715_0_OxicEvo04gndEcoliGlcM9_Broth-1	gene1167	-	-	gene1167	ymfQ	-	gi|556503834|ref|NC_000913.3|:1206142-1207497		5.99764	count	t
1270038	ALEsKOs01_RNASequencing_0_evo04_0_11_evo04gnd	ALEsKOs01	140715_0_OxicEvo04gndEcoliGlcM9_Broth-2	gene1167	-	-	gene1167	ymfQ	-	gi|556503834|ref|NC_000913.3|:1206142-1207497		4.96421	count	t
1270039	ALEsKOs01_RNASequencing_0_evo04_0_11_evo04gnd	ALEsKOs01	140812_11_OxicEvo04gndEvo01EPEcoliGlcM9_Broth-1	gene1167	-	-	gene1167	ymfQ	-	gi|556503834|ref|NC_000913.3|:1206142-1207497		3.251	count	t
1270036	ALEsKOs01_RNASequencing_0_evo04_0_11_evo04gnd	ALEsKOs01	140818_0_OxicEvo04EcoliGlcM9_Broth-5	gene1167	-	-	gene1167	ymfQ	-	gi|556503834|ref|NC_000913.3|:1206142-1207497		2.79004	count	t
1270040	ALEsKOs01_RNASequencing_0_evo04_0_11_evo04gnd	ALEsKOs01	140812_11_OxicEvo04gndEvo02EPEcoliGlcM9_Broth-2	gene1167	-	-	gene1167	ymfQ	-	gi|556503834|ref|NC_000913.3|:1206142-1207497		1.04238	count	t
1270041	ALEsKOs01_RNASequencing_0_evo04_0_11_evo04gnd	ALEsKOs01	140812_11_OxicEvo04gndEvo01EPEcoliGlcM9_Broth-2	gene1167	-	-	gene1167	ymfQ	-	gi|556503834|ref|NC_000913.3|:1206142-1207497		3.12721	count	t
1270043	ALEsKOs01_RNASequencing_0_evo04_0_11_evo04gnd	ALEsKOs01	140812_11_OxicEvo04gndEvo02EPEcoliGlcM9_Broth-1	gene1167	-	-	gene1167	ymfQ	-	gi|556503834|ref|NC_000913.3|:1206142-1207497		2.04421	count	t
1270042	ALEsKOs01_RNASequencing_0_evo04_0_11_evo04gnd	ALEsKOs01	140814_11_OxicEvo04gndEvo03EPEcoliGlcM9_Broth-1	gene1167	-	-	gene1167	ymfQ	-	gi|556503834|ref|NC_000913.3|:1206142-1207497		0.894054	count	t
1270047	ALEsKOs01_RNASequencing_0_evo04_0_11_evo04gnd	ALEsKOs01	140715_0_OxicEvo04gndEcoliGlcM9_Broth-1	gene1168	-	-	gene1168	stfP	-	gi|556503834|ref|NC_000913.3|:1207500-1208130		8.56805	count	t
1270046	ALEsKOs01_RNASequencing_0_evo04_0_11_evo04gnd	ALEsKOs01	140818_0_OxicEvo04EcoliGlcM9_Broth-5	gene1168	-	-	gene1168	stfP	-	gi|556503834|ref|NC_000913.3|:1207500-1208130		6.5101	count	t
1270048	ALEsKOs01_RNASequencing_0_evo04_0_11_evo04gnd	ALEsKOs01	140715_0_OxicEvo04gndEcoliGlcM9_Broth-2	gene1168	-	-	gene1168	stfP	-	gi|556503834|ref|NC_000913.3|:1207500-1208130		4.96421	count	t
1270049	ALEsKOs01_RNASequencing_0_evo04_0_11_evo04gnd	ALEsKOs01	140812_11_OxicEvo04gndEvo01EPEcoliGlcM9_Broth-1	gene1168	-	-	gene1168	stfP	-	gi|556503834|ref|NC_000913.3|:1207500-1208130		5.41834	count	t
1270050	ALEsKOs01_RNASequencing_0_evo04_0_11_evo04gnd	ALEsKOs01	140812_11_OxicEvo04gndEvo02EPEcoliGlcM9_Broth-2	gene1168	-	-	gene1168	stfP	-	gi|556503834|ref|NC_000913.3|:1207500-1208130		4.16953	count	t
1270051	ALEsKOs01_RNASequencing_0_evo04_0_11_evo04gnd	ALEsKOs01	140812_11_OxicEvo04gndEvo01EPEcoliGlcM9_Broth-2	gene1168	-	-	gene1168	stfP	-	gi|556503834|ref|NC_000913.3|:1207500-1208130		3.12721	count	t
1270053	ALEsKOs01_RNASequencing_0_evo04_0_11_evo04gnd	ALEsKOs01	140812_11_OxicEvo04gndEvo02EPEcoliGlcM9_Broth-1	gene1168	-	-	gene1168	stfP	-	gi|556503834|ref|NC_000913.3|:1207500-1208130		0	count	t
1270052	ALEsKOs01_RNASequencing_0_evo04_0_11_evo04gnd	ALEsKOs01	140814_11_OxicEvo04gndEvo03EPEcoliGlcM9_Broth-1	gene1168	-	-	gene1168	stfP	-	gi|556503834|ref|NC_000913.3|:1207500-1208130		6.25838	count	t
1270062	ALEsKOs01_RNASequencing_0_evo04_0_11_evo04gnd	ALEsKOs01	140814_11_OxicEvo04gndEvo03EPEcoliGlcM9_Broth-1	gene1169	-	-	gene1169	tfaP	-	gi|556503834|ref|NC_000913.3|:1208131-1209619		6.25838	count	t
1270057	ALEsKOs01_RNASequencing_0_evo04_0_11_evo04gnd	ALEsKOs01	140715_0_OxicEvo04gndEcoliGlcM9_Broth-1	gene1169	-	-	gene1169	tfaP	-	gi|556503834|ref|NC_000913.3|:1208131-1209619		3.42722	count	t
1270058	ALEsKOs01_RNASequencing_0_evo04_0_11_evo04gnd	ALEsKOs01	140715_0_OxicEvo04gndEcoliGlcM9_Broth-2	gene1169	-	-	gene1169	tfaP	-	gi|556503834|ref|NC_000913.3|:1208131-1209619		3.97137	count	t
1270059	ALEsKOs01_RNASequencing_0_evo04_0_11_evo04gnd	ALEsKOs01	140812_11_OxicEvo04gndEvo01EPEcoliGlcM9_Broth-1	gene1169	-	-	gene1169	tfaP	-	gi|556503834|ref|NC_000913.3|:1208131-1209619		9.75301	count	t
1270060	ALEsKOs01_RNASequencing_0_evo04_0_11_evo04gnd	ALEsKOs01	140812_11_OxicEvo04gndEvo02EPEcoliGlcM9_Broth-2	gene1169	-	-	gene1169	tfaP	-	gi|556503834|ref|NC_000913.3|:1208131-1209619		8.33907	count	t
1270061	ALEsKOs01_RNASequencing_0_evo04_0_11_evo04gnd	ALEsKOs01	140812_11_OxicEvo04gndEvo01EPEcoliGlcM9_Broth-2	gene1169	-	-	gene1169	tfaP	-	gi|556503834|ref|NC_000913.3|:1208131-1209619		3.12721	count	t
1270063	ALEsKOs01_RNASequencing_0_evo04_0_11_evo04gnd	ALEsKOs01	140812_11_OxicEvo04gndEvo02EPEcoliGlcM9_Broth-1	gene1169	-	-	gene1169	tfaP	-	gi|556503834|ref|NC_000913.3|:1208131-1209619		3.06632	count	t
1270064	ALEsKOs01_RNASequencing_0_evo04_0_11_evo04gnd	ALEsKOs01	140813_11_OxicEvo04gndEvo03EPEcoliGlcM9_Broth-2	gene1169	-	-	gene1169	tfaP	-	gi|556503834|ref|NC_000913.3|:1208131-1209619		3.72031	count	t
1270067	ALEsKOs01_RNASequencing_0_evo04_0_11_evo04gnd	ALEsKOs01	140715_0_OxicEvo04gndEcoliGlcM9_Broth-1	gene117	-	-	gene117	speD	-	gi|556503834|ref|NC_000913.3|:134787-135582		887.65	count	t
1270068	ALEsKOs01_RNASequencing_0_evo04_0_11_evo04gnd	ALEsKOs01	140715_0_OxicEvo04gndEcoliGlcM9_Broth-2	gene117	-	-	gene117	speD	-	gi|556503834|ref|NC_000913.3|:134787-135582		429.901	count	t
1270069	ALEsKOs01_RNASequencing_0_evo04_0_11_evo04gnd	ALEsKOs01	140812_11_OxicEvo04gndEvo01EPEcoliGlcM9_Broth-1	gene117	-	-	gene117	speD	-	gi|556503834|ref|NC_000913.3|:134787-135582		1519.3	count	t
1270070	ALEsKOs01_RNASequencing_0_evo04_0_11_evo04gnd	ALEsKOs01	140812_11_OxicEvo04gndEvo02EPEcoliGlcM9_Broth-2	gene117	-	-	gene117	speD	-	gi|556503834|ref|NC_000913.3|:134787-135582		1820	count	t
1270071	ALEsKOs01_RNASequencing_0_evo04_0_11_evo04gnd	ALEsKOs01	140812_11_OxicEvo04gndEvo01EPEcoliGlcM9_Broth-2	gene117	-	-	gene117	speD	-	gi|556503834|ref|NC_000913.3|:134787-135582		1514.61	count	t
1270066	ALEsKOs01_RNASequencing_0_evo04_0_11_evo04gnd	ALEsKOs01	140818_0_OxicEvo04EcoliGlcM9_Broth-5	gene117	-	-	gene117	speD	-	gi|556503834|ref|NC_000913.3|:134787-135582		1703.79	count	t
1270073	ALEsKOs01_RNASequencing_0_evo04_0_11_evo04gnd	ALEsKOs01	140812_11_OxicEvo04gndEvo02EPEcoliGlcM9_Broth-1	gene117	-	-	gene117	speD	-	gi|556503834|ref|NC_000913.3|:134787-135582		1876.59	count	t
1270072	ALEsKOs01_RNASequencing_0_evo04_0_11_evo04gnd	ALEsKOs01	140814_11_OxicEvo04gndEvo03EPEcoliGlcM9_Broth-1	gene117	-	-	gene117	speD	-	gi|556503834|ref|NC_000913.3|:134787-135582		1283.86	count	t
1270077	ALEsKOs01_RNASequencing_0_evo04_0_11_evo04gnd	ALEsKOs01	140715_0_OxicEvo04gndEcoliGlcM9_Broth-1	gene1170	-	-	gene1170	tfaE	-	gi|556503834|ref|NC_000913.3|:1208131-1209619		12.8521	count	t
1270078	ALEsKOs01_RNASequencing_0_evo04_0_11_evo04gnd	ALEsKOs01	140715_0_OxicEvo04gndEcoliGlcM9_Broth-2	gene1170	-	-	gene1170	tfaE	-	gi|556503834|ref|NC_000913.3|:1208131-1209619		17.8712	count	t
1270079	ALEsKOs01_RNASequencing_0_evo04_0_11_evo04gnd	ALEsKOs01	140812_11_OxicEvo04gndEvo01EPEcoliGlcM9_Broth-1	gene1170	-	-	gene1170	tfaE	-	gi|556503834|ref|NC_000913.3|:1208131-1209619		10.8367	count	t
1270076	ALEsKOs01_RNASequencing_0_evo04_0_11_evo04gnd	ALEsKOs01	140818_0_OxicEvo04EcoliGlcM9_Broth-5	gene1170	-	-	gene1170	tfaE	-	gi|556503834|ref|NC_000913.3|:1208131-1209619		14.8802	count	t
1270080	ALEsKOs01_RNASequencing_0_evo04_0_11_evo04gnd	ALEsKOs01	140812_11_OxicEvo04gndEvo02EPEcoliGlcM9_Broth-2	gene1170	-	-	gene1170	tfaE	-	gi|556503834|ref|NC_000913.3|:1208131-1209619		10.4238	count	t
1270081	ALEsKOs01_RNASequencing_0_evo04_0_11_evo04gnd	ALEsKOs01	140812_11_OxicEvo04gndEvo01EPEcoliGlcM9_Broth-2	gene1170	-	-	gene1170	tfaE	-	gi|556503834|ref|NC_000913.3|:1208131-1209619		12.5088	count	t
1270083	ALEsKOs01_RNASequencing_0_evo04_0_11_evo04gnd	ALEsKOs01	140812_11_OxicEvo04gndEvo02EPEcoliGlcM9_Broth-1	gene1170	-	-	gene1170	tfaE	-	gi|556503834|ref|NC_000913.3|:1208131-1209619		9.19895	count	t
1270082	ALEsKOs01_RNASequencing_0_evo04_0_11_evo04gnd	ALEsKOs01	140814_11_OxicEvo04gndEvo03EPEcoliGlcM9_Broth-1	gene1170	-	-	gene1170	tfaE	-	gi|556503834|ref|NC_000913.3|:1208131-1209619		12.5168	count	t
1270087	ALEsKOs01_RNASequencing_0_evo04_0_11_evo04gnd	ALEsKOs01	140715_0_OxicEvo04gndEcoliGlcM9_Broth-1	gene1171	-	-	gene1171	stfE	-	gi|556503834|ref|NC_000913.3|:1208131-1209619		5.99764	count	t
1270086	ALEsKOs01_RNASequencing_0_evo04_0_11_evo04gnd	ALEsKOs01	140818_0_OxicEvo04EcoliGlcM9_Broth-5	gene1171	-	-	gene1171	stfE	-	gi|556503834|ref|NC_000913.3|:1208131-1209619		3.72006	count	t
1270088	ALEsKOs01_RNASequencing_0_evo04_0_11_evo04gnd	ALEsKOs01	140715_0_OxicEvo04gndEcoliGlcM9_Broth-2	gene1171	-	-	gene1171	stfE	-	gi|556503834|ref|NC_000913.3|:1208131-1209619		2.97853	count	t
1270089	ALEsKOs01_RNASequencing_0_evo04_0_11_evo04gnd	ALEsKOs01	140812_11_OxicEvo04gndEvo01EPEcoliGlcM9_Broth-1	gene1171	-	-	gene1171	stfE	-	gi|556503834|ref|NC_000913.3|:1208131-1209619		0	count	t
1270090	ALEsKOs01_RNASequencing_0_evo04_0_11_evo04gnd	ALEsKOs01	140812_11_OxicEvo04gndEvo02EPEcoliGlcM9_Broth-2	gene1171	-	-	gene1171	stfE	-	gi|556503834|ref|NC_000913.3|:1208131-1209619		0	count	t
1270091	ALEsKOs01_RNASequencing_0_evo04_0_11_evo04gnd	ALEsKOs01	140812_11_OxicEvo04gndEvo01EPEcoliGlcM9_Broth-2	gene1171	-	-	gene1171	stfE	-	gi|556503834|ref|NC_000913.3|:1208131-1209619		3.12721	count	t
1270093	ALEsKOs01_RNASequencing_0_evo04_0_11_evo04gnd	ALEsKOs01	140812_11_OxicEvo04gndEvo02EPEcoliGlcM9_Broth-1	gene1171	-	-	gene1171	stfE	-	gi|556503834|ref|NC_000913.3|:1208131-1209619		2.04421	count	t
1270092	ALEsKOs01_RNASequencing_0_evo04_0_11_evo04gnd	ALEsKOs01	140814_11_OxicEvo04gndEvo03EPEcoliGlcM9_Broth-1	gene1171	-	-	gene1171	stfE	-	gi|556503834|ref|NC_000913.3|:1208131-1209619		0	count	t
1270102	ALEsKOs01_RNASequencing_0_evo04_0_11_evo04gnd	ALEsKOs01	140814_11_OxicEvo04gndEvo03EPEcoliGlcM9_Broth-1	gene1172	-	-	gene1172	pinE	-	gi|556503834|ref|NC_000913.3|:1209684-1210239		0	count	t
1270097	ALEsKOs01_RNASequencing_0_evo04_0_11_evo04gnd	ALEsKOs01	140715_0_OxicEvo04gndEcoliGlcM9_Broth-1	gene1172	-	-	gene1172	pinE	-	gi|556503834|ref|NC_000913.3|:1209684-1210239		1.71361	count	t
1270098	ALEsKOs01_RNASequencing_0_evo04_0_11_evo04gnd	ALEsKOs01	140715_0_OxicEvo04gndEcoliGlcM9_Broth-2	gene1172	-	-	gene1172	pinE	-	gi|556503834|ref|NC_000913.3|:1209684-1210239		3.97137	count	t
1270099	ALEsKOs01_RNASequencing_0_evo04_0_11_evo04gnd	ALEsKOs01	140812_11_OxicEvo04gndEvo01EPEcoliGlcM9_Broth-1	gene1172	-	-	gene1172	pinE	-	gi|556503834|ref|NC_000913.3|:1209684-1210239		5.41834	count	t
1270100	ALEsKOs01_RNASequencing_0_evo04_0_11_evo04gnd	ALEsKOs01	140812_11_OxicEvo04gndEvo02EPEcoliGlcM9_Broth-2	gene1172	-	-	gene1172	pinE	-	gi|556503834|ref|NC_000913.3|:1209684-1210239		4.16953	count	t
1270101	ALEsKOs01_RNASequencing_0_evo04_0_11_evo04gnd	ALEsKOs01	140812_11_OxicEvo04gndEvo01EPEcoliGlcM9_Broth-2	gene1172	-	-	gene1172	pinE	-	gi|556503834|ref|NC_000913.3|:1209684-1210239		4.16961	count	t
1270103	ALEsKOs01_RNASequencing_0_evo04_0_11_evo04gnd	ALEsKOs01	140812_11_OxicEvo04gndEvo02EPEcoliGlcM9_Broth-1	gene1172	-	-	gene1172	pinE	-	gi|556503834|ref|NC_000913.3|:1209684-1210239		3.06632	count	t
1270104	ALEsKOs01_RNASequencing_0_evo04_0_11_evo04gnd	ALEsKOs01	140813_11_OxicEvo04gndEvo03EPEcoliGlcM9_Broth-2	gene1172	-	-	gene1172	pinE	-	gi|556503834|ref|NC_000913.3|:1209684-1210239		4.65039	count	t
1270107	ALEsKOs01_RNASequencing_0_evo04_0_11_evo04gnd	ALEsKOs01	140715_0_OxicEvo04gndEcoliGlcM9_Broth-1	gene1173	-	-	gene1173	mcrA	-	gi|556503834|ref|NC_000913.3|:1210345-1211179		49.6947	count	t
1270108	ALEsKOs01_RNASequencing_0_evo04_0_11_evo04gnd	ALEsKOs01	140715_0_OxicEvo04gndEcoliGlcM9_Broth-2	gene1173	-	-	gene1173	mcrA	-	gi|556503834|ref|NC_000913.3|:1210345-1211179		67.5133	count	t
1270109	ALEsKOs01_RNASequencing_0_evo04_0_11_evo04gnd	ALEsKOs01	140812_11_OxicEvo04gndEvo01EPEcoliGlcM9_Broth-1	gene1173	-	-	gene1173	mcrA	-	gi|556503834|ref|NC_000913.3|:1210345-1211179		41.1794	count	t
1270110	ALEsKOs01_RNASequencing_0_evo04_0_11_evo04gnd	ALEsKOs01	140812_11_OxicEvo04gndEvo02EPEcoliGlcM9_Broth-2	gene1173	-	-	gene1173	mcrA	-	gi|556503834|ref|NC_000913.3|:1210345-1211179		44.8225	count	t
1270111	ALEsKOs01_RNASequencing_0_evo04_0_11_evo04gnd	ALEsKOs01	140812_11_OxicEvo04gndEvo01EPEcoliGlcM9_Broth-2	gene1173	-	-	gene1173	mcrA	-	gi|556503834|ref|NC_000913.3|:1210345-1211179		43.7809	count	t
1270106	ALEsKOs01_RNASequencing_0_evo04_0_11_evo04gnd	ALEsKOs01	140818_0_OxicEvo04EcoliGlcM9_Broth-5	gene1173	-	-	gene1173	mcrA	-	gi|556503834|ref|NC_000913.3|:1210345-1211179		68.8211	count	t
1270113	ALEsKOs01_RNASequencing_0_evo04_0_11_evo04gnd	ALEsKOs01	140812_11_OxicEvo04gndEvo02EPEcoliGlcM9_Broth-1	gene1173	-	-	gene1173	mcrA	-	gi|556503834|ref|NC_000913.3|:1210345-1211179		60.3043	count	t
1270112	ALEsKOs01_RNASequencing_0_evo04_0_11_evo04gnd	ALEsKOs01	140814_11_OxicEvo04gndEvo03EPEcoliGlcM9_Broth-1	gene1173	-	-	gene1173	mcrA	-	gi|556503834|ref|NC_000913.3|:1210345-1211179		45.5968	count	t
1270117	ALEsKOs01_RNASequencing_0_evo04_0_11_evo04gnd	ALEsKOs01	140715_0_OxicEvo04gndEcoliGlcM9_Broth-1	gene1174	-	-	gene1174	icdC	-	gi|556503834|ref|NC_000913.3|:1211412-1211577		5.14083	count	t
1270118	ALEsKOs01_RNASequencing_0_evo04_0_11_evo04gnd	ALEsKOs01	140715_0_OxicEvo04gndEcoliGlcM9_Broth-2	gene1174	-	-	gene1174	icdC	-	gi|556503834|ref|NC_000913.3|:1211412-1211577		4.96421	count	t
1270119	ALEsKOs01_RNASequencing_0_evo04_0_11_evo04gnd	ALEsKOs01	140812_11_OxicEvo04gndEvo01EPEcoliGlcM9_Broth-1	gene1174	-	-	gene1174	icdC	-	gi|556503834|ref|NC_000913.3|:1211412-1211577		11.9203	count	t
1270116	ALEsKOs01_RNASequencing_0_evo04_0_11_evo04gnd	ALEsKOs01	140818_0_OxicEvo04EcoliGlcM9_Broth-5	gene1174	-	-	gene1174	icdC	-	gi|556503834|ref|NC_000913.3|:1211412-1211577		10.2302	count	t
1270120	ALEsKOs01_RNASequencing_0_evo04_0_11_evo04gnd	ALEsKOs01	140812_11_OxicEvo04gndEvo02EPEcoliGlcM9_Broth-2	gene1174	-	-	gene1174	icdC	-	gi|556503834|ref|NC_000913.3|:1211412-1211577		11.4662	count	t
1270121	ALEsKOs01_RNASequencing_0_evo04_0_11_evo04gnd	ALEsKOs01	140812_11_OxicEvo04gndEvo01EPEcoliGlcM9_Broth-2	gene1174	-	-	gene1174	icdC	-	gi|556503834|ref|NC_000913.3|:1211412-1211577		13.5512	count	t
1270123	ALEsKOs01_RNASequencing_0_evo04_0_11_evo04gnd	ALEsKOs01	140812_11_OxicEvo04gndEvo02EPEcoliGlcM9_Broth-1	gene1174	-	-	gene1174	icdC	-	gi|556503834|ref|NC_000913.3|:1211412-1211577		14.3095	count	t
1270122	ALEsKOs01_RNASequencing_0_evo04_0_11_evo04gnd	ALEsKOs01	140814_11_OxicEvo04gndEvo03EPEcoliGlcM9_Broth-1	gene1174	-	-	gene1174	icdC	-	gi|556503834|ref|NC_000913.3|:1211412-1211577		7.15244	count	t
1270127	ALEsKOs01_RNASequencing_0_evo04_0_11_evo04gnd	ALEsKOs01	140715_0_OxicEvo04gndEcoliGlcM9_Broth-1	gene1175	-	-	gene1175	iraM	-	gi|556503834|ref|NC_000913.3|:1211679-1212003		0.856805	count	t
1270126	ALEsKOs01_RNASequencing_0_evo04_0_11_evo04gnd	ALEsKOs01	140818_0_OxicEvo04EcoliGlcM9_Broth-5	gene1175	-	-	gene1175	iraM	-	gi|556503834|ref|NC_000913.3|:1211679-1212003		4.65007	count	t
1270128	ALEsKOs01_RNASequencing_0_evo04_0_11_evo04gnd	ALEsKOs01	140715_0_OxicEvo04gndEcoliGlcM9_Broth-2	gene1175	-	-	gene1175	iraM	-	gi|556503834|ref|NC_000913.3|:1211679-1212003		3.97137	count	t
1270129	ALEsKOs01_RNASequencing_0_evo04_0_11_evo04gnd	ALEsKOs01	140812_11_OxicEvo04gndEvo01EPEcoliGlcM9_Broth-1	gene1175	-	-	gene1175	iraM	-	gi|556503834|ref|NC_000913.3|:1211679-1212003		0	count	t
1270130	ALEsKOs01_RNASequencing_0_evo04_0_11_evo04gnd	ALEsKOs01	140812_11_OxicEvo04gndEvo02EPEcoliGlcM9_Broth-2	gene1175	-	-	gene1175	iraM	-	gi|556503834|ref|NC_000913.3|:1211679-1212003		4.16953	count	t
1270131	ALEsKOs01_RNASequencing_0_evo04_0_11_evo04gnd	ALEsKOs01	140812_11_OxicEvo04gndEvo01EPEcoliGlcM9_Broth-2	gene1175	-	-	gene1175	iraM	-	gi|556503834|ref|NC_000913.3|:1211679-1212003		3.12721	count	t
1270133	ALEsKOs01_RNASequencing_0_evo04_0_11_evo04gnd	ALEsKOs01	140812_11_OxicEvo04gndEvo02EPEcoliGlcM9_Broth-1	gene1175	-	-	gene1175	iraM	-	gi|556503834|ref|NC_000913.3|:1211679-1212003		1.02211	count	t
1270132	ALEsKOs01_RNASequencing_0_evo04_0_11_evo04gnd	ALEsKOs01	140814_11_OxicEvo04gndEvo03EPEcoliGlcM9_Broth-1	gene1175	-	-	gene1175	iraM	-	gi|556503834|ref|NC_000913.3|:1211679-1212003		1.78811	count	t
1270137	ALEsKOs01_RNASequencing_0_evo04_0_11_evo04gnd	ALEsKOs01	140715_0_OxicEvo04gndEcoliGlcM9_Broth-1	gene1176	-	-	gene1176	ycgX	-	gi|556503834|ref|NC_000913.3|:1212702-1213107		18.8497	count	t
1270138	ALEsKOs01_RNASequencing_0_evo04_0_11_evo04gnd	ALEsKOs01	140715_0_OxicEvo04gndEcoliGlcM9_Broth-2	gene1176	-	-	gene1176	ycgX	-	gi|556503834|ref|NC_000913.3|:1212702-1213107		13.8998	count	t
1270139	ALEsKOs01_RNASequencing_0_evo04_0_11_evo04gnd	ALEsKOs01	140812_11_OxicEvo04gndEvo01EPEcoliGlcM9_Broth-1	gene1176	-	-	gene1176	ycgX	-	gi|556503834|ref|NC_000913.3|:1212702-1213107		54.1834	count	t
1270140	ALEsKOs01_RNASequencing_0_evo04_0_11_evo04gnd	ALEsKOs01	140812_11_OxicEvo04gndEvo02EPEcoliGlcM9_Broth-2	gene1176	-	-	gene1176	ycgX	-	gi|556503834|ref|NC_000913.3|:1212702-1213107		60.4583	count	t
1270141	ALEsKOs01_RNASequencing_0_evo04_0_11_evo04gnd	ALEsKOs01	140812_11_OxicEvo04gndEvo01EPEcoliGlcM9_Broth-2	gene1176	-	-	gene1176	ycgX	-	gi|556503834|ref|NC_000913.3|:1212702-1213107		43.7809	count	t
1270143	ALEsKOs01_RNASequencing_0_evo04_0_11_evo04gnd	ALEsKOs01	140812_11_OxicEvo04gndEvo02EPEcoliGlcM9_Broth-1	gene1176	-	-	gene1176	ycgX	-	gi|556503834|ref|NC_000913.3|:1212702-1213107		59.2821	count	t
1270136	ALEsKOs01_RNASequencing_0_evo04_0_11_evo04gnd	ALEsKOs01	140818_0_OxicEvo04EcoliGlcM9_Broth-5	gene1176	-	-	gene1176	ycgX	-	gi|556503834|ref|NC_000913.3|:1212702-1213107		69.7511	count	t
1270144	ALEsKOs01_RNASequencing_0_evo04_0_11_evo04gnd	ALEsKOs01	140813_11_OxicEvo04gndEvo03EPEcoliGlcM9_Broth-2	gene1176	-	-	gene1176	ycgX	-	gi|556503834|ref|NC_000913.3|:1212702-1213107		40.9234	count	t
1270147	ALEsKOs01_RNASequencing_0_evo04_0_11_evo04gnd	ALEsKOs01	140715_0_OxicEvo04gndEcoliGlcM9_Broth-1	gene1177	-	-	gene1177	bluR	-	gi|556503834|ref|NC_000913.3|:1213327-1214059		196.208	count	t
1270148	ALEsKOs01_RNASequencing_0_evo04_0_11_evo04gnd	ALEsKOs01	140715_0_OxicEvo04gndEcoliGlcM9_Broth-2	gene1177	-	-	gene1177	bluR	-	gi|556503834|ref|NC_000913.3|:1213327-1214059		262.11	count	t
1270149	ALEsKOs01_RNASequencing_0_evo04_0_11_evo04gnd	ALEsKOs01	140812_11_OxicEvo04gndEvo01EPEcoliGlcM9_Broth-1	gene1177	-	-	gene1177	bluR	-	gi|556503834|ref|NC_000913.3|:1213327-1214059		224.319	count	t
1270150	ALEsKOs01_RNASequencing_0_evo04_0_11_evo04gnd	ALEsKOs01	140812_11_OxicEvo04gndEvo02EPEcoliGlcM9_Broth-2	gene1177	-	-	gene1177	bluR	-	gi|556503834|ref|NC_000913.3|:1213327-1214059		290.825	count	t
1270151	ALEsKOs01_RNASequencing_0_evo04_0_11_evo04gnd	ALEsKOs01	140812_11_OxicEvo04gndEvo01EPEcoliGlcM9_Broth-2	gene1177	-	-	gene1177	bluR	-	gi|556503834|ref|NC_000913.3|:1213327-1214059		277.279	count	t
1270146	ALEsKOs01_RNASequencing_0_evo04_0_11_evo04gnd	ALEsKOs01	140818_0_OxicEvo04EcoliGlcM9_Broth-5	gene1177	-	-	gene1177	bluR	-	gi|556503834|ref|NC_000913.3|:1213327-1214059		243.664	count	t
1270153	ALEsKOs01_RNASequencing_0_evo04_0_11_evo04gnd	ALEsKOs01	140812_11_OxicEvo04gndEvo02EPEcoliGlcM9_Broth-1	gene1177	-	-	gene1177	bluR	-	gi|556503834|ref|NC_000913.3|:1213327-1214059		274.947	count	t
1270152	ALEsKOs01_RNASequencing_0_evo04_0_11_evo04gnd	ALEsKOs01	140814_11_OxicEvo04gndEvo03EPEcoliGlcM9_Broth-1	gene1177	-	-	gene1177	bluR	-	gi|556503834|ref|NC_000913.3|:1213327-1214059		253.017	count	t
1270157	ALEsKOs01_RNASequencing_0_evo04_0_11_evo04gnd	ALEsKOs01	140715_0_OxicEvo04gndEcoliGlcM9_Broth-1	gene1178	-	-	gene1178	bluF	-	gi|556503834|ref|NC_000913.3|:1214263-1215475		27.4178	count	t
1270158	ALEsKOs01_RNASequencing_0_evo04_0_11_evo04gnd	ALEsKOs01	140715_0_OxicEvo04gndEcoliGlcM9_Broth-2	gene1178	-	-	gene1178	bluF	-	gi|556503834|ref|NC_000913.3|:1214263-1215475		29.7853	count	t
1270159	ALEsKOs01_RNASequencing_0_evo04_0_11_evo04gnd	ALEsKOs01	140812_11_OxicEvo04gndEvo01EPEcoliGlcM9_Broth-1	gene1178	-	-	gene1178	bluF	-	gi|556503834|ref|NC_000913.3|:1214263-1215475		34.6774	count	t
1270156	ALEsKOs01_RNASequencing_0_evo04_0_11_evo04gnd	ALEsKOs01	140818_0_OxicEvo04EcoliGlcM9_Broth-5	gene1178	-	-	gene1178	bluF	-	gi|556503834|ref|NC_000913.3|:1214263-1215475		35.3405	count	t
1270160	ALEsKOs01_RNASequencing_0_evo04_0_11_evo04gnd	ALEsKOs01	140812_11_OxicEvo04gndEvo02EPEcoliGlcM9_Broth-2	gene1178	-	-	gene1178	bluF	-	gi|556503834|ref|NC_000913.3|:1214263-1215475		32.3139	count	t
1270161	ALEsKOs01_RNASequencing_0_evo04_0_11_evo04gnd	ALEsKOs01	140812_11_OxicEvo04gndEvo01EPEcoliGlcM9_Broth-2	gene1178	-	-	gene1178	bluF	-	gi|556503834|ref|NC_000913.3|:1214263-1215475		41.6961	count	t
1270163	ALEsKOs01_RNASequencing_0_evo04_0_11_evo04gnd	ALEsKOs01	140812_11_OxicEvo04gndEvo02EPEcoliGlcM9_Broth-1	gene1178	-	-	gene1178	bluF	-	gi|556503834|ref|NC_000913.3|:1214263-1215475		34.7516	count	t
1270162	ALEsKOs01_RNASequencing_0_evo04_0_11_evo04gnd	ALEsKOs01	140814_11_OxicEvo04gndEvo03EPEcoliGlcM9_Broth-1	gene1178	-	-	gene1178	bluF	-	gi|556503834|ref|NC_000913.3|:1214263-1215475		25.9276	count	t
1270167	ALEsKOs01_RNASequencing_0_evo04_0_11_evo04gnd	ALEsKOs01	140715_0_OxicEvo04gndEcoliGlcM9_Broth-1	gene1179	-	-	gene1179	ycgZ	-	gi|556503834|ref|NC_000913.3|:1215788-1216025		5.99764	count	t
1270166	ALEsKOs01_RNASequencing_0_evo04_0_11_evo04gnd	ALEsKOs01	140818_0_OxicEvo04EcoliGlcM9_Broth-5	gene1179	-	-	gene1179	ycgZ	-	gi|556503834|ref|NC_000913.3|:1215788-1216025		68.8211	count	t
1270168	ALEsKOs01_RNASequencing_0_evo04_0_11_evo04gnd	ALEsKOs01	140715_0_OxicEvo04gndEcoliGlcM9_Broth-2	gene1179	-	-	gene1179	ycgZ	-	gi|556503834|ref|NC_000913.3|:1215788-1216025		13.8998	count	t
1270169	ALEsKOs01_RNASequencing_0_evo04_0_11_evo04gnd	ALEsKOs01	140812_11_OxicEvo04gndEvo01EPEcoliGlcM9_Broth-1	gene1179	-	-	gene1179	ycgZ	-	gi|556503834|ref|NC_000913.3|:1215788-1216025		67.1874	count	t
1270170	ALEsKOs01_RNASequencing_0_evo04_0_11_evo04gnd	ALEsKOs01	140812_11_OxicEvo04gndEvo02EPEcoliGlcM9_Broth-2	gene1179	-	-	gene1179	ycgZ	-	gi|556503834|ref|NC_000913.3|:1215788-1216025		44.8225	count	t
1270171	ALEsKOs01_RNASequencing_0_evo04_0_11_evo04gnd	ALEsKOs01	140812_11_OxicEvo04gndEvo01EPEcoliGlcM9_Broth-2	gene1179	-	-	gene1179	ycgZ	-	gi|556503834|ref|NC_000913.3|:1215788-1216025		57.3321	count	t
1270173	ALEsKOs01_RNASequencing_0_evo04_0_11_evo04gnd	ALEsKOs01	140812_11_OxicEvo04gndEvo02EPEcoliGlcM9_Broth-1	gene1179	-	-	gene1179	ycgZ	-	gi|556503834|ref|NC_000913.3|:1215788-1216025		67.459	count	t
1270172	ALEsKOs01_RNASequencing_0_evo04_0_11_evo04gnd	ALEsKOs01	140814_11_OxicEvo04gndEvo03EPEcoliGlcM9_Broth-1	gene1179	-	-	gene1179	ycgZ	-	gi|556503834|ref|NC_000913.3|:1215788-1216025		58.1135	count	t
1270182	ALEsKOs01_RNASequencing_0_evo04_0_11_evo04gnd	ALEsKOs01	140814_11_OxicEvo04gndEvo03EPEcoliGlcM9_Broth-1	gene118	-	-	gene118	speE	-	gi|556503834|ref|NC_000913.3|:135597-136464		1133.66	count	t
1270177	ALEsKOs01_RNASequencing_0_evo04_0_11_evo04gnd	ALEsKOs01	140715_0_OxicEvo04gndEcoliGlcM9_Broth-1	gene118	-	-	gene118	speE	-	gi|556503834|ref|NC_000913.3|:135597-136464		836.242	count	t
1270178	ALEsKOs01_RNASequencing_0_evo04_0_11_evo04gnd	ALEsKOs01	140715_0_OxicEvo04gndEcoliGlcM9_Broth-2	gene118	-	-	gene118	speE	-	gi|556503834|ref|NC_000913.3|:135597-136464		507.342	count	t
1270179	ALEsKOs01_RNASequencing_0_evo04_0_11_evo04gnd	ALEsKOs01	140812_11_OxicEvo04gndEvo01EPEcoliGlcM9_Broth-1	gene118	-	-	gene118	speE	-	gi|556503834|ref|NC_000913.3|:135597-136464		1335.08	count	t
1270180	ALEsKOs01_RNASequencing_0_evo04_0_11_evo04gnd	ALEsKOs01	140812_11_OxicEvo04gndEvo02EPEcoliGlcM9_Broth-2	gene118	-	-	gene118	speE	-	gi|556503834|ref|NC_000913.3|:135597-136464		1523.96	count	t
1270181	ALEsKOs01_RNASequencing_0_evo04_0_11_evo04gnd	ALEsKOs01	140812_11_OxicEvo04gndEvo01EPEcoliGlcM9_Broth-2	gene118	-	-	gene118	speE	-	gi|556503834|ref|NC_000913.3|:135597-136464		1334.28	count	t
1270183	ALEsKOs01_RNASequencing_0_evo04_0_11_evo04gnd	ALEsKOs01	140812_11_OxicEvo04gndEvo02EPEcoliGlcM9_Broth-1	gene118	-	-	gene118	speE	-	gi|556503834|ref|NC_000913.3|:135597-136464		1637.41	count	t
1270184	ALEsKOs01_RNASequencing_0_evo04_0_11_evo04gnd	ALEsKOs01	140813_11_OxicEvo04gndEvo03EPEcoliGlcM9_Broth-2	gene118	-	-	gene118	speE	-	gi|556503834|ref|NC_000913.3|:135597-136464		1206.31	count	t
1270187	ALEsKOs01_RNASequencing_0_evo04_0_11_evo04gnd	ALEsKOs01	140715_0_OxicEvo04gndEcoliGlcM9_Broth-1	gene1180	-	-	gene1180	ymgA	-	gi|556503834|ref|NC_000913.3|:1216067-1216340		6.85444	count	t
1270188	ALEsKOs01_RNASequencing_0_evo04_0_11_evo04gnd	ALEsKOs01	140715_0_OxicEvo04gndEcoliGlcM9_Broth-2	gene1180	-	-	gene1180	ymgA	-	gi|556503834|ref|NC_000913.3|:1216067-1216340		2.97853	count	t
1270189	ALEsKOs01_RNASequencing_0_evo04_0_11_evo04gnd	ALEsKOs01	140812_11_OxicEvo04gndEvo01EPEcoliGlcM9_Broth-1	gene1180	-	-	gene1180	ymgA	-	gi|556503834|ref|NC_000913.3|:1216067-1216340		33.5937	count	t
1270190	ALEsKOs01_RNASequencing_0_evo04_0_11_evo04gnd	ALEsKOs01	140812_11_OxicEvo04gndEvo02EPEcoliGlcM9_Broth-2	gene1180	-	-	gene1180	ymgA	-	gi|556503834|ref|NC_000913.3|:1216067-1216340		36.4834	count	t
1270191	ALEsKOs01_RNASequencing_0_evo04_0_11_evo04gnd	ALEsKOs01	140812_11_OxicEvo04gndEvo01EPEcoliGlcM9_Broth-2	gene1180	-	-	gene1180	ymgA	-	gi|556503834|ref|NC_000913.3|:1216067-1216340		40.6537	count	t
1270186	ALEsKOs01_RNASequencing_0_evo04_0_11_evo04gnd	ALEsKOs01	140818_0_OxicEvo04EcoliGlcM9_Broth-5	gene1180	-	-	gene1180	ymgA	-	gi|556503834|ref|NC_000913.3|:1216067-1216340		66.961	count	t
1270193	ALEsKOs01_RNASequencing_0_evo04_0_11_evo04gnd	ALEsKOs01	140812_11_OxicEvo04gndEvo02EPEcoliGlcM9_Broth-1	gene1180	-	-	gene1180	ymgA	-	gi|556503834|ref|NC_000913.3|:1216067-1216340		55.1937	count	t
1270192	ALEsKOs01_RNASequencing_0_evo04_0_11_evo04gnd	ALEsKOs01	140814_11_OxicEvo04gndEvo03EPEcoliGlcM9_Broth-1	gene1180	-	-	gene1180	ymgA	-	gi|556503834|ref|NC_000913.3|:1216067-1216340		35.7622	count	t
1270197	ALEsKOs01_RNASequencing_0_evo04_0_11_evo04gnd	ALEsKOs01	140715_0_OxicEvo04gndEcoliGlcM9_Broth-1	gene1181	-	-	gene1181	ariR	-	gi|556503834|ref|NC_000913.3|:1216368-1216635		7.71125	count	t
1270198	ALEsKOs01_RNASequencing_0_evo04_0_11_evo04gnd	ALEsKOs01	140715_0_OxicEvo04gndEcoliGlcM9_Broth-2	gene1181	-	-	gene1181	ariR	-	gi|556503834|ref|NC_000913.3|:1216368-1216635		3.97137	count	t
1270199	ALEsKOs01_RNASequencing_0_evo04_0_11_evo04gnd	ALEsKOs01	140812_11_OxicEvo04gndEvo01EPEcoliGlcM9_Broth-1	gene1181	-	-	gene1181	ariR	-	gi|556503834|ref|NC_000913.3|:1216368-1216635		34.6774	count	t
1270196	ALEsKOs01_RNASequencing_0_evo04_0_11_evo04gnd	ALEsKOs01	140818_0_OxicEvo04EcoliGlcM9_Broth-5	gene1181	-	-	gene1181	ariR	-	gi|556503834|ref|NC_000913.3|:1216368-1216635		55.8009	count	t
1270200	ALEsKOs01_RNASequencing_0_evo04_0_11_evo04gnd	ALEsKOs01	140812_11_OxicEvo04gndEvo02EPEcoliGlcM9_Broth-2	gene1181	-	-	gene1181	ariR	-	gi|556503834|ref|NC_000913.3|:1216368-1216635		42.7377	count	t
1270201	ALEsKOs01_RNASequencing_0_evo04_0_11_evo04gnd	ALEsKOs01	140812_11_OxicEvo04gndEvo01EPEcoliGlcM9_Broth-2	gene1181	-	-	gene1181	ariR	-	gi|556503834|ref|NC_000913.3|:1216368-1216635		38.5689	count	t
1270203	ALEsKOs01_RNASequencing_0_evo04_0_11_evo04gnd	ALEsKOs01	140812_11_OxicEvo04gndEvo02EPEcoliGlcM9_Broth-1	gene1181	-	-	gene1181	ariR	-	gi|556503834|ref|NC_000913.3|:1216368-1216635		33.7295	count	t
1270202	ALEsKOs01_RNASequencing_0_evo04_0_11_evo04gnd	ALEsKOs01	140814_11_OxicEvo04gndEvo03EPEcoliGlcM9_Broth-1	gene1181	-	-	gene1181	ariR	-	gi|556503834|ref|NC_000913.3|:1216368-1216635		35.7622	count	t
1270207	ALEsKOs01_RNASequencing_0_evo04_0_11_evo04gnd	ALEsKOs01	140715_0_OxicEvo04gndEcoliGlcM9_Broth-1	gene1182	-	-	gene1182	ymgC	-	gi|556503834|ref|NC_000913.3|:1216747-1216996		3.42722	count	t
1270206	ALEsKOs01_RNASequencing_0_evo04_0_11_evo04gnd	ALEsKOs01	140818_0_OxicEvo04EcoliGlcM9_Broth-5	gene1182	-	-	gene1182	ymgC	-	gi|556503834|ref|NC_000913.3|:1216747-1216996		41.8506	count	t
1270208	ALEsKOs01_RNASequencing_0_evo04_0_11_evo04gnd	ALEsKOs01	140715_0_OxicEvo04gndEcoliGlcM9_Broth-2	gene1182	-	-	gene1182	ymgC	-	gi|556503834|ref|NC_000913.3|:1216747-1216996		0.992842	count	t
1270209	ALEsKOs01_RNASequencing_0_evo04_0_11_evo04gnd	ALEsKOs01	140812_11_OxicEvo04gndEvo01EPEcoliGlcM9_Broth-1	gene1182	-	-	gene1182	ymgC	-	gi|556503834|ref|NC_000913.3|:1216747-1216996		10.8367	count	t
1270210	ALEsKOs01_RNASequencing_0_evo04_0_11_evo04gnd	ALEsKOs01	140812_11_OxicEvo04gndEvo02EPEcoliGlcM9_Broth-2	gene1182	-	-	gene1182	ymgC	-	gi|556503834|ref|NC_000913.3|:1216747-1216996		13.551	count	t
1270211	ALEsKOs01_RNASequencing_0_evo04_0_11_evo04gnd	ALEsKOs01	140812_11_OxicEvo04gndEvo01EPEcoliGlcM9_Broth-2	gene1182	-	-	gene1182	ymgC	-	gi|556503834|ref|NC_000913.3|:1216747-1216996		13.5512	count	t
1270213	ALEsKOs01_RNASequencing_0_evo04_0_11_evo04gnd	ALEsKOs01	140812_11_OxicEvo04gndEvo02EPEcoliGlcM9_Broth-1	gene1182	-	-	gene1182	ymgC	-	gi|556503834|ref|NC_000913.3|:1216747-1216996		12.2653	count	t
1270212	ALEsKOs01_RNASequencing_0_evo04_0_11_evo04gnd	ALEsKOs01	140814_11_OxicEvo04gndEvo03EPEcoliGlcM9_Broth-1	gene1182	-	-	gene1182	ymgC	-	gi|556503834|ref|NC_000913.3|:1216747-1216996		7.15244	count	t
1270222	ALEsKOs01_RNASequencing_0_evo04_0_11_evo04gnd	ALEsKOs01	140814_11_OxicEvo04gndEvo03EPEcoliGlcM9_Broth-1	gene1183	-	-	gene1183	ycgG	-	gi|556503834|ref|NC_000913.3|:1217327-1218851		8.94054	count	t
1270217	ALEsKOs01_RNASequencing_0_evo04_0_11_evo04gnd	ALEsKOs01	140715_0_OxicEvo04gndEcoliGlcM9_Broth-1	gene1183	-	-	gene1183	ycgG	-	gi|556503834|ref|NC_000913.3|:1217327-1218851		6.85444	count	t
1270218	ALEsKOs01_RNASequencing_0_evo04_0_11_evo04gnd	ALEsKOs01	140715_0_OxicEvo04gndEcoliGlcM9_Broth-2	gene1183	-	-	gene1183	ycgG	-	gi|556503834|ref|NC_000913.3|:1217327-1218851		16.8783	count	t
1270219	ALEsKOs01_RNASequencing_0_evo04_0_11_evo04gnd	ALEsKOs01	140812_11_OxicEvo04gndEvo01EPEcoliGlcM9_Broth-1	gene1183	-	-	gene1183	ycgG	-	gi|556503834|ref|NC_000913.3|:1217327-1218851		6.50201	count	t
1270220	ALEsKOs01_RNASequencing_0_evo04_0_11_evo04gnd	ALEsKOs01	140812_11_OxicEvo04gndEvo02EPEcoliGlcM9_Broth-2	gene1183	-	-	gene1183	ycgG	-	gi|556503834|ref|NC_000913.3|:1217327-1218851		8.33907	count	t
1270221	ALEsKOs01_RNASequencing_0_evo04_0_11_evo04gnd	ALEsKOs01	140812_11_OxicEvo04gndEvo01EPEcoliGlcM9_Broth-2	gene1183	-	-	gene1183	ycgG	-	gi|556503834|ref|NC_000913.3|:1217327-1218851		4.16961	count	t
1270223	ALEsKOs01_RNASequencing_0_evo04_0_11_evo04gnd	ALEsKOs01	140812_11_OxicEvo04gndEvo02EPEcoliGlcM9_Broth-1	gene1183	-	-	gene1183	ycgG	-	gi|556503834|ref|NC_000913.3|:1217327-1218851		8.17685	count	t
1270224	ALEsKOs01_RNASequencing_0_evo04_0_11_evo04gnd	ALEsKOs01	140813_11_OxicEvo04gndEvo03EPEcoliGlcM9_Broth-2	gene1183	-	-	gene1183	ycgG	-	gi|556503834|ref|NC_000913.3|:1217327-1218851		13.9512	count	t
1270227	ALEsKOs01_RNASequencing_0_evo04_0_11_evo04gnd	ALEsKOs01	140715_0_OxicEvo04gndEcoliGlcM9_Broth-1	gene1184	-	-	gene1184	ymgF	-	gi|556503834|ref|NC_000913.3|:1218982-1219201		13.7089	count	t
1270228	ALEsKOs01_RNASequencing_0_evo04_0_11_evo04gnd	ALEsKOs01	140715_0_OxicEvo04gndEcoliGlcM9_Broth-2	gene1184	-	-	gene1184	ymgF	-	gi|556503834|ref|NC_000913.3|:1218982-1219201		17.8712	count	t
1270229	ALEsKOs01_RNASequencing_0_evo04_0_11_evo04gnd	ALEsKOs01	140812_11_OxicEvo04gndEvo01EPEcoliGlcM9_Broth-1	gene1184	-	-	gene1184	ymgF	-	gi|556503834|ref|NC_000913.3|:1218982-1219201		1.08367	count	t
1270230	ALEsKOs01_RNASequencing_0_evo04_0_11_evo04gnd	ALEsKOs01	140812_11_OxicEvo04gndEvo02EPEcoliGlcM9_Broth-2	gene1184	-	-	gene1184	ymgF	-	gi|556503834|ref|NC_000913.3|:1218982-1219201		0	count	t
1270231	ALEsKOs01_RNASequencing_0_evo04_0_11_evo04gnd	ALEsKOs01	140812_11_OxicEvo04gndEvo01EPEcoliGlcM9_Broth-2	gene1184	-	-	gene1184	ymgF	-	gi|556503834|ref|NC_000913.3|:1218982-1219201		0	count	t
1270226	ALEsKOs01_RNASequencing_0_evo04_0_11_evo04gnd	ALEsKOs01	140818_0_OxicEvo04EcoliGlcM9_Broth-5	gene1184	-	-	gene1184	ymgF	-	gi|556503834|ref|NC_000913.3|:1218982-1219201		4.65007	count	t
1270233	ALEsKOs01_RNASequencing_0_evo04_0_11_evo04gnd	ALEsKOs01	140812_11_OxicEvo04gndEvo02EPEcoliGlcM9_Broth-1	gene1184	-	-	gene1184	ymgF	-	gi|556503834|ref|NC_000913.3|:1218982-1219201		4.08842	count	t
1270232	ALEsKOs01_RNASequencing_0_evo04_0_11_evo04gnd	ALEsKOs01	140814_11_OxicEvo04gndEvo03EPEcoliGlcM9_Broth-1	gene1184	-	-	gene1184	ymgF	-	gi|556503834|ref|NC_000913.3|:1218982-1219201		5.36433	count	t
1270237	ALEsKOs01_RNASequencing_0_evo04_0_11_evo04gnd	ALEsKOs01	140715_0_OxicEvo04gndEcoliGlcM9_Broth-1	gene1185	-	-	gene1185	ycgH	-	gi|556503834|ref|NC_000913.3|:1219600-1222248		77.1125	count	t
1270238	ALEsKOs01_RNASequencing_0_evo04_0_11_evo04gnd	ALEsKOs01	140715_0_OxicEvo04gndEcoliGlcM9_Broth-2	gene1185	-	-	gene1185	ycgH	-	gi|556503834|ref|NC_000913.3|:1219600-1222248		101.27	count	t
1270239	ALEsKOs01_RNASequencing_0_evo04_0_11_evo04gnd	ALEsKOs01	140812_11_OxicEvo04gndEvo01EPEcoliGlcM9_Broth-1	gene1185	-	-	gene1185	ycgH	-	gi|556503834|ref|NC_000913.3|:1219600-1222248		76.9404	count	t
1270236	ALEsKOs01_RNASequencing_0_evo04_0_11_evo04gnd	ALEsKOs01	140818_0_OxicEvo04EcoliGlcM9_Broth-5	gene1185	-	-	gene1185	ycgH	-	gi|556503834|ref|NC_000913.3|:1219600-1222248		79.9812	count	t
1270240	ALEsKOs01_RNASequencing_0_evo04_0_11_evo04gnd	ALEsKOs01	140812_11_OxicEvo04gndEvo02EPEcoliGlcM9_Broth-2	gene1185	-	-	gene1185	ycgH	-	gi|556503834|ref|NC_000913.3|:1219600-1222248		67.7549	count	t
1270241	ALEsKOs01_RNASequencing_0_evo04_0_11_evo04gnd	ALEsKOs01	140812_11_OxicEvo04gndEvo01EPEcoliGlcM9_Broth-2	gene1185	-	-	gene1185	ycgH	-	gi|556503834|ref|NC_000913.3|:1219600-1222248		65.6714	count	t
1270243	ALEsKOs01_RNASequencing_0_evo04_0_11_evo04gnd	ALEsKOs01	140812_11_OxicEvo04gndEvo02EPEcoliGlcM9_Broth-1	gene1185	-	-	gene1185	ycgH	-	gi|556503834|ref|NC_000913.3|:1219600-1222248		77.6801	count	t
1270242	ALEsKOs01_RNASequencing_0_evo04_0_11_evo04gnd	ALEsKOs01	140814_11_OxicEvo04gndEvo03EPEcoliGlcM9_Broth-1	gene1185	-	-	gene1185	ycgH	-	gi|556503834|ref|NC_000913.3|:1219600-1222248		90.2995	count	t
1270247	ALEsKOs01_RNASequencing_0_evo04_0_11_evo04gnd	ALEsKOs01	140715_0_OxicEvo04gndEcoliGlcM9_Broth-1	gene1186	-	-	gene1186	ymgD	-	gi|556503834|ref|NC_000913.3|:1222304-1222634		36.8426	count	t
1270246	ALEsKOs01_RNASequencing_0_evo04_0_11_evo04gnd	ALEsKOs01	140818_0_OxicEvo04EcoliGlcM9_Broth-5	gene1186	-	-	gene1186	ymgD	-	gi|556503834|ref|NC_000913.3|:1222304-1222634		95.7915	count	t
1270248	ALEsKOs01_RNASequencing_0_evo04_0_11_evo04gnd	ALEsKOs01	140715_0_OxicEvo04gndEcoliGlcM9_Broth-2	gene1186	-	-	gene1186	ymgD	-	gi|556503834|ref|NC_000913.3|:1222304-1222634		45.6707	count	t
1270249	ALEsKOs01_RNASequencing_0_evo04_0_11_evo04gnd	ALEsKOs01	140812_11_OxicEvo04gndEvo01EPEcoliGlcM9_Broth-1	gene1186	-	-	gene1186	ymgD	-	gi|556503834|ref|NC_000913.3|:1222304-1222634		204.813	count	t
1270250	ALEsKOs01_RNASequencing_0_evo04_0_11_evo04gnd	ALEsKOs01	140812_11_OxicEvo04gndEvo02EPEcoliGlcM9_Broth-2	gene1186	-	-	gene1186	ymgD	-	gi|556503834|ref|NC_000913.3|:1222304-1222634		153.23	count	t
1270251	ALEsKOs01_RNASequencing_0_evo04_0_11_evo04gnd	ALEsKOs01	140812_11_OxicEvo04gndEvo01EPEcoliGlcM9_Broth-2	gene1186	-	-	gene1186	ymgD	-	gi|556503834|ref|NC_000913.3|:1222304-1222634		278.321	count	t
1270253	ALEsKOs01_RNASequencing_0_evo04_0_11_evo04gnd	ALEsKOs01	140812_11_OxicEvo04gndEvo02EPEcoliGlcM9_Broth-1	gene1186	-	-	gene1186	ymgD	-	gi|556503834|ref|NC_000913.3|:1222304-1222634		188.068	count	t
1270252	ALEsKOs01_RNASequencing_0_evo04_0_11_evo04gnd	ALEsKOs01	140814_11_OxicEvo04gndEvo03EPEcoliGlcM9_Broth-1	gene1186	-	-	gene1186	ymgD	-	gi|556503834|ref|NC_000913.3|:1222304-1222634		293.25	count	t
1270262	ALEsKOs01_RNASequencing_0_evo04_0_11_evo04gnd	ALEsKOs01	140814_11_OxicEvo04gndEvo03EPEcoliGlcM9_Broth-1	gene1187	-	-	gene1187	ymgG	-	gi|556503834|ref|NC_000913.3|:1222643-1222988		227.09	count	t
1270257	ALEsKOs01_RNASequencing_0_evo04_0_11_evo04gnd	ALEsKOs01	140715_0_OxicEvo04gndEcoliGlcM9_Broth-1	gene1187	-	-	gene1187	ymgG	-	gi|556503834|ref|NC_000913.3|:1222643-1222988		17.9929	count	t
1270258	ALEsKOs01_RNASequencing_0_evo04_0_11_evo04gnd	ALEsKOs01	140715_0_OxicEvo04gndEcoliGlcM9_Broth-2	gene1187	-	-	gene1187	ymgG	-	gi|556503834|ref|NC_000913.3|:1222643-1222988		20.8497	count	t
1270259	ALEsKOs01_RNASequencing_0_evo04_0_11_evo04gnd	ALEsKOs01	140812_11_OxicEvo04gndEvo01EPEcoliGlcM9_Broth-1	gene1187	-	-	gene1187	ymgG	-	gi|556503834|ref|NC_000913.3|:1222643-1222988		140.877	count	t
1270260	ALEsKOs01_RNASequencing_0_evo04_0_11_evo04gnd	ALEsKOs01	140812_11_OxicEvo04gndEvo02EPEcoliGlcM9_Broth-2	gene1187	-	-	gene1187	ymgG	-	gi|556503834|ref|NC_000913.3|:1222643-1222988		126.128	count	t
1270261	ALEsKOs01_RNASequencing_0_evo04_0_11_evo04gnd	ALEsKOs01	140812_11_OxicEvo04gndEvo01EPEcoliGlcM9_Broth-2	gene1187	-	-	gene1187	ymgG	-	gi|556503834|ref|NC_000913.3|:1222643-1222988		192.844	count	t
1270263	ALEsKOs01_RNASequencing_0_evo04_0_11_evo04gnd	ALEsKOs01	140812_11_OxicEvo04gndEvo02EPEcoliGlcM9_Broth-1	gene1187	-	-	gene1187	ymgG	-	gi|556503834|ref|NC_000913.3|:1222643-1222988		146.161	count	t
1270264	ALEsKOs01_RNASequencing_0_evo04_0_11_evo04gnd	ALEsKOs01	140813_11_OxicEvo04gndEvo03EPEcoliGlcM9_Broth-2	gene1187	-	-	gene1187	ymgG	-	gi|556503834|ref|NC_000913.3|:1222643-1222988		166.484	count	t
1270267	ALEsKOs01_RNASequencing_0_evo04_0_11_evo04gnd	ALEsKOs01	140715_0_OxicEvo04gndEcoliGlcM9_Broth-1	gene1188	-	-	gene1188	ymgI	-	gi|556503834|ref|NC_000913.3|:1222989-1223163		0.856805	count	t
1270268	ALEsKOs01_RNASequencing_0_evo04_0_11_evo04gnd	ALEsKOs01	140715_0_OxicEvo04gndEcoliGlcM9_Broth-2	gene1188	-	-	gene1188	ymgI	-	gi|556503834|ref|NC_000913.3|:1222989-1223163		0	count	t
1270269	ALEsKOs01_RNASequencing_0_evo04_0_11_evo04gnd	ALEsKOs01	140812_11_OxicEvo04gndEvo01EPEcoliGlcM9_Broth-1	gene1188	-	-	gene1188	ymgI	-	gi|556503834|ref|NC_000913.3|:1222989-1223163		0	count	t
1270270	ALEsKOs01_RNASequencing_0_evo04_0_11_evo04gnd	ALEsKOs01	140812_11_OxicEvo04gndEvo02EPEcoliGlcM9_Broth-2	gene1188	-	-	gene1188	ymgI	-	gi|556503834|ref|NC_000913.3|:1222989-1223163		2.08477	count	t
1270271	ALEsKOs01_RNASequencing_0_evo04_0_11_evo04gnd	ALEsKOs01	140812_11_OxicEvo04gndEvo01EPEcoliGlcM9_Broth-2	gene1188	-	-	gene1188	ymgI	-	gi|556503834|ref|NC_000913.3|:1222989-1223163		0	count	t
1270266	ALEsKOs01_RNASequencing_0_evo04_0_11_evo04gnd	ALEsKOs01	140818_0_OxicEvo04EcoliGlcM9_Broth-5	gene1188	-	-	gene1188	ymgI	-	gi|556503834|ref|NC_000913.3|:1222989-1223163		0.930014	count	t
1270273	ALEsKOs01_RNASequencing_0_evo04_0_11_evo04gnd	ALEsKOs01	140812_11_OxicEvo04gndEvo02EPEcoliGlcM9_Broth-1	gene1188	-	-	gene1188	ymgI	-	gi|556503834|ref|NC_000913.3|:1222989-1223163		1.02211	count	t
1270272	ALEsKOs01_RNASequencing_0_evo04_0_11_evo04gnd	ALEsKOs01	140814_11_OxicEvo04gndEvo03EPEcoliGlcM9_Broth-1	gene1188	-	-	gene1188	ymgI	-	gi|556503834|ref|NC_000913.3|:1222989-1223163		1.78811	count	t
1270277	ALEsKOs01_RNASequencing_0_evo04_0_11_evo04gnd	ALEsKOs01	140715_0_OxicEvo04gndEcoliGlcM9_Broth-1	gene1189	-	-	gene1189	ymgJ	-	gi|556503834|ref|NC_000913.3|:1223263-1223449		5.14083	count	t
1270278	ALEsKOs01_RNASequencing_0_evo04_0_11_evo04gnd	ALEsKOs01	140715_0_OxicEvo04gndEcoliGlcM9_Broth-2	gene1189	-	-	gene1189	ymgJ	-	gi|556503834|ref|NC_000913.3|:1223263-1223449		2.97853	count	t
1270279	ALEsKOs01_RNASequencing_0_evo04_0_11_evo04gnd	ALEsKOs01	140812_11_OxicEvo04gndEvo01EPEcoliGlcM9_Broth-1	gene1189	-	-	gene1189	ymgJ	-	gi|556503834|ref|NC_000913.3|:1223263-1223449		0	count	t
1270276	ALEsKOs01_RNASequencing_0_evo04_0_11_evo04gnd	ALEsKOs01	140818_0_OxicEvo04EcoliGlcM9_Broth-5	gene1189	-	-	gene1189	ymgJ	-	gi|556503834|ref|NC_000913.3|:1223263-1223449		1.86003	count	t
1270280	ALEsKOs01_RNASequencing_0_evo04_0_11_evo04gnd	ALEsKOs01	140812_11_OxicEvo04gndEvo02EPEcoliGlcM9_Broth-2	gene1189	-	-	gene1189	ymgJ	-	gi|556503834|ref|NC_000913.3|:1223263-1223449		0	count	t
1270281	ALEsKOs01_RNASequencing_0_evo04_0_11_evo04gnd	ALEsKOs01	140812_11_OxicEvo04gndEvo01EPEcoliGlcM9_Broth-2	gene1189	-	-	gene1189	ymgJ	-	gi|556503834|ref|NC_000913.3|:1223263-1223449		1.0424	count	t
1270283	ALEsKOs01_RNASequencing_0_evo04_0_11_evo04gnd	ALEsKOs01	140812_11_OxicEvo04gndEvo02EPEcoliGlcM9_Broth-1	gene1189	-	-	gene1189	ymgJ	-	gi|556503834|ref|NC_000913.3|:1223263-1223449		1.02211	count	t
1270282	ALEsKOs01_RNASequencing_0_evo04_0_11_evo04gnd	ALEsKOs01	140814_11_OxicEvo04gndEvo03EPEcoliGlcM9_Broth-1	gene1189	-	-	gene1189	ymgJ	-	gi|556503834|ref|NC_000913.3|:1223263-1223449		0.894054	count	t
1270287	ALEsKOs01_RNASequencing_0_evo04_0_11_evo04gnd	ALEsKOs01	140715_0_OxicEvo04gndEcoliGlcM9_Broth-1	gene119	-	-	gene119	yacC	-	gi|556503834|ref|NC_000913.3|:136569-136917		260.469	count	t
1270286	ALEsKOs01_RNASequencing_0_evo04_0_11_evo04gnd	ALEsKOs01	140818_0_OxicEvo04EcoliGlcM9_Broth-5	gene119	-	-	gene119	yacC	-	gi|556503834|ref|NC_000913.3|:136569-136917		172.053	count	t
1270288	ALEsKOs01_RNASequencing_0_evo04_0_11_evo04gnd	ALEsKOs01	140715_0_OxicEvo04gndEcoliGlcM9_Broth-2	gene119	-	-	gene119	yacC	-	gi|556503834|ref|NC_000913.3|:136569-136917		279.982	count	t
1270289	ALEsKOs01_RNASequencing_0_evo04_0_11_evo04gnd	ALEsKOs01	140812_11_OxicEvo04gndEvo01EPEcoliGlcM9_Broth-1	gene119	-	-	gene119	yacC	-	gi|556503834|ref|NC_000913.3|:136569-136917		201.562	count	t
1270290	ALEsKOs01_RNASequencing_0_evo04_0_11_evo04gnd	ALEsKOs01	140812_11_OxicEvo04gndEvo02EPEcoliGlcM9_Broth-2	gene119	-	-	gene119	yacC	-	gi|556503834|ref|NC_000913.3|:136569-136917		213.689	count	t
1270291	ALEsKOs01_RNASequencing_0_evo04_0_11_evo04gnd	ALEsKOs01	140812_11_OxicEvo04gndEvo01EPEcoliGlcM9_Broth-2	gene119	-	-	gene119	yacC	-	gi|556503834|ref|NC_000913.3|:136569-136917		205.353	count	t
1270293	ALEsKOs01_RNASequencing_0_evo04_0_11_evo04gnd	ALEsKOs01	140812_11_OxicEvo04gndEvo02EPEcoliGlcM9_Broth-1	gene119	-	-	gene119	yacC	-	gi|556503834|ref|NC_000913.3|:136569-136917		211.576	count	t
1270292	ALEsKOs01_RNASequencing_0_evo04_0_11_evo04gnd	ALEsKOs01	140814_11_OxicEvo04gndEvo03EPEcoliGlcM9_Broth-1	gene119	-	-	gene119	yacC	-	gi|556503834|ref|NC_000913.3|:136569-136917		195.798	count	t
1270302	ALEsKOs01_RNASequencing_0_evo04_0_11_evo04gnd	ALEsKOs01	140814_11_OxicEvo04gndEvo03EPEcoliGlcM9_Broth-1	gene1190	-	-	gene1190	ycgI	-	gi|556503834|ref|NC_000913.3|:1223563-1223907		4.47027	count	t
1270297	ALEsKOs01_RNASequencing_0_evo04_0_11_evo04gnd	ALEsKOs01	140715_0_OxicEvo04gndEcoliGlcM9_Broth-1	gene1190	-	-	gene1190	ycgI	-	gi|556503834|ref|NC_000913.3|:1223563-1223907		15.4225	count	t
1270298	ALEsKOs01_RNASequencing_0_evo04_0_11_evo04gnd	ALEsKOs01	140715_0_OxicEvo04gndEcoliGlcM9_Broth-2	gene1190	-	-	gene1190	ycgI	-	gi|556503834|ref|NC_000913.3|:1223563-1223907		13.8998	count	t
1270299	ALEsKOs01_RNASequencing_0_evo04_0_11_evo04gnd	ALEsKOs01	140812_11_OxicEvo04gndEvo01EPEcoliGlcM9_Broth-1	gene1190	-	-	gene1190	ycgI	-	gi|556503834|ref|NC_000913.3|:1223563-1223907		3.251	count	t
1270300	ALEsKOs01_RNASequencing_0_evo04_0_11_evo04gnd	ALEsKOs01	140812_11_OxicEvo04gndEvo02EPEcoliGlcM9_Broth-2	gene1190	-	-	gene1190	ycgI	-	gi|556503834|ref|NC_000913.3|:1223563-1223907		7.29669	count	t
1270301	ALEsKOs01_RNASequencing_0_evo04_0_11_evo04gnd	ALEsKOs01	140812_11_OxicEvo04gndEvo01EPEcoliGlcM9_Broth-2	gene1190	-	-	gene1190	ycgI	-	gi|556503834|ref|NC_000913.3|:1223563-1223907		5.21201	count	t
1270303	ALEsKOs01_RNASequencing_0_evo04_0_11_evo04gnd	ALEsKOs01	140812_11_OxicEvo04gndEvo02EPEcoliGlcM9_Broth-1	gene1190	-	-	gene1190	ycgI	-	gi|556503834|ref|NC_000913.3|:1223563-1223907		4.08842	count	t
1270304	ALEsKOs01_RNASequencing_0_evo04_0_11_evo04gnd	ALEsKOs01	140813_11_OxicEvo04gndEvo03EPEcoliGlcM9_Broth-2	gene1190	-	-	gene1190	ycgI	-	gi|556503834|ref|NC_000913.3|:1223563-1223907		2.79023	count	t
1270307	ALEsKOs01_RNASequencing_0_evo04_0_11_evo04gnd	ALEsKOs01	140715_0_OxicEvo04gndEcoliGlcM9_Broth-1	gene1191	-	-	gene1191	minE	-	gi|556503834|ref|NC_000913.3|:1224278-1224545		618.614	count	t
1270308	ALEsKOs01_RNASequencing_0_evo04_0_11_evo04gnd	ALEsKOs01	140715_0_OxicEvo04gndEcoliGlcM9_Broth-2	gene1191	-	-	gene1191	minE	-	gi|556503834|ref|NC_000913.3|:1224278-1224545		512.307	count	t
1270309	ALEsKOs01_RNASequencing_0_evo04_0_11_evo04gnd	ALEsKOs01	140812_11_OxicEvo04gndEvo01EPEcoliGlcM9_Broth-1	gene1191	-	-	gene1191	minE	-	gi|556503834|ref|NC_000913.3|:1224278-1224545		515.826	count	t
1270310	ALEsKOs01_RNASequencing_0_evo04_0_11_evo04gnd	ALEsKOs01	140812_11_OxicEvo04gndEvo02EPEcoliGlcM9_Broth-2	gene1191	-	-	gene1191	minE	-	gi|556503834|ref|NC_000913.3|:1224278-1224545		500.344	count	t
1270311	ALEsKOs01_RNASequencing_0_evo04_0_11_evo04gnd	ALEsKOs01	140812_11_OxicEvo04gndEvo01EPEcoliGlcM9_Broth-2	gene1191	-	-	gene1191	minE	-	gi|556503834|ref|NC_000913.3|:1224278-1224545		581.661	count	t
1270306	ALEsKOs01_RNASequencing_0_evo04_0_11_evo04gnd	ALEsKOs01	140818_0_OxicEvo04EcoliGlcM9_Broth-5	gene1191	-	-	gene1191	minE	-	gi|556503834|ref|NC_000913.3|:1224278-1224545		485.467	count	t
1270313	ALEsKOs01_RNASequencing_0_evo04_0_11_evo04gnd	ALEsKOs01	140812_11_OxicEvo04gndEvo02EPEcoliGlcM9_Broth-1	gene1191	-	-	gene1191	minE	-	gi|556503834|ref|NC_000913.3|:1224278-1224545		575.446	count	t
1270312	ALEsKOs01_RNASequencing_0_evo04_0_11_evo04gnd	ALEsKOs01	140814_11_OxicEvo04gndEvo03EPEcoliGlcM9_Broth-1	gene1191	-	-	gene1191	minE	-	gi|556503834|ref|NC_000913.3|:1224278-1224545		539.115	count	t
1270317	ALEsKOs01_RNASequencing_0_evo04_0_11_evo04gnd	ALEsKOs01	140715_0_OxicEvo04gndEcoliGlcM9_Broth-1	gene1192	-	-	gene1192	minD	-	gi|556503834|ref|NC_000913.3|:1224548-1225361		2106.88	count	t
1270318	ALEsKOs01_RNASequencing_0_evo04_0_11_evo04gnd	ALEsKOs01	140715_0_OxicEvo04gndEcoliGlcM9_Broth-2	gene1192	-	-	gene1192	minD	-	gi|556503834|ref|NC_000913.3|:1224548-1225361		1721.59	count	t
1270319	ALEsKOs01_RNASequencing_0_evo04_0_11_evo04gnd	ALEsKOs01	140812_11_OxicEvo04gndEvo01EPEcoliGlcM9_Broth-1	gene1192	-	-	gene1192	minD	-	gi|556503834|ref|NC_000913.3|:1224548-1225361		1780.47	count	t
1270316	ALEsKOs01_RNASequencing_0_evo04_0_11_evo04gnd	ALEsKOs01	140818_0_OxicEvo04EcoliGlcM9_Broth-5	gene1192	-	-	gene1192	minD	-	gi|556503834|ref|NC_000913.3|:1224548-1225361		1918.62	count	t
1270320	ALEsKOs01_RNASequencing_0_evo04_0_11_evo04gnd	ALEsKOs01	140812_11_OxicEvo04gndEvo02EPEcoliGlcM9_Broth-2	gene1192	-	-	gene1192	minD	-	gi|556503834|ref|NC_000913.3|:1224548-1225361		1605.27	count	t
1270321	ALEsKOs01_RNASequencing_0_evo04_0_11_evo04gnd	ALEsKOs01	140812_11_OxicEvo04gndEvo01EPEcoliGlcM9_Broth-2	gene1192	-	-	gene1192	minD	-	gi|556503834|ref|NC_000913.3|:1224548-1225361		1994.12	count	t
1270323	ALEsKOs01_RNASequencing_0_evo04_0_11_evo04gnd	ALEsKOs01	140812_11_OxicEvo04gndEvo02EPEcoliGlcM9_Broth-1	gene1192	-	-	gene1192	minD	-	gi|556503834|ref|NC_000913.3|:1224548-1225361		1890.9	count	t
1270322	ALEsKOs01_RNASequencing_0_evo04_0_11_evo04gnd	ALEsKOs01	140814_11_OxicEvo04gndEvo03EPEcoliGlcM9_Broth-1	gene1192	-	-	gene1192	minD	-	gi|556503834|ref|NC_000913.3|:1224548-1225361		1785.43	count	t
1270327	ALEsKOs01_RNASequencing_0_evo04_0_11_evo04gnd	ALEsKOs01	140715_0_OxicEvo04gndEcoliGlcM9_Broth-1	gene1193	-	-	gene1193	minC	-	gi|556503834|ref|NC_000913.3|:1225384-1226080		871.371	count	t
1270326	ALEsKOs01_RNASequencing_0_evo04_0_11_evo04gnd	ALEsKOs01	140818_0_OxicEvo04EcoliGlcM9_Broth-5	gene1193	-	-	gene1193	minC	-	gi|556503834|ref|NC_000913.3|:1225384-1226080		902.114	count	t
1270328	ALEsKOs01_RNASequencing_0_evo04_0_11_evo04gnd	ALEsKOs01	140715_0_OxicEvo04gndEcoliGlcM9_Broth-2	gene1193	-	-	gene1193	minC	-	gi|556503834|ref|NC_000913.3|:1225384-1226080		770.446	count	t
1270329	ALEsKOs01_RNASequencing_0_evo04_0_11_evo04gnd	ALEsKOs01	140812_11_OxicEvo04gndEvo01EPEcoliGlcM9_Broth-1	gene1193	-	-	gene1193	minC	-	gi|556503834|ref|NC_000913.3|:1225384-1226080		896.193	count	t
1270330	ALEsKOs01_RNASequencing_0_evo04_0_11_evo04gnd	ALEsKOs01	140812_11_OxicEvo04gndEvo02EPEcoliGlcM9_Broth-2	gene1193	-	-	gene1193	minC	-	gi|556503834|ref|NC_000913.3|:1225384-1226080		788.042	count	t
1270331	ALEsKOs01_RNASequencing_0_evo04_0_11_evo04gnd	ALEsKOs01	140812_11_OxicEvo04gndEvo01EPEcoliGlcM9_Broth-2	gene1193	-	-	gene1193	minC	-	gi|556503834|ref|NC_000913.3|:1225384-1226080		965.265	count	t
1270333	ALEsKOs01_RNASequencing_0_evo04_0_11_evo04gnd	ALEsKOs01	140812_11_OxicEvo04gndEvo02EPEcoliGlcM9_Broth-1	gene1193	-	-	gene1193	minC	-	gi|556503834|ref|NC_000913.3|:1225384-1226080		884.122	count	t
1270332	ALEsKOs01_RNASequencing_0_evo04_0_11_evo04gnd	ALEsKOs01	140814_11_OxicEvo04gndEvo03EPEcoliGlcM9_Broth-1	gene1193	-	-	gene1193	minC	-	gi|556503834|ref|NC_000913.3|:1225384-1226080		899.419	count	t
1270342	ALEsKOs01_RNASequencing_0_evo04_0_11_evo04gnd	ALEsKOs01	140814_11_OxicEvo04gndEvo03EPEcoliGlcM9_Broth-1	gene1194	-	-	gene1194	ycgJ	-	gi|556503834|ref|NC_000913.3|:1226599-1226968		45.5968	count	t
1270337	ALEsKOs01_RNASequencing_0_evo04_0_11_evo04gnd	ALEsKOs01	140715_0_OxicEvo04gndEcoliGlcM9_Broth-1	gene1194	-	-	gene1194	ycgJ	-	gi|556503834|ref|NC_000913.3|:1226599-1226968		47.9811	count	t
1270338	ALEsKOs01_RNASequencing_0_evo04_0_11_evo04gnd	ALEsKOs01	140715_0_OxicEvo04gndEcoliGlcM9_Broth-2	gene1194	-	-	gene1194	ycgJ	-	gi|556503834|ref|NC_000913.3|:1226599-1226968		55.5992	count	t
1270339	ALEsKOs01_RNASequencing_0_evo04_0_11_evo04gnd	ALEsKOs01	140812_11_OxicEvo04gndEvo01EPEcoliGlcM9_Broth-1	gene1194	-	-	gene1194	ycgJ	-	gi|556503834|ref|NC_000913.3|:1226599-1226968		46.5977	count	t
1270340	ALEsKOs01_RNASequencing_0_evo04_0_11_evo04gnd	ALEsKOs01	140812_11_OxicEvo04gndEvo02EPEcoliGlcM9_Broth-2	gene1194	-	-	gene1194	ycgJ	-	gi|556503834|ref|NC_000913.3|:1226599-1226968		36.4834	count	t
1270341	ALEsKOs01_RNASequencing_0_evo04_0_11_evo04gnd	ALEsKOs01	140812_11_OxicEvo04gndEvo01EPEcoliGlcM9_Broth-2	gene1194	-	-	gene1194	ycgJ	-	gi|556503834|ref|NC_000913.3|:1226599-1226968		40.6537	count	t
1270343	ALEsKOs01_RNASequencing_0_evo04_0_11_evo04gnd	ALEsKOs01	140812_11_OxicEvo04gndEvo02EPEcoliGlcM9_Broth-1	gene1194	-	-	gene1194	ycgJ	-	gi|556503834|ref|NC_000913.3|:1226599-1226968		37.8179	count	t
1270344	ALEsKOs01_RNASequencing_0_evo04_0_11_evo04gnd	ALEsKOs01	140813_11_OxicEvo04gndEvo03EPEcoliGlcM9_Broth-2	gene1194	-	-	gene1194	ycgJ	-	gi|556503834|ref|NC_000913.3|:1226599-1226968		45.5738	count	t
1270347	ALEsKOs01_RNASequencing_0_evo04_0_11_evo04gnd	ALEsKOs01	140715_0_OxicEvo04gndEcoliGlcM9_Broth-1	gene1195	-	-	gene1195	pliG	-	gi|556503834|ref|NC_000913.3|:1227070-1227472		4443.39	count	t
1270348	ALEsKOs01_RNASequencing_0_evo04_0_11_evo04gnd	ALEsKOs01	140715_0_OxicEvo04gndEcoliGlcM9_Broth-2	gene1195	-	-	gene1195	pliG	-	gi|556503834|ref|NC_000913.3|:1227070-1227472		5569.85	count	t
1270349	ALEsKOs01_RNASequencing_0_evo04_0_11_evo04gnd	ALEsKOs01	140812_11_OxicEvo04gndEvo01EPEcoliGlcM9_Broth-1	gene1195	-	-	gene1195	pliG	-	gi|556503834|ref|NC_000913.3|:1227070-1227472		1814.06	count	t
1270350	ALEsKOs01_RNASequencing_0_evo04_0_11_evo04gnd	ALEsKOs01	140812_11_OxicEvo04gndEvo02EPEcoliGlcM9_Broth-2	gene1195	-	-	gene1195	pliG	-	gi|556503834|ref|NC_000913.3|:1227070-1227472		1444.74	count	t
1270351	ALEsKOs01_RNASequencing_0_evo04_0_11_evo04gnd	ALEsKOs01	140812_11_OxicEvo04gndEvo01EPEcoliGlcM9_Broth-2	gene1195	-	-	gene1195	pliG	-	gi|556503834|ref|NC_000913.3|:1227070-1227472		2050.41	count	t
1270346	ALEsKOs01_RNASequencing_0_evo04_0_11_evo04gnd	ALEsKOs01	140818_0_OxicEvo04EcoliGlcM9_Broth-5	gene1195	-	-	gene1195	pliG	-	gi|556503834|ref|NC_000913.3|:1227070-1227472		1613.57	count	t
1270353	ALEsKOs01_RNASequencing_0_evo04_0_11_evo04gnd	ALEsKOs01	140812_11_OxicEvo04gndEvo02EPEcoliGlcM9_Broth-1	gene1195	-	-	gene1195	pliG	-	gi|556503834|ref|NC_000913.3|:1227070-1227472		1739.62	count	t
1270352	ALEsKOs01_RNASequencing_0_evo04_0_11_evo04gnd	ALEsKOs01	140814_11_OxicEvo04gndEvo03EPEcoliGlcM9_Broth-1	gene1195	-	-	gene1195	pliG	-	gi|556503834|ref|NC_000913.3|:1227070-1227472		1906.12	count	t
1270357	ALEsKOs01_RNASequencing_0_evo04_0_11_evo04gnd	ALEsKOs01	140715_0_OxicEvo04gndEcoliGlcM9_Broth-1	gene1196	-	-	gene1196	ycgL	-	gi|556503834|ref|NC_000913.3|:1227713-1228007		151.655	count	t
1270358	ALEsKOs01_RNASequencing_0_evo04_0_11_evo04gnd	ALEsKOs01	140715_0_OxicEvo04gndEcoliGlcM9_Broth-2	gene1196	-	-	gene1196	ycgL	-	gi|556503834|ref|NC_000913.3|:1227713-1228007		137.012	count	t
1270359	ALEsKOs01_RNASequencing_0_evo04_0_11_evo04gnd	ALEsKOs01	140812_11_OxicEvo04gndEvo01EPEcoliGlcM9_Broth-1	gene1196	-	-	gene1196	ycgL	-	gi|556503834|ref|NC_000913.3|:1227713-1228007		214.566	count	t
1270356	ALEsKOs01_RNASequencing_0_evo04_0_11_evo04gnd	ALEsKOs01	140818_0_OxicEvo04EcoliGlcM9_Broth-5	gene1196	-	-	gene1196	ycgL	-	gi|556503834|ref|NC_000913.3|:1227713-1228007		236.224	count	t
1270360	ALEsKOs01_RNASequencing_0_evo04_0_11_evo04gnd	ALEsKOs01	140812_11_OxicEvo04gndEvo02EPEcoliGlcM9_Broth-2	gene1196	-	-	gene1196	ycgL	-	gi|556503834|ref|NC_000913.3|:1227713-1228007		277.274	count	t
1270361	ALEsKOs01_RNASequencing_0_evo04_0_11_evo04gnd	ALEsKOs01	140812_11_OxicEvo04gndEvo01EPEcoliGlcM9_Broth-2	gene1196	-	-	gene1196	ycgL	-	gi|556503834|ref|NC_000913.3|:1227713-1228007		195.972	count	t
1270363	ALEsKOs01_RNASequencing_0_evo04_0_11_evo04gnd	ALEsKOs01	140812_11_OxicEvo04gndEvo02EPEcoliGlcM9_Broth-1	gene1196	-	-	gene1196	ycgL	-	gi|556503834|ref|NC_000913.3|:1227713-1228007		247.35	count	t
1270362	ALEsKOs01_RNASequencing_0_evo04_0_11_evo04gnd	ALEsKOs01	140814_11_OxicEvo04gndEvo03EPEcoliGlcM9_Broth-1	gene1196	-	-	gene1196	ycgL	-	gi|556503834|ref|NC_000913.3|:1227713-1228007		235.136	count	t
1270367	ALEsKOs01_RNASequencing_0_evo04_0_11_evo04gnd	ALEsKOs01	140715_0_OxicEvo04gndEcoliGlcM9_Broth-1	gene1197	-	-	gene1197	ycgM	-	gi|556503834|ref|NC_000913.3|:1228078-1228738		400.985	count	t
1270366	ALEsKOs01_RNASequencing_0_evo04_0_11_evo04gnd	ALEsKOs01	140818_0_OxicEvo04EcoliGlcM9_Broth-5	gene1197	-	-	gene1197	ycgM	-	gi|556503834|ref|NC_000913.3|:1228078-1228738		409.206	count	t
1270368	ALEsKOs01_RNASequencing_0_evo04_0_11_evo04gnd	ALEsKOs01	140715_0_OxicEvo04gndEcoliGlcM9_Broth-2	gene1197	-	-	gene1197	ycgM	-	gi|556503834|ref|NC_000913.3|:1228078-1228738		349.48	count	t
1270369	ALEsKOs01_RNASequencing_0_evo04_0_11_evo04gnd	ALEsKOs01	140812_11_OxicEvo04gndEvo01EPEcoliGlcM9_Broth-1	gene1197	-	-	gene1197	ycgM	-	gi|556503834|ref|NC_000913.3|:1228078-1228738		313.18	count	t
1270370	ALEsKOs01_RNASequencing_0_evo04_0_11_evo04gnd	ALEsKOs01	140812_11_OxicEvo04gndEvo02EPEcoliGlcM9_Broth-2	gene1197	-	-	gene1197	ycgM	-	gi|556503834|ref|NC_000913.3|:1228078-1228738		348.156	count	t
1270371	ALEsKOs01_RNASequencing_0_evo04_0_11_evo04gnd	ALEsKOs01	140812_11_OxicEvo04gndEvo01EPEcoliGlcM9_Broth-2	gene1197	-	-	gene1197	ycgM	-	gi|556503834|ref|NC_000913.3|:1228078-1228738		290.83	count	t
1270373	ALEsKOs01_RNASequencing_0_evo04_0_11_evo04gnd	ALEsKOs01	140812_11_OxicEvo04gndEvo02EPEcoliGlcM9_Broth-1	gene1197	-	-	gene1197	ycgM	-	gi|556503834|ref|NC_000913.3|:1228078-1228738		361.826	count	t
1270372	ALEsKOs01_RNASequencing_0_evo04_0_11_evo04gnd	ALEsKOs01	140814_11_OxicEvo04gndEvo03EPEcoliGlcM9_Broth-1	gene1197	-	-	gene1197	ycgM	-	gi|556503834|ref|NC_000913.3|:1228078-1228738		328.118	count	t
1270382	ALEsKOs01_RNASequencing_0_evo04_0_11_evo04gnd	ALEsKOs01	140814_11_OxicEvo04gndEvo03EPEcoliGlcM9_Broth-1	gene1198	-	-	gene1198	ycgN	-	gi|556503834|ref|NC_000913.3|:1228814-1229276		198.48	count	t
1270377	ALEsKOs01_RNASequencing_0_evo04_0_11_evo04gnd	ALEsKOs01	140715_0_OxicEvo04gndEcoliGlcM9_Broth-1	gene1198	-	-	gene1198	ycgN	-	gi|556503834|ref|NC_000913.3|:1228814-1229276		190.211	count	t
1270378	ALEsKOs01_RNASequencing_0_evo04_0_11_evo04gnd	ALEsKOs01	140715_0_OxicEvo04gndEcoliGlcM9_Broth-2	gene1198	-	-	gene1198	ycgN	-	gi|556503834|ref|NC_000913.3|:1228814-1229276		210.483	count	t
1270379	ALEsKOs01_RNASequencing_0_evo04_0_11_evo04gnd	ALEsKOs01	140812_11_OxicEvo04gndEvo01EPEcoliGlcM9_Broth-1	gene1198	-	-	gene1198	ycgN	-	gi|556503834|ref|NC_000913.3|:1228814-1229276		187.475	count	t
1270380	ALEsKOs01_RNASequencing_0_evo04_0_11_evo04gnd	ALEsKOs01	140812_11_OxicEvo04gndEvo02EPEcoliGlcM9_Broth-2	gene1198	-	-	gene1198	ycgN	-	gi|556503834|ref|NC_000913.3|:1228814-1229276		218.901	count	t
1270381	ALEsKOs01_RNASequencing_0_evo04_0_11_evo04gnd	ALEsKOs01	140812_11_OxicEvo04gndEvo01EPEcoliGlcM9_Broth-2	gene1198	-	-	gene1198	ycgN	-	gi|556503834|ref|NC_000913.3|:1228814-1229276		204.311	count	t
1270383	ALEsKOs01_RNASequencing_0_evo04_0_11_evo04gnd	ALEsKOs01	140812_11_OxicEvo04gndEvo02EPEcoliGlcM9_Broth-1	gene1198	-	-	gene1198	ycgN	-	gi|556503834|ref|NC_000913.3|:1228814-1229276		205.443	count	t
1270384	ALEsKOs01_RNASequencing_0_evo04_0_11_evo04gnd	ALEsKOs01	140813_11_OxicEvo04gndEvo03EPEcoliGlcM9_Broth-2	gene1198	-	-	gene1198	ycgN	-	gi|556503834|ref|NC_000913.3|:1228814-1229276		234.38	count	t
1270387	ALEsKOs01_RNASequencing_0_evo04_0_11_evo04gnd	ALEsKOs01	140715_0_OxicEvo04gndEcoliGlcM9_Broth-1	gene1199	-	-	gene1199	hlyE	-	gi|556503834|ref|NC_000913.3|:1229482-1230394		46.2675	count	t
1270388	ALEsKOs01_RNASequencing_0_evo04_0_11_evo04gnd	ALEsKOs01	140715_0_OxicEvo04gndEcoliGlcM9_Broth-2	gene1199	-	-	gene1199	hlyE	-	gi|556503834|ref|NC_000913.3|:1229482-1230394		87.3701	count	t
1270389	ALEsKOs01_RNASequencing_0_evo04_0_11_evo04gnd	ALEsKOs01	140812_11_OxicEvo04gndEvo01EPEcoliGlcM9_Broth-1	gene1199	-	-	gene1199	hlyE	-	gi|556503834|ref|NC_000913.3|:1229482-1230394		5.41834	count	t
1270390	ALEsKOs01_RNASequencing_0_evo04_0_11_evo04gnd	ALEsKOs01	140812_11_OxicEvo04gndEvo02EPEcoliGlcM9_Broth-2	gene1199	-	-	gene1199	hlyE	-	gi|556503834|ref|NC_000913.3|:1229482-1230394		2.08477	count	t
1270391	ALEsKOs01_RNASequencing_0_evo04_0_11_evo04gnd	ALEsKOs01	140812_11_OxicEvo04gndEvo01EPEcoliGlcM9_Broth-2	gene1199	-	-	gene1199	hlyE	-	gi|556503834|ref|NC_000913.3|:1229482-1230394		7.29682	count	t
1270386	ALEsKOs01_RNASequencing_0_evo04_0_11_evo04gnd	ALEsKOs01	140818_0_OxicEvo04EcoliGlcM9_Broth-5	gene1199	-	-	gene1199	hlyE	-	gi|556503834|ref|NC_000913.3|:1229482-1230394		12.0902	count	t
1270393	ALEsKOs01_RNASequencing_0_evo04_0_11_evo04gnd	ALEsKOs01	140812_11_OxicEvo04gndEvo02EPEcoliGlcM9_Broth-1	gene1199	-	-	gene1199	hlyE	-	gi|556503834|ref|NC_000913.3|:1229482-1230394		5.11053	count	t
1270397	ALEsKOs01_RNASequencing_0_evo04_0_11_evo04gnd	ALEsKOs01	140715_0_OxicEvo04gndEcoliGlcM9_Broth-1	gene12	-	-	gene12	dnaK	-	gi|556503834|ref|NC_000913.3|:12162-14079		10911.4	count	t
1270398	ALEsKOs01_RNASequencing_0_evo04_0_11_evo04gnd	ALEsKOs01	140715_0_OxicEvo04gndEcoliGlcM9_Broth-2	gene12	-	-	gene12	dnaK	-	gi|556503834|ref|NC_000913.3|:12162-14079		10064.4	count	t
1270399	ALEsKOs01_RNASequencing_0_evo04_0_11_evo04gnd	ALEsKOs01	140812_11_OxicEvo04gndEvo01EPEcoliGlcM9_Broth-1	gene12	-	-	gene12	dnaK	-	gi|556503834|ref|NC_000913.3|:12162-14079		18851.5	count	t
1270400	ALEsKOs01_RNASequencing_0_evo04_0_11_evo04gnd	ALEsKOs01	140812_11_OxicEvo04gndEvo02EPEcoliGlcM9_Broth-2	gene12	-	-	gene12	dnaK	-	gi|556503834|ref|NC_000913.3|:12162-14079		16278.9	count	t
1270396	ALEsKOs01_RNASequencing_0_evo04_0_11_evo04gnd	ALEsKOs01	140818_0_OxicEvo04EcoliGlcM9_Broth-5	gene12	-	-	gene12	dnaK	-	gi|556503834|ref|NC_000913.3|:12162-14079		16787.7	count	t
1270401	ALEsKOs01_RNASequencing_0_evo04_0_11_evo04gnd	ALEsKOs01	140812_11_OxicEvo04gndEvo01EPEcoliGlcM9_Broth-2	gene12	-	-	gene12	dnaK	-	gi|556503834|ref|NC_000913.3|:12162-14079		19648.2	count	t
1270403	ALEsKOs01_RNASequencing_0_evo04_0_11_evo04gnd	ALEsKOs01	140812_11_OxicEvo04gndEvo02EPEcoliGlcM9_Broth-1	gene12	-	-	gene12	dnaK	-	gi|556503834|ref|NC_000913.3|:12162-14079		18964.2	count	t
1270402	ALEsKOs01_RNASequencing_0_evo04_0_11_evo04gnd	ALEsKOs01	140814_11_OxicEvo04gndEvo03EPEcoliGlcM9_Broth-1	gene12	-	-	gene12	dnaK	-	gi|556503834|ref|NC_000913.3|:12162-14079		17813.1	count	t
1270407	ALEsKOs01_RNASequencing_0_evo04_0_11_evo04gnd	ALEsKOs01	140715_0_OxicEvo04gndEcoliGlcM9_Broth-1	gene120	-	-	gene120	cueO	-	gi|556503834|ref|NC_000913.3|:137082-138633		1494.27	count	t
1270408	ALEsKOs01_RNASequencing_0_evo04_0_11_evo04gnd	ALEsKOs01	140715_0_OxicEvo04gndEcoliGlcM9_Broth-2	gene120	-	-	gene120	cueO	-	gi|556503834|ref|NC_000913.3|:137082-138633		1010.71	count	t
1270405	ALEsKOs01_RNASequencing_0_evo04_0_11_evo04gnd	ALEsKOs01	140818_0_OxicEvo04EcoliGlcM9_Broth-4	gene120	-	-	gene120	cueO	-	gi|556503834|ref|NC_000913.3|:137082-138633		3736.6	count	t
1270406	ALEsKOs01_RNASequencing_0_evo04_0_11_evo04gnd	ALEsKOs01	140818_0_OxicEvo04EcoliGlcM9_Broth-5	gene120	-	-	gene120	cueO	-	gi|556503834|ref|NC_000913.3|:137082-138633		2594.74	count	t
1270409	ALEsKOs01_RNASequencing_0_evo04_0_11_evo04gnd	ALEsKOs01	140812_11_OxicEvo04gndEvo01EPEcoliGlcM9_Broth-1	gene120	-	-	gene120	cueO	-	gi|556503834|ref|NC_000913.3|:137082-138633		3165.39	count	t
1270410	ALEsKOs01_RNASequencing_0_evo04_0_11_evo04gnd	ALEsKOs01	140812_11_OxicEvo04gndEvo02EPEcoliGlcM9_Broth-2	gene120	-	-	gene120	cueO	-	gi|556503834|ref|NC_000913.3|:137082-138633		4000.67	count	t
1270411	ALEsKOs01_RNASequencing_0_evo04_0_11_evo04gnd	ALEsKOs01	140812_11_OxicEvo04gndEvo01EPEcoliGlcM9_Broth-2	gene120	-	-	gene120	cueO	-	gi|556503834|ref|NC_000913.3|:137082-138633		4425	count	t
1270413	ALEsKOs01_RNASequencing_0_evo04_0_11_evo04gnd	ALEsKOs01	140812_11_OxicEvo04gndEvo02EPEcoliGlcM9_Broth-1	gene120	-	-	gene120	cueO	-	gi|556503834|ref|NC_000913.3|:137082-138633		3742.95	count	t
1270412	ALEsKOs01_RNASequencing_0_evo04_0_11_evo04gnd	ALEsKOs01	140814_11_OxicEvo04gndEvo03EPEcoliGlcM9_Broth-1	gene120	-	-	gene120	cueO	-	gi|556503834|ref|NC_000913.3|:137082-138633		3439.43	count	t
1270416	ALEsKOs01_RNASequencing_0_evo04_0_11_evo04gnd	ALEsKOs01	140818_0_OxicEvo04EcoliGlcM9_Broth-5	gene1200	-	-	gene1200	umuD	-	gi|556503834|ref|NC_000913.3|:1230766-1232454		29.7605	count	t
1270417	ALEsKOs01_RNASequencing_0_evo04_0_11_evo04gnd	ALEsKOs01	140715_0_OxicEvo04gndEcoliGlcM9_Broth-1	gene1200	-	-	gene1200	umuD	-	gi|556503834|ref|NC_000913.3|:1230766-1232454		30.845	count	t
1270418	ALEsKOs01_RNASequencing_0_evo04_0_11_evo04gnd	ALEsKOs01	140715_0_OxicEvo04gndEcoliGlcM9_Broth-2	gene1200	-	-	gene1200	umuD	-	gi|556503834|ref|NC_000913.3|:1230766-1232454		28.7924	count	t
1270419	ALEsKOs01_RNASequencing_0_evo04_0_11_evo04gnd	ALEsKOs01	140812_11_OxicEvo04gndEvo01EPEcoliGlcM9_Broth-1	gene1200	-	-	gene1200	umuD	-	gi|556503834|ref|NC_000913.3|:1230766-1232454		8.66934	count	t
1270420	ALEsKOs01_RNASequencing_0_evo04_0_11_evo04gnd	ALEsKOs01	140812_11_OxicEvo04gndEvo02EPEcoliGlcM9_Broth-2	gene1200	-	-	gene1200	umuD	-	gi|556503834|ref|NC_000913.3|:1230766-1232454		18.7629	count	t
1270421	ALEsKOs01_RNASequencing_0_evo04_0_11_evo04gnd	ALEsKOs01	140812_11_OxicEvo04gndEvo01EPEcoliGlcM9_Broth-2	gene1200	-	-	gene1200	umuD	-	gi|556503834|ref|NC_000913.3|:1230766-1232454		15.636	count	t
1270423	ALEsKOs01_RNASequencing_0_evo04_0_11_evo04gnd	ALEsKOs01	140812_11_OxicEvo04gndEvo02EPEcoliGlcM9_Broth-1	gene1200	-	-	gene1200	umuD	-	gi|556503834|ref|NC_000913.3|:1230766-1232454		21.4642	count	t
1270432	ALEsKOs01_RNASequencing_0_evo04_0_11_evo04gnd	ALEsKOs01	140814_11_OxicEvo04gndEvo03EPEcoliGlcM9_Broth-1	gene1201	-	-	gene1201	umuC	-	gi|556503834|ref|NC_000913.3|:1230766-1232454		52.7492	count	t
1270427	ALEsKOs01_RNASequencing_0_evo04_0_11_evo04gnd	ALEsKOs01	140715_0_OxicEvo04gndEcoliGlcM9_Broth-1	gene1201	-	-	gene1201	umuC	-	gi|556503834|ref|NC_000913.3|:1230766-1232454		59.9764	count	t
1270428	ALEsKOs01_RNASequencing_0_evo04_0_11_evo04gnd	ALEsKOs01	140715_0_OxicEvo04gndEcoliGlcM9_Broth-2	gene1201	-	-	gene1201	umuC	-	gi|556503834|ref|NC_000913.3|:1230766-1232454		89.3558	count	t
1270429	ALEsKOs01_RNASequencing_0_evo04_0_11_evo04gnd	ALEsKOs01	140812_11_OxicEvo04gndEvo01EPEcoliGlcM9_Broth-1	gene1201	-	-	gene1201	umuC	-	gi|556503834|ref|NC_000913.3|:1230766-1232454		40.0957	count	t
1270430	ALEsKOs01_RNASequencing_0_evo04_0_11_evo04gnd	ALEsKOs01	140812_11_OxicEvo04gndEvo02EPEcoliGlcM9_Broth-2	gene1201	-	-	gene1201	umuC	-	gi|556503834|ref|NC_000913.3|:1230766-1232454		47.9497	count	t
1270431	ALEsKOs01_RNASequencing_0_evo04_0_11_evo04gnd	ALEsKOs01	140812_11_OxicEvo04gndEvo01EPEcoliGlcM9_Broth-2	gene1201	-	-	gene1201	umuC	-	gi|556503834|ref|NC_000913.3|:1230766-1232454		51.0777	count	t
1270426	ALEsKOs01_RNASequencing_0_evo04_0_11_evo04gnd	ALEsKOs01	140818_0_OxicEvo04EcoliGlcM9_Broth-5	gene1201	-	-	gene1201	umuC	-	gi|556503834|ref|NC_000913.3|:1230766-1232454		52.0808	count	t
1270433	ALEsKOs01_RNASequencing_0_evo04_0_11_evo04gnd	ALEsKOs01	140812_11_OxicEvo04gndEvo02EPEcoliGlcM9_Broth-1	gene1201	-	-	gene1201	umuC	-	gi|556503834|ref|NC_000913.3|:1230766-1232454		66.4369	count	t
1270434	ALEsKOs01_RNASequencing_0_evo04_0_11_evo04gnd	ALEsKOs01	140813_11_OxicEvo04gndEvo03EPEcoliGlcM9_Broth-2	gene1201	-	-	gene1201	umuC	-	gi|556503834|ref|NC_000913.3|:1230766-1232454		53.9445	count	t
1270437	ALEsKOs01_RNASequencing_0_evo04_0_11_evo04gnd	ALEsKOs01	140715_0_OxicEvo04gndEcoliGlcM9_Broth-1	gene1202	-	-	gene1202	dsbB	-	gi|556503834|ref|NC_000913.3|:1232499-1233030		392.417	count	t
1270438	ALEsKOs01_RNASequencing_0_evo04_0_11_evo04gnd	ALEsKOs01	140715_0_OxicEvo04gndEcoliGlcM9_Broth-2	gene1202	-	-	gene1202	dsbB	-	gi|556503834|ref|NC_000913.3|:1232499-1233030		302.817	count	t
1270439	ALEsKOs01_RNASequencing_0_evo04_0_11_evo04gnd	ALEsKOs01	140812_11_OxicEvo04gndEvo01EPEcoliGlcM9_Broth-1	gene1202	-	-	gene1202	dsbB	-	gi|556503834|ref|NC_000913.3|:1232499-1233030		474.647	count	t
1270440	ALEsKOs01_RNASequencing_0_evo04_0_11_evo04gnd	ALEsKOs01	140812_11_OxicEvo04gndEvo02EPEcoliGlcM9_Broth-2	gene1202	-	-	gene1202	dsbB	-	gi|556503834|ref|NC_000913.3|:1232499-1233030		526.404	count	t
1270436	ALEsKOs01_RNASequencing_0_evo04_0_11_evo04gnd	ALEsKOs01	140818_0_OxicEvo04EcoliGlcM9_Broth-5	gene1202	-	-	gene1202	dsbB	-	gi|556503834|ref|NC_000913.3|:1232499-1233030		502.208	count	t
1270441	ALEsKOs01_RNASequencing_0_evo04_0_11_evo04gnd	ALEsKOs01	140812_11_OxicEvo04gndEvo01EPEcoliGlcM9_Broth-2	gene1202	-	-	gene1202	dsbB	-	gi|556503834|ref|NC_000913.3|:1232499-1233030		471.166	count	t
1270443	ALEsKOs01_RNASequencing_0_evo04_0_11_evo04gnd	ALEsKOs01	140812_11_OxicEvo04gndEvo02EPEcoliGlcM9_Broth-1	gene1202	-	-	gene1202	dsbB	-	gi|556503834|ref|NC_000913.3|:1232499-1233030		479.368	count	t
1270442	ALEsKOs01_RNASequencing_0_evo04_0_11_evo04gnd	ALEsKOs01	140814_11_OxicEvo04gndEvo03EPEcoliGlcM9_Broth-1	gene1202	-	-	gene1202	dsbB	-	gi|556503834|ref|NC_000913.3|:1232499-1233030		437.193	count	t
1270447	ALEsKOs01_RNASequencing_0_evo04_0_11_evo04gnd	ALEsKOs01	140715_0_OxicEvo04gndEcoliGlcM9_Broth-1	gene1203	-	-	gene1203	nhaB	-	gi|556503834|ref|NC_000913.3|:1233175-1234717		1031.59	count	t
1270448	ALEsKOs01_RNASequencing_0_evo04_0_11_evo04gnd	ALEsKOs01	140715_0_OxicEvo04gndEcoliGlcM9_Broth-2	gene1203	-	-	gene1203	nhaB	-	gi|556503834|ref|NC_000913.3|:1233175-1234717		742.646	count	t
1270446	ALEsKOs01_RNASequencing_0_evo04_0_11_evo04gnd	ALEsKOs01	140818_0_OxicEvo04EcoliGlcM9_Broth-5	gene1203	-	-	gene1203	nhaB	-	gi|556503834|ref|NC_000913.3|:1233175-1234717		1168.1	count	t
1270449	ALEsKOs01_RNASequencing_0_evo04_0_11_evo04gnd	ALEsKOs01	140812_11_OxicEvo04gndEvo01EPEcoliGlcM9_Broth-1	gene1203	-	-	gene1203	nhaB	-	gi|556503834|ref|NC_000913.3|:1233175-1234717		1234.3	count	t
1270450	ALEsKOs01_RNASequencing_0_evo04_0_11_evo04gnd	ALEsKOs01	140812_11_OxicEvo04gndEvo02EPEcoliGlcM9_Broth-2	gene1203	-	-	gene1203	nhaB	-	gi|556503834|ref|NC_000913.3|:1233175-1234717		1328	count	t
1270451	ALEsKOs01_RNASequencing_0_evo04_0_11_evo04gnd	ALEsKOs01	140812_11_OxicEvo04gndEvo01EPEcoliGlcM9_Broth-2	gene1203	-	-	gene1203	nhaB	-	gi|556503834|ref|NC_000913.3|:1233175-1234717		1243.59	count	t
1270453	ALEsKOs01_RNASequencing_0_evo04_0_11_evo04gnd	ALEsKOs01	140812_11_OxicEvo04gndEvo02EPEcoliGlcM9_Broth-1	gene1203	-	-	gene1203	nhaB	-	gi|556503834|ref|NC_000913.3|:1233175-1234717		1481.03	count	t
1270452	ALEsKOs01_RNASequencing_0_evo04_0_11_evo04gnd	ALEsKOs01	140814_11_OxicEvo04gndEvo03EPEcoliGlcM9_Broth-1	gene1203	-	-	gene1203	nhaB	-	gi|556503834|ref|NC_000913.3|:1233175-1234717		1198.03	count	t
1270456	ALEsKOs01_RNASequencing_0_evo04_0_11_evo04gnd	ALEsKOs01	140818_0_OxicEvo04EcoliGlcM9_Broth-5	gene1204	-	-	gene1204	fadR	-	gi|556503834|ref|NC_000913.3|:1234937-1235657		607.299	count	t
1270457	ALEsKOs01_RNASequencing_0_evo04_0_11_evo04gnd	ALEsKOs01	140715_0_OxicEvo04gndEcoliGlcM9_Broth-1	gene1204	-	-	gene1204	fadR	-	gi|556503834|ref|NC_000913.3|:1234937-1235657		369.283	count	t
1270458	ALEsKOs01_RNASequencing_0_evo04_0_11_evo04gnd	ALEsKOs01	140715_0_OxicEvo04gndEcoliGlcM9_Broth-2	gene1204	-	-	gene1204	fadR	-	gi|556503834|ref|NC_000913.3|:1234937-1235657		345.509	count	t
1270459	ALEsKOs01_RNASequencing_0_evo04_0_11_evo04gnd	ALEsKOs01	140812_11_OxicEvo04gndEvo01EPEcoliGlcM9_Broth-1	gene1204	-	-	gene1204	fadR	-	gi|556503834|ref|NC_000913.3|:1234937-1235657		524.495	count	t
1270460	ALEsKOs01_RNASequencing_0_evo04_0_11_evo04gnd	ALEsKOs01	140812_11_OxicEvo04gndEvo02EPEcoliGlcM9_Broth-2	gene1204	-	-	gene1204	fadR	-	gi|556503834|ref|NC_000913.3|:1234937-1235657		559.76	count	t
1270461	ALEsKOs01_RNASequencing_0_evo04_0_11_evo04gnd	ALEsKOs01	140812_11_OxicEvo04gndEvo01EPEcoliGlcM9_Broth-2	gene1204	-	-	gene1204	fadR	-	gi|556503834|ref|NC_000913.3|:1234937-1235657		566.025	count	t
1270463	ALEsKOs01_RNASequencing_0_evo04_0_11_evo04gnd	ALEsKOs01	140812_11_OxicEvo04gndEvo02EPEcoliGlcM9_Broth-1	gene1204	-	-	gene1204	fadR	-	gi|556503834|ref|NC_000913.3|:1234937-1235657		594.866	count	t
1270472	ALEsKOs01_RNASequencing_0_evo04_0_11_evo04gnd	ALEsKOs01	140814_11_OxicEvo04gndEvo03EPEcoliGlcM9_Broth-1	gene1205	-	-	gene1205	ycgB	-	gi|556503834|ref|NC_000913.3|:1235708-1237241		151.989	count	t
1270467	ALEsKOs01_RNASequencing_0_evo04_0_11_evo04gnd	ALEsKOs01	140715_0_OxicEvo04gndEcoliGlcM9_Broth-1	gene1205	-	-	gene1205	ycgB	-	gi|556503834|ref|NC_000913.3|:1235708-1237241		989.61	count	t
1270468	ALEsKOs01_RNASequencing_0_evo04_0_11_evo04gnd	ALEsKOs01	140715_0_OxicEvo04gndEcoliGlcM9_Broth-2	gene1205	-	-	gene1205	ycgB	-	gi|556503834|ref|NC_000913.3|:1235708-1237241		1740.45	count	t
1270469	ALEsKOs01_RNASequencing_0_evo04_0_11_evo04gnd	ALEsKOs01	140812_11_OxicEvo04gndEvo01EPEcoliGlcM9_Broth-1	gene1205	-	-	gene1205	ycgB	-	gi|556503834|ref|NC_000913.3|:1235708-1237241		144.128	count	t
1270470	ALEsKOs01_RNASequencing_0_evo04_0_11_evo04gnd	ALEsKOs01	140812_11_OxicEvo04gndEvo02EPEcoliGlcM9_Broth-2	gene1205	-	-	gene1205	ycgB	-	gi|556503834|ref|NC_000913.3|:1235708-1237241		189.714	count	t
1270471	ALEsKOs01_RNASequencing_0_evo04_0_11_evo04gnd	ALEsKOs01	140812_11_OxicEvo04gndEvo01EPEcoliGlcM9_Broth-2	gene1205	-	-	gene1205	ycgB	-	gi|556503834|ref|NC_000913.3|:1235708-1237241		140.724	count	t
1270466	ALEsKOs01_RNASequencing_0_evo04_0_11_evo04gnd	ALEsKOs01	140818_0_OxicEvo04EcoliGlcM9_Broth-5	gene1205	-	-	gene1205	ycgB	-	gi|556503834|ref|NC_000913.3|:1235708-1237241		243.664	count	t
1270473	ALEsKOs01_RNASequencing_0_evo04_0_11_evo04gnd	ALEsKOs01	140812_11_OxicEvo04gndEvo02EPEcoliGlcM9_Broth-1	gene1205	-	-	gene1205	ycgB	-	gi|556503834|ref|NC_000913.3|:1235708-1237241		225.885	count	t
1270474	ALEsKOs01_RNASequencing_0_evo04_0_11_evo04gnd	ALEsKOs01	140813_11_OxicEvo04gndEvo03EPEcoliGlcM9_Broth-2	gene1205	-	-	gene1205	ycgB	-	gi|556503834|ref|NC_000913.3|:1235708-1237241		163.694	count	t
1270477	ALEsKOs01_RNASequencing_0_evo04_0_11_evo04gnd	ALEsKOs01	140715_0_OxicEvo04gndEcoliGlcM9_Broth-1	gene1206	-	-	gene1206	dadA	-	gi|556503834|ref|NC_000913.3|:1237570-1238869		491.806	count	t
1270478	ALEsKOs01_RNASequencing_0_evo04_0_11_evo04gnd	ALEsKOs01	140715_0_OxicEvo04gndEcoliGlcM9_Broth-2	gene1206	-	-	gene1206	dadA	-	gi|556503834|ref|NC_000913.3|:1237570-1238869		379.266	count	t
1270479	ALEsKOs01_RNASequencing_0_evo04_0_11_evo04gnd	ALEsKOs01	140812_11_OxicEvo04gndEvo01EPEcoliGlcM9_Broth-1	gene1206	-	-	gene1206	dadA	-	gi|556503834|ref|NC_000913.3|:1237570-1238869		526.663	count	t
1270480	ALEsKOs01_RNASequencing_0_evo04_0_11_evo04gnd	ALEsKOs01	140812_11_OxicEvo04gndEvo02EPEcoliGlcM9_Broth-2	gene1206	-	-	gene1206	dadA	-	gi|556503834|ref|NC_000913.3|:1237570-1238869		599.371	count	t
1270476	ALEsKOs01_RNASequencing_0_evo04_0_11_evo04gnd	ALEsKOs01	140818_0_OxicEvo04EcoliGlcM9_Broth-5	gene1206	-	-	gene1206	dadA	-	gi|556503834|ref|NC_000913.3|:1237570-1238869		737.501	count	t
1270481	ALEsKOs01_RNASequencing_0_evo04_0_11_evo04gnd	ALEsKOs01	140812_11_OxicEvo04gndEvo01EPEcoliGlcM9_Broth-2	gene1206	-	-	gene1206	dadA	-	gi|556503834|ref|NC_000913.3|:1237570-1238869		619.187	count	t
1270483	ALEsKOs01_RNASequencing_0_evo04_0_11_evo04gnd	ALEsKOs01	140812_11_OxicEvo04gndEvo02EPEcoliGlcM9_Broth-1	gene1206	-	-	gene1206	dadA	-	gi|556503834|ref|NC_000913.3|:1237570-1238869		598.954	count	t
1270482	ALEsKOs01_RNASequencing_0_evo04_0_11_evo04gnd	ALEsKOs01	140814_11_OxicEvo04gndEvo03EPEcoliGlcM9_Broth-1	gene1206	-	-	gene1206	dadA	-	gi|556503834|ref|NC_000913.3|:1237570-1238869		683.952	count	t
1270487	ALEsKOs01_RNASequencing_0_evo04_0_11_evo04gnd	ALEsKOs01	140715_0_OxicEvo04gndEcoliGlcM9_Broth-1	gene1207	-	-	gene1207	dadX	-	gi|556503834|ref|NC_000913.3|:1238878-1239949		335.868	count	t
1270488	ALEsKOs01_RNASequencing_0_evo04_0_11_evo04gnd	ALEsKOs01	140715_0_OxicEvo04gndEcoliGlcM9_Broth-2	gene1207	-	-	gene1207	dadX	-	gi|556503834|ref|NC_000913.3|:1238878-1239949		225.375	count	t
1270486	ALEsKOs01_RNASequencing_0_evo04_0_11_evo04gnd	ALEsKOs01	140818_0_OxicEvo04EcoliGlcM9_Broth-5	gene1207	-	-	gene1207	dadX	-	gi|556503834|ref|NC_000913.3|:1238878-1239949		421.296	count	t
1270489	ALEsKOs01_RNASequencing_0_evo04_0_11_evo04gnd	ALEsKOs01	140812_11_OxicEvo04gndEvo01EPEcoliGlcM9_Broth-1	gene1207	-	-	gene1207	dadX	-	gi|556503834|ref|NC_000913.3|:1238878-1239949		409.626	count	t
1270490	ALEsKOs01_RNASequencing_0_evo04_0_11_evo04gnd	ALEsKOs01	140812_11_OxicEvo04gndEvo02EPEcoliGlcM9_Broth-2	gene1207	-	-	gene1207	dadX	-	gi|556503834|ref|NC_000913.3|:1238878-1239949		350.241	count	t
1270491	ALEsKOs01_RNASequencing_0_evo04_0_11_evo04gnd	ALEsKOs01	140812_11_OxicEvo04gndEvo01EPEcoliGlcM9_Broth-2	gene1207	-	-	gene1207	dadX	-	gi|556503834|ref|NC_000913.3|:1238878-1239949		385.689	count	t
1270493	ALEsKOs01_RNASequencing_0_evo04_0_11_evo04gnd	ALEsKOs01	140812_11_OxicEvo04gndEvo02EPEcoliGlcM9_Broth-1	gene1207	-	-	gene1207	dadX	-	gi|556503834|ref|NC_000913.3|:1238878-1239949		421.108	count	t
1270492	ALEsKOs01_RNASequencing_0_evo04_0_11_evo04gnd	ALEsKOs01	140814_11_OxicEvo04gndEvo03EPEcoliGlcM9_Broth-1	gene1207	-	-	gene1207	dadX	-	gi|556503834|ref|NC_000913.3|:1238878-1239949		391.596	count	t
1270496	ALEsKOs01_RNASequencing_0_evo04_0_11_evo04gnd	ALEsKOs01	140818_0_OxicEvo04EcoliGlcM9_Broth-5	gene1208	-	-	gene1208	cvrA	-	gi|556503834|ref|NC_000913.3|:1240334-1242071		237.154	count	t
1270497	ALEsKOs01_RNASequencing_0_evo04_0_11_evo04gnd	ALEsKOs01	140715_0_OxicEvo04gndEcoliGlcM9_Broth-1	gene1208	-	-	gene1208	cvrA	-	gi|556503834|ref|NC_000913.3|:1240334-1242071		270.751	count	t
1270498	ALEsKOs01_RNASequencing_0_evo04_0_11_evo04gnd	ALEsKOs01	140715_0_OxicEvo04gndEcoliGlcM9_Broth-2	gene1208	-	-	gene1208	cvrA	-	gi|556503834|ref|NC_000913.3|:1240334-1242071		329.624	count	t
1270499	ALEsKOs01_RNASequencing_0_evo04_0_11_evo04gnd	ALEsKOs01	140812_11_OxicEvo04gndEvo01EPEcoliGlcM9_Broth-1	gene1208	-	-	gene1208	cvrA	-	gi|556503834|ref|NC_000913.3|:1240334-1242071		250.327	count	t
1270500	ALEsKOs01_RNASequencing_0_evo04_0_11_evo04gnd	ALEsKOs01	140812_11_OxicEvo04gndEvo02EPEcoliGlcM9_Broth-2	gene1208	-	-	gene1208	cvrA	-	gi|556503834|ref|NC_000913.3|:1240334-1242071		269.977	count	t
1270501	ALEsKOs01_RNASequencing_0_evo04_0_11_evo04gnd	ALEsKOs01	140812_11_OxicEvo04gndEvo01EPEcoliGlcM9_Broth-2	gene1208	-	-	gene1208	cvrA	-	gi|556503834|ref|NC_000913.3|:1240334-1242071		260.601	count	t
1270503	ALEsKOs01_RNASequencing_0_evo04_0_11_evo04gnd	ALEsKOs01	140812_11_OxicEvo04gndEvo02EPEcoliGlcM9_Broth-1	gene1208	-	-	gene1208	cvrA	-	gi|556503834|ref|NC_000913.3|:1240334-1242071		256.549	count	t
1270512	ALEsKOs01_RNASequencing_0_evo04_0_11_evo04gnd	ALEsKOs01	140814_11_OxicEvo04gndEvo03EPEcoliGlcM9_Broth-1	gene1209	-	-	gene1209	ldcA	-	gi|556503834|ref|NC_000913.3|:1242165-1243080		284.309	count	t
1270507	ALEsKOs01_RNASequencing_0_evo04_0_11_evo04gnd	ALEsKOs01	140715_0_OxicEvo04gndEcoliGlcM9_Broth-1	gene1209	-	-	gene1209	ldcA	-	gi|556503834|ref|NC_000913.3|:1242165-1243080		432.687	count	t
1270508	ALEsKOs01_RNASequencing_0_evo04_0_11_evo04gnd	ALEsKOs01	140715_0_OxicEvo04gndEcoliGlcM9_Broth-2	gene1209	-	-	gene1209	ldcA	-	gi|556503834|ref|NC_000913.3|:1242165-1243080		395.151	count	t
1270509	ALEsKOs01_RNASequencing_0_evo04_0_11_evo04gnd	ALEsKOs01	140812_11_OxicEvo04gndEvo01EPEcoliGlcM9_Broth-1	gene1209	-	-	gene1209	ldcA	-	gi|556503834|ref|NC_000913.3|:1242165-1243080		301.26	count	t
1270510	ALEsKOs01_RNASequencing_0_evo04_0_11_evo04gnd	ALEsKOs01	140812_11_OxicEvo04gndEvo02EPEcoliGlcM9_Broth-2	gene1209	-	-	gene1209	ldcA	-	gi|556503834|ref|NC_000913.3|:1242165-1243080		312.715	count	t
1270511	ALEsKOs01_RNASequencing_0_evo04_0_11_evo04gnd	ALEsKOs01	140812_11_OxicEvo04gndEvo01EPEcoliGlcM9_Broth-2	gene1209	-	-	gene1209	ldcA	-	gi|556503834|ref|NC_000913.3|:1242165-1243080		312.721	count	t
1270506	ALEsKOs01_RNASequencing_0_evo04_0_11_evo04gnd	ALEsKOs01	140818_0_OxicEvo04EcoliGlcM9_Broth-5	gene1209	-	-	gene1209	ldcA	-	gi|556503834|ref|NC_000913.3|:1242165-1243080		346.895	count	t
1270513	ALEsKOs01_RNASequencing_0_evo04_0_11_evo04gnd	ALEsKOs01	140812_11_OxicEvo04gndEvo02EPEcoliGlcM9_Broth-1	gene1209	-	-	gene1209	ldcA	-	gi|556503834|ref|NC_000913.3|:1242165-1243080		304.588	count	t
1270514	ALEsKOs01_RNASequencing_0_evo04_0_11_evo04gnd	ALEsKOs01	140813_11_OxicEvo04gndEvo03EPEcoliGlcM9_Broth-2	gene1209	-	-	gene1209	ldcA	-	gi|556503834|ref|NC_000913.3|:1242165-1243080		312.506	count	t
1270517	ALEsKOs01_RNASequencing_0_evo04_0_11_evo04gnd	ALEsKOs01	140715_0_OxicEvo04gndEcoliGlcM9_Broth-1	gene121	-	-	gene121	gcd	-	gi|556503834|ref|NC_000913.3|:138834-141225		382.135	count	t
1270518	ALEsKOs01_RNASequencing_0_evo04_0_11_evo04gnd	ALEsKOs01	140715_0_OxicEvo04gndEcoliGlcM9_Broth-2	gene121	-	-	gene121	gcd	-	gi|556503834|ref|NC_000913.3|:138834-141225		231.332	count	t
1270519	ALEsKOs01_RNASequencing_0_evo04_0_11_evo04gnd	ALEsKOs01	140812_11_OxicEvo04gndEvo01EPEcoliGlcM9_Broth-1	gene121	-	-	gene121	gcd	-	gi|556503834|ref|NC_000913.3|:138834-141225		2294.13	count	t
1270520	ALEsKOs01_RNASequencing_0_evo04_0_11_evo04gnd	ALEsKOs01	140812_11_OxicEvo04gndEvo02EPEcoliGlcM9_Broth-2	gene121	-	-	gene121	gcd	-	gi|556503834|ref|NC_000913.3|:138834-141225		2229.66	count	t
1270516	ALEsKOs01_RNASequencing_0_evo04_0_11_evo04gnd	ALEsKOs01	140818_0_OxicEvo04EcoliGlcM9_Broth-5	gene121	-	-	gene121	gcd	-	gi|556503834|ref|NC_000913.3|:138834-141225		2073.93	count	t
1270521	ALEsKOs01_RNASequencing_0_evo04_0_11_evo04gnd	ALEsKOs01	140812_11_OxicEvo04gndEvo01EPEcoliGlcM9_Broth-2	gene121	-	-	gene121	gcd	-	gi|556503834|ref|NC_000913.3|:138834-141225		2077.51	count	t
1270523	ALEsKOs01_RNASequencing_0_evo04_0_11_evo04gnd	ALEsKOs01	140812_11_OxicEvo04gndEvo02EPEcoliGlcM9_Broth-1	gene121	-	-	gene121	gcd	-	gi|556503834|ref|NC_000913.3|:138834-141225		2445.9	count	t
1270522	ALEsKOs01_RNASequencing_0_evo04_0_11_evo04gnd	ALEsKOs01	140814_11_OxicEvo04gndEvo03EPEcoliGlcM9_Broth-1	gene121	-	-	gene121	gcd	-	gi|556503834|ref|NC_000913.3|:138834-141225		2364.77	count	t
1270527	ALEsKOs01_RNASequencing_0_evo04_0_11_evo04gnd	ALEsKOs01	140715_0_OxicEvo04gndEcoliGlcM9_Broth-1	gene1210	-	-	gene1210	emtA	-	gi|556503834|ref|NC_000913.3|:1243179-1243791		240.762	count	t
1270528	ALEsKOs01_RNASequencing_0_evo04_0_11_evo04gnd	ALEsKOs01	140715_0_OxicEvo04gndEcoliGlcM9_Broth-2	gene1210	-	-	gene1210	emtA	-	gi|556503834|ref|NC_000913.3|:1243179-1243791		158.855	count	t
1270526	ALEsKOs01_RNASequencing_0_evo04_0_11_evo04gnd	ALEsKOs01	140818_0_OxicEvo04EcoliGlcM9_Broth-5	gene1210	-	-	gene1210	emtA	-	gi|556503834|ref|NC_000913.3|:1243179-1243791		594.279	count	t
1270529	ALEsKOs01_RNASequencing_0_evo04_0_11_evo04gnd	ALEsKOs01	140812_11_OxicEvo04gndEvo01EPEcoliGlcM9_Broth-1	gene1210	-	-	gene1210	emtA	-	gi|556503834|ref|NC_000913.3|:1243179-1243791		610.105	count	t
1270530	ALEsKOs01_RNASequencing_0_evo04_0_11_evo04gnd	ALEsKOs01	140812_11_OxicEvo04gndEvo02EPEcoliGlcM9_Broth-2	gene1210	-	-	gene1210	emtA	-	gi|556503834|ref|NC_000913.3|:1243179-1243791		640.024	count	t
1270531	ALEsKOs01_RNASequencing_0_evo04_0_11_evo04gnd	ALEsKOs01	140812_11_OxicEvo04gndEvo01EPEcoliGlcM9_Broth-2	gene1210	-	-	gene1210	emtA	-	gi|556503834|ref|NC_000913.3|:1243179-1243791		588.957	count	t
1270533	ALEsKOs01_RNASequencing_0_evo04_0_11_evo04gnd	ALEsKOs01	140812_11_OxicEvo04gndEvo02EPEcoliGlcM9_Broth-1	gene1210	-	-	gene1210	emtA	-	gi|556503834|ref|NC_000913.3|:1243179-1243791		604.065	count	t
1270532	ALEsKOs01_RNASequencing_0_evo04_0_11_evo04gnd	ALEsKOs01	140814_11_OxicEvo04gndEvo03EPEcoliGlcM9_Broth-1	gene1210	-	-	gene1210	emtA	-	gi|556503834|ref|NC_000913.3|:1243179-1243791		572.195	count	t
1270536	ALEsKOs01_RNASequencing_0_evo04_0_11_evo04gnd	ALEsKOs01	140818_0_OxicEvo04EcoliGlcM9_Broth-5	gene1211	-	-	gene1211	ycgR	-	gi|556503834|ref|NC_000913.3|:1243792-1244527		82.7713	count	t
1270537	ALEsKOs01_RNASequencing_0_evo04_0_11_evo04gnd	ALEsKOs01	140715_0_OxicEvo04gndEcoliGlcM9_Broth-1	gene1211	-	-	gene1211	ycgR	-	gi|556503834|ref|NC_000913.3|:1243792-1244527		7.71125	count	t
1270538	ALEsKOs01_RNASequencing_0_evo04_0_11_evo04gnd	ALEsKOs01	140715_0_OxicEvo04gndEcoliGlcM9_Broth-2	gene1211	-	-	gene1211	ycgR	-	gi|556503834|ref|NC_000913.3|:1243792-1244527		10.9213	count	t
1270539	ALEsKOs01_RNASequencing_0_evo04_0_11_evo04gnd	ALEsKOs01	140812_11_OxicEvo04gndEvo01EPEcoliGlcM9_Broth-1	gene1211	-	-	gene1211	ycgR	-	gi|556503834|ref|NC_000913.3|:1243792-1244527		49.8487	count	t
1270540	ALEsKOs01_RNASequencing_0_evo04_0_11_evo04gnd	ALEsKOs01	140812_11_OxicEvo04gndEvo02EPEcoliGlcM9_Broth-2	gene1211	-	-	gene1211	ycgR	-	gi|556503834|ref|NC_000913.3|:1243792-1244527		227.24	count	t
1270541	ALEsKOs01_RNASequencing_0_evo04_0_11_evo04gnd	ALEsKOs01	140812_11_OxicEvo04gndEvo01EPEcoliGlcM9_Broth-2	gene1211	-	-	gene1211	ycgR	-	gi|556503834|ref|NC_000913.3|:1243792-1244527		37.5265	count	t
1270543	ALEsKOs01_RNASequencing_0_evo04_0_11_evo04gnd	ALEsKOs01	140812_11_OxicEvo04gndEvo02EPEcoliGlcM9_Broth-1	gene1211	-	-	gene1211	ycgR	-	gi|556503834|ref|NC_000913.3|:1243792-1244527		69.5032	count	t
1270552	ALEsKOs01_RNASequencing_0_evo04_0_11_evo04gnd	ALEsKOs01	140814_11_OxicEvo04gndEvo03EPEcoliGlcM9_Broth-1	gene1212	-	-	gene1212	ymgE	-	gi|556503834|ref|NC_000913.3|:1244727-1244982		19.6692	count	t
1270547	ALEsKOs01_RNASequencing_0_evo04_0_11_evo04gnd	ALEsKOs01	140715_0_OxicEvo04gndEcoliGlcM9_Broth-1	gene1212	-	-	gene1212	ymgE	-	gi|556503834|ref|NC_000913.3|:1244727-1244982		88.251	count	t
1270548	ALEsKOs01_RNASequencing_0_evo04_0_11_evo04gnd	ALEsKOs01	140715_0_OxicEvo04gndEcoliGlcM9_Broth-2	gene1212	-	-	gene1212	ymgE	-	gi|556503834|ref|NC_000913.3|:1244727-1244982		158.855	count	t
1270549	ALEsKOs01_RNASequencing_0_evo04_0_11_evo04gnd	ALEsKOs01	140812_11_OxicEvo04gndEvo01EPEcoliGlcM9_Broth-1	gene1212	-	-	gene1212	ymgE	-	gi|556503834|ref|NC_000913.3|:1244727-1244982		9.75301	count	t
1270550	ALEsKOs01_RNASequencing_0_evo04_0_11_evo04gnd	ALEsKOs01	140812_11_OxicEvo04gndEvo02EPEcoliGlcM9_Broth-2	gene1212	-	-	gene1212	ymgE	-	gi|556503834|ref|NC_000913.3|:1244727-1244982		19.8053	count	t
1270551	ALEsKOs01_RNASequencing_0_evo04_0_11_evo04gnd	ALEsKOs01	140812_11_OxicEvo04gndEvo01EPEcoliGlcM9_Broth-2	gene1212	-	-	gene1212	ymgE	-	gi|556503834|ref|NC_000913.3|:1244727-1244982		7.29682	count	t
1270546	ALEsKOs01_RNASequencing_0_evo04_0_11_evo04gnd	ALEsKOs01	140818_0_OxicEvo04EcoliGlcM9_Broth-5	gene1212	-	-	gene1212	ymgE	-	gi|556503834|ref|NC_000913.3|:1244727-1244982		30.6905	count	t
1270553	ALEsKOs01_RNASequencing_0_evo04_0_11_evo04gnd	ALEsKOs01	140812_11_OxicEvo04gndEvo02EPEcoliGlcM9_Broth-1	gene1212	-	-	gene1212	ymgE	-	gi|556503834|ref|NC_000913.3|:1244727-1244982		31.6853	count	t
1270554	ALEsKOs01_RNASequencing_0_evo04_0_11_evo04gnd	ALEsKOs01	140813_11_OxicEvo04gndEvo03EPEcoliGlcM9_Broth-2	gene1212	-	-	gene1212	ymgE	-	gi|556503834|ref|NC_000913.3|:1244727-1244982		10.2309	count	t
1270557	ALEsKOs01_RNASequencing_0_evo04_0_11_evo04gnd	ALEsKOs01	140715_0_OxicEvo04gndEcoliGlcM9_Broth-1	gene1213	-	-	gene1213	ycgY	-	gi|556503834|ref|NC_000913.3|:1245159-1245600		6.85444	count	t
1270558	ALEsKOs01_RNASequencing_0_evo04_0_11_evo04gnd	ALEsKOs01	140715_0_OxicEvo04gndEcoliGlcM9_Broth-2	gene1213	-	-	gene1213	ycgY	-	gi|556503834|ref|NC_000913.3|:1245159-1245600		16.8783	count	t
1270559	ALEsKOs01_RNASequencing_0_evo04_0_11_evo04gnd	ALEsKOs01	140812_11_OxicEvo04gndEvo01EPEcoliGlcM9_Broth-1	gene1213	-	-	gene1213	ycgY	-	gi|556503834|ref|NC_000913.3|:1245159-1245600		1.08367	count	t
1270560	ALEsKOs01_RNASequencing_0_evo04_0_11_evo04gnd	ALEsKOs01	140812_11_OxicEvo04gndEvo02EPEcoliGlcM9_Broth-2	gene1213	-	-	gene1213	ycgY	-	gi|556503834|ref|NC_000913.3|:1245159-1245600		6.2543	count	t
1270556	ALEsKOs01_RNASequencing_0_evo04_0_11_evo04gnd	ALEsKOs01	140818_0_OxicEvo04EcoliGlcM9_Broth-5	gene1213	-	-	gene1213	ycgY	-	gi|556503834|ref|NC_000913.3|:1245159-1245600		4.65007	count	t
1270561	ALEsKOs01_RNASequencing_0_evo04_0_11_evo04gnd	ALEsKOs01	140812_11_OxicEvo04gndEvo01EPEcoliGlcM9_Broth-2	gene1213	-	-	gene1213	ycgY	-	gi|556503834|ref|NC_000913.3|:1245159-1245600		2.08481	count	t
1270563	ALEsKOs01_RNASequencing_0_evo04_0_11_evo04gnd	ALEsKOs01	140812_11_OxicEvo04gndEvo02EPEcoliGlcM9_Broth-1	gene1213	-	-	gene1213	ycgY	-	gi|556503834|ref|NC_000913.3|:1245159-1245600		4.08842	count	t
1270562	ALEsKOs01_RNASequencing_0_evo04_0_11_evo04gnd	ALEsKOs01	140814_11_OxicEvo04gndEvo03EPEcoliGlcM9_Broth-1	gene1213	-	-	gene1213	ycgY	-	gi|556503834|ref|NC_000913.3|:1245159-1245600		5.36433	count	t
1270567	ALEsKOs01_RNASequencing_0_evo04_0_11_evo04gnd	ALEsKOs01	140715_0_OxicEvo04gndEcoliGlcM9_Broth-1	gene1214	-	-	gene1214	treA	-	gi|556503834|ref|NC_000913.3|:1245678-1247376		231.337	count	t
1270568	ALEsKOs01_RNASequencing_0_evo04_0_11_evo04gnd	ALEsKOs01	140715_0_OxicEvo04gndEcoliGlcM9_Broth-2	gene1214	-	-	gene1214	treA	-	gi|556503834|ref|NC_000913.3|:1245678-1247376		321.681	count	t
1270566	ALEsKOs01_RNASequencing_0_evo04_0_11_evo04gnd	ALEsKOs01	140818_0_OxicEvo04EcoliGlcM9_Broth-5	gene1214	-	-	gene1214	treA	-	gi|556503834|ref|NC_000913.3|:1245678-1247376		68.8211	count	t
1270569	ALEsKOs01_RNASequencing_0_evo04_0_11_evo04gnd	ALEsKOs01	140812_11_OxicEvo04gndEvo01EPEcoliGlcM9_Broth-1	gene1214	-	-	gene1214	treA	-	gi|556503834|ref|NC_000913.3|:1245678-1247376		48.7651	count	t
1270570	ALEsKOs01_RNASequencing_0_evo04_0_11_evo04gnd	ALEsKOs01	140812_11_OxicEvo04gndEvo02EPEcoliGlcM9_Broth-2	gene1214	-	-	gene1214	treA	-	gi|556503834|ref|NC_000913.3|:1245678-1247376		53.1616	count	t
1270571	ALEsKOs01_RNASequencing_0_evo04_0_11_evo04gnd	ALEsKOs01	140812_11_OxicEvo04gndEvo01EPEcoliGlcM9_Broth-2	gene1214	-	-	gene1214	treA	-	gi|556503834|ref|NC_000913.3|:1245678-1247376		68.7986	count	t
1270573	ALEsKOs01_RNASequencing_0_evo04_0_11_evo04gnd	ALEsKOs01	140812_11_OxicEvo04gndEvo02EPEcoliGlcM9_Broth-1	gene1214	-	-	gene1214	treA	-	gi|556503834|ref|NC_000913.3|:1245678-1247376		57.2379	count	t
1270572	ALEsKOs01_RNASequencing_0_evo04_0_11_evo04gnd	ALEsKOs01	140814_11_OxicEvo04gndEvo03EPEcoliGlcM9_Broth-1	gene1214	-	-	gene1214	treA	-	gi|556503834|ref|NC_000913.3|:1245678-1247376		72.4184	count	t
1270576	ALEsKOs01_RNASequencing_0_evo04_0_11_evo04gnd	ALEsKOs01	140818_0_OxicEvo04EcoliGlcM9_Broth-5	gene1215	-	-	gene1215	dhaM	-	gi|556503834|ref|NC_000913.3|:1247695-1249114		941.174	count	t
1270577	ALEsKOs01_RNASequencing_0_evo04_0_11_evo04gnd	ALEsKOs01	140715_0_OxicEvo04gndEcoliGlcM9_Broth-1	gene1215	-	-	gene1215	dhaM	-	gi|556503834|ref|NC_000913.3|:1247695-1249114		1499.41	count	t
1270578	ALEsKOs01_RNASequencing_0_evo04_0_11_evo04gnd	ALEsKOs01	140715_0_OxicEvo04gndEcoliGlcM9_Broth-2	gene1215	-	-	gene1215	dhaM	-	gi|556503834|ref|NC_000913.3|:1247695-1249114		2595.29	count	t
1270579	ALEsKOs01_RNASequencing_0_evo04_0_11_evo04gnd	ALEsKOs01	140812_11_OxicEvo04gndEvo01EPEcoliGlcM9_Broth-1	gene1215	-	-	gene1215	dhaM	-	gi|556503834|ref|NC_000913.3|:1247695-1249114		882.106	count	t
1270580	ALEsKOs01_RNASequencing_0_evo04_0_11_evo04gnd	ALEsKOs01	140812_11_OxicEvo04gndEvo02EPEcoliGlcM9_Broth-2	gene1215	-	-	gene1215	dhaM	-	gi|556503834|ref|NC_000913.3|:1247695-1249114		908.959	count	t
1270581	ALEsKOs01_RNASequencing_0_evo04_0_11_evo04gnd	ALEsKOs01	140812_11_OxicEvo04gndEvo01EPEcoliGlcM9_Broth-2	gene1215	-	-	gene1215	dhaM	-	gi|556503834|ref|NC_000913.3|:1247695-1249114		878.745	count	t
1270583	ALEsKOs01_RNASequencing_0_evo04_0_11_evo04gnd	ALEsKOs01	140812_11_OxicEvo04gndEvo02EPEcoliGlcM9_Broth-1	gene1215	-	-	gene1215	dhaM	-	gi|556503834|ref|NC_000913.3|:1247695-1249114		971.001	count	t
1270592	ALEsKOs01_RNASequencing_0_evo04_0_11_evo04gnd	ALEsKOs01	140814_11_OxicEvo04gndEvo03EPEcoliGlcM9_Broth-1	gene1216	-	-	gene1216	dhaL	-	gi|556503834|ref|NC_000913.3|:1249124-1249757		329.906	count	t
1270587	ALEsKOs01_RNASequencing_0_evo04_0_11_evo04gnd	ALEsKOs01	140715_0_OxicEvo04gndEcoliGlcM9_Broth-1	gene1216	-	-	gene1216	dhaL	-	gi|556503834|ref|NC_000913.3|:1249124-1249757		1121.56	count	t
1270588	ALEsKOs01_RNASequencing_0_evo04_0_11_evo04gnd	ALEsKOs01	140715_0_OxicEvo04gndEcoliGlcM9_Broth-2	gene1216	-	-	gene1216	dhaL	-	gi|556503834|ref|NC_000913.3|:1249124-1249757		1113.97	count	t
1270589	ALEsKOs01_RNASequencing_0_evo04_0_11_evo04gnd	ALEsKOs01	140812_11_OxicEvo04gndEvo01EPEcoliGlcM9_Broth-1	gene1216	-	-	gene1216	dhaL	-	gi|556503834|ref|NC_000913.3|:1249124-1249757		337.021	count	t
1270590	ALEsKOs01_RNASequencing_0_evo04_0_11_evo04gnd	ALEsKOs01	140812_11_OxicEvo04gndEvo02EPEcoliGlcM9_Broth-2	gene1216	-	-	gene1216	dhaL	-	gi|556503834|ref|NC_000913.3|:1249124-1249757		385.682	count	t
1270591	ALEsKOs01_RNASequencing_0_evo04_0_11_evo04gnd	ALEsKOs01	140812_11_OxicEvo04gndEvo01EPEcoliGlcM9_Broth-2	gene1216	-	-	gene1216	dhaL	-	gi|556503834|ref|NC_000913.3|:1249124-1249757		353.374	count	t
1270586	ALEsKOs01_RNASequencing_0_evo04_0_11_evo04gnd	ALEsKOs01	140818_0_OxicEvo04EcoliGlcM9_Broth-5	gene1216	-	-	gene1216	dhaL	-	gi|556503834|ref|NC_000913.3|:1249124-1249757		407.346	count	t
1270593	ALEsKOs01_RNASequencing_0_evo04_0_11_evo04gnd	ALEsKOs01	140812_11_OxicEvo04gndEvo02EPEcoliGlcM9_Broth-1	gene1216	-	-	gene1216	dhaL	-	gi|556503834|ref|NC_000913.3|:1249124-1249757		368.98	count	t
1270594	ALEsKOs01_RNASequencing_0_evo04_0_11_evo04gnd	ALEsKOs01	140813_11_OxicEvo04gndEvo03EPEcoliGlcM9_Broth-2	gene1216	-	-	gene1216	dhaL	-	gi|556503834|ref|NC_000913.3|:1249124-1249757		291.114	count	t
1270597	ALEsKOs01_RNASequencing_0_evo04_0_11_evo04gnd	ALEsKOs01	140715_0_OxicEvo04gndEcoliGlcM9_Broth-1	gene1217	-	-	gene1217	dhaK	-	gi|556503834|ref|NC_000913.3|:1249767-1250838		2541.28	count	t
1270598	ALEsKOs01_RNASequencing_0_evo04_0_11_evo04gnd	ALEsKOs01	140715_0_OxicEvo04gndEcoliGlcM9_Broth-2	gene1217	-	-	gene1217	dhaK	-	gi|556503834|ref|NC_000913.3|:1249767-1250838		2052.21	count	t
1270599	ALEsKOs01_RNASequencing_0_evo04_0_11_evo04gnd	ALEsKOs01	140812_11_OxicEvo04gndEvo01EPEcoliGlcM9_Broth-1	gene1217	-	-	gene1217	dhaK	-	gi|556503834|ref|NC_000913.3|:1249767-1250838		488.734	count	t
1270600	ALEsKOs01_RNASequencing_0_evo04_0_11_evo04gnd	ALEsKOs01	140812_11_OxicEvo04gndEvo02EPEcoliGlcM9_Broth-2	gene1217	-	-	gene1217	dhaK	-	gi|556503834|ref|NC_000913.3|:1249767-1250838		648.363	count	t
1270596	ALEsKOs01_RNASequencing_0_evo04_0_11_evo04gnd	ALEsKOs01	140818_0_OxicEvo04EcoliGlcM9_Broth-5	gene1217	-	-	gene1217	dhaK	-	gi|556503834|ref|NC_000913.3|:1249767-1250838		627.76	count	t
1270601	ALEsKOs01_RNASequencing_0_evo04_0_11_evo04gnd	ALEsKOs01	140812_11_OxicEvo04gndEvo01EPEcoliGlcM9_Broth-2	gene1217	-	-	gene1217	dhaK	-	gi|556503834|ref|NC_000913.3|:1249767-1250838		543.092	count	t
1270603	ALEsKOs01_RNASequencing_0_evo04_0_11_evo04gnd	ALEsKOs01	140812_11_OxicEvo04gndEvo02EPEcoliGlcM9_Broth-1	gene1217	-	-	gene1217	dhaK	-	gi|556503834|ref|NC_000913.3|:1249767-1250838		551.937	count	t
1270602	ALEsKOs01_RNASequencing_0_evo04_0_11_evo04gnd	ALEsKOs01	140814_11_OxicEvo04gndEvo03EPEcoliGlcM9_Broth-1	gene1217	-	-	gene1217	dhaK	-	gi|556503834|ref|NC_000913.3|:1249767-1250838		582.923	count	t
1270607	ALEsKOs01_RNASequencing_0_evo04_0_11_evo04gnd	ALEsKOs01	140715_0_OxicEvo04gndEcoliGlcM9_Broth-1	gene1218	-	-	gene1218	dhaR	-	gi|556503834|ref|NC_000913.3|:1251065-1252985		222.769	count	t
1270608	ALEsKOs01_RNASequencing_0_evo04_0_11_evo04gnd	ALEsKOs01	140715_0_OxicEvo04gndEcoliGlcM9_Broth-2	gene1218	-	-	gene1218	dhaR	-	gi|556503834|ref|NC_000913.3|:1251065-1252985		212.468	count	t
1270606	ALEsKOs01_RNASequencing_0_evo04_0_11_evo04gnd	ALEsKOs01	140818_0_OxicEvo04EcoliGlcM9_Broth-5	gene1218	-	-	gene1218	dhaR	-	gi|556503834|ref|NC_000913.3|:1251065-1252985		255.754	count	t
1270609	ALEsKOs01_RNASequencing_0_evo04_0_11_evo04gnd	ALEsKOs01	140812_11_OxicEvo04gndEvo01EPEcoliGlcM9_Broth-1	gene1218	-	-	gene1218	dhaR	-	gi|556503834|ref|NC_000913.3|:1251065-1252985		199.395	count	t
1270610	ALEsKOs01_RNASequencing_0_evo04_0_11_evo04gnd	ALEsKOs01	140812_11_OxicEvo04gndEvo02EPEcoliGlcM9_Broth-2	gene1218	-	-	gene1218	dhaR	-	gi|556503834|ref|NC_000913.3|:1251065-1252985		186.587	count	t
1270611	ALEsKOs01_RNASequencing_0_evo04_0_11_evo04gnd	ALEsKOs01	140812_11_OxicEvo04gndEvo01EPEcoliGlcM9_Broth-2	gene1218	-	-	gene1218	dhaR	-	gi|556503834|ref|NC_000913.3|:1251065-1252985		200.141	count	t
1270613	ALEsKOs01_RNASequencing_0_evo04_0_11_evo04gnd	ALEsKOs01	140812_11_OxicEvo04gndEvo02EPEcoliGlcM9_Broth-1	gene1218	-	-	gene1218	dhaR	-	gi|556503834|ref|NC_000913.3|:1251065-1252985		216.686	count	t
1270612	ALEsKOs01_RNASequencing_0_evo04_0_11_evo04gnd	ALEsKOs01	140814_11_OxicEvo04gndEvo03EPEcoliGlcM9_Broth-1	gene1218	-	-	gene1218	dhaR	-	gi|556503834|ref|NC_000913.3|:1251065-1252985		218.149	count	t
1270616	ALEsKOs01_RNASequencing_0_evo04_0_11_evo04gnd	ALEsKOs01	140818_0_OxicEvo04EcoliGlcM9_Broth-5	gene1219	-	-	gene1219	ycgV	-	gi|556503834|ref|NC_000913.3|:1253084-1255952		92.0714	count	t
1270617	ALEsKOs01_RNASequencing_0_evo04_0_11_evo04gnd	ALEsKOs01	140715_0_OxicEvo04gndEcoliGlcM9_Broth-1	gene1219	-	-	gene1219	ycgV	-	gi|556503834|ref|NC_000913.3|:1253084-1255952		165.363	count	t
1270618	ALEsKOs01_RNASequencing_0_evo04_0_11_evo04gnd	ALEsKOs01	140715_0_OxicEvo04gndEcoliGlcM9_Broth-2	gene1219	-	-	gene1219	ycgV	-	gi|556503834|ref|NC_000913.3|:1253084-1255952		173.747	count	t
1270619	ALEsKOs01_RNASequencing_0_evo04_0_11_evo04gnd	ALEsKOs01	140812_11_OxicEvo04gndEvo01EPEcoliGlcM9_Broth-1	gene1219	-	-	gene1219	ycgV	-	gi|556503834|ref|NC_000913.3|:1253084-1255952		98.6138	count	t
1270620	ALEsKOs01_RNASequencing_0_evo04_0_11_evo04gnd	ALEsKOs01	140812_11_OxicEvo04gndEvo02EPEcoliGlcM9_Broth-2	gene1219	-	-	gene1219	ycgV	-	gi|556503834|ref|NC_000913.3|:1253084-1255952		97.9841	count	t
1270621	ALEsKOs01_RNASequencing_0_evo04_0_11_evo04gnd	ALEsKOs01	140812_11_OxicEvo04gndEvo01EPEcoliGlcM9_Broth-2	gene1219	-	-	gene1219	ycgV	-	gi|556503834|ref|NC_000913.3|:1253084-1255952		95.901	count	t
1270623	ALEsKOs01_RNASequencing_0_evo04_0_11_evo04gnd	ALEsKOs01	140812_11_OxicEvo04gndEvo02EPEcoliGlcM9_Broth-1	gene1219	-	-	gene1219	ycgV	-	gi|556503834|ref|NC_000913.3|:1253084-1255952		103.233	count	t
1270632	ALEsKOs01_RNASequencing_0_evo04_0_11_evo04gnd	ALEsKOs01	140814_11_OxicEvo04gndEvo03EPEcoliGlcM9_Broth-1	gene122	-	-	gene122	hpt	-	gi|556503834|ref|NC_000913.3|:141430-141967		1071.97	count	t
1270627	ALEsKOs01_RNASequencing_0_evo04_0_11_evo04gnd	ALEsKOs01	140715_0_OxicEvo04gndEcoliGlcM9_Broth-1	gene122	-	-	gene122	hpt	-	gi|556503834|ref|NC_000913.3|:141430-141967		661.454	count	t
[truncated: 87,963 more rows]
