# Supplementary material for: Growth Adaptation of gnd and sdhCB Escherichia coli Deletion Strains Diverges From a Similar Initial Perturbation of the Transcriptome
Source: Front Microbiol. 2018 Aug 7;9:1793. doi: 10.3389/fmicb.2018.01793 (PMC6090065; doi:10.3389/fmicb.2018.01793)
Supplement: Supplementary file 1 [file Data_Sheet_1.ZIP › Table_S6_fluxesDataSampled_gndSdhCB.csv]

simulation_id	rxn_id	flux_units	sampling_points	sampling_n	sampling_ave	sampling_var	sampling_lb	sampling_ub	sampling_ci	sampling_min	sampling_max	sampling_median	sampling_iq_1	sampling_iq_3
OxicEvo04EcoliGlc_0	PAPSR	mmol*gDW-1*hr-1		5000	0.224740123	8.59E-06	0.221118011	0.231728635	0.95	0.220951012	0.23296589	0.224023703	0.222313195	0.226570972
OxicEvo04EcoliGlc_0	GTPDPK	mmol*gDW-1*hr-1		5000	-1.58831945	537.6121565	-45.57969859	38.26536109	0.95	-50.90617687	48.78703254	-1.118578966	-19.3342087	16.64880576
OxicEvo04EcoliGlc_0	ADSK	mmol*gDW-1*hr-1		5000	0.224740123	8.59E-06	0.221118011	0.231728635	0.95	0.220951012	0.23296589	0.224023703	0.222313195	0.226570972
OxicEvo04EcoliGlc_0	EX_5mtr_LPAREN_e_RPAREN_	mmol*gDW-1*hr-1		5000	0.006115007	6.36E-09	0.006016453	0.006305159	0.95	0.006011909	0.006338824	0.006095514	0.006048973	0.006164823
OxicEvo04EcoliGlc_0	GK1	mmol*gDW-1*hr-1		5000	1.212308428	0.520271613	0.08859424	2.792044174	0.95	0.00172963	3.505441505	1.143413823	0.643965761	1.696761403
OxicEvo04EcoliGlc_0	CELLENV_9	mmol*gDW-1*hr-1		5000	0.146942431	3.67E-06	0.144574176	0.151511748	0.95	0.144464987	0.152320706	0.146474012	0.145355626	0.1481395
OxicEvo04EcoliGlc_0	ACALDtex	mmol*gDW-1*hr-1		5000	2.49E-07	1.94E-13	-4.55E-07	1.40E-06	0.95	-1.02E-06	2.57E-06	1.96E-07	-2.55E-08	4.50E-07
OxicEvo04EcoliGlc_0	MPTG2	mmol*gDW-1*hr-1		5000	0.000610231	6.33E-11	0.000600396	0.000629207	0.95	0.000599943	0.000632567	0.000608286	0.000603642	0.000615203
OxicEvo04EcoliGlc_0	GHBDHx	mmol*gDW-1*hr-1		5000	2.06E-14	1.95E-28	-3.23E-15	4.69E-14	0.95	-9.12E-15	5.76E-14	2.01E-14	9.70E-15	3.11E-14
OxicEvo04EcoliGlc_0	MEOHtrpp	mmol*gDW-1*hr-1		5000	-1.81E-06	5.59E-16	-1.87E-06	-1.78E-06	0.95	-1.88E-06	-1.78E-06	-1.81E-06	-1.83E-06	-1.79E-06
OxicEvo04EcoliGlc_0	ALAALAabcpp	mmol*gDW-1*hr-1		5000	-0.038520465	0.011500551	-0.198816611	0.182372359	0.95	-0.206305753	0.213619285	-0.053229055	-0.127344995	0.039007408
OxicEvo04EcoliGlc_0	METOX2s	mmol*gDW-1*hr-1		5000	0.103234734	0.138605908	-0.388914747	0.997687167	0.95	-0.41276546	1.582406163	0.033745688	-0.190390259	0.316159573
OxicEvo04EcoliGlc_0	GLYCPHOSPHOLIPID_7	mmol*gDW-1*hr-1		5000	0.040044957	2.73E-07	0.039399556	0.041290193	0.95	0.0393698	0.041510651	0.039917302	0.039612518	0.040371183
OxicEvo04EcoliGlc_0	5DOAN	mmol*gDW-1*hr-1		5000	0.000411657	2.88E-11	0.000405022	0.000424458	0.95	0.000404716	0.000426724	0.000410345	0.000407211	0.00041501
OxicEvo04EcoliGlc_0	CELLENV_5	mmol*gDW-1*hr-1		5000	0.064791514	7.14E-07	0.063747276	0.066806269	0.95	0.063699131	0.067162963	0.064584973	0.064091842	0.065319339
OxicEvo04EcoliGlc_0	MOLYBDOPTERIN_1	mmol*gDW-1*hr-1		5000	0.000223056	8.46E-12	0.000219461	0.000229992	0.95	0.000219296	0.00023122	0.000222345	0.000220648	0.000224873
OxicEvo04EcoliGlc_0	hom_DASH_L_and_cyst_DASH_L_to_pyr_hcys_DASH_L	mmol*gDW-1*hr-1		5000	0.141726903	3.42E-06	0.139442706	0.146134038	0.95	0.139337392	0.146914283	0.14127511	0.14019642	0.142881483
OxicEvo04EcoliGlc_0	MDH3	mmol*gDW-1*hr-1		5000	0.365533444	0.284867151	-0.382172964	1.49337835	0.95	-0.412731664	1.652025488	0.274291939	-0.085346465	0.757310126
OxicEvo04EcoliGlc_0	SUCDi	mmol*gDW-1*hr-1		5000	1.457126375	0.22744035	0.399774545	2.130847668	0.95	-0.642951481	2.163236223	1.51878512	1.151914383	1.843992528
OxicEvo04EcoliGlc_0	3pg_to_ser_DASH_L	mmol*gDW-1*hr-1		5000	1.613088069	0.696229334	0.374621041	3.639422712	0.95	-0.101963535	5.192106043	1.472886722	1.025950631	2.051066404
OxicEvo04EcoliGlc_0	Zn2tex	mmol*gDW-1*hr-1		5000	0.000293781	1.47E-11	0.000289047	0.000302917	0.95	0.000288828	0.000304534	0.000292845	0.000290609	0.000296175
OxicEvo04EcoliGlc_0	chor_and_prpp_to_3ig3p	mmol*gDW-1*hr-1		5000	0.050082491	4.27E-07	0.049275317	0.051639855	0.95	0.049238102	0.051915572	0.049922839	0.049541659	0.050490489
OxicEvo04EcoliGlc_0	CLPNS160pp	mmol*gDW-1*hr-1		5000	0.002669422	1.21E-09	0.002626399	0.00275243	0.95	0.002624416	0.002767126	0.002660912	0.002640595	0.002691168
OxicEvo04EcoliGlc_0	GMPR	mmol*gDW-1*hr-1		5000	0.453956332	0.405529245	-0.447416404	1.782592321	0.95	-0.486665901	1.951637785	0.370608885	-0.081845183	0.908532267
OxicEvo04EcoliGlc_0	SERD_L	mmol*gDW-1*hr-1		5000	-0.416110678	0.607003995	-1.307085823	1.584106936	0.95	-1.336254146	3.509573291	-0.621194173	-1.012311626	-0.016776299
OxicEvo04EcoliGlc_0	P5CR	mmol*gDW-1*hr-1		5000	0.243162538	0.108695532	-0.201204597	0.984589303	0.95	-0.222530906	1.630569857	0.189898096	-0.028509697	0.455844446
OxicEvo04EcoliGlc_0	ACALDtpp	mmol*gDW-1*hr-1		5000	2.49E-07	1.94E-13	-4.55E-07	1.40E-06	0.95	-1.02E-06	2.57E-06	1.96E-07	-2.55E-08	4.50E-07
OxicEvo04EcoliGlc_0	GUACYC	mmol*gDW-1*hr-1		5000	0.354373867	0.275954289	-0.387565547	1.484099998	0.95	-0.412996988	1.651501694	0.273596335	-0.079682832	0.713784187
OxicEvo04EcoliGlc_0	NTD12	mmol*gDW-1*hr-1		5000	0.004504034	0.100227941	-0.407364306	0.766585967	0.95	-0.422977526	1.301413983	-0.052544335	-0.254807986	0.195891343
OxicEvo04EcoliGlc_0	RNDR2	mmol*gDW-1*hr-1		5000	-0.020781522	0.160041335	-0.587266371	0.858795076	0.95	-0.614910355	1.274295968	-0.083892208	-0.346022061	0.253679088
OxicEvo04EcoliGlc_0	ASNS1	mmol*gDW-1*hr-1		5000	0.32496529	0.204805455	-0.364831133	1.326472373	0.95	-0.413147497	1.641913399	0.274387533	-0.033947189	0.635086722
OxicEvo04EcoliGlc_0	AKGDH	mmol*gDW-1*hr-1		5000	0.036945435	0.240678589	-0.747561293	1.074337198	0.95	-0.813396032	1.534760419	-0.005868474	-0.347628956	0.384285197
OxicEvo04EcoliGlc_0	CRNCDH	mmol*gDW-1*hr-1		5000	-9.99E-15	6.95E-29	-2.60E-14	4.25E-15	0.95	-3.46E-14	1.09E-14	-9.62E-15	-1.62E-14	-3.47E-15
OxicEvo04EcoliGlc_0	SUCCt2_3pp	mmol*gDW-1*hr-1		5000	0.597423363	0.177635	-0.175620178	1.438941458	0.95	-0.426303834	1.650107133	0.581549525	0.283540487	0.893797031
OxicEvo04EcoliGlc_0	VALTA	mmol*gDW-1*hr-1		5000	0.157067253	0.012234928	0.006160096	0.401215436	0.95	0.00010009	0.437091114	0.137073478	0.065356885	0.231357524
OxicEvo04EcoliGlc_0	MCTP1Bpp	mmol*gDW-1*hr-1		5000	0.235066774	0.168597854	-0.482460324	1.075266616	0.95	-0.618092984	1.517944125	0.215326434	-0.080399396	0.529072103
OxicEvo04EcoliGlc_0	EX_ac_LPAREN_e_RPAREN_	mmol*gDW-1*hr-1		5000	8.261640527	0.066884618	7.754523981	8.637807149	0.95	7.707316003	8.656526182	8.298964055	8.062568014	8.484848728
OxicEvo04EcoliGlc_0	EX_fum_LPAREN_e_RPAREN_	mmol*gDW-1*hr-1		5000	1.89E-14	3.11E-29	8.35E-15	2.87E-14	0.95	4.84E-15	3.33E-14	1.91E-14	1.48E-14	2.33E-14
OxicEvo04EcoliGlc_0	PPKr	mmol*gDW-1*hr-1		5000	-2.290610297	1.548256271	-4.79883946	-0.170801587	0.95	-5.315738186	-0.001930137	-2.24514205	-3.190215285	-1.31324112
OxicEvo04EcoliGlc_0	NTD8	mmol*gDW-1*hr-1		5000	0.022229633	0.208603243	-0.794190209	0.986635797	0.95	-1.036445946	1.490448463	-0.013923339	-0.29905216	0.322351587
OxicEvo04EcoliGlc_0	MLDCP2Bpp	mmol*gDW-1*hr-1		5000	0.047342675	0.04365644	-0.369768353	0.412606286	0.95	-0.461231937	0.464073023	0.060225204	-0.100645925	0.208082592
OxicEvo04EcoliGlc_0	NADSYN_aerobic	mmol*gDW-1*hr-1		5000	0.002066445	7.26E-10	0.00203314	0.002130703	0.95	0.002031604	0.002142079	0.002059857	0.002044129	0.002083279
OxicEvo04EcoliGlc_0	LSERDHr	mmol*gDW-1*hr-1		5000	0.490680321	0.101546541	0.02387825	1.137590288	0.95	2.66E-05	1.209368793	0.448369683	0.223634697	0.72967174
OxicEvo04EcoliGlc_0	EX_ca2_LPAREN_e_RPAREN_	mmol*gDW-1*hr-1		5000	-0.004490142	3.43E-09	-0.004629428	-0.004417709	0.95	-0.004654487	-0.004414438	-0.004475828	-0.004526721	-0.004441654
OxicEvo04EcoliGlc_0	ADNK1	mmol*gDW-1*hr-1		5000	0.808697855	0.657393087	-0.538191854	2.373578988	0.95	-0.641893156	2.61058384	0.77274073	0.158692108	1.429396619
OxicEvo04EcoliGlc_0	FESD1s	mmol*gDW-1*hr-1		5000	0.012741517	0.056088289	-0.394619788	0.399157023	0.95	-0.419251057	0.419196645	0.01814561	-0.188737324	0.214707353
OxicEvo04EcoliGlc_0	DATPHs	mmol*gDW-1*hr-1		5000	0.004504034	0.100227941	-0.407364306	0.766585967	0.95	-0.422977526	1.301413983	-0.052544335	-0.254807986	0.195891343
OxicEvo04EcoliGlc_0	udp_to_dump_aerobic	mmol*gDW-1*hr-1		5000	0.210857389	0.118171248	-0.361277179	0.912576936	0.95	-0.409136924	1.292829545	0.195055942	-0.057868467	0.456829019
OxicEvo04EcoliGlc_0	SUCCt3pp	mmol*gDW-1*hr-1		5000	0.487026997	0.239722103	-0.338462474	1.466961316	0.95	-0.412762039	1.65071229	0.464120581	0.100852072	0.833394335
OxicEvo04EcoliGlc_0	AP4AH	mmol*gDW-1*hr-1		5000	0.380131907	0.301853057	-0.451761682	1.483518563	0.95	-0.49190025	1.652404428	0.325704801	-0.075711193	0.785831271
OxicEvo04EcoliGlc_0	NTP1	mmol*gDW-1*hr-1		5000	0.082118001	0.110085252	-0.381011252	0.841915561	0.95	-0.412739408	1.535090878	0.036319883	-0.186285479	0.292460695
OxicEvo04EcoliGlc_0	Kt2pp	mmol*gDW-1*hr-1		5000	0.168371252	4.82E-06	0.165657631	0.173606919	0.95	0.165532519	0.174533848	0.167834523	0.166553042	0.169742891
OxicEvo04EcoliGlc_0	CO2tpp	mmol*gDW-1*hr-1		5000	-18.56311393	0.494415844	-19.75312393	-17.05674168	0.95	-20.23620539	-15.67495707	-18.62538446	-19.09101267	-18.10642863
OxicEvo04EcoliGlc_0	IPMD	mmol*gDW-1*hr-1		5000	0.396947763	2.68E-05	0.390550199	0.409291238	0.95	0.390255237	0.411476542	0.395682383	0.392661196	0.400181503
OxicEvo04EcoliGlc_0	HYD3pp	mmol*gDW-1*hr-1		5000	-0.060660587	0.077879298	-0.403526347	0.612412491	0.95	-0.415626783	1.281733776	-0.122115066	-0.281573003	0.107430136
OxicEvo04EcoliGlc_0	e4p_and_pep_to_3dhq	mmol*gDW-1*hr-1		5000	0.337235768	1.93E-05	0.331800576	0.34772244	0.95	0.331549984	0.349579013	0.336160736	0.333594019	0.339983063
OxicEvo04EcoliGlc_0	PGMT	mmol*gDW-1*hr-1		5000	-0.176760346	5.31E-06	-0.18224351	-0.173908919	0.95	-0.183229993	-0.173780173	-0.176196874	-0.178200327	-0.174851543
OxicEvo04EcoliGlc_0	GLYCPHOSPHOLIPID_8	mmol*gDW-1*hr-1		5000	0.054994264	5.14E-07	0.054107927	0.056704364	0.95	0.054067062	0.057007122	0.054818954	0.054400391	0.055442275
OxicEvo04EcoliGlc_0	NDPK1	mmol*gDW-1*hr-1		5000	2.412443082	0.294620603	1.465048681	3.351911803	0.95	1.400571653	3.420890848	2.410411601	1.963265982	2.861703287
OxicEvo04EcoliGlc_0	GSPMDA	mmol*gDW-1*hr-1		5000	-0.059098554	0.163006584	-0.563152256	0.899403017	0.95	-0.582686785	1.637268904	-0.145863474	-0.380906643	0.173146805
OxicEvo04EcoliGlc_0	EX_fe2_LPAREN_e_RPAREN_	mmol*gDW-1*hr-1		5000	-0.032826664	0.224354755	-0.804738694	0.782254292	0.95	-0.845650141	0.831064964	-0.043589471	-0.436797974	0.370006777
OxicEvo04EcoliGlc_0	Ec_biomass_iJO1366_WT_53p95M	mmol*gDW-1*hr-1		5000	0.906733009	0.000139852	0.892119292	0.93492875	0.95	0.89144552	0.939920557	0.903842549	0.896941363	0.914119721
OxicEvo04EcoliGlc_0	MG2tex	mmol*gDW-1*hr-1		5000	0.007483268	9.53E-09	0.007362661	0.007715967	0.95	0.0073571	0.007757164	0.007459413	0.007402457	0.00754423
OxicEvo04EcoliGlc_0	HXPRT	mmol*gDW-1*hr-1		5000	-1.311291492	0.650897362	-2.420201056	0.580612577	0.95	-2.470685942	2.298288397	-1.445994664	-1.958422884	-0.819084662
OxicEvo04EcoliGlc_0	ALAALAD	mmol*gDW-1*hr-1		5000	-0.525737776	3.348361444	-2.662522674	4.147234953	0.95	-2.747720848	8.103614784	-0.974695153	-1.958466376	0.420417657
OxicEvo04EcoliGlc_0	DADK	mmol*gDW-1*hr-1		5000	0.018463977	0.341111972	-1.135818823	1.147245939	0.95	-1.671710987	1.580149356	0.009116855	-0.380549582	0.439756336
OxicEvo04EcoliGlc_0	METOX1s	mmol*gDW-1*hr-1		5000	-0.024491307	0.183607571	-0.569546744	1.016022901	0.95	-0.598795286	1.859171134	-0.116257006	-0.36231141	0.213752945
OxicEvo04EcoliGlc_0	DSERDHr	mmol*gDW-1*hr-1		5000	-0.490680321	0.101546541	-1.137203357	-0.023745947	0.95	-1.209368793	-2.66E-05	-0.448369683	-0.72967174	-0.223634697
OxicEvo04EcoliGlc_0	GAPD	mmol*gDW-1*hr-1		5000	20.60220337	0.263240156	19.58345045	21.52600165	0.95	18.87684868	22.01734518	20.6210094	20.24937479	20.97248075
OxicEvo04EcoliGlc_0	LIPOPOLYSACCHARIDE_2	mmol*gDW-1*hr-1		5000	0.029563123	1.49E-07	0.029086657	0.030482417	0.95	0.02906469	0.03064517	0.029468882	0.029243876	0.029803959
OxicEvo04EcoliGlc_0	EX_glyclt_LPAREN_e_RPAREN_	mmol*gDW-1*hr-1		5000	-1.90E-07	9.59E-14	-8.37E-07	4.28E-07	0.95	-1.41E-06	1.04E-06	-1.86E-07	-3.82E-07	1.27E-08
OxicEvo04EcoliGlc_0	NTD6	mmol*gDW-1*hr-1		5000	0.191167922	0.181226123	-0.51528471	1.081356969	0.95	-0.593196689	1.671521497	0.153130911	-0.121919623	0.473976338
OxicEvo04EcoliGlc_0	Ktex	mmol*gDW-1*hr-1		5000	0.168371252	4.82E-06	0.165657631	0.173606919	0.95	0.165532519	0.174533848	0.167834523	0.166553042	0.169742891
OxicEvo04EcoliGlc_0	EX_h_LPAREN_e_RPAREN_	mmol*gDW-1*hr-1		5000	16.28821005	0.301489687	15.24543782	17.31509173	0.95	14.90302027	17.71277006	16.27840758	15.88078363	16.69272749
OxicEvo04EcoliGlc_0	OCBT	mmol*gDW-1*hr-1		5000	0.425120448	0.094857849	0.01747457	1.106309352	0.95	2.83E-05	1.212517885	0.363631406	0.167548878	0.641307349
OxicEvo04EcoliGlc_0	OAADC	mmol*gDW-1*hr-1		5000	0.122889928	0.167825329	-0.397952629	1.107106964	0.95	-0.413031638	1.634303029	0.039730796	-0.206801164	0.378832611
OxicEvo04EcoliGlc_0	RNDR3	mmol*gDW-1*hr-1		5000	-0.316809819	0.247623551	-1.118908825	0.727058888	0.95	-1.270811836	1.40308938	-0.3696243	-0.702370889	0.028946449
OxicEvo04EcoliGlc_0	GLCP2	mmol*gDW-1*hr-1		5000	0.381732932	0.387649347	-0.720796677	1.635513347	0.95	-0.875009147	2.4876723	0.367445182	-0.074359488	0.817608301
OxicEvo04EcoliGlc_0	O2tpp	mmol*gDW-1*hr-1		5000	16.86461818	0.526572399	15.32543381	18.1087514	0.95	13.78316814	18.60370159	16.92473742	16.39323624	17.3973078
OxicEvo04EcoliGlc_0	FOMETRi	mmol*gDW-1*hr-1		5000	1.295449339	1.286208642	-1.023776555	3.006275942	0.95	-1.43995538	3.102636149	1.421503061	0.470614332	2.2417639
OxicEvo04EcoliGlc_0	PG160abcpp	mmol*gDW-1*hr-1		5000	0.009774582	1.63E-08	0.009617046	0.010078532	0.95	0.009609783	0.010132344	0.009743423	0.009669028	0.009854211
OxicEvo04EcoliGlc_0	LCARR	mmol*gDW-1*hr-1		5000	-6.74E-15	3.23E-30	-1.03E-14	-3.23E-15	0.95	-1.29E-14	-3.12E-17	-6.75E-15	-7.95E-15	-5.53E-15
OxicEvo04EcoliGlc_0	NAt3pp	mmol*gDW-1*hr-1		5000	0.250228769	0.503776049	-0.915298009	1.704365739	0.95	-0.998386164	2.604252915	0.216590177	-0.311750571	0.756290168
OxicEvo04EcoliGlc_0	NTPP5	mmol*gDW-1*hr-1		5000	0.209631899	0.217636998	-0.450902353	1.218091383	0.95	-0.487075085	1.621172075	0.147469014	-0.176252695	0.539076048
OxicEvo04EcoliGlc_0	EX_succ_LPAREN_e_RPAREN_	mmol*gDW-1*hr-1		5000	-5.66E-08	1.57E-13	-8.85E-07	6.76E-07	0.95	-1.76E-06	1.24E-06	-3.80E-08	-3.04E-07	2.08E-07
OxicEvo04EcoliGlc_0	G3PD6	mmol*gDW-1*hr-1		5000	0.016180294	0.092382651	-0.393882431	0.729741985	0.95	-0.413372209	1.099739701	-0.034104478	-0.229333503	0.206175902
OxicEvo04EcoliGlc_0	MLDEP1pp	mmol*gDW-1*hr-1		5000	-0.046123119	0.04365646	-0.411053882	0.371346712	0.95	-0.462864098	0.462456393	-0.059015459	-0.206872627	0.101851281
OxicEvo04EcoliGlc_0	EX_cu2_LPAREN_e_RPAREN_	mmol*gDW-1*hr-1		5000	-0.000611138	6.35E-11	-0.000630096	-0.000601279	0.95	-0.000633506	-0.000600834	-0.00060919	-0.000616117	-0.000604538
OxicEvo04EcoliGlc_0	MDDEP1pp	mmol*gDW-1*hr-1		5000	-0.222443087	0.063255266	-0.569719205	0.335278482	0.95	-0.586401372	0.89885902	-0.26165823	-0.429761805	-0.052821227
OxicEvo04EcoliGlc_0	GLYCPHOSPHOLIPID_6	mmol*gDW-1*hr-1		5000	0.031146279	1.65E-07	0.030644298	0.032114803	0.95	0.030621154	0.032286271	0.031046992	0.030809936	0.031400012
OxicEvo04EcoliGlc_0	PPBNGS	mmol*gDW-1*hr-1		5000	0.002426418	1.00E-09	0.002387311	0.002501869	0.95	0.002385508	0.002515227	0.002418683	0.002400215	0.002446184
OxicEvo04EcoliGlc_0	ICYSDS	mmol*gDW-1*hr-1		5000	0.001600384	4.36E-10	0.001574591	0.001650149	0.95	0.001573401	0.00165896	0.001595282	0.001583102	0.001613421
OxicEvo04EcoliGlc_0	MCTP2App	mmol*gDW-1*hr-1		5000	0.000610231	6.33E-11	0.000600396	0.000629207	0.95	0.000599943	0.000632567	0.000608286	0.000603642	0.000615203
OxicEvo04EcoliGlc_0	APPLDHr	mmol*gDW-1*hr-1		5000	-1.39E-14	3.23E-29	-2.42E-14	-3.16E-15	0.95	-2.99E-14	2.44E-15	-1.40E-14	-1.81E-14	-9.71E-15
OxicEvo04EcoliGlc_0	MLDCP1Bpp	mmol*gDW-1*hr-1		5000	-0.005834525	0.049117551	-0.378096079	0.450523156	0.95	-0.41354335	0.660218014	-0.019174679	-0.178660423	0.147473423
OxicEvo04EcoliGlc_0	NACODA	mmol*gDW-1*hr-1		5000	0.138477298	0.239061237	-0.548696179	1.248296786	0.95	-0.584056668	1.939175875	0.060651433	-0.248079545	0.456763299
OxicEvo04EcoliGlc_0	NADPPPS	mmol*gDW-1*hr-1		5000	0.001661135	4.69E-10	0.001634363	0.001712789	0.95	0.001633128	0.001721934	0.00165584	0.001643197	0.001674667
OxicEvo04EcoliGlc_0	ASTPathway	mmol*gDW-1*hr-1		5000	0.164507247	0.09495168	-0.244124659	0.844689511	0.95	-0.265129231	0.956053903	0.10295298	-0.092802495	0.380031213
OxicEvo04EcoliGlc_0	NADH10	mmol*gDW-1*hr-1		5000	0.390253455	0.257095697	-0.360625982	1.461447157	0.95	-0.413152229	1.652702069	0.329945898	-0.022959684	0.756208148
OxicEvo04EcoliGlc_0	MLDEP2pp	mmol*gDW-1*hr-1		5000	0.281189893	0.174822206	-0.365407147	1.208972313	0.95	-0.412891012	1.652250115	0.232397752	-0.038804053	0.556020875
OxicEvo04EcoliGlc_0	TMDK1	mmol*gDW-1*hr-1		5000	0.323058133	0.297792178	-0.528568414	1.459785314	0.95	-0.581746861	1.647474224	0.290656002	-0.12879585	0.718771015
OxicEvo04EcoliGlc_0	NTPP9	mmol*gDW-1*hr-1		5000	0.44176168	0.30312257	-0.390100956	1.602546743	0.95	-0.436898038	1.748277673	0.383495784	-0.008655402	0.833789482
OxicEvo04EcoliGlc_0	PG161abcpp	mmol*gDW-1*hr-1		5000	0.007602956	9.83E-09	0.00748042	0.007839378	0.95	0.007474771	0.007881234	0.00757872	0.007520853	0.007664894
OxicEvo04EcoliGlc_0	METSOXR2	mmol*gDW-1*hr-1		5000	0.103234734	0.138605908	-0.388914747	0.997687167	0.95	-0.41276546	1.582406163	0.033745688	-0.190390259	0.316159573
OxicEvo04EcoliGlc_0	DTMPK	mmol*gDW-1*hr-1		5000	0.155135778	0.05530327	-0.190396765	0.630350661	0.95	-0.206795304	0.676708031	0.121965566	-0.045212764	0.332906177
OxicEvo04EcoliGlc_0	NDPK4	mmol*gDW-1*hr-1		5000	0.162526559	0.055301606	-0.183031539	0.637691876	0.95	-0.199205434	0.684279056	0.129400718	-0.037831945	0.340267182
OxicEvo04EcoliGlc_0	CHORS	mmol*gDW-1*hr-1		5000	0.337235768	1.93E-05	0.331800576	0.34772244	0.95	0.331549984	0.349579013	0.336160736	0.333594019	0.339983063
OxicEvo04EcoliGlc_0	IPPMIb	mmol*gDW-1*hr-1		5000	-0.396947763	2.68E-05	-0.409261214	-0.39054436	0.95	-0.411476542	-0.390255237	-0.395682383	-0.400181503	-0.392661196
OxicEvo04EcoliGlc_0	GLUSy	mmol*gDW-1*hr-1		5000	5.248902261	1.477090364	3.056256635	7.720524966	0.95	1.91122747	10.16028465	5.197186805	4.371807111	6.080672726
OxicEvo04EcoliGlc_0	EX_mn2_LPAREN_e_RPAREN_	mmol*gDW-1*hr-1		5000	-0.00059663	6.06E-11	-0.000615138	-0.000587006	0.95	-0.000618468	-0.000586571	-0.000594728	-0.000601491	-0.000590187
OxicEvo04EcoliGlc_0	GSNK	mmol*gDW-1*hr-1		5000	0.759334055	0.790291847	-0.754181582	2.389403943	0.95	-0.877965318	2.559810178	0.730991726	0.042534908	1.449040706
OxicEvo04EcoliGlc_0	NI2tpp	mmol*gDW-1*hr-1		5000	0.000278367	1.32E-11	0.000273881	0.000287023	0.95	0.000273674	0.000288556	0.00027748	0.000275361	0.000280635
OxicEvo04EcoliGlc_0	GLYCtex	mmol*gDW-1*hr-1		5000	-1.96E-07	6.52E-13	-1.86E-06	1.45E-06	0.95	-3.10E-06	2.96E-06	-1.91E-07	-6.98E-07	3.17E-07
OxicEvo04EcoliGlc_0	MLDCP2App	mmol*gDW-1*hr-1		5000	-0.048916837	0.134409773	-0.56060397	0.798858708	0.95	-0.584578813	1.418223306	-0.10008835	-0.344149274	0.182100035
OxicEvo04EcoliGlc_0	CBMKr	mmol*gDW-1*hr-1		5000	1.004380207	0.192392046	0.221418343	1.898389376	0.95	-0.020667266	2.227108559	0.995893083	0.678054942	1.30830625
OxicEvo04EcoliGlc_0	CLPNS181pp	mmol*gDW-1*hr-1		5000	0.001069945	1.95E-10	0.001052701	0.001103216	0.95	0.001051906	0.001109106	0.001066534	0.001058391	0.001078661
OxicEvo04EcoliGlc_0	PUNP7	mmol*gDW-1*hr-1		5000	-0.02213015	0.078673806	-0.405869697	0.590739381	0.95	-0.421728338	0.706407814	-0.065868379	-0.260204517	0.175020775
OxicEvo04EcoliGlc_0	MOBDtex	mmol*gDW-1*hr-1		5000	0.000124222	2.62E-12	0.00012222	0.000128085	0.95	0.000122128	0.000128769	0.000123826	0.000122881	0.000125234
OxicEvo04EcoliGlc_0	AGPR	mmol*gDW-1*hr-1		5000	-0.841007564	0.453918843	-2.220031459	0.403874682	0.95	-2.580973983	0.799990494	-0.814182038	-1.30680784	-0.35937706
OxicEvo04EcoliGlc_0	URIK2	mmol*gDW-1*hr-1		5000	0.102365968	0.006570604	-0.047881508	0.23138588	0.95	-0.059775715	0.239126487	0.108088825	0.039226681	0.170673856
OxicEvo04EcoliGlc_0	FRD3	mmol*gDW-1*hr-1		5000	0.221293565	0.279922354	-0.769304262	1.249592766	0.95	-0.923043669	1.97272081	0.219378224	-0.173945271	0.595533568
OxicEvo04EcoliGlc_0	NTD5	mmol*gDW-1*hr-1		5000	0.323058133	0.297792178	-0.528568414	1.459785314	0.95	-0.581746861	1.647474224	0.290656002	-0.12879585	0.718771015
OxicEvo04EcoliGlc_0	BPNT	mmol*gDW-1*hr-1		5000	0.224740123	8.59E-06	0.221118011	0.231728635	0.95	0.220951012	0.23296589	0.224023703	0.222313195	0.226570972
OxicEvo04EcoliGlc_0	COFACTOR_1	mmol*gDW-1*hr-1		5000	0.004852835	4.01E-09	0.004774622	0.005003739	0.95	0.004771016	0.005030455	0.004837365	0.00480043	0.004892369
OxicEvo04EcoliGlc_0	ARGSL	mmol*gDW-1*hr-1		5000	0.425120448	0.094857849	0.01747457	1.106309352	0.95	2.83E-05	1.212517885	0.363631406	0.167548878	0.641307349
OxicEvo04EcoliGlc_0	RHCCE	mmol*gDW-1*hr-1		5000	0.051060799	0.015531214	-0.143285142	0.298759394	0.95	-0.153568989	0.348639852	0.04192289	-0.053847653	0.146609301
OxicEvo04EcoliGlc_0	EX_o2_LPAREN_e_RPAREN_	mmol*gDW-1*hr-1		5000	-16.86461818	0.526572399	-18.10746671	-15.3224484	0.95	-18.60370159	-13.78316814	-16.92473742	-17.3973078	-16.39323624
OxicEvo04EcoliGlc_0	ME1	mmol*gDW-1*hr-1		5000	-0.082643756	0.204986012	-0.656765174	0.980339702	0.95	-0.678260009	2.018624295	-0.178868714	-0.446470507	0.189973363
OxicEvo04EcoliGlc_0	NADH17pp	mmol*gDW-1*hr-1		5000	0.643481282	0.244777038	-0.295323339	1.56532245	0.95	-0.412919922	1.653564822	0.640349238	0.279738027	1.003365324
OxicEvo04EcoliGlc_0	NTPP1	mmol*gDW-1*hr-1		5000	-0.072585182	0.070392705	-0.473171986	0.471655842	0.95	-0.496890669	0.634382846	-0.097654536	-0.29132528	0.120672991
OxicEvo04EcoliGlc_0	OCTDPS	mmol*gDW-1*hr-1		5000	0.000606604	6.26E-11	0.000596828	0.000625467	0.95	0.000596377	0.000628807	0.000604671	0.000600054	0.000611546
OxicEvo04EcoliGlc_0	GLYCPHOSPHOLIPID_1	mmol*gDW-1*hr-1		5000	0.0220454	8.27E-08	0.021690096	0.022730923	0.95	0.021673715	0.022852289	0.021975124	0.021807335	0.022224993
OxicEvo04EcoliGlc_0	PGM	mmol*gDW-1*hr-1		5000	-18.9891153	0.805428578	-20.49879513	-16.98657813	0.95	-21.47381687	-14.52738819	-19.09047882	-19.62656928	-18.43460364
OxicEvo04EcoliGlc_0	GLCP	mmol*gDW-1*hr-1		5000	1.457631895	7.768038796	-4.095634804	6.857704243	0.95	-6.159479311	10.67596698	1.574815376	-0.488192267	3.409764516
OxicEvo04EcoliGlc_0	O2tex	mmol*gDW-1*hr-1		5000	16.86461818	0.526572399	15.32543381	18.1087514	0.95	13.78316814	18.60370159	16.92473742	16.39323624	17.3973078
OxicEvo04EcoliGlc_0	EX_mobd_LPAREN_e_RPAREN_	mmol*gDW-1*hr-1		5000	-0.000124222	2.62E-12	-0.000128076	-0.000122219	0.95	-0.000128769	-0.000122128	-0.000123826	-0.000125234	-0.000122881
OxicEvo04EcoliGlc_0	TRPS2	mmol*gDW-1*hr-1		5000	-0.031817492	0.068492675	-0.397367401	0.579024855	0.95	-0.413049616	0.732284081	-0.073179925	-0.24098363	0.132184584
OxicEvo04EcoliGlc_0	SSALx	mmol*gDW-1*hr-1		5000	-0.011728385	0.093943528	-0.396739115	0.724482951	0.95	-0.413510451	1.280662029	-0.078805243	-0.257141722	0.177920859
OxicEvo04EcoliGlc_0	F6PA	mmol*gDW-1*hr-1		5000	-3.09E-07	2.64E-13	-1.32E-06	7.05E-07	0.95	-2.22E-06	1.47E-06	-3.14E-07	-6.52E-07	3.80E-08
OxicEvo04EcoliGlc_0	H2Otpp	mmol*gDW-1*hr-1		5000	-42.29820555	0.72570873	-43.83151859	-40.51346295	0.95	-44.68945264	-39.11766027	-42.34905389	-42.90428102	-41.7504149
OxicEvo04EcoliGlc_0	imp_to_gmp	mmol*gDW-1*hr-1		5000	0.668449466	0.405398783	-0.233550921	1.997016446	0.95	-0.274914495	2.163090321	0.584865857	0.132832453	1.122939862
OxicEvo04EcoliGlc_0	NTPTP1	mmol*gDW-1*hr-1		5000	-0.066234401	0.060280697	-0.400018181	0.474867223	0.95	-0.413095496	0.72814718	-0.10946024	-0.271516616	0.104504609
OxicEvo04EcoliGlc_0	PPNDH	mmol*gDW-1*hr-1		5000	0.163230983	4.53E-06	0.160600207	0.168306808	0.95	0.160478914	0.169205439	0.162710639	0.161468281	0.164560746
OxicEvo04EcoliGlc_0	ACALD	mmol*gDW-1*hr-1		5000	7.471026864	533.4046698	-36.27767148	47.03026954	0.95	-50.61597257	51.52871283	8.544825762	-9.938285262	25.57403308
OxicEvo04EcoliGlc_0	MOX	mmol*gDW-1*hr-1		5000	0.0894185	0.252954085	-0.776027645	1.129084792	0.95	-1.046778391	1.329791431	0.045304296	-0.284308146	0.433097251
OxicEvo04EcoliGlc_0	ADK4	mmol*gDW-1*hr-1		5000	-0.165121448	0.042571406	-0.545859294	0.202398331	0.95	-0.589215509	0.242284523	-0.159848292	-0.320121636	-0.004828699
OxicEvo04EcoliGlc_0	POX	mmol*gDW-1*hr-1		5000	1.068971954	6.2371235	-2.361256657	6.716796668	0.95	-2.515697108	10.01711027	0.651154379	-0.939690162	2.692105444
OxicEvo04EcoliGlc_0	GLYCLTDy	mmol*gDW-1*hr-1		5000	-0.007056797	0.040174685	-0.372039169	0.369660338	0.95	-0.412904783	0.414034415	-0.00423636	-0.161308265	0.14255669
OxicEvo04EcoliGlc_0	FADSYN_3	mmol*gDW-1*hr-1		5000	0.000202201	6.95E-12	0.000198943	0.000208489	0.95	0.000198792	0.000209602	0.000201557	0.000200018	0.000203849
OxicEvo04EcoliGlc_0	ALAALAr	mmol*gDW-1*hr-1		5000	-0.462212335	3.367153228	-2.619809013	4.220118942	0.95	-2.785023853	8.213866208	-0.920272276	-1.896428985	0.457794703
OxicEvo04EcoliGlc_0	PPND	mmol*gDW-1*hr-1		5000	0.121698078	2.52E-06	0.119736683	0.125482397	0.95	0.119646252	0.126152377	0.121310131	0.120383882	0.122689493
OxicEvo04EcoliGlc_0	PGI	mmol*gDW-1*hr-1		5000	10.15196695	0.043185993	9.728724023	10.52616878	0.95	9.517122881	10.72167879	10.16212405	10.0131194	10.29778847
OxicEvo04EcoliGlc_0	DM_MTHTHF	mmol*gDW-1*hr-1		5000	0.051060799	0.015531214	-0.143285142	0.298759394	0.95	-0.153568989	0.348639852	0.04192289	-0.053847653	0.146609301
OxicEvo04EcoliGlc_0	IMPSYN_1	mmol*gDW-1*hr-1		5000	0.394505931	2.65E-05	0.388147722	0.406773475	0.95	0.387854574	0.408945336	0.393248335	0.390245733	0.397719779
OxicEvo04EcoliGlc_0	EX_glyc_LPAREN_e_RPAREN_	mmol*gDW-1*hr-1		5000	1.96E-07	6.52E-13	-1.45E-06	1.87E-06	0.95	-2.96E-06	3.10E-06	1.91E-07	-3.17E-07	6.98E-07
OxicEvo04EcoliGlc_0	GLYCLTtex	mmol*gDW-1*hr-1		5000	1.90E-07	9.59E-14	-4.27E-07	8.37E-07	0.95	-1.04E-06	1.41E-06	1.86E-07	-1.27E-08	3.82E-07
OxicEvo04EcoliGlc_0	THRAi	mmol*gDW-1*hr-1		5000	-0.123060077	0.044253909	-0.455562998	0.308537344	0.95	-0.476484242	0.591547436	-0.131116482	-0.292283578	0.02762171
OxicEvo04EcoliGlc_0	TPI	mmol*gDW-1*hr-1		5000	9.998690212	0.195266609	9.09997183	10.74556813	0.95	8.633487937	11.02521698	10.04224307	9.679376979	10.33780221
OxicEvo04EcoliGlc_0	CITL	mmol*gDW-1*hr-1		5000	0.371574802	0.134495553	-0.181928754	1.123636525	0.95	-0.214247445	1.250788524	0.335349357	0.066962926	0.641945493
OxicEvo04EcoliGlc_0	FORtppi	mmol*gDW-1*hr-1		5000	1.061561068	0.140178417	0.204279782	1.614906553	0.95	-0.367981232	1.652433339	1.110480873	0.823575071	1.34942193
OxicEvo04EcoliGlc_0	INSK	mmol*gDW-1*hr-1		5000	0.543506355	0.347872762	-0.404852939	1.678030982	0.95	-0.454633926	1.819282029	0.50528998	0.051655707	1.000261934
OxicEvo04EcoliGlc_0	PFK	mmol*gDW-1*hr-1		5000	10.69741724	0.757329384	9.38183377	12.56078188	0.95	8.740326119	13.4841402	10.55940233	10.00724009	11.29882148
OxicEvo04EcoliGlc_0	NTD10	mmol*gDW-1*hr-1		5000	-0.02213015	0.078673806	-0.405869697	0.590739381	0.95	-0.421728338	0.706407814	-0.065868379	-0.260204517	0.175020775
OxicEvo04EcoliGlc_0	MOLYBDOPTERIN_2	mmol*gDW-1*hr-1		5000	6.35E-06	6.85E-15	6.24E-06	6.54E-06	0.95	6.24E-06	6.58E-06	6.33E-06	6.28E-06	6.40E-06
OxicEvo04EcoliGlc_0	ICL	mmol*gDW-1*hr-1		5000	0.738077545	0.030816813	0.292789398	0.934453557	0.95	-0.206647981	0.94100297	0.782729436	0.650031397	0.875198085
OxicEvo04EcoliGlc_0	NTD7	mmol*gDW-1*hr-1		5000	0.181094092	0.198846553	-0.397501798	1.236606483	0.95	-0.418599633	1.667259649	0.087055435	-0.178831571	0.456653773
OxicEvo04EcoliGlc_0	ZN2tpp	mmol*gDW-1*hr-1		5000	0.000293781	1.47E-11	0.000289047	0.000302917	0.95	0.000288828	0.000304534	0.000292845	0.000290609	0.000296175
OxicEvo04EcoliGlc_0	CYTK2	mmol*gDW-1*hr-1		5000	0.17825898	0.257369537	-0.88004622	0.996221511	0.95	-1.677173852	1.072824044	0.229347157	-0.187841385	0.568511393
OxicEvo04EcoliGlc_0	PPS	mmol*gDW-1*hr-1		5000	0.578204436	0.326605209	-0.367199907	1.578562082	0.95	-0.415150938	1.663065238	0.563520975	0.090788657	1.045038782
OxicEvo04EcoliGlc_0	NADH16pp	mmol*gDW-1*hr-1		5000	28.01330583	8.666134787	21.75170823	33.19963248	0.95	16.41740599	38.05658814	28.20290801	26.11906344	30.11147368
OxicEvo04EcoliGlc_0	MEOHtex	mmol*gDW-1*hr-1		5000	-1.81E-06	5.59E-16	-1.87E-06	-1.78E-06	0.95	-1.88E-06	-1.78E-06	-1.81E-06	-1.83E-06	-1.79E-06
OxicEvo04EcoliGlc_0	FESR	mmol*gDW-1*hr-1		5000	0.025483033	0.224353157	-0.789239576	0.798314046	0.95	-0.838502113	0.838393289	0.036291219	-0.377474648	0.429414707
OxicEvo04EcoliGlc_0	D_DASH_LACtex	mmol*gDW-1*hr-1		5000	-4.79E-07	1.32E-12	-3.23E-06	1.51E-06	0.95	-6.31E-06	5.75E-06	-2.31E-07	-1.02E-06	1.69E-07
OxicEvo04EcoliGlc_0	AHCYSNS	mmol*gDW-1*hr-1		5000	0.051060799	0.015531214	-0.143285142	0.298759394	0.95	-0.153568989	0.348639852	0.04192289	-0.053847653	0.146609301
OxicEvo04EcoliGlc_0	PDE1	mmol*gDW-1*hr-1		5000	0.79088264	0.276819825	-0.274680404	1.605937394	0.95	-0.412912315	1.652515403	0.844968838	0.395742907	1.221943557
OxicEvo04EcoliGlc_0	ATHRDHr	mmol*gDW-1*hr-1		5000	2.72E-15	6.54E-29	-1.13E-14	1.82E-14	0.95	-1.69E-14	2.34E-14	2.39E-15	-3.52E-15	8.84E-15
OxicEvo04EcoliGlc_0	GLCptspp	mmol*gDW-1*hr-1		5000	11.75998615	0.307521502	10.59932977	12.71247898	0.95	9.849308127	12.97251841	11.79507512	11.38408906	12.1837956
OxicEvo04EcoliGlc_0	FORtex	mmol*gDW-1*hr-1		5000	9.81E-08	3.14E-14	-2.53E-07	4.66E-07	0.95	-6.32E-07	7.38E-07	9.26E-08	-1.47E-08	2.08E-07
OxicEvo04EcoliGlc_0	ENO	mmol*gDW-1*hr-1		5000	18.9891153	0.805428578	16.98711385	20.50088734	0.95	14.52738819	21.47381687	19.09047882	18.43460364	19.62656928
OxicEvo04EcoliGlc_0	ADPT	mmol*gDW-1*hr-1		5000	1.137260926	1.154301255	-0.953375107	3.113200856	0.95	-1.254186967	4.119788348	1.163024877	0.363540808	1.917063974
OxicEvo04EcoliGlc_0	GLYCPHOSPHOLIPID_5	mmol*gDW-1*hr-1		5000	0.005992598	6.11E-09	0.005896016	0.006178944	0.95	0.005891563	0.006211935	0.005973495	0.005927885	0.006041417
OxicEvo04EcoliGlc_0	EX_lac_DASH_D_LPAREN_e_RPAREN_	mmol*gDW-1*hr-1		5000	4.79E-07	1.32E-12	-1.50E-06	3.24E-06	0.95	-5.75E-06	6.31E-06	2.31E-07	-1.69E-07	1.02E-06
OxicEvo04EcoliGlc_0	MDH2	mmol*gDW-1*hr-1		5000	-0.638019289	0.668157493	-1.633902875	1.403680932	0.95	-1.669173449	4.04368727	-0.810574372	-1.277012132	-0.214288031
OxicEvo04EcoliGlc_0	ASAD	mmol*gDW-1*hr-1		5000	-0.750327411	0.018655854	-1.05874325	-0.541110882	0.95	-1.219875963	-0.49794079	-0.733928125	-0.836368215	-0.645078135
OxicEvo04EcoliGlc_0	GHMT2r	mmol*gDW-1*hr-1		5000	1.146539008	0.012395071	0.878143213	1.298116798	0.95	0.750589866	1.309562659	1.169314102	1.081379301	1.232379946
OxicEvo04EcoliGlc_0	KAS15	mmol*gDW-1*hr-1		5000	0.283975177	1.37E-05	0.27939838	0.29280566	0.95	0.279187365	0.29436902	0.283069929	0.280908581	0.286288585
OxicEvo04EcoliGlc_0	SO4tex	mmol*gDW-1*hr-1		5000	0.228481304	8.88E-06	0.224798896	0.235586151	0.95	0.224629117	0.236844002	0.227752957	0.226013975	0.23034263
OxicEvo04EcoliGlc_0	MDDCP2pp	mmol*gDW-1*hr-1		5000	0.000610231	6.33E-11	0.000600396	0.000629207	0.95	0.000599943	0.000632567	0.000608286	0.000603642	0.000615203
OxicEvo04EcoliGlc_0	NAt3_1p5pp	mmol*gDW-1*hr-1		5000	0.039534249	0.077641287	-0.38636868	0.627028813	0.95	-0.41305439	1.230883259	0.011743226	-0.177672572	0.226078225
OxicEvo04EcoliGlc_0	PItex	mmol*gDW-1*hr-1		5000	0.840673882	0.000120217	0.827124833	0.86681545	0.95	0.826500148	0.871443585	0.837994004	0.831595597	0.847522443
OxicEvo04EcoliGlc_0	CYTD	mmol*gDW-1*hr-1		5000	0.273532455	0.161010035	-0.361124979	1.117370944	0.95	-0.411824412	1.507010677	0.236156654	-0.048294921	0.552786998
OxicEvo04EcoliGlc_0	GUAPRT	mmol*gDW-1*hr-1		5000	-0.025533595	0.846407932	-1.329375256	1.984470532	0.95	-1.396043938	3.432137459	-0.156683373	-0.776153946	0.58322087
OxicEvo04EcoliGlc_0	MDDCP4pp	mmol*gDW-1*hr-1		5000	0.221487693	0.090902713	-0.342062508	0.808892023	0.95	-0.409157923	1.230780333	0.218847649	0.002703656	0.43367299
OxicEvo04EcoliGlc_0	VPAMTr	mmol*gDW-1*hr-1		5000	0.529901359	0.012264519	0.377995655	0.773561403	0.95	0.367185672	0.805685592	0.509915704	0.438985231	0.604802574
OxicEvo04EcoliGlc_0	GART	mmol*gDW-1*hr-1		5000	2.002267187	11.66616976	-5.47076629	6.882848447	0.95	-7.43282415	7.12770598	2.528214133	-0.33206837	4.772648548
OxicEvo04EcoliGlc_0	SADT2	mmol*gDW-1*hr-1		5000	0.224740123	8.59E-06	0.221118011	0.231728635	0.95	0.220951012	0.23296589	0.224023703	0.222313195	0.226570972
OxicEvo04EcoliGlc_0	DM_4CRSOL	mmol*gDW-1*hr-1		5000	0.000202201	6.95E-12	0.000198943	0.000208489	0.95	0.000198792	0.000209602	0.000201557	0.000200018	0.000203849
OxicEvo04EcoliGlc_0	EX_etoh_LPAREN_e_RPAREN_	mmol*gDW-1*hr-1		5000	4.12E-08	2.51E-17	3.64E-08	4.47E-08	0.95	1.99E-08	4.47E-08	4.47E-08	3.64E-08	4.47E-08
OxicEvo04EcoliGlc_0	glu_DASH_L_to_glu5sa	mmol*gDW-1*hr-1		5000	0.56215143	0.230151497	-0.23965942	1.554887303	0.95	-0.314466508	1.848717461	0.520002076	0.197177282	0.895700081
OxicEvo04EcoliGlc_0	THFAT	mmol*gDW-1*hr-1		5000	1.295449339	1.286208642	-1.023776555	3.006275942	0.95	-1.43995538	3.102636149	1.421503061	0.470614332	2.2417639
OxicEvo04EcoliGlc_0	UMPSYN_aerobic	mmol*gDW-1*hr-1		5000	0.290448344	1.43E-05	0.28576722	0.299480117	0.95	0.285551395	0.301079113	0.289522461	0.287311845	0.292814486
OxicEvo04EcoliGlc_0	NTD11	mmol*gDW-1*hr-1		5000	0.625961344	0.308227992	-0.368167343	1.613487105	0.95	-0.450638041	1.723349946	0.617502879	0.208200496	1.066228807
OxicEvo04EcoliGlc_0	XPPT	mmol*gDW-1*hr-1		5000	-0.02213015	0.078673806	-0.405869697	0.590739381	0.95	-0.421728338	0.706407814	-0.065868379	-0.260204517	0.175020775
OxicEvo04EcoliGlc_0	ADD	mmol*gDW-1*hr-1		5000	-0.129636791	1.56398843	-2.154118808	2.378387976	0.95	-2.280888443	4.078096028	-0.172912704	-1.137748151	0.785866329
OxicEvo04EcoliGlc_0	ALDD2y	mmol*gDW-1*hr-1		5000	0.796404592	0.276845629	-0.254662289	1.608606974	0.95	-0.412514033	1.652429529	0.846524598	0.401057187	1.234100936
OxicEvo04EcoliGlc_0	dhap_to_lac_DASH_D	mmol*gDW-1*hr-1		5000	0.295093247	0.161950668	-0.271396378	1.110314898	0.95	-0.294628883	1.179690898	0.234030244	-0.054398061	0.598980048
OxicEvo04EcoliGlc_0	GDPTPDP	mmol*gDW-1*hr-1		5000	-1.714928867	537.3227346	-45.93129285	38.15076837	0.95	-50.68782565	48.90771268	-1.200963387	-19.48960937	16.43369191
OxicEvo04EcoliGlc_0	CYSS	mmol*gDW-1*hr-1		5000	0.100532783	0.026391856	-0.171882154	0.379459262	0.95	-0.190899017	0.397623427	0.099668079	-0.037377387	0.236127778
OxicEvo04EcoliGlc_0	GLYK	mmol*gDW-1*hr-1		5000	0.122491215	0.135344882	-0.384753269	0.970751247	0.95	-0.407338863	1.600107502	0.059420354	-0.170217771	0.352268144
OxicEvo04EcoliGlc_0	PFK_3	mmol*gDW-1*hr-1		5000	0.137772771	0.021960814	-0.106408978	0.404484364	0.95	-0.141207924	0.450981805	0.131978188	0.014329296	0.25726946
OxicEvo04EcoliGlc_0	METSOXR1	mmol*gDW-1*hr-1		5000	-0.024491307	0.183607571	-0.569546744	1.016022901	0.95	-0.598795286	1.859171134	-0.116257006	-0.36231141	0.213752945
OxicEvo04EcoliGlc_0	NADPHQR3	mmol*gDW-1*hr-1		5000	0.281244445	0.201315469	-0.378474332	1.323147273	0.95	-0.413393888	1.651841469	0.227928471	-0.079584321	0.558237442
OxicEvo04EcoliGlc_0	PYRtex	mmol*gDW-1*hr-1		5000	5.00E-07	3.03E-13	-6.44E-07	1.54E-06	0.95	-1.78E-06	2.33E-06	5.12E-07	1.42E-07	8.70E-07
OxicEvo04EcoliGlc_0	FBA	mmol*gDW-1*hr-1		5000	10.30464559	0.064586831	9.79866313	10.78401364	0.95	9.511905352	11.02878305	10.30761969	10.13161514	10.48303421
OxicEvo04EcoliGlc_0	MTHFC	mmol*gDW-1*hr-1		5000	0.993990253	0.01126371	0.73055518	1.126248879	0.95	0.622465428	1.132289428	1.018927909	0.93183168	1.077380864
OxicEvo04EcoliGlc_0	FADSYN_2	mmol*gDW-1*hr-1		5000	0.000808806	1.11E-10	0.00079577	0.000833956	0.95	0.000795169	0.000838409	0.000806228	0.000800072	0.000815395
OxicEvo04EcoliGlc_0	CELLENV_6	mmol*gDW-1*hr-1		5000	0.283975177	1.37E-05	0.27939838	0.29280566	0.95	0.279187365	0.29436902	0.283069929	0.280908581	0.286288585
OxicEvo04EcoliGlc_0	PGL	mmol*gDW-1*hr-1		5000	1.740810768	0.020779404	1.435751794	1.954522205	0.95	1.295657449	1.964579271	1.755666418	1.638692533	1.861339089
OxicEvo04EcoliGlc_0	MCOATA	mmol*gDW-1*hr-1		5000	1.980174322	0.000666988	1.948260069	2.041749759	0.95	1.946788648	2.052651148	1.973861973	1.958790777	1.996305838
OxicEvo04EcoliGlc_0	NTPP4	mmol*gDW-1*hr-1		5000	0.30555945	0.23550312	-0.407737059	1.388031793	0.95	-0.443175788	1.649891437	0.238321934	-0.086313897	0.633329802
OxicEvo04EcoliGlc_0	CLtex	mmol*gDW-1*hr-1		5000	0.004490142	3.43E-09	0.004417775	0.004629767	0.95	0.004414438	0.004654487	0.004475828	0.004441654	0.004526721
OxicEvo04EcoliGlc_0	MNtex	mmol*gDW-1*hr-1		5000	0.00059663	6.06E-11	0.000587014	0.000615183	0.95	0.000586571	0.000618468	0.000594728	0.000590187	0.000601491
OxicEvo04EcoliGlc_0	MTHFR2	mmol*gDW-1*hr-1		5000	0.143144127	3.49E-06	0.140837088	0.147595332	0.95	0.140730721	0.148383379	0.142687815	0.141598339	0.144310252
OxicEvo04EcoliGlc_0	MTAN	mmol*gDW-1*hr-1		5000	0.006115007	6.36E-09	0.006016453	0.006305159	0.95	0.006011909	0.006338824	0.006095514	0.006048973	0.006164823
OxicEvo04EcoliGlc_0	COFACTOR_6	mmol*gDW-1*hr-1		5000	0.000858676	1.25E-10	0.000844837	0.000885378	0.95	0.000844199	0.000890105	0.000855939	0.000849403	0.000865671
OxicEvo04EcoliGlc_0	MTHTHFSs	mmol*gDW-1*hr-1		5000	0.051060799	0.015531214	-0.143285142	0.298759394	0.95	-0.153568989	0.348639852	0.04192289	-0.053847653	0.146609301
OxicEvo04EcoliGlc_0	EX_ni2_LPAREN_e_RPAREN_	mmol*gDW-1*hr-1		5000	-0.000278367	1.32E-11	-0.000287002	-0.000273877	0.95	-0.000288556	-0.000273674	-0.00027748	-0.000280635	-0.000275361
OxicEvo04EcoliGlc_0	HYD2pp	mmol*gDW-1*hr-1		5000	-0.068618113	0.064040734	-0.399122632	0.530819218	0.95	-0.41561325	1.130416198	-0.117757325	-0.269854982	0.083695469
OxicEvo04EcoliGlc_0	CYTBD2pp	mmol*gDW-1*hr-1		5000	1.901281978	1.437677452	-0.362341656	4.339557709	0.95	-1.359152365	5.444874412	1.858114155	1.043915341	2.732026218
OxicEvo04EcoliGlc_0	ADK1	mmol*gDW-1*hr-1		5000	-1.899443752	3.99571817	-4.301565626	3.036252543	0.95	-4.383019914	7.067794531	-2.36506967	-3.500713847	-0.797443562
OxicEvo04EcoliGlc_0	SHKK	mmol*gDW-1*hr-1		5000	0.337235768	1.93E-05	0.331800576	0.34772244	0.95	0.331549984	0.349579013	0.336160736	0.333594019	0.339983063
OxicEvo04EcoliGlc_0	ORNDC	mmol*gDW-1*hr-1		5000	0.277409818	0.18236273	-0.348392329	1.180078776	0.95	-0.378471734	1.605345502	0.228681044	-0.07202333	0.574649668
OxicEvo04EcoliGlc_0	SERD_D	mmol*gDW-1*hr-1		5000	0.490680321	0.101546541	0.02387825	1.137590288	0.95	2.66E-05	1.209368793	0.448369683	0.223634697	0.72967174
OxicEvo04EcoliGlc_0	ACS	mmol*gDW-1*hr-1		5000	-6.152777306	536.0948728	-45.8102138	37.79439962	0.95	-51.85133581	49.1491353	-6.747701912	-24.34472433	11.15530044
OxicEvo04EcoliGlc_0	LIPOPOLYSACCHARIDE_3	mmol*gDW-1*hr-1		5000	0.014781562	3.72E-08	0.014543329	0.015241208	0.95	0.014532345	0.015322585	0.014734441	0.014621938	0.01490198
OxicEvo04EcoliGlc_0	NADPHQR4	mmol*gDW-1*hr-1		5000	-0.02528147	0.093929928	-0.400406042	0.731797198	0.95	-0.413350611	1.470155856	-0.092869001	-0.272245045	0.146409355
OxicEvo04EcoliGlc_0	DAPE	mmol*gDW-1*hr-1		5000	0.327353285	1.82E-05	0.322077367	0.337532652	0.95	0.321834119	0.339334819	0.326309756	0.323818255	0.330020072
OxicEvo04EcoliGlc_0	GLYCLTt4pp	mmol*gDW-1*hr-1		5000	0.804204704	0.273770579	-0.363126243	1.618610726	0.95	-0.966061362	1.682301321	0.863605484	0.470174991	1.20528078
OxicEvo04EcoliGlc_0	DURADx	mmol*gDW-1*hr-1		5000	-2.72E-14	1.95E-28	-5.12E-14	-8.81E-16	0.95	-5.72E-14	9.04E-15	-2.77E-14	-3.83E-14	-1.66E-14
OxicEvo04EcoliGlc_0	PUNP3	mmol*gDW-1*hr-1		5000	0.018471173	0.954092892	-1.623030751	2.144316864	0.95	-2.582657086	3.972761932	-0.096608732	-0.712842021	0.655070589
OxicEvo04EcoliGlc_0	DAAD	mmol*gDW-1*hr-1		5000	-0.306312909	0.100333666	-0.712292777	0.449817733	0.95	-0.729182905	1.026958827	-0.372881902	-0.565427905	-0.113051073
OxicEvo04EcoliGlc_0	MPTG	mmol*gDW-1*hr-1		5000	0.012197372	2.53E-08	0.012000789	0.012576662	0.95	0.011991725	0.012643811	0.01215849	0.012065655	0.012296738
OxicEvo04EcoliGlc_0	PDE4	mmol*gDW-1*hr-1		5000	0.354373867	0.275954289	-0.387565547	1.484099998	0.95	-0.412996988	1.651501694	0.273596335	-0.079682832	0.713784187
OxicEvo04EcoliGlc_0	TKT1	mmol*gDW-1*hr-1		5000	0.375903413	0.000100443	0.358465991	0.395681258	0.95	0.354880306	0.403764072	0.375729513	0.368069682	0.383377188
OxicEvo04EcoliGlc_0	EX_cbl1_LPAREN_e_RPAREN_	mmol*gDW-1*hr-1		5000	-0.000202201	6.95E-12	-0.000208474	-0.00019894	0.95	-0.000209602	-0.000198792	-0.000201557	-0.000203849	-0.000200018
OxicEvo04EcoliGlc_0	GLYCPHOSPHOLIPID_9	mmol*gDW-1*hr-1		5000	0.011627944	2.30E-08	0.011440538	0.011989526	0.95	0.011431897	0.012053541	0.011590877	0.011502376	0.011722671
OxicEvo04EcoliGlc_0	CELLENV_11	mmol*gDW-1*hr-1		5000	0.283972457	1.37E-05	0.279395704	0.292802856	0.95	0.279184691	0.2943662	0.283067217	0.28090589	0.286285843
OxicEvo04EcoliGlc_0	PE181abcpp	mmol*gDW-1*hr-1		5000	0.011558126	2.27E-08	0.011371845	0.011917537	0.95	0.011363256	0.011981167	0.011521281	0.011433312	0.011652284
OxicEvo04EcoliGlc_0	CSND	mmol*gDW-1*hr-1		5000	-0.152419557	0.271901906	-1.165963584	0.821873616	0.95	-1.33317758	1.210292293	-0.13770925	-0.521123903	0.232869358
OxicEvo04EcoliGlc_0	THFSYN	mmol*gDW-1*hr-1		5000	0.000808806	1.11E-10	0.00079577	0.000833956	0.95	0.000795169	0.000838409	0.000806228	0.000800072	0.000815395
OxicEvo04EcoliGlc_0	NADH5	mmol*gDW-1*hr-1		5000	0.566357162	0.210100044	-0.282604208	1.449540098	0.95	-0.411418878	1.652314944	0.557132477	0.23400889	0.902830609
OxicEvo04EcoliGlc_0	CYSDS	mmol*gDW-1*hr-1		5000	-0.12420734	0.026407212	-0.396475689	0.154952966	0.95	-0.413025762	0.175530913	-0.12544141	-0.261763778	0.012000294
OxicEvo04EcoliGlc_0	GALUi	mmol*gDW-1*hr-1		5000	0.029563123	1.49E-07	0.029086657	0.030482417	0.95	0.02906469	0.03064517	0.029468882	0.029243876	0.029803959
OxicEvo04EcoliGlc_0	COFACTOR_9	mmol*gDW-1*hr-1		5000	0.000202201	6.95E-12	0.000198943	0.000208489	0.95	0.000198792	0.000209602	0.000201557	0.000200018	0.000203849
OxicEvo04EcoliGlc_0	I2FE2ST	mmol*gDW-1*hr-1		5000	2.18E-05	8.06E-14	2.14E-05	2.24E-05	0.95	2.14E-05	2.26E-05	2.17E-05	2.15E-05	2.19E-05
OxicEvo04EcoliGlc_0	NTD2	mmol*gDW-1*hr-1		5000	0.192488109	0.098680341	-0.355926752	0.852173889	0.95	-0.414722637	1.252836091	0.179952967	-0.044794002	0.402082745
OxicEvo04EcoliGlc_0	MN2tpp	mmol*gDW-1*hr-1		5000	0.00059663	6.06E-11	0.000587014	0.000615183	0.95	0.000586571	0.000618468	0.000594728	0.000590187	0.000601491
OxicEvo04EcoliGlc_0	UPPRT	mmol*gDW-1*hr-1		5000	0.059567851	0.003662107	-0.037519928	0.165284945	0.95	-0.042854803	0.171418594	0.057378584	0.00744083	0.109985693
OxicEvo04EcoliGlc_0	FTHFD	mmol*gDW-1*hr-1		5000	0.143175288	0.024442233	-0.111151782	0.461946142	0.95	-0.131491855	0.524850735	0.131411308	0.019937177	0.253285034
OxicEvo04EcoliGlc_0	ACtex	mmol*gDW-1*hr-1		5000	-8.261640527	0.066884618	-8.637449766	-7.754382787	0.95	-8.656526182	-7.707316003	-8.298964055	-8.484848728	-8.062568014
OxicEvo04EcoliGlc_0	GDPDPK	mmol*gDW-1*hr-1		5000	0.701707185	0.264882564	-0.237400448	1.633108682	0.95	-0.372458243	1.731373886	0.710210767	0.305718224	1.102043541
OxicEvo04EcoliGlc_0	EDD	mmol*gDW-1*hr-1		5000	0.078959584	0.020236142	-0.121277405	0.391195169	0.95	-0.131930719	0.498021909	0.058258487	-0.039765607	0.176145982
OxicEvo04EcoliGlc_0	FBA3	mmol*gDW-1*hr-1		5000	0.137772771	0.021960814	-0.106408978	0.404484364	0.95	-0.141207924	0.450981805	0.131978188	0.014329296	0.25726946
OxicEvo04EcoliGlc_0	NDPK5	mmol*gDW-1*hr-1		5000	-0.115596337	0.058479973	-0.637514991	0.240510036	0.95	-0.858735599	0.260723888	-0.086544617	-0.284301419	0.084444806
OxicEvo04EcoliGlc_0	G6PP	mmol*gDW-1*hr-1		5000	0.147718006	0.159668818	-0.392264321	1.057263372	0.95	-0.415725419	1.658853348	0.080250949	-0.174363656	0.400402732
OxicEvo04EcoliGlc_0	NH4tpp	mmol*gDW-1*hr-1		5000	9.52638997	0.015437182	9.372854183	9.822622288	0.95	9.36577535	9.875067611	9.496021987	9.423516203	9.603996833
OxicEvo04EcoliGlc_0	ICDHyr	mmol*gDW-1*hr-1		5000	1.756495926	0.033837492	1.298692845	1.972270473	0.95	0.785846642	1.979999539	1.801106933	1.657725727	1.901514032
OxicEvo04EcoliGlc_0	FRD2	mmol*gDW-1*hr-1		5000	-0.273207171	0.219033038	-0.895797279	0.840545106	0.95	-0.924137129	1.626484998	-0.355874139	-0.647840544	0.010067409
OxicEvo04EcoliGlc_0	SUCCtex	mmol*gDW-1*hr-1		5000	5.66E-08	1.57E-13	-6.73E-07	8.87E-07	0.95	-1.24E-06	1.76E-06	3.80E-08	-2.08E-07	3.04E-07
OxicEvo04EcoliGlc_0	EX_co2_LPAREN_e_RPAREN_	mmol*gDW-1*hr-1		5000	18.56311393	0.494415844	17.05997121	19.75516124	0.95	15.67495707	20.23620539	18.62538446	18.10642863	19.09101267
OxicEvo04EcoliGlc_0	PPK2r	mmol*gDW-1*hr-1		5000	-0.216270768	0.401979072	-1.242898723	1.077999678	0.95	-1.327226196	1.621075048	-0.260512408	-0.721495417	0.233842064
OxicEvo04EcoliGlc_0	COFACTOR_2	mmol*gDW-1*hr-1		5000	0.000404403	2.78E-11	0.000397885	0.000416978	0.95	0.000397585	0.000419205	0.000403114	0.000400036	0.000407697
OxicEvo04EcoliGlc_0	EX_cl_LPAREN_e_RPAREN_	mmol*gDW-1*hr-1		5000	-0.004490142	3.43E-09	-0.004629428	-0.004417709	0.95	-0.004654487	-0.004414438	-0.004475828	-0.004526721	-0.004441654
OxicEvo04EcoliGlc_0	NTPP6	mmol*gDW-1*hr-1		5000	0.46486733	0.248051439	-0.336636357	1.480028528	0.95	-0.412576754	1.651323719	0.431816452	0.065590733	0.822774224
OxicEvo04EcoliGlc_0	H2Otex	mmol*gDW-1*hr-1		5000	-42.23840134	0.714171396	-43.7617793	-40.45953928	0.95	-44.72227813	-38.93982349	-42.29078095	-42.846028	-41.6947376
OxicEvo04EcoliGlc_0	TRPAS2	mmol*gDW-1*hr-1		5000	-0.036613902	0.000294365	-0.061959704	-0.003603542	0.95	-0.063099416	-2.56E-05	-0.03848878	-0.051423634	-0.023226342
OxicEvo04EcoliGlc_0	EX_co_LPAREN_e_RPAREN_	mmol*gDW-1*hr-1		5000	0.000202201	6.95E-12	0.000198943	0.000208489	0.95	0.000198792	0.000209602	0.000201557	0.000200018	0.000203849
OxicEvo04EcoliGlc_0	SDPDS	mmol*gDW-1*hr-1		5000	0.327353285	1.82E-05	0.322077367	0.337532652	0.95	0.321834119	0.339334819	0.326309756	0.323818255	0.330020072
OxicEvo04EcoliGlc_0	MG2t3_2pp	mmol*gDW-1*hr-1		5000	0.007483268	9.53E-09	0.007362661	0.007715967	0.95	0.0073571	0.007757164	0.007459413	0.007402457	0.00754423
OxicEvo04EcoliGlc_0	GLCt2pp	mmol*gDW-1*hr-1		5000	0.309551917	0.272220399	-0.524918521	1.418831732	0.95	-0.591357316	2.016507995	0.271856856	-0.10157574	0.667602073
OxicEvo04EcoliGlc_0	5MTRtex	mmol*gDW-1*hr-1		5000	-0.006115007	6.36E-09	-0.006304697	-0.006016363	0.95	-0.006338824	-0.006011909	-0.006095514	-0.006164823	-0.006048973
OxicEvo04EcoliGlc_0	FHL	mmol*gDW-1*hr-1		5000	0.123732207	0.011359019	-0.14077416	0.260338822	0.95	-0.23981224	0.27606781	0.148977114	0.060411869	0.206772398
OxicEvo04EcoliGlc_0	FTHFLi	mmol*gDW-1*hr-1		5000	-1.980600076	11.98174651	-6.945143116	5.624158945	0.95	-7.412492097	7.790282828	-2.512413105	-4.759266651	0.375350421
OxicEvo04EcoliGlc_0	SDPTA	mmol*gDW-1*hr-1		5000	-0.327353285	1.82E-05	-0.337507891	-0.322072552	0.95	-0.339334819	-0.321834119	-0.326309756	-0.330020072	-0.323818255
OxicEvo04EcoliGlc_0	PPGPPDP	mmol*gDW-1*hr-1		5000	0.828316601	0.450385348	-0.371907824	2.109404824	0.95	-0.582902161	2.333137645	0.819318187	0.308250003	1.330705122
OxicEvo04EcoliGlc_0	SPMS	mmol*gDW-1*hr-1		5000	0.006115007	6.36E-09	0.006016453	0.006305159	0.95	0.006011909	0.006338824	0.006095514	0.006048973	0.006164823
OxicEvo04EcoliGlc_0	OMCDC	mmol*gDW-1*hr-1		5000	0.396947763	2.68E-05	0.390550199	0.409291238	0.95	0.390255237	0.411476542	0.395682383	0.392661196	0.400181503
OxicEvo04EcoliGlc_0	FADRx2	mmol*gDW-1*hr-1		5000	0.057214181	0.121736448	-0.395035692	0.875085427	0.95	-0.415764674	1.461604072	-0.006552723	-0.232577649	0.273769031
OxicEvo04EcoliGlc_0	SERAT	mmol*gDW-1*hr-1		5000	0.100532783	0.026391856	-0.171882154	0.379459262	0.95	-0.190899017	0.397623427	0.099668079	-0.037377387	0.236127778
OxicEvo04EcoliGlc_0	ACCOAC	mmol*gDW-1*hr-1		5000	1.980204244	0.000667008	1.948289508	2.041780612	0.95	1.946818066	2.052682166	1.9738918	1.958820376	1.996336004
OxicEvo04EcoliGlc_0	PPA2	mmol*gDW-1*hr-1		5000	0.10482973	0.143004276	-0.391810561	0.990426389	0.95	-0.413107237	1.641839268	0.036164405	-0.199385021	0.33306949
OxicEvo04EcoliGlc_0	POR5	mmol*gDW-1*hr-1		5000	0.006008013	6.14E-09	0.005911182	0.006194838	0.95	0.005906718	0.006227914	0.005988861	0.005943133	0.006056957
OxicEvo04EcoliGlc_0	PUNP2	mmol*gDW-1*hr-1		5000	-0.473100688	0.223732928	-1.387555788	0.354010692	0.95	-1.70284329	0.431383805	-0.460225842	-0.819227102	-0.107787056
OxicEvo04EcoliGlc_0	NTPP2	mmol*gDW-1*hr-1		5000	0.300313498	0.23347182	-0.378112865	1.375213113	0.95	-0.412610922	1.652085641	0.221728754	-0.09817246	0.630830173
OxicEvo04EcoliGlc_0	EX_fe3_LPAREN_e_RPAREN_	mmol*gDW-1*hr-1		5000	0.01874782	0.224351707	-0.795981881	0.791571047	0.95	-0.845470822	0.831739266	0.029597626	-0.384296411	0.422678964
OxicEvo04EcoliGlc_0	TYRTA	mmol*gDW-1*hr-1		5000	-0.121698078	2.52E-06	-0.125473192	-0.119734893	0.95	-0.126152377	-0.119646252	-0.121310131	-0.122689493	-0.120383882
OxicEvo04EcoliGlc_0	PPCK	mmol*gDW-1*hr-1		5000	0.088456611	0.10405285	-0.336227397	0.832058165	0.95	-0.352992499	0.947637604	0.025814106	-0.183496024	0.309304832
OxicEvo04EcoliGlc_0	EX_k_LPAREN_e_RPAREN_	mmol*gDW-1*hr-1		5000	-0.168371252	4.82E-06	-0.173594184	-0.165655154	0.95	-0.174533848	-0.165532519	-0.167834523	-0.169742891	-0.166553042
OxicEvo04EcoliGlc_0	GLYCPHOSPHOLIPID_2	mmol*gDW-1*hr-1		5000	0.016052801	4.38E-08	0.01579408	0.016551979	0.95	0.015782151	0.016640354	0.016001628	0.01587945	0.016183576
OxicEvo04EcoliGlc_0	CU2tex	mmol*gDW-1*hr-1		5000	0.000611138	6.35E-11	0.000601288	0.000630142	0.95	0.000600834	0.000633506	0.00060919	0.000604538	0.000616117
OxicEvo04EcoliGlc_0	FADSYN_1	mmol*gDW-1*hr-1		5000	0.000404403	2.78E-11	0.000397885	0.000416978	0.95	0.000397585	0.000419205	0.000403114	0.000400036	0.000407697
OxicEvo04EcoliGlc_0	A5PISO	mmol*gDW-1*hr-1		5000	0.022172342	8.36E-08	0.021814993	0.022861813	0.95	0.021798517	0.022983877	0.022101662	0.021932907	0.02235297
OxicEvo04EcoliGlc_0	IPPMIa	mmol*gDW-1*hr-1		5000	-0.396947763	2.68E-05	-0.409261214	-0.39054436	0.95	-0.411476542	-0.390255237	-0.395682383	-0.400181503	-0.392661196
OxicEvo04EcoliGlc_0	ADMDC	mmol*gDW-1*hr-1		5000	0.006115007	6.36E-09	0.006016453	0.006305159	0.95	0.006011909	0.006338824	0.006095514	0.006048973	0.006164823
OxicEvo04EcoliGlc_0	COFACTOR_10	mmol*gDW-1*hr-1		5000	0.000606604	6.26E-11	0.000596828	0.000625467	0.95	0.000596377	0.000628807	0.000604671	0.000600054	0.000611546
OxicEvo04EcoliGlc_0	PG181abcpp	mmol*gDW-1*hr-1		5000	0.003917993	2.61E-09	0.003854847	0.004039827	0.95	0.003851936	0.004061397	0.003905504	0.003875684	0.003949911
OxicEvo04EcoliGlc_0	NADPHQR2	mmol*gDW-1*hr-1		5000	0.1669098	0.15001945	-0.383191459	1.030425166	0.95	-0.412707036	1.648456727	0.108798638	-0.140388524	0.415029931
OxicEvo04EcoliGlc_0	ACOTA	mmol*gDW-1*hr-1		5000	-0.702530266	0.217065457	-1.56615309	0.165379947	0.95	-1.662775152	0.329558834	-0.712061581	-1.050879766	-0.348188937
OxicEvo04EcoliGlc_0	SULRi	mmol*gDW-1*hr-1		5000	0.224740123	8.59E-06	0.221118011	0.231728635	0.95	0.220951012	0.23296589	0.224023703	0.222313195	0.226570972
OxicEvo04EcoliGlc_0	TKT2	mmol*gDW-1*hr-1		5000	0.008902321	7.85E-05	-0.00552685	0.023889075	0.95	-0.006194497	0.024764989	0.008732182	0.001330167	0.016520408
OxicEvo04EcoliGlc_0	PIt2rpp	mmol*gDW-1*hr-1		5000	0.840673882	0.000120217	0.827124833	0.86681545	0.95	0.826500148	0.871443585	0.837994004	0.831595597	0.847522443
OxicEvo04EcoliGlc_0	DALAt2pp	mmol*gDW-1*hr-1		5000	0.105033591	0.045999723	-0.336485158	0.425887104	0.95	-0.399209066	0.440908259	0.134395922	-0.050133645	0.28240924
OxicEvo04EcoliGlc_0	ASPK	mmol*gDW-1*hr-1		5000	0.750327411	0.018655854	0.541142701	1.058894557	0.95	0.49794079	1.219875963	0.733928125	0.645078135	0.836368215
OxicEvo04EcoliGlc_0	DAPDC	mmol*gDW-1*hr-1		5000	0.302348308	1.55E-05	0.297475394	0.311750122	0.95	0.297250726	0.31341463	0.30138449	0.299083304	0.304811393
OxicEvo04EcoliGlc_0	PYNP2r	mmol*gDW-1*hr-1		5000	0.363654596	0.125922856	-0.228964958	1.040982682	0.95	-0.278064422	1.112867376	0.357372849	0.075355241	0.630530978
OxicEvo04EcoliGlc_0	CYTK1	mmol*gDW-1*hr-1		5000	0.332963071	0.428842403	-0.742724612	1.733813529	0.95	-0.895973893	2.764115717	0.274247431	-0.157990463	0.776704079
OxicEvo04EcoliGlc_0	5MTRtpp	mmol*gDW-1*hr-1		5000	0.006115007	6.36E-09	0.006016453	0.006305159	0.95	0.006011909	0.006338824	0.006095514	0.006048973	0.006164823
OxicEvo04EcoliGlc_0	EX_h2_LPAREN_e_RPAREN_	mmol*gDW-1*hr-1		5000	-0.283433805	0.103680303	-0.75093461	0.377550528	0.95	-0.771051665	0.478908137	-0.327836608	-0.550447108	-0.047516045
OxicEvo04EcoliGlc_0	AP4AS	mmol*gDW-1*hr-1		5000	0.380131907	0.301853057	-0.451761682	1.483518563	0.95	-0.49190025	1.652404428	0.325704801	-0.075711193	0.785831271
OxicEvo04EcoliGlc_0	MDDCP5pp	mmol*gDW-1*hr-1		5000	0.232273056	0.149592283	-0.372709416	1.04956969	0.95	-0.412668953	1.571714154	0.197879801	-0.076239824	0.505211185
OxicEvo04EcoliGlc_0	FE3abcpp	mmol*gDW-1*hr-1		5000	-0.01874782	0.224351707	-0.790579845	0.796423273	0.95	-0.831739266	0.845470822	-0.029597626	-0.422678964	0.384296411
OxicEvo04EcoliGlc_0	NTPP3	mmol*gDW-1*hr-1		5000	-0.161774085	0.027604902	-0.4562266	0.115167955	0.95	-0.479198768	0.13641932	-0.156354634	-0.296704171	-0.024225516
OxicEvo04EcoliGlc_0	EX_h2o_LPAREN_e_RPAREN_	mmol*gDW-1*hr-1		5000	42.23840134	0.714171396	40.46806126	43.76412722	0.95	38.93982349	44.72227813	42.29078095	41.6947376	42.846028
OxicEvo04EcoliGlc_0	CYTBDpp	mmol*gDW-1*hr-1		5000	-0.385878335	1.35649718	-1.863815308	2.444528105	0.95	-1.921254885	5.169625821	-0.614463551	-1.307486604	0.297946881
OxicEvo04EcoliGlc_0	EX_so4_LPAREN_e_RPAREN_	mmol*gDW-1*hr-1		5000	-0.228481304	8.88E-06	-0.235568869	-0.224795534	0.95	-0.236844002	-0.224629117	-0.227752957	-0.23034263	-0.226013975
OxicEvo04EcoliGlc_0	EX_glc_LPAREN_e_RPAREN_	mmol*gDW-1*hr-1		5000	12.06953807	0.032654946	11.7046442	12.3708851	0.95	11.64133788	12.39534036	12.08089185	11.93602517	12.21065602
OxicEvo04EcoliGlc_0	NAt3_2pp	mmol*gDW-1*hr-1		5000	0.470417295	0.212305844	-0.323054213	1.416377099	0.95	-0.4125476	1.651799361	0.466641638	0.117760111	0.790871162
OxicEvo04EcoliGlc_0	EX_acald_LPAREN_e_RPAREN_	mmol*gDW-1*hr-1		5000	-2.49E-07	1.94E-13	-1.39E-06	4.55E-07	0.95	-2.57E-06	1.02E-06	-1.96E-07	-4.50E-07	2.55E-08
OxicEvo04EcoliGlc_0	TRPS1	mmol*gDW-1*hr-1		5000	0.045286081	0.068927844	-0.566941175	0.410518084	0.95	-0.715330492	0.458086306	0.086915386	-0.119604325	0.254035058
OxicEvo04EcoliGlc_0	TMDPP	mmol*gDW-1*hr-1		5000	-1.63E-14	1.44E-29	-2.31E-14	-9.03E-15	0.95	-2.77E-14	-3.24E-15	-1.65E-14	-1.92E-14	-1.35E-14
OxicEvo04EcoliGlc_0	UMPK	mmol*gDW-1*hr-1		5000	0.333042232	0.125883811	-0.267375489	1.063442832	0.95	-0.33156419	1.216705437	0.310779459	0.057565835	0.580513437
OxicEvo04EcoliGlc_0	FBP	mmol*gDW-1*hr-1		5000	0.392771652	0.719836598	-0.768548488	2.256647274	0.95	-0.825158759	2.569508672	0.246720274	-0.31425418	0.969954522
OxicEvo04EcoliGlc_0	ADNCYC	mmol*gDW-1*hr-1		5000	0.79088264	0.276819825	-0.274680404	1.605937394	0.95	-0.412912315	1.652515403	0.844968838	0.395742907	1.221943557
OxicEvo04EcoliGlc_0	CELLENV_2	mmol*gDW-1*hr-1		5000	0.044090799	3.31E-07	0.043380193	0.045461845	0.95	0.04334743	0.045704577	0.043950248	0.043614671	0.044449986
OxicEvo04EcoliGlc_0	ADA	mmol*gDW-1*hr-1		5000	-1.932882333	1.705379516	-4.087931037	0.67199295	0.95	-4.336735996	2.785050857	-1.984158567	-2.969629505	-0.975868573
OxicEvo04EcoliGlc_0	CYTBO3_4pp	mmol*gDW-1*hr-1		5000	32.02944742	4.899141246	27.43258387	36.08859526	0.95	23.76840003	39.04017523	32.09386698	30.61166718	33.61052904
OxicEvo04EcoliGlc_0	ATPHs	mmol*gDW-1*hr-1		5000	0.44176168	0.30312257	-0.390100956	1.602546743	0.95	-0.436898038	1.748277673	0.383495784	-0.008655402	0.833789482
OxicEvo04EcoliGlc_0	CELLENV_1	mmol*gDW-1*hr-1		5000	0.025004976	1.06E-07	0.024601974	0.02578253	0.95	0.024583393	0.025920189	0.024925266	0.024734952	0.02520868
OxicEvo04EcoliGlc_0	DADA	mmol*gDW-1*hr-1		5000	0.66426861	0.214193884	-0.225562054	1.481927183	0.95	-0.416109968	1.693849995	0.674973513	0.322382076	1.024118795
OxicEvo04EcoliGlc_0	GLYCPHOSPHOLIPID_3	mmol*gDW-1*hr-1		5000	0.014949307	3.80E-08	0.014708371	0.01541417	0.95	0.014697262	0.01549647	0.014901652	0.014787872	0.015071092
OxicEvo04EcoliGlc_0	NTP5	mmol*gDW-1*hr-1		5000	-0.099733705	0.172742508	-0.621619001	0.882369162	0.95	-0.638945847	1.590658483	-0.184811982	-0.439155786	0.152258935
OxicEvo04EcoliGlc_0	CO2tex	mmol*gDW-1*hr-1		5000	-18.56311393	0.494415844	-19.75312393	-17.05674168	0.95	-20.23620539	-15.67495707	-18.62538446	-19.09101267	-18.10642863
OxicEvo04EcoliGlc_0	SUCCt2_2pp	mmol*gDW-1*hr-1		5000	-0.11039631	0.097041438	-0.550182007	0.603503807	0.95	-0.573252515	1.237949565	-0.157149164	-0.359272009	0.082931475
OxicEvo04EcoliGlc_0	DXPS	mmol*gDW-1*hr-1		5000	0.006412416	6.99E-09	0.006309068	0.006611816	0.95	0.006304303	0.006647118	0.006391975	0.006343169	0.006464655
OxicEvo04EcoliGlc_0	PFL	mmol*gDW-1*hr-1		5000	-2.84E-07	1.17E-13	-9.80E-07	3.82E-07	0.95	-1.58E-06	1.20E-06	-2.78E-07	-4.99E-07	-6.03E-08
OxicEvo04EcoliGlc_0	CELLENV_8	mmol*gDW-1*hr-1		5000	0.007390781	9.29E-09	0.007271664	0.007620604	0.95	0.007266172	0.007661292	0.007367221	0.007310969	0.00745099
OxicEvo04EcoliGlc_0	CHORM	mmol*gDW-1*hr-1		5000	0.284929061	1.38E-05	0.28033689	0.293789205	0.95	0.280125166	0.295357816	0.284020771	0.281852163	0.287250239
OxicEvo04EcoliGlc_0	GTHSYN	mmol*gDW-1*hr-1		5000	0.000202201	6.95E-12	0.000198943	0.000208489	0.95	0.000198792	0.000209602	0.000201557	0.000200018	0.000203849
OxicEvo04EcoliGlc_0	EX_nh4_LPAREN_e_RPAREN_	mmol*gDW-1*hr-1		5000	-9.52638997	0.015437182	-9.821901727	-9.372714041	0.95	-9.875067611	-9.36577535	-9.496021987	-9.603996833	-9.423516203
OxicEvo04EcoliGlc_0	PE160abcpp	mmol*gDW-1*hr-1		5000	0.028832296	1.41E-07	0.028367609	0.029728864	0.95	0.028346185	0.029887594	0.028740385	0.028520941	0.029067179
OxicEvo04EcoliGlc_0	SO4t2pp	mmol*gDW-1*hr-1		5000	0.228481304	8.88E-06	0.224798896	0.235586151	0.95	0.224629117	0.236844002	0.227752957	0.226013975	0.23034263
OxicEvo04EcoliGlc_0	MTHFD	mmol*gDW-1*hr-1		5000	0.993990253	0.01126371	0.73055518	1.126248879	0.95	0.622465428	1.132289428	1.018927909	0.93183168	1.077380864
OxicEvo04EcoliGlc_0	ACKr	mmol*gDW-1*hr-1		5000	-7.30608073	2.936898503	-9.366260309	-3.079933858	0.95	-9.437256204	-0.014074892	-7.732208425	-8.663680092	-6.347602608
OxicEvo04EcoliGlc_0	PYK	mmol*gDW-1*hr-1		5000	5.113460391	0.931506784	2.793413418	6.436101456	0.95	0.159566199	6.504213543	5.280295997	4.513661997	5.870551922
OxicEvo04EcoliGlc_0	MOBDabcpp	mmol*gDW-1*hr-1		5000	0.000124222	2.62E-12	0.00012222	0.000128085	0.95	0.000122128	0.000128769	0.000123826	0.000122881	0.000125234
OxicEvo04EcoliGlc_0	NDPK8	mmol*gDW-1*hr-1		5000	0.236627445	0.235814897	-0.644751422	1.133142479	0.95	-0.767786281	1.233370651	0.225256856	-0.132040433	0.604889407
OxicEvo04EcoliGlc_0	MDDEP2pp	mmol*gDW-1*hr-1		5000	-0.179095857	0.163129286	-0.875160615	0.655149573	0.95	-0.946769965	1.097978447	-0.200268909	-0.484997095	0.102325536
OxicEvo04EcoliGlc_0	SUCOAS	mmol*gDW-1*hr-1		5000	0.596730859	0.315034286	-0.541749993	1.652813169	0.95	-0.991781837	2.092617733	0.611140308	0.20569921	0.998303453
OxicEvo04EcoliGlc_0	NDPK2	mmol*gDW-1*hr-1		5000	0.184143723	0.143360821	-0.503642774	0.912109448	0.95	-0.677229371	1.021046386	0.167323056	-0.103207906	0.475796156
OxicEvo04EcoliGlc_0	CELLENV_7	mmol*gDW-1*hr-1		5000	0.129639245	2.86E-06	0.127549864	0.133670503	0.95	0.127453532	0.134384202	0.129225985	0.128239294	0.130695353
OxicEvo04EcoliGlc_0	ATPS4rpp	mmol*gDW-1*hr-1		5000	47.0784112	10.45927251	40.57671399	53.28341868	0.95	33.83028499	57.75197261	47.14073146	44.89406692	49.2996778
OxicEvo04EcoliGlc_0	CRNCAR	mmol*gDW-1*hr-1		5000	1.86E-15	4.52E-29	-9.76E-15	1.48E-14	0.95	-1.53E-14	2.10E-14	1.56E-15	-3.37E-15	6.82E-15
OxicEvo04EcoliGlc_0	ATPM	mmol*gDW-1*hr-1		5000	-1.014373412	0.251101344	-1.630239568	0.229253812	0.95	-1.652370592	2.013019037	-1.122915044	-1.402121619	-0.741840573
OxicEvo04EcoliGlc_0	NTD3	mmol*gDW-1*hr-1		5000	-0.340033065	0.24762019	-1.142734353	0.703974846	0.95	-1.294356436	1.379516558	-0.393206225	-0.72556286	0.005491794
OxicEvo04EcoliGlc_0	NDPK3	mmol*gDW-1*hr-1		5000	0.550039185	0.417436988	-0.652366	1.821154641	0.95	-1.379498522	2.046129333	0.52783919	0.080568751	1.005272109
OxicEvo04EcoliGlc_0	PHETA1	mmol*gDW-1*hr-1		5000	-0.163230983	4.53E-06	-0.168294462	-0.160597806	0.95	-0.169205439	-0.160478914	-0.162710639	-0.164560746	-0.161468281
OxicEvo04EcoliGlc_0	NTD1	mmol*gDW-1*hr-1		5000	1.514353169	2.128315303	-0.852285633	4.318238987	0.95	-1.18856699	4.757115527	1.409197137	0.327954719	2.631731233
OxicEvo04EcoliGlc_0	CMPN	mmol*gDW-1*hr-1		5000	-0.152419557	0.271901906	-1.165963584	0.821873616	0.95	-1.33317758	1.210292293	-0.13770925	-0.521123903	0.232869358
OxicEvo04EcoliGlc_0	COtex	mmol*gDW-1*hr-1		5000	0.000202201	6.95E-12	0.000198943	0.000208489	0.95	0.000198792	0.000209602	0.000201557	0.000200018	0.000203849
OxicEvo04EcoliGlc_0	AMPN	mmol*gDW-1*hr-1		5000	0.117858789	0.016416632	-0.081677403	0.352275323	0.95	-0.092401118	0.36967266	0.110918595	0.007559204	0.220885914
OxicEvo04EcoliGlc_0	DM_5DRIB	mmol*gDW-1*hr-1		5000	0.000411657	2.88E-11	0.000405022	0.000424458	0.95	0.000404716	0.000426724	0.000410345	0.000407211	0.00041501
OxicEvo04EcoliGlc_0	FADRx	mmol*gDW-1*hr-1		5000	0.201403346	0.16385221	-0.38873898	1.072017117	0.95	-0.415362434	1.505804122	0.155715406	-0.135253197	0.487456408
OxicEvo04EcoliGlc_0	PUNP6	mmol*gDW-1*hr-1		5000	0.668772644	0.154854699	-0.149443533	1.264366653	0.95	-0.31347028	1.300672557	0.707041547	0.378571165	0.99161751
OxicEvo04EcoliGlc_0	COBALT2tpp	mmol*gDW-1*hr-1		5000	2.18E-05	8.06E-14	2.14E-05	2.24E-05	0.95	2.14E-05	2.26E-05	2.17E-05	2.15E-05	2.19E-05
OxicEvo04EcoliGlc_0	RPE	mmol*gDW-1*hr-1		5000	0.384805734	0.000335003	0.353775997	0.417826267	0.95	0.348909913	0.428045632	0.384464551	0.369603479	0.399812801
OxicEvo04EcoliGlc_0	G3PT	mmol*gDW-1*hr-1		5000	0.116675867	0.135346365	-0.390526823	0.964889739	0.95	-0.41309102	1.594254952	0.05366435	-0.176018276	0.346497322
OxicEvo04EcoliGlc_0	MDDEP3pp	mmol*gDW-1*hr-1		5000	0.09974514	0.131468197	-0.517158907	0.83737003	0.95	-0.58474641	1.485638498	0.082214561	-0.174448695	0.353946354
OxicEvo04EcoliGlc_0	GTPDPDP	mmol*gDW-1*hr-1		5000	0.126609416	0.17373381	-0.462899938	1.048087706	0.95	-0.493257198	1.63228736	0.069833224	-0.207981882	0.396066884
OxicEvo04EcoliGlc_0	EDA	mmol*gDW-1*hr-1		5000	0.078959584	0.020236142	-0.121277405	0.391195169	0.95	-0.131930719	0.498021909	0.058258487	-0.039765607	0.176145982
OxicEvo04EcoliGlc_0	PUNP1	mmol*gDW-1*hr-1		5000	1.305278571	2.190514736	-1.649332501	4.024140434	0.95	-3.197874155	5.301085937	1.349232099	0.249651142	2.377640407
OxicEvo04EcoliGlc_0	thr_DASH_L_to_gly	mmol*gDW-1*hr-1		5000	-0.075183995	0.042977159	-0.395978913	0.338594799	0.95	-0.413092032	0.645675038	-0.090013698	-0.245042635	0.076505897
OxicEvo04EcoliGlc_0	GLYCPHOSPHOLIPID_4	mmol*gDW-1*hr-1		5000	0.042774223	3.11E-07	0.042084835	0.044104329	0.95	0.042053051	0.044339812	0.042637868	0.042312312	0.043122684
OxicEvo04EcoliGlc_0	NH4tex	mmol*gDW-1*hr-1		5000	9.52638997	0.015437182	9.372854183	9.822622288	0.95	9.36577535	9.875067611	9.496021987	9.423516203	9.603996833
OxicEvo04EcoliGlc_0	VITB6	mmol*gDW-1*hr-1		5000	0.000202201	6.95E-12	0.000198943	0.000208489	0.95	0.000198792	0.000209602	0.000201557	0.000200018	0.000203849
OxicEvo04EcoliGlc_0	EX_pi_LPAREN_e_RPAREN_	mmol*gDW-1*hr-1		5000	-0.840673882	0.000120217	-0.866751863	-0.827112466	0.95	-0.871443585	-0.826500148	-0.837994004	-0.847522443	-0.831595597
OxicEvo04EcoliGlc_0	NADH9	mmol*gDW-1*hr-1		5000	0.154423427	0.167141061	-0.392877294	1.095547923	0.95	-0.413369897	1.639500611	0.081457566	-0.180085914	0.412855705
OxicEvo04EcoliGlc_0	LIPOPOLYSACCHARIDE_1	mmol*gDW-1*hr-1		5000	0.007390781	9.29E-09	0.007271664	0.007620604	0.95	0.007266172	0.007661292	0.007367221	0.007310969	0.00745099
OxicEvo04EcoliGlc_0	PE161abcpp	mmol*gDW-1*hr-1		5000	0.022425321	8.55E-08	0.022063894	0.023122658	0.95	0.022047231	0.023246115	0.022353834	0.022183154	0.022608009
OxicEvo04EcoliGlc_0	DHQTi	mmol*gDW-1*hr-1		5000	0.337235768	1.93E-05	0.331800576	0.34772244	0.95	0.331549984	0.349579013	0.336160736	0.333594019	0.339983063
OxicEvo04EcoliGlc_0	TALA	mmol*gDW-1*hr-1		5000	0.20856752	0.021888344	-0.057869652	0.450820434	0.95	-0.086281418	0.468476391	0.215514802	0.087662131	0.331145184
OxicEvo04EcoliGlc_0	G3PD7	mmol*gDW-1*hr-1		5000	0.007674324	0.096078354	-0.397789257	0.7310884	0.95	-0.413285008	1.110709335	-0.049390883	-0.247778708	0.202877169
OxicEvo04EcoliGlc_0	ASPTA	mmol*gDW-1*hr-1		5000	-0.439247022	0.960639226	-2.535706882	1.217741997	0.95	-3.609744927	1.931138988	-0.358669694	-1.095528097	0.284647723
OxicEvo04EcoliGlc_0	IPPS	mmol*gDW-1*hr-1		5000	0.396947763	2.68E-05	0.390550199	0.409291238	0.95	0.390255237	0.411476542	0.395682383	0.392661196	0.400181503
OxicEvo04EcoliGlc_0	THRD_L	mmol*gDW-1*hr-1		5000	0.255976169	1.11E-05	0.251850629	0.263935996	0.95	0.251660419	0.265345213	0.255160175	0.253211928	0.258061482
OxicEvo04EcoliGlc_0	ACt2rpp	mmol*gDW-1*hr-1		5000	-8.261640527	0.066884618	-8.637449766	-7.754382787	0.95	-8.656526182	-7.707316003	-8.298964055	-8.484848728	-8.062568014
OxicEvo04EcoliGlc_0	LIPOPOLYSACCHARIDE_4	mmol*gDW-1*hr-1		5000	0.022172342	8.36E-08	0.021814993	0.022861813	0.95	0.021798517	0.022983877	0.022101662	0.021932907	0.02235297
OxicEvo04EcoliGlc_0	CRNBTCT	mmol*gDW-1*hr-1		5000	1.13E-14	1.28E-29	4.96E-15	1.82E-14	0.95	2.34E-15	2.11E-14	1.12E-14	8.52E-15	1.39E-14
OxicEvo04EcoliGlc_0	PGK	mmol*gDW-1*hr-1		5000	-20.60220337	0.263240156	-21.52327046	-19.5828582	0.95	-22.01734518	-18.87684868	-20.6210094	-20.97248075	-20.24937479
OxicEvo04EcoliGlc_0	MOCOS	mmol*gDW-1*hr-1		5000	0.000117875	2.36E-12	0.000115976	0.000121541	0.95	0.000115888	0.00012219	0.0001175	0.000116602	0.000118836
OxicEvo04EcoliGlc_0	GTHOr	mmol*gDW-1*hr-1		5000	-7.17E-15	5.33E-29	-1.97E-14	6.69E-15	0.95	-2.44E-14	1.15E-14	-7.44E-15	-1.29E-14	-1.61E-15
OxicEvo04EcoliGlc_0	NADTRHD	mmol*gDW-1*hr-1		5000	2.593424689	4.149820146	-1.321090263	6.497645773	0.95	-1.919203768	7.744180629	2.685555406	1.140829384	4.05995638
OxicEvo04EcoliGlc_0	IMPSYN_3	mmol*gDW-1*hr-1		5000	0.477773944	3.88E-05	0.470073713	0.492630787	0.95	0.469718691	0.49526106	0.476250908	0.472614549	0.481666135
OxicEvo04EcoliGlc_0	THD2pp	mmol*gDW-1*hr-1		5000	8.5417634	3.619698233	4.441888534	11.4419068	0.95	0.236560074	11.6080564	8.769389095	7.295529449	10.02803142
OxicEvo04EcoliGlc_0	NTPP7	mmol*gDW-1*hr-1		5000	0.132644266	0.05530845	-0.21291793	0.607695617	0.95	-0.229892681	0.654091187	0.099383537	-0.067690327	0.310374795
OxicEvo04EcoliGlc_0	COFACTOR_3	mmol*gDW-1*hr-1		5000	0.000202201	6.95E-12	0.000198943	0.000208489	0.95	0.000198792	0.000209602	0.000201557	0.000200018	0.000203849
OxicEvo04EcoliGlc_0	LEUTAi	mmol*gDW-1*hr-1		5000	0.396947763	2.68E-05	0.390550199	0.409291238	0.95	0.390255237	0.411476542	0.395682383	0.392661196	0.400181503
OxicEvo04EcoliGlc_0	NTPTP2	mmol*gDW-1*hr-1		5000	0.387132697	0.440015342	-0.791866411	1.687236512	0.95	-0.913739496	2.39670996	0.382280935	-0.121550244	0.874616691
OxicEvo04EcoliGlc_0	MOLYBDOPTERIN_3	mmol*gDW-1*hr-1		5000	0.000446113	3.39E-11	0.000438923	0.000459985	0.95	0.000438591	0.000462441	0.000444691	0.000441295	0.000449747
OxicEvo04EcoliGlc_0	TMDS	mmol*gDW-1*hr-1		5000	0.022491512	8.60E-08	0.022129019	0.023190908	0.95	0.022112306	0.023314729	0.022419814	0.022248631	0.02267474
OxicEvo04EcoliGlc_0	NTPP10	mmol*gDW-1*hr-1		5000	0.004504034	0.100227941	-0.407364306	0.766585967	0.95	-0.422977526	1.301413983	-0.052544335	-0.254807986	0.195891343
OxicEvo04EcoliGlc_0	PRPPS	mmol*gDW-1*hr-1		5000	0.658446966	0.084635163	0.067971616	1.097295886	0.95	0.000633961	1.125209638	0.686624394	0.447611558	0.901578064
OxicEvo04EcoliGlc_0	RPI	mmol*gDW-1*hr-1		5000	-1.254064301	0.015190067	-1.496116686	-1.05790544	0.95	-1.52677641	-1.021245216	-1.244792513	-1.348320684	-1.151309733
OxicEvo04EcoliGlc_0	GCALDD	mmol*gDW-1*hr-1		5000	0.000808806	1.11E-10	0.00079577	0.000833956	0.95	0.000795169	0.000838409	0.000806228	0.000800072	0.000815395
OxicEvo04EcoliGlc_0	METAT	mmol*gDW-1*hr-1		5000	0.057791478	0.015528122	-0.136577589	0.30546245	0.95	-0.14683767	0.3552984	0.048611175	-0.047170901	0.153401352
OxicEvo04EcoliGlc_0	MDH	mmol*gDW-1*hr-1		5000	1.267553362	0.688036734	0.065197829	3.0886947	0.95	0.000756609	3.649522292	1.164675293	0.596162345	1.829567313
OxicEvo04EcoliGlc_0	GLYCLTDx	mmol*gDW-1*hr-1		5000	0.008973348	0.040398868	-0.369241711	0.37655478	0.95	-0.41303087	0.418739964	0.00520079	-0.141231519	0.16397946
OxicEvo04EcoliGlc_0	CELLENV_10	mmol*gDW-1*hr-1		5000	0.117379308	2.34E-06	0.115487519	0.121029331	0.95	0.115400297	0.121675536	0.117005129	0.11611175	0.11833554
OxicEvo04EcoliGlc_0	EX_pyr_LPAREN_e_RPAREN_	mmol*gDW-1*hr-1		5000	-5.00E-07	3.03E-13	-1.54E-06	6.45E-07	0.95	-2.33E-06	1.78E-06	-5.12E-07	-8.70E-07	-1.42E-07
OxicEvo04EcoliGlc_0	HCO3E	mmol*gDW-1*hr-1		5000	2.08569656	0.092857755	1.590637792	2.619871142	0.95	1.53597252	2.656904062	2.074801631	1.823936662	2.340200187
OxicEvo04EcoliGlc_0	PPC	mmol*gDW-1*hr-1		5000	2.060681016	0.198496681	1.02211379	2.658708207	0.95	0.235594796	2.68855582	2.138326725	1.781317717	2.421614411
OxicEvo04EcoliGlc_0	COFACTOR_5	mmol*gDW-1*hr-1		5000	0.000105181	1.88E-12	0.000103486	0.000108452	0.95	0.000103408	0.000109031	0.000104846	0.000104045	0.000106038
OxicEvo04EcoliGlc_0	DURIK1	mmol*gDW-1*hr-1		5000	1.325987293	2.09868677	-0.958789766	4.113557885	0.95	-1.118396464	4.473604985	1.214272264	0.115749571	2.470810145
OxicEvo04EcoliGlc_0	SSALy	mmol*gDW-1*hr-1		5000	0.744620979	0.238606605	-0.223453768	1.569922109	0.95	-0.412967111	1.653854938	0.772679922	0.39201877	1.130014309
OxicEvo04EcoliGlc_0	P5CD	mmol*gDW-1*hr-1		5000	0.505864292	0.250901172	-0.331677333	1.50820022	0.95	-0.413164802	1.645770325	0.478655561	0.100984223	0.871139118
OxicEvo04EcoliGlc_0	CBL1abcpp	mmol*gDW-1*hr-1		5000	0.000202201	6.95E-12	0.000198943	0.000208489	0.95	0.000198792	0.000209602	0.000201557	0.000200018	0.000203849
OxicEvo04EcoliGlc_0	MDDCP1pp	mmol*gDW-1*hr-1		5000	-0.217503206	0.063254852	-0.564814616	0.340246289	0.95	-0.581533556	0.903740145	-0.256692403	-0.4247742	-0.047875486
OxicEvo04EcoliGlc_0	DHPTDCs2	mmol*gDW-1*hr-1		5000	0.051060799	0.015531214	-0.143285142	0.298759394	0.95	-0.153568989	0.348639852	0.04192289	-0.053847653	0.146609301
OxicEvo04EcoliGlc_0	CELLENV_3	mmol*gDW-1*hr-1		5000	0.109988527	2.06E-06	0.108215854	0.113408727	0.95	0.108134125	0.114014243	0.109637909	0.108800781	0.11088455
OxicEvo04EcoliGlc_0	Htex	mmol*gDW-1*hr-1		5000	-16.28821005	0.301489687	-17.3138966	-15.24511735	0.95	-17.71277006	-14.90302027	-16.27840758	-16.69272749	-15.88078363
OxicEvo04EcoliGlc_0	ARGSS	mmol*gDW-1*hr-1		5000	0.425120448	0.094857849	0.01747457	1.106309352	0.95	2.83E-05	1.212517885	0.363631406	0.167548878	0.641307349
OxicEvo04EcoliGlc_0	DGK1	mmol*gDW-1*hr-1		5000	-0.094814815	0.220940106	-1.104979014	0.666821826	0.95	-1.678672416	0.801651524	-0.039338051	-0.404707581	0.261197158
OxicEvo04EcoliGlc_0	HCYSMT	mmol*gDW-1*hr-1		5000	0.049845777	0.015531774	-0.144489288	0.297550166	0.95	-0.154824488	0.347437851	0.040701344	-0.055050701	0.145374613
OxicEvo04EcoliGlc_0	METS	mmol*gDW-1*hr-1		5000	0.142941925	3.48E-06	0.140638146	0.147386843	0.95	0.140531929	0.148173776	0.142486259	0.141398321	0.144106403
OxicEvo04EcoliGlc_0	MALS	mmol*gDW-1*hr-1		5000	0.738886541	0.030816855	0.293617193	0.935265461	0.95	-0.205829294	0.94179928	0.783546492	0.65085414	0.876012157
OxicEvo04EcoliGlc_0	CAt6pp	mmol*gDW-1*hr-1		5000	-0.004490142	3.43E-09	-0.004629428	-0.004417709	0.95	-0.004654487	-0.004414438	-0.004475828	-0.004526721	-0.004441654
OxicEvo04EcoliGlc_0	FORt2pp	mmol*gDW-1*hr-1		5000	1.061561166	0.140178422	0.204279694	1.614907119	0.95	-0.367981335	1.652433401	1.110481197	0.823574988	1.349422166
OxicEvo04EcoliGlc_0	MLDCP1App	mmol*gDW-1*hr-1		5000	-0.178547284	0.163129357	-0.874615005	0.655715207	0.95	-0.946230466	1.098541088	-0.199722159	-0.484451929	0.102878095
OxicEvo04EcoliGlc_0	MLDCP3App	mmol*gDW-1*hr-1		5000	-0.046123119	0.04365646	-0.411053882	0.371346712	0.95	-0.462864098	0.462456393	-0.059015459	-0.206872627	0.101851281
OxicEvo04EcoliGlc_0	DURIPP	mmol*gDW-1*hr-1		5000	-0.151667189	0.175639008	-0.835177573	0.692064622	0.95	-0.894492712	1.011154388	-0.18434005	-0.490700113	0.157198034
OxicEvo04EcoliGlc_0	GLCtexi	mmol*gDW-1*hr-1		5000	12.06953807	0.032654946	11.7046442	12.3708851	0.95	11.64133788	12.39534036	12.08089185	11.93602517	12.21065602
OxicEvo04EcoliGlc_0	G3PD5	mmol*gDW-1*hr-1		5000	-0.115813108	0.130813601	-0.773672708	0.55086728	0.95	-0.826688903	0.809189563	-0.113658006	-0.392009686	0.168427779
OxicEvo04EcoliGlc_0	D_DASH_LACt2pp	mmol*gDW-1*hr-1		5000	-4.79E-07	1.32E-12	-3.23E-06	1.51E-06	0.95	-6.31E-06	5.75E-06	-2.31E-07	-1.02E-06	1.69E-07
OxicEvo04EcoliGlc_0	EX_na1_LPAREN_e_RPAREN_	mmol*gDW-1*hr-1		5000	-1.22E-15	1.34E-28	-2.36E-14	1.96E-14	0.95	-3.61E-14	3.36E-14	-7.23E-16	-9.68E-15	7.66E-15
OxicEvo04EcoliGlc_0	GSPMDS	mmol*gDW-1*hr-1		5000	-0.059098554	0.163006584	-0.563152256	0.899403017	0.95	-0.582686785	1.637268904	-0.145863474	-0.380906643	0.173146805
OxicEvo04EcoliGlc_0	IPDPS	mmol*gDW-1*hr-1		5000	0.005149337	4.51E-09	0.005066345	0.00530946	0.95	0.005062519	0.005337809	0.005132922	0.00509373	0.005191286
OxicEvo04EcoliGlc_0	TRDR	mmol*gDW-1*hr-1		5000	0.394913067	0.218396691	-0.281065373	1.414457476	0.95	-0.318561448	1.982463873	0.321992577	0.020335076	0.714259669
OxicEvo04EcoliGlc_0	DHFR	mmol*gDW-1*hr-1		5000	0.023300318	9.23E-08	0.022924789	0.024024864	0.95	0.022907476	0.024153139	0.023226042	0.023048702	0.023490134
OxicEvo04EcoliGlc_0	FUM	mmol*gDW-1*hr-1		5000	0.478937543	1.02977039	-1.230129307	2.611985734	0.95	-1.515707816	3.774862098	0.396172152	-0.278301033	1.168157453
OxicEvo04EcoliGlc_0	DM_AMOB	mmol*gDW-1*hr-1		5000	1.81E-06	5.59E-16	1.78E-06	1.87E-06	0.95	1.78E-06	1.88E-06	1.81E-06	1.79E-06	1.83E-06
OxicEvo04EcoliGlc_0	FE2tpp	mmol*gDW-1*hr-1		5000	0.032826664	0.224354755	-0.781888212	0.805624609	0.95	-0.831064964	0.845650141	0.043589471	-0.370006777	0.436797974
OxicEvo04EcoliGlc_0	GLUN	mmol*gDW-1*hr-1		5000	-0.366720052	0.475370316	-1.173583834	1.368772158	0.95	-1.198991105	3.143326566	-0.544726566	-0.902023656	0.006353417
OxicEvo04EcoliGlc_0	H2tex	mmol*gDW-1*hr-1		5000	0.283433805	0.103680303	-0.377172442	0.751081452	0.95	-0.478908137	0.771051665	0.327836608	0.047516045	0.550447108
OxicEvo04EcoliGlc_0	CA2tex	mmol*gDW-1*hr-1		5000	0.004490142	3.43E-09	0.004417775	0.004629767	0.95	0.004414438	0.004654487	0.004475828	0.004441654	0.004526721
OxicEvo04EcoliGlc_0	EX_meoh_LPAREN_e_RPAREN_	mmol*gDW-1*hr-1		5000	1.81E-06	5.59E-16	1.78E-06	1.87E-06	0.95	1.78E-06	1.88E-06	1.81E-06	1.79E-06	1.83E-06
OxicEvo04EcoliGlc_0	I2FE2SS	mmol*gDW-1*hr-1		5000	0.000247538	1.04E-11	0.000243549	0.000255236	0.95	0.000243365	0.000256598	0.000246749	0.000244865	0.000249555
OxicEvo04EcoliGlc_0	HEX1	mmol*gDW-1*hr-1		5000	0.457269922	0.22580753	-0.335800785	1.441794603	0.95	-0.41518001	1.662685865	0.421779976	0.091345771	0.794959659
OxicEvo04EcoliGlc_0	CYTDK2	mmol*gDW-1*hr-1		5000	0.476284107	0.275510998	-0.360376737	1.489619414	0.95	-0.412087686	1.65215883	0.449503299	0.039142915	0.875234691
OxicEvo04EcoliGlc_0	2obut_and_pyr_to_3mop	mmol*gDW-1*hr-1		5000	0.255976169	1.11E-05	0.251850629	0.263935996	0.95	0.251660419	0.265345213	0.255160175	0.253211928	0.258061482
OxicEvo04EcoliGlc_0	ME2	mmol*gDW-1*hr-1		5000	0.215981824	0.207961286	-0.39165582	1.2458829	0.95	-0.413024459	1.64845691	0.133237436	-0.159762926	0.507267954
OxicEvo04EcoliGlc_0	hom_DASH_L_to_thr_DASH_L	mmol*gDW-1*hr-1		5000	0.281247224	0.018445758	0.076019798	0.584898007	0.95	0.036557892	0.752289279	0.263589734	0.17461355	0.36770838
OxicEvo04EcoliGlc_0	G3PD2	mmol*gDW-1*hr-1		5000	-0.054609899	0.001275104	-0.132964871	-0.002603529	0.95	-0.147589017	-5.32E-06	-0.049719866	-0.079619457	-0.025618999
OxicEvo04EcoliGlc_0	HYD1pp	mmol*gDW-1*hr-1		5000	0.536444712	0.196378585	-0.309892102	1.369854662	0.95	-0.417474575	1.665626128	0.547884534	0.209012035	0.866469295
OxicEvo04EcoliGlc_0	CLt3_2pp	mmol*gDW-1*hr-1		5000	0.002245071	8.57E-10	0.002208887	0.002314884	0.95	0.002207219	0.002327243	0.002237914	0.002220827	0.00226336
OxicEvo04EcoliGlc_0	NAtex	mmol*gDW-1*hr-1		5000	-1.78E-14	4.31E-28	-5.34E-14	2.14E-14	0.95	-6.34E-14	3.57E-14	-1.88E-14	-3.40E-14	-2.36E-15
OxicEvo04EcoliGlc_0	NTD9	mmol*gDW-1*hr-1		5000	0.39067253	1.807757309	-1.808596402	3.306434217	0.95	-2.093957562	5.886000234	0.272203132	-0.628680176	1.270649472
OxicEvo04EcoliGlc_0	EX_mg2_LPAREN_e_RPAREN_	mmol*gDW-1*hr-1		5000	-0.007483268	9.53E-09	-0.007715401	-0.00736255	0.95	-0.007757164	-0.0073571	-0.007459413	-0.00754423	-0.007402457
OxicEvo04EcoliGlc_0	ALAR	mmol*gDW-1*hr-1		5000	-0.284295619	0.100338297	-0.690445388	0.472167998	0.95	-0.707199979	1.049182223	-0.351006376	-0.543415144	-0.09117103
OxicEvo04EcoliGlc_0	FE2tex	mmol*gDW-1*hr-1		5000	0.032826664	0.224354755	-0.781888212	0.805624609	0.95	-0.831064964	0.845650141	0.043589471	-0.370006777	0.436797974
OxicEvo04EcoliGlc_0	NTP3	mmol*gDW-1*hr-1		5000	0.134024613	0.258188179	-0.568937131	1.301414228	0.95	-0.602479206	1.650021035	0.045744661	-0.28076853	0.45921604
OxicEvo04EcoliGlc_0	ASPT	mmol*gDW-1*hr-1		5000	-1.159609417	0.936752432	-2.52458488	1.05509314	0.95	-2.598223469	3.106562525	-1.317216996	-1.92928991	-0.535940957
OxicEvo04EcoliGlc_0	MCTP1App	mmol*gDW-1*hr-1		5000	-0.29630535	0.101073692	-0.723714538	0.434484364	0.95	-0.741950376	1.024558795	-0.348874022	-0.554367739	-0.102752001
OxicEvo04EcoliGlc_0	NTPP8	mmol*gDW-1*hr-1		5000	0.040752421	0.101807311	-0.39141975	0.787709927	0.95	-0.412958782	1.205180834	-0.014277395	-0.216134901	0.246518141
OxicEvo04EcoliGlc_0	aspsa_to_sl2a6o	mmol*gDW-1*hr-1		5000	0.327353285	1.82E-05	0.322077367	0.337532652	0.95	0.321834119	0.339334819	0.326309756	0.323818255	0.330020072
OxicEvo04EcoliGlc_0	NTP10	mmol*gDW-1*hr-1		5000	0.165121448	0.042571406	-0.202244416	0.547765513	0.95	-0.242284523	0.589215509	0.159848292	0.004828699	0.320121636
OxicEvo04EcoliGlc_0	imp_to_amp	mmol*gDW-1*hr-1		5000	-0.68870399	0.591749434	-1.931040266	0.960822605	0.95	-2.037966041	2.542545144	-0.740449399	-1.281593405	-0.170718622
OxicEvo04EcoliGlc_0	MDDCP3pp	mmol*gDW-1*hr-1		5000	0.121742553	0.090122039	-0.367919385	0.724417131	0.95	-0.412637171	1.009871943	0.109088375	-0.117366482	0.340440415
OxicEvo04EcoliGlc_0	ETOHtex	mmol*gDW-1*hr-1		5000	-4.12E-08	2.51E-17	-4.47E-08	-3.64E-08	0.95	-4.47E-08	-1.99E-08	-4.47E-08	-4.47E-08	-3.64E-08
OxicEvo04EcoliGlc_0	EX_cobalt2_LPAREN_e_RPAREN_	mmol*gDW-1*hr-1		5000	-2.18E-05	8.06E-14	-2.24E-05	-2.14E-05	0.95	-2.26E-05	-2.14E-05	-2.17E-05	-2.19E-05	-2.15E-05
OxicEvo04EcoliGlc_0	CBL1tonex	mmol*gDW-1*hr-1		5000	0.000202201	6.95E-12	0.000198943	0.000208489	0.95	0.000198792	0.000209602	0.000201557	0.000200018	0.000203849
OxicEvo04EcoliGlc_0	PDH	mmol*gDW-1*hr-1		5000	13.32975428	6.246408118	7.696599246	16.89057625	0.95	4.045053239	17.46403738	13.72421131	11.71505035	15.30700943
OxicEvo04EcoliGlc_0	NTD4	mmol*gDW-1*hr-1		5000	0.749816562	0.397001789	-0.404810824	2.014370554	0.95	-0.581960826	2.335274038	0.731946387	0.26693125	1.197312207
OxicEvo04EcoliGlc_0	EX_co2_LPAREN_e_RPAREN__unlabeled	mmol*gDW-1*hr-1		5000	1.06E-14	1.72E-29	2.69E-15	1.78E-14	0.95	-2.78E-16	2.03E-14	1.07E-14	7.43E-15	1.38E-14
OxicEvo04EcoliGlc_0	CELLENV_4	mmol*gDW-1*hr-1		5000	0.154333212	4.05E-06	0.15184584	0.159132353	0.95	0.151731159	0.159981998	0.153841233	0.152666595	0.15559049
OxicEvo04EcoliGlc_0	glu_DASH_L_to_acg5p	mmol*gDW-1*hr-1		5000	0.841007564	0.453918843	-0.402972108	2.221468763	0.95	-0.799990494	2.580973983	0.814182038	0.35937706	1.30680784
OxicEvo04EcoliGlc_0	ALDD2x	mmol*gDW-1*hr-1		5000	-8.390490767	532.4146867	-47.57527035	35.18727375	0.95	-51.94225317	50.19081118	-9.516373271	-26.43832914	8.951388668
OxicEvo04EcoliGlc_0	PTAr	mmol*gDW-1*hr-1		5000	7.30608073	2.936898503	3.100539484	9.366740543	0.95	0.014074892	9.437256204	7.732208425	6.347602608	8.663680092
OxicEvo04EcoliGlc_0	ALATA_L	mmol*gDW-1*hr-1		5000	-0.721607021	0.112362246	-1.504649825	-0.232358574	0.95	-2.116322779	-0.134298666	-0.663483375	-0.925971783	-0.463453864
OxicEvo04EcoliGlc_0	LDH_D2	mmol*gDW-1*hr-1		5000	0.295111759	0.161951314	-0.27137595	1.110357926	0.95	-0.294593599	1.17972859	0.234042209	-0.0543764	0.599011313
OxicEvo04EcoliGlc_0	GLNS	mmol*gDW-1*hr-1		5000	6.728815413	2.440719311	3.809201232	10.02471111	0.95	2.078682334	11.85404109	6.684301084	5.616866804	7.753433059
OxicEvo04EcoliGlc_0	COBALT2tex	mmol*gDW-1*hr-1		5000	2.18E-05	8.06E-14	2.14E-05	2.24E-05	0.95	2.14E-05	2.26E-05	2.17E-05	2.15E-05	2.19E-05
OxicEvo04EcoliGlc_0	PYRt2rpp	mmol*gDW-1*hr-1		5000	5.00E-07	3.03E-13	-6.44E-07	1.54E-06	0.95	-1.78E-06	2.33E-06	5.12E-07	1.42E-07	8.70E-07
OxicEvo04EcoliGlc_0	ILETA	mmol*gDW-1*hr-1		5000	-0.255976169	1.11E-05	-0.263916634	-0.251846863	0.95	-0.265345213	-0.251660419	-0.255160175	-0.258061482	-0.253211928
OxicEvo04EcoliGlc_0	UDCPDPS	mmol*gDW-1*hr-1		5000	4.99E-05	4.23E-13	4.91E-05	5.14E-05	0.95	4.90E-05	5.17E-05	4.97E-05	4.93E-05	5.03E-05
OxicEvo04EcoliGlc_0	ICHORSi	mmol*gDW-1*hr-1		5000	0.001011007	1.74E-10	0.000994713	0.001042446	0.95	0.000993962	0.001048011	0.001007784	0.00100009	0.001019243
OxicEvo04EcoliGlc_0	GLYCTO2	mmol*gDW-1*hr-1		5000	0.002725546	1.13E-05	-0.002056462	0.010275706	0.95	-0.002287767	0.011593206	0.00222354	-3.92E-05	0.0049807
OxicEvo04EcoliGlc_0	PROD2	mmol*gDW-1*hr-1		5000	0.048398101	0.108735579	-0.396501824	0.791120121	0.95	-0.415797683	1.438377122	-0.005883206	-0.223774248	0.261301913
OxicEvo04EcoliGlc_0	RNDR1	mmol*gDW-1*hr-1		5000	0.218163469	0.144528143	-0.362562729	1.012066987	0.95	-0.405773847	1.494196288	0.179910586	-0.089080466	0.483279796
OxicEvo04EcoliGlc_0	GLUDC	mmol*gDW-1*hr-1		5000	0.491764791	0.356135713	-0.581426238	1.604681584	0.95	-0.715638144	2.073746758	0.492184319	0.027922594	0.933864428
OxicEvo04EcoliGlc_0	COFACTOR_4	mmol*gDW-1*hr-1		5000	0.00022759	8.81E-12	0.000223922	0.000234667	0.95	0.000223753	0.00023592	0.000226864	0.000225132	0.000229444
OxicEvo04EcoliGlc_0	prpp_to_his_DASH_L	mmol*gDW-1*hr-1		5000	0.083470214	1.19E-06	0.082124934	0.086065801	0.95	0.082062909	0.086525327	0.08320413	0.082568834	0.084150205
OxicEvo04EcoliGlc_0	ABTA	mmol*gDW-1*hr-1		5000	0.732892594	0.240754409	-0.267023232	1.575784788	0.95	-0.572428049	1.771125365	0.764441168	0.389483844	1.11615405
OxicEvo04EcoliGlc_0	COASYN	mmol*gDW-1*hr-1		5000	0.000522278	4.64E-11	0.000513861	0.000538519	0.95	0.000513473	0.000541394	0.000520613	0.000516638	0.000526533
OxicEvo04EcoliGlc_0	CLPNS161pp	mmol*gDW-1*hr-1		5000	0.002076419	7.33E-10	0.002042953	0.002140987	0.95	0.00204141	0.002152418	0.002069799	0.002053996	0.002093334
OxicEvo04EcoliGlc_0	IMPSYN_2	mmol*gDW-1*hr-1		5000	0.39430373	2.64E-05	0.38794878	0.406564986	0.95	0.387655782	0.408735733	0.393046778	0.390045715	0.39751593
OxicEvo04EcoliGlc_0	GLYCtpp	mmol*gDW-1*hr-1		5000	-0.005815589	5.75E-09	-0.005996337	-0.005721957	0.95	-0.006028115	-0.005717706	-0.00579714	-0.005863456	-0.005752934
OxicEvo04EcoliGlc_0	CRNCBCT	mmol*gDW-1*hr-1		5000	-2.49E-14	3.51E-30	-2.86E-14	-2.14E-14	0.95	-3.13E-14	-1.80E-14	-2.49E-14	-2.62E-14	-2.37E-14
OxicEvo04EcoliGlc_0	CS	mmol*gDW-1*hr-1		5000	2.866148274	0.179641654	2.073016151	3.676722952	0.95	1.618997804	3.776439151	2.846059789	2.56189211	3.174766062
OxicEvo04EcoliGlc_0	PSCVT	mmol*gDW-1*hr-1		5000	0.337235768	1.93E-05	0.331800576	0.34772244	0.95	0.331549984	0.349579013	0.336160736	0.333594019	0.339983063
OxicEvo04EcoliGlc_0	G5SADs	mmol*gDW-1*hr-1		5000	0.700628729	0.250900229	-0.136380736	1.703746519	0.95	-0.215577371	1.844333208	0.673653151	0.295288418	1.065970022
OxicEvo04EcoliGlc_0	DHAD1	mmol*gDW-1*hr-1		5000	0.770304147	0.000100934	0.757889239	0.7942575	0.95	0.757316844	0.79849823	0.767848591	0.761985771	0.77657944
OxicEvo04EcoliGlc_0	ALCD2x	mmol*gDW-1*hr-1		5000	5.17E-07	6.35E-13	-9.82E-07	2.18E-06	0.95	-2.75E-06	3.55E-06	4.81E-07	-1.01E-08	1.01E-06
OxicEvo04EcoliGlc_0	COFACTOR_7	mmol*gDW-1*hr-1		5000	0.006008013	6.14E-09	0.005911182	0.006194838	0.95	0.005906718	0.006227914	0.005988861	0.005943133	0.006056957
OxicEvo04EcoliGlc_0	ASNS2	mmol*gDW-1*hr-1		5000	0.674139313	0.272493502	-0.204105296	1.715297573	0.95	-0.305792256	1.862663037	0.636913156	0.262707667	1.057399667
OxicEvo04EcoliGlc_0	GARFT	mmol*gDW-1*hr-1		5000	-1.607761256	11.6658242	-6.484687379	5.872436594	0.95	-6.728666926	7.823679444	-2.13309815	-4.380002569	0.722779563
OxicEvo04EcoliGlc_0	EX_for_LPAREN_e_RPAREN_	mmol*gDW-1*hr-1		5000	-9.81E-08	3.14E-14	-4.65E-07	2.55E-07	0.95	-7.38E-07	6.32E-07	-9.26E-08	-2.08E-07	1.47E-08
OxicEvo04EcoliGlc_0	QUINDH	mmol*gDW-1*hr-1		5000	1.38E-14	9.80E-29	-5.06E-15	3.12E-14	0.95	-1.07E-14	3.62E-14	1.41E-14	6.42E-15	2.17E-14
OxicEvo04EcoliGlc_0	DCYTD	mmol*gDW-1*hr-1		5000	-0.340033065	0.24762019	-1.142734353	0.703974846	0.95	-1.294356436	1.379516558	-0.393206225	-0.72556286	0.005491794
OxicEvo04EcoliGlc_0	G6PDH2r	mmol*gDW-1*hr-1		5000	1.740810768	0.020779404	1.435751794	1.954522205	0.95	1.295657449	1.964579271	1.755666418	1.638692533	1.861339089
OxicEvo04EcoliGlc_0	PPM	mmol*gDW-1*hr-1		5000	-0.185153155	0.362227495	-1.349463174	0.990827448	0.95	-2.01953154	1.455428647	-0.179446438	-0.61186115	0.234146127
OxicEvo04EcoliGlc_0	PPA	mmol*gDW-1*hr-1		5000	0.470387824	0.311003659	-0.373386141	1.556477771	0.95	-0.412879542	1.651432465	0.417782776	-0.009118621	0.900305016
OxicEvo04EcoliGlc_0	CU2tpp	mmol*gDW-1*hr-1		5000	0.000611138	6.35E-11	0.000601288	0.000630142	0.95	0.000600834	0.000633506	0.00060919	0.000604538	0.000616117
OxicEvo04EcoliGlc_0	EX_zn2_LPAREN_e_RPAREN_	mmol*gDW-1*hr-1		5000	-0.000293781	1.47E-11	-0.000302895	-0.000289042	0.95	-0.000304534	-0.000288828	-0.000292845	-0.000296175	-0.000290609
OxicEvo04EcoliGlc_0	ACONTa	mmol*gDW-1*hr-1		5000	2.494573472	0.054315153	1.958861079	2.846549876	0.95	1.551418018	2.918607287	2.525361068	2.351691165	2.670940714
OxicEvo04EcoliGlc_0	GLYCDx	mmol*gDW-1*hr-1		5000	2.41E-07	3.35E-13	-9.70E-07	1.28E-06	0.95	-1.81E-06	2.25E-06	2.68E-07	-1.27E-07	6.40E-07
OxicEvo04EcoliGlc_0	LDH_D	mmol*gDW-1*hr-1		5000	-1.90E-05	1.30E-10	-4.12E-05	-1.09E-06	0.95	-4.38E-05	3.40E-07	-1.82E-05	-2.78E-05	-9.53E-06
OxicEvo04EcoliGlc_0	g1p_to_glycogen	mmol*gDW-1*hr-1		5000	1.979171269	7.922034023	-3.773615074	7.312563152	0.95	-5.471934963	10.768484	2.082645774	0.06378289	3.93474336
OxicEvo04EcoliGlc_0	PUNP4	mmol*gDW-1*hr-1		5000	-0.044004768	0.160042547	-0.610415205	0.835825442	0.95	-0.637858311	1.250700389	-0.107070361	-0.369167955	0.230049124
OxicEvo04EcoliGlc_0	ASNN	mmol*gDW-1*hr-1		5000	0.786718717	0.514842488	-0.440740523	2.15384644	0.95	-0.5842103	2.334917417	0.756699847	0.211615947	1.337164574
OxicEvo04EcoliGlc_0	pyr_to_23dhmb	mmol*gDW-1*hr-1		5000	0.770304147	0.000100934	0.757889239	0.7942575	0.95	0.757316844	0.79849823	0.767848591	0.761985771	0.77657944
OxicEvo04EcoliGlc_0	ACODA	mmol*gDW-1*hr-1		5000	0.702530266	0.217065457	-0.16499361	1.566878737	0.95	-0.329558834	1.662775152	0.712061581	0.348188937	1.050879766
OxicEvo04EcoliGlc_0	COtpp	mmol*gDW-1*hr-1		5000	0.000202201	6.95E-12	0.000198943	0.000208489	0.95	0.000198792	0.000209602	0.000201557	0.000200018	0.000203849
OxicEvo04EcoliGlc_0	H2tpp	mmol*gDW-1*hr-1		5000	0.283433805	0.103680303	-0.377172442	0.751081452	0.95	-0.478908137	0.771051665	0.327836608	0.047516045	0.550447108
OxicEvo04EcoliGlc_0	THIAMIN	mmol*gDW-1*hr-1		5000	0.000202201	6.95E-12	0.000198943	0.000208489	0.95	0.000198792	0.000209602	0.000201557	0.000200018	0.000203849
OxicEvo04EcoliGlc_0	GLYCLTt2rpp	mmol*gDW-1*hr-1		5000	-0.804204514	0.273770592	-1.618267028	0.364557541	0.95	-1.682301293	0.966061529	-0.863605074	-1.205281051	-0.470175123
OxicEvo04EcoliGlc_0	TRPS3	mmol*gDW-1*hr-1		5000	0.00479641	0.068927803	-0.360367123	0.617132828	0.95	-0.408421902	0.765406721	-0.03719335	-0.204048177	0.169974853
OxicEvo04EcoliGlc_0	HSDy	mmol*gDW-1*hr-1		5000	-0.422974127	0.018501344	-0.728250298	-0.216568866	0.95	-0.892805489	-0.175959152	-0.405558798	-0.509748585	-0.317038232
OxicEvo04EcoliGlc_0	COFACTOR_8	mmol*gDW-1*hr-1		5000	2.72E-06	1.26E-15	2.68E-06	2.80E-06	0.95	2.67E-06	2.82E-06	2.71E-06	2.69E-06	2.74E-06
OxicEvo04EcoliGlc_0	FE3tex	mmol*gDW-1*hr-1		5000	-0.01874782	0.224351707	-0.790579845	0.796423273	0.95	-0.831739266	0.845470822	-0.029597626	-0.422678964	0.384296411
OxicEvo04EcoliGlc_0	ADK3	mmol*gDW-1*hr-1		5000	0.804032895	1.061920608	-0.64656399	3.130573857	0.95	-0.710293569	5.483002138	0.654702038	-0.026508009	1.467309524
OxicEvo04EcoliGlc_0	CBPS	mmol*gDW-1*hr-1		5000	-0.288811414	0.092899508	-0.78005221	0.249852715	0.95	-0.805848899	0.321308049	-0.298155883	-0.551465869	-0.038295204
OxicEvo04EcoliGlc_0	COFACTOR_11	mmol*gDW-1*hr-1		5000	1.81E-06	5.59E-16	1.78E-06	1.87E-06	0.95	1.78E-06	1.88E-06	1.81E-06	1.79E-06	1.83E-06
OxicEvo04EcoliGlc_0	SHK3Dr	mmol*gDW-1*hr-1		5000	0.337235768	1.93E-05	0.331800576	0.34772244	0.95	0.331549984	0.349579013	0.336160736	0.333594019	0.339983063
OxicEvo04EcoliGlc_0	ALAGLUE	mmol*gDW-1*hr-1		5000	1.02E-16	1.96E-28	-2.64E-14	2.41E-14	0.95	-3.28E-14	2.99E-14	4.16E-16	-1.03E-14	1.12E-14
OxicEvo04EcoliGlc_0	NDPK7	mmol*gDW-1*hr-1		5000	-0.138550839	0.027603149	-0.433181192	0.138480273	0.95	-0.455361584	0.15929254	-0.133144948	-0.273658219	-0.00112513
OxicEvo04EcoliGlc_0	DHAPT	mmol*gDW-1*hr-1		5000	-6.72E-08	3.69E-14	-4.66E-07	2.82E-07	0.95	-7.23E-07	5.34E-07	-5.20E-08	-1.93E-07	6.41E-08
OxicEvo04EcoliGlc_0	ptrc_to_4abut_1	mmol*gDW-1*hr-1		5000	0.241127803	0.182358824	-0.384774869	1.143788909	0.95	-0.41449192	1.569657302	0.192391339	-0.108101032	0.538660787
OxicEvo04EcoliGlc_0	NI2tex	mmol*gDW-1*hr-1		5000	0.000278367	1.32E-11	0.000273881	0.000287023	0.95	0.000273674	0.000288556	0.00027748	0.000275361	0.000280635
OxicEvo04EcoliGlc_0	NADH18pp	mmol*gDW-1*hr-1		5000	0.145137871	0.163955342	-0.39068624	1.07985883	0.95	-0.413372284	1.620520267	0.074209819	-0.187934444	0.402800762
OxicEvo04EcoliGlc_0	GND	mmol*gDW-1*hr-1		5000	1.661851184	0.015595091	1.455521633	1.904466133	0.95	1.395194163	1.960937615	1.653426358	1.560871492	1.756649108
OxicEvo04EcoliGlc_0	ETOHtrpp	mmol*gDW-1*hr-1		5000	5.17E-07	6.35E-13	-9.82E-07	2.18E-06	0.95	-2.75E-06	3.55E-06	4.81E-07	-1.01E-08	1.01E-06
OxicEvo04EcoliGlc_0	GLYCL	mmol*gDW-1*hr-1		5000	0.013811363	0.002375026	-0.0549823	0.115500738	0.95	-0.057981535	0.125553335	0.005987436	-0.026582427	0.048696563
OxicEvo04EcoliGlc_0	CTPS2	mmol*gDW-1*hr-1		5000	-0.077997536	0.091181964	-0.491347831	0.592643887	0.95	-0.514735937	1.011589935	-0.123802506	-0.326510024	0.115681798
OxicEvo04EcoliGlc_0	ACONTb	mmol*gDW-1*hr-1		5000	2.494573472	0.054315153	1.958861079	2.846549876	0.95	1.551418018	2.918607287	2.525361068	2.351691165	2.670940714
OxicEvo04EcoliGlc_0	PUNP5	mmol*gDW-1*hr-1		5000	-1.850427345	1.690222578	-4.024670463	0.768887505	0.95	-4.274430853	2.703458348	-1.918117539	-2.882488566	-0.952671618
OxicEvo04gndEcoliGlc_0	EX_5mtr_LPAREN_e_RPAREN_	mmol*gDW-1*hr-1		5000	0.00559715	1.26E-09	0.005543111	0.005660613	0.95	0.005540041	0.005665664	0.005594946	0.005565919	0.005626184
OxicEvo04gndEcoliGlc_0	GLBRAN2	mmol*gDW-1*hr-1		5000	0.850968544	0.382392265	-0.295904932	2.071284381	0.95	-0.574640387	2.361310898	0.840565348	0.393723497	1.290414759
OxicEvo04gndEcoliGlc_0	GK1	mmol*gDW-1*hr-1		5000	2.500174903	4.533580802	-0.940876265	7.081432512	0.95	-1.9973049	12.19617198	2.284295215	0.876099023	3.876275354
OxicEvo04gndEcoliGlc_0	CELLENV_9	mmol*gDW-1*hr-1		5000	0.134498408	7.29E-07	0.133199862	0.136023416	0.95	0.133126111	0.136144789	0.134445462	0.133747945	0.135196104
OxicEvo04gndEcoliGlc_0	ACALDtex	mmol*gDW-1*hr-1		5000	-3.22E-08	1.52E-14	-2.79E-07	2.04E-07	0.95	-5.73E-07	4.62E-07	-2.89E-08	-1.08E-07	4.89E-08
OxicEvo04gndEcoliGlc_0	MPTG2	mmol*gDW-1*hr-1		5000	0.000558553	1.26E-11	0.00055316	0.000564886	0.95	0.000552854	0.00056539	0.000558333	0.000555436	0.00056145
OxicEvo04gndEcoliGlc_0	GHBDHx	mmol*gDW-1*hr-1		5000	2.66E-14	5.68E-30	2.20E-14	3.13E-14	0.95	1.71E-14	3.57E-14	2.66E-14	2.49E-14	2.82E-14
OxicEvo04gndEcoliGlc_0	MEOHtrpp	mmol*gDW-1*hr-1		5000	-1.66E-06	1.11E-16	-1.68E-06	-1.64E-06	0.95	-1.68E-06	-1.64E-06	-1.66E-06	-1.67E-06	-1.65E-06
OxicEvo04gndEcoliGlc_0	ALAALAabcpp	mmol*gDW-1*hr-1		5000	0.002717276	3.92E-10	0.002682064	0.002755069	0.95	0.002670114	0.002772685	0.002716358	0.002702377	0.00273212
OxicEvo04gndEcoliGlc_0	METOX2s	mmol*gDW-1*hr-1		5000	0.202125615	0.193881395	-0.389219164	1.239420275	0.95	-0.414746921	1.657436314	0.116734786	-0.152112915	0.474117622
OxicEvo04gndEcoliGlc_0	GLYCPHOSPHOLIPID_7	mmol*gDW-1*hr-1		5000	0.036653694	5.41E-08	0.036299812	0.037069291	0.95	0.036279714	0.037102368	0.036639265	0.036449177	0.036843831
OxicEvo04gndEcoliGlc_0	5DOAN	mmol*gDW-1*hr-1		5000	0.000376795	5.72E-12	0.000373157	0.000381067	0.95	0.000372951	0.000381407	0.000376647	0.000374693	0.00037875
OxicEvo04gndEcoliGlc_0	CELLENV_5	mmol*gDW-1*hr-1		5000	0.059304555	1.42E-07	0.058731985	0.059976978	0.95	0.058699466	0.060030496	0.059281209	0.058973652	0.059612191
OxicEvo04gndEcoliGlc_0	MOLYBDOPTERIN_1	mmol*gDW-1*hr-1		5000	0.000204166	1.68E-12	0.000202195	0.000206481	0.95	0.000202083	0.000206666	0.000204086	0.000203027	0.000205226
OxicEvo04gndEcoliGlc_0	hom_DASH_L_and_cyst_DASH_L_to_pyr_hcys_DASH_L	mmol*gDW-1*hr-1		5000	0.129724564	6.78E-07	0.128472108	0.131195443	0.95	0.128400975	0.131312509	0.129673497	0.129000737	0.130397496
OxicEvo04gndEcoliGlc_0	MDH3	mmol*gDW-1*hr-1		5000	0.49255934	0.31107622	-0.366164008	1.567792336	0.95	-0.413435567	1.659508715	0.441156526	0.025303221	0.921611839
OxicEvo04gndEcoliGlc_0	SUCDi	mmol*gDW-1*hr-1		5000	2.628498703	0.250867827	1.599630259	3.451241115	0.95	0.606278178	3.51093708	2.666606724	2.282026971	3.015522484
OxicEvo04gndEcoliGlc_0	3pg_to_ser_DASH_L	mmol*gDW-1*hr-1		5000	1.786861558	1.211440904	0.395601452	4.500217384	0.95	0.122788042	7.295631285	1.535925178	0.923831209	2.417481161
OxicEvo04gndEcoliGlc_0	Zn2tex	mmol*gDW-1*hr-1		5000	0.000268902	2.91E-12	0.000266306	0.000271951	0.95	0.000266159	0.000272194	0.000268796	0.000267402	0.000270297
OxicEvo04gndEcoliGlc_0	chor_and_prpp_to_3ig3p	mmol*gDW-1*hr-1		5000	0.045841186	8.47E-08	0.045398601	0.046360955	0.95	0.045373465	0.046402323	0.04582314	0.045585405	0.046078982
OxicEvo04gndEcoliGlc_0	CLPNS160pp	mmol*gDW-1*hr-1		5000	0.002443358	2.41E-10	0.002419768	0.002471062	0.95	0.002418429	0.002473267	0.002442396	0.002429725	0.002456033
OxicEvo04gndEcoliGlc_0	PAPSR	mmol*gDW-1*hr-1		5000	0.205707695	1.71E-06	0.203721642	0.208040108	0.95	0.203608845	0.208225742	0.205626717	0.204559904	0.206774781
OxicEvo04gndEcoliGlc_0	GTPDPK	mmol*gDW-1*hr-1		5000	0.548851619	0.269472188	-0.330425539	1.543739577	0.95	-0.414580291	1.658621367	0.524537188	0.139090553	0.946491728
OxicEvo04gndEcoliGlc_0	ADSK	mmol*gDW-1*hr-1		5000	0.205707695	1.71E-06	0.203721642	0.208040108	0.95	0.203608845	0.208225742	0.205626717	0.204559904	0.206774781
OxicEvo04gndEcoliGlc_0	GMPR	mmol*gDW-1*hr-1		5000	0.262134017	0.405600725	-0.527389163	1.788436795	0.95	-0.549903587	2.194878215	0.113015911	-0.260428334	0.652817235
OxicEvo04gndEcoliGlc_0	SERD_L	mmol*gDW-1*hr-1		5000	0.462838429	1.186106717	-0.830277288	3.183402404	0.95	-0.881870894	5.736858343	0.207041675	-0.40523398	1.081365735
OxicEvo04gndEcoliGlc_0	P5CR	mmol*gDW-1*hr-1		5000	0.082510328	0.003396641	0.000672371	0.208511667	0.95	-0.003139097	0.226266882	0.073872799	0.034419958	0.122673021
OxicEvo04gndEcoliGlc_0	ACALDtpp	mmol*gDW-1*hr-1		5000	-3.22E-08	1.52E-14	-2.79E-07	2.04E-07	0.95	-5.73E-07	4.62E-07	-2.89E-08	-1.08E-07	4.89E-08
OxicEvo04gndEcoliGlc_0	GUACYC	mmol*gDW-1*hr-1		5000	0.176511834	0.181560807	-0.385946128	1.18640209	0.95	-0.414299498	1.637702445	0.091808161	-0.164006165	0.440103328
OxicEvo04gndEcoliGlc_0	NTD12	mmol*gDW-1*hr-1		5000	0.004198997	3.81E-05	-0.004624111	0.017777532	0.95	-0.005045104	0.020214212	0.003274255	-0.000903766	0.008453579
OxicEvo04gndEcoliGlc_0	RNDR2	mmol*gDW-1*hr-1		5000	0.030160878	4.99E-05	0.015863886	0.041893866	0.95	0.011232679	0.042896834	0.03079279	0.025136688	0.035609107
OxicEvo04gndEcoliGlc_0	ASNS1	mmol*gDW-1*hr-1		5000	0.193914844	0.181801319	-0.389440172	1.183695819	0.95	-0.41465697	1.648194643	0.12111165	-0.153221915	0.467344747
OxicEvo04gndEcoliGlc_0	AKGDH	mmol*gDW-1*hr-1		5000	0.146051379	0.436661367	-1.023752669	1.487617086	0.95	-1.357840977	1.886101129	0.113986141	-0.350825608	0.599309924
OxicEvo04gndEcoliGlc_0	CRNCDH	mmol*gDW-1*hr-1		5000	-1.44E-14	4.95E-30	-1.87E-14	-1.01E-14	0.95	-2.27E-14	-7.00E-15	-1.44E-14	-1.59E-14	-1.29E-14
OxicEvo04gndEcoliGlc_0	SUCCt2_3pp	mmol*gDW-1*hr-1		5000	0.522122267	0.201661009	-0.256021581	1.453874698	0.95	-0.414622592	1.652760319	0.492246597	0.184758782	0.845889937
OxicEvo04gndEcoliGlc_0	VALTA	mmol*gDW-1*hr-1		5000	-0.936894362	0.138426519	-1.515110243	-0.19025574	0.95	-1.55824115	-0.106067811	-0.969557283	-1.241616758	-0.660803022
OxicEvo04gndEcoliGlc_0	MCTP1Bpp	mmol*gDW-1*hr-1		5000	0.001107773	1.01E-10	0.001088877	0.001127556	0.95	0.001082237	0.001139188	0.001107589	0.001100496	0.001114913
OxicEvo04gndEcoliGlc_0	EX_ac_LPAREN_e_RPAREN_	mmol*gDW-1*hr-1		5000	10.50976635	0.041942035	10.08441475	10.7978879	0.95	10.03290079	10.80789496	10.53612813	10.36360463	10.68789284
OxicEvo04gndEcoliGlc_0	EX_fum_LPAREN_e_RPAREN_	mmol*gDW-1*hr-1		5000	1.67E-14	3.78E-30	1.33E-14	2.08E-14	0.95	1.08E-14	2.56E-14	1.66E-14	1.54E-14	1.80E-14
OxicEvo04gndEcoliGlc_0	PPKr	mmol*gDW-1*hr-1		5000	-9.458468991	4.895195357	-12.62225588	-4.553377742	0.95	-12.83481214	-0.260579807	-9.769334828	-11.23100896	-7.997087804
OxicEvo04gndEcoliGlc_0	NTD8	mmol*gDW-1*hr-1		5000	0.004317861	4.29E-05	-0.004916194	0.018481773	0.95	-0.00527355	0.02110368	0.003426644	-0.00119821	0.008955473
OxicEvo04gndEcoliGlc_0	MLDCP2Bpp	mmol*gDW-1*hr-1		5000	1.33E-05	3.19E-11	2.39E-07	2.08E-05	0.95	-4.79E-06	2.14E-05	1.42E-05	9.55E-06	1.79E-05
OxicEvo04gndEcoliGlc_0	NADSYN_aerobic	mmol*gDW-1*hr-1		5000	0.001891445	1.44E-10	0.001873183	0.001912891	0.95	0.001872146	0.001914598	0.0018907	0.001880891	0.001901256
OxicEvo04gndEcoliGlc_0	LSERDHr	mmol*gDW-1*hr-1		5000	1.10E-07	4.56E-15	-3.18E-08	2.40E-07	0.95	-1.14E-07	3.26E-07	1.10E-07	6.57E-08	1.55E-07
OxicEvo04gndEcoliGlc_0	EX_ca2_LPAREN_e_RPAREN_	mmol*gDW-1*hr-1		5000	-0.004109888	6.81E-10	-0.004156434	-0.004070191	0.95	-0.004160197	-0.004067954	-0.00410827	-0.004131208	-0.004086956
OxicEvo04gndEcoliGlc_0	ADNK1	mmol*gDW-1*hr-1		5000	0.887532734	0.579493766	-0.609128694	2.392189432	0.95	-1.631693985	3.382650043	0.883286736	0.377638677	1.396548946
OxicEvo04gndEcoliGlc_0	FESD1s	mmol*gDW-1*hr-1		5000	0.003047456	1.67E-09	0.00297137	0.003123503	0.95	0.002951924	0.003143531	0.003047656	0.003017212	0.003077996
OxicEvo04gndEcoliGlc_0	DATPHs	mmol*gDW-1*hr-1		5000	0.004198997	3.81E-05	-0.004624111	0.017777532	0.95	-0.005045104	0.020214212	0.003274255	-0.000903766	0.008453579
OxicEvo04gndEcoliGlc_0	udp_to_dump_aerobic	mmol*gDW-1*hr-1		5000	-0.005579732	0.000101684	-0.019885408	0.017512867	0.95	-0.020732254	0.029839723	-0.007216355	-0.013671024	0.000919815
OxicEvo04gndEcoliGlc_0	SUCCt3pp	mmol*gDW-1*hr-1		5000	0.48201257	0.263433776	-0.330159804	1.506372141	0.95	-0.412333404	1.658785084	0.441671043	0.060103175	0.860613736
OxicEvo04gndEcoliGlc_0	AP4AH	mmol*gDW-1*hr-1		5000	0.411099061	0.233913983	-0.355657226	1.425839431	0.95	-0.414622282	1.658979872	0.371430353	0.030031882	0.740636906
OxicEvo04gndEcoliGlc_0	NTP1	mmol*gDW-1*hr-1		5000	0.258148302	0.176244576	-0.36949258	1.197924178	0.95	-0.414719581	1.647668332	0.208247575	-0.073002159	0.538102748
OxicEvo04gndEcoliGlc_0	Kt2pp	mmol*gDW-1*hr-1		5000	0.1541125	9.57E-07	0.152624585	0.155859901	0.95	0.152540079	0.155998975	0.154051833	0.153252595	0.154911941
OxicEvo04gndEcoliGlc_0	CO2tpp	mmol*gDW-1*hr-1		5000	-20.29591646	0.533139774	-21.42354138	-18.68279823	0.95	-21.89268954	-16.94074907	-20.40482549	-20.85007396	-19.83501116
OxicEvo04gndEcoliGlc_0	IPMD	mmol*gDW-1*hr-1		5000	0.363331693	5.32E-06	0.359823822	0.367451322	0.95	0.359624593	0.367779198	0.363188665	0.361304403	0.365216435
OxicEvo04gndEcoliGlc_0	HYD3pp	mmol*gDW-1*hr-1		5000	0.046287975	0.035454048	-0.188282705	0.504744269	0.95	-0.196703512	0.809553833	0.002543795	-0.103948109	0.160399054
OxicEvo04gndEcoliGlc_0	e4p_and_pep_to_3dhq	mmol*gDW-1*hr-1		5000	0.30867649	3.84E-06	0.3056963	0.312176412	0.95	0.305527041	0.312454967	0.308554978	0.306954161	0.310277715
OxicEvo04gndEcoliGlc_0	GLDBRAN2	mmol*gDW-1*hr-1		5000	0.583611079	0.237060696	-0.292382039	1.505437488	0.95	-0.413794776	1.658444162	0.574604413	0.208644367	0.947271798
OxicEvo04gndEcoliGlc_0	PGMT	mmol*gDW-1*hr-1		5000	-0.161791152	1.05E-06	-0.163623487	-0.160228413	0.95	-0.163771621	-0.160140385	-0.161727462	-0.162630425	-0.160888402
OxicEvo04gndEcoliGlc_0	GLYCPHOSPHOLIPID_8	mmol*gDW-1*hr-1		5000	0.050336998	1.02E-07	0.049851008	0.050907743	0.95	0.049823406	0.050953168	0.050317183	0.050056132	0.050598116
OxicEvo04gndEcoliGlc_0	NDPK1	mmol*gDW-1*hr-1		5000	8.664445519	1.222515567	6.118965017	10.11191975	0.95	2.644306052	10.181091	8.890788149	7.977181685	9.546005002
OxicEvo04gndEcoliGlc_0	GSPMDA	mmol*gDW-1*hr-1		5000	0.107183076	0.149940295	-0.396274259	1.020736899	0.95	-0.414700841	1.636291755	0.032366166	-0.20609377	0.343072515
OxicEvo04gndEcoliGlc_0	EX_fe2_LPAREN_e_RPAREN_	mmol*gDW-1*hr-1		5000	-0.012816636	1.18E-08	-0.013031285	-0.012616643	0.95	-0.013086996	-0.012559968	-0.012811943	-0.012895305	-0.012738753
OxicEvo04gndEcoliGlc_0	Ec_biomass_iJO1366_WT_53p95M	mmol*gDW-1*hr-1		5000	0.82994507	2.78E-05	0.82193217	0.839355385	0.95	0.82147708	0.840104342	0.829618357	0.825314208	0.834250317
OxicEvo04gndEcoliGlc_0	MG2tex	mmol*gDW-1*hr-1		5000	0.006849537	1.89E-09	0.006783406	0.0069272	0.95	0.00677965	0.006933381	0.00684684	0.006811318	0.006885068
OxicEvo04gndEcoliGlc_0	HXPRT	mmol*gDW-1*hr-1		5000	0.07134701	0.078485616	-0.317633057	0.710811097	0.95	-0.334435118	1.136503422	0.030038365	-0.155942662	0.242846022
OxicEvo04gndEcoliGlc_0	ALAALAD	mmol*gDW-1*hr-1		5000	-2.24278328	11.35772329	-6.389995702	5.78106348	0.95	-6.533327429	17.13728919	-3.027255258	-4.933630899	-0.284527484
OxicEvo04gndEcoliGlc_0	DADK	mmol*gDW-1*hr-1		5000	0.165378093	0.009951935	-0.012983261	0.343077623	0.95	-0.039511547	0.359290309	0.164583903	0.088581624	0.243282689
OxicEvo04gndEcoliGlc_0	METOX1s	mmol*gDW-1*hr-1		5000	0.073257616	0.2169718	-0.571194359	1.161474059	0.95	-0.60261671	1.71875525	-0.004760369	-0.296406672	0.366490395
OxicEvo04gndEcoliGlc_0	DSERDHr	mmol*gDW-1*hr-1		5000	-1.10E-07	4.56E-15	-2.40E-07	3.23E-08	0.95	-3.26E-07	1.14E-07	-1.10E-07	-1.55E-07	-6.57E-08
OxicEvo04gndEcoliGlc_0	GAPD	mmol*gDW-1*hr-1		5000	20.86342307	0.913872761	18.78898816	22.41636882	0.95	17.67262687	23.03135866	20.99246289	20.25902729	21.57696174
OxicEvo04gndEcoliGlc_0	LIPOPOLYSACCHARIDE_2	mmol*gDW-1*hr-1		5000	0.027059529	2.95E-08	0.026798276	0.027366343	0.95	0.026783439	0.027390762	0.027048877	0.026908544	0.027199897
OxicEvo04gndEcoliGlc_0	EX_glyclt_LPAREN_e_RPAREN_	mmol*gDW-1*hr-1		5000	-4.88E-09	2.03E-14	-2.77E-07	2.94E-07	0.95	-4.47E-07	4.89E-07	-1.20E-08	-1.01E-07	8.77E-08
OxicEvo04gndEcoliGlc_0	NTD6	mmol*gDW-1*hr-1		5000	0.006143515	4.65E-05	-0.004693882	0.019378063	0.95	-0.005273428	0.021098169	0.005753369	0.000409245	0.011384616
OxicEvo04gndEcoliGlc_0	Ktex	mmol*gDW-1*hr-1		5000	0.1541125	9.57E-07	0.152624585	0.155859901	0.95	0.152540079	0.155998975	0.154051833	0.153252595	0.154911941
OxicEvo04gndEcoliGlc_0	EX_h_LPAREN_e_RPAREN_	mmol*gDW-1*hr-1		5000	17.8738252	0.043145202	17.44497787	18.18526291	0.95	17.32859325	18.25376971	17.90037544	17.72491621	18.04674178
OxicEvo04gndEcoliGlc_0	OCBT	mmol*gDW-1*hr-1		5000	0.23884409	2.35E-06	0.236257907	0.241341282	0.95	0.236108548	0.241466187	0.238850301	0.237550852	0.240184679
OxicEvo04gndEcoliGlc_0	OAADC	mmol*gDW-1*hr-1		5000	0.329341725	0.268122558	-0.386378213	1.472089189	0.95	-0.413270015	1.658633088	0.235665819	-0.102997852	0.68823688
OxicEvo04gndEcoliGlc_0	RNDR3	mmol*gDW-1*hr-1		5000	0.028176235	5.25E-05	0.016710622	0.041468803	0.95	0.015802548	0.042553509	0.027764619	0.021976151	0.033817095
OxicEvo04gndEcoliGlc_0	GLCP2	mmol*gDW-1*hr-1		5000	0.267357465	0.178945825	-0.366708316	1.204627438	0.95	-0.406399612	1.669647056	0.215992715	-0.067676705	0.540484599
OxicEvo04gndEcoliGlc_0	O2tpp	mmol*gDW-1*hr-1		5000	18.576077	0.541470244	16.92432175	19.71999548	0.95	15.24355009	20.1967507	18.6846422	18.11789829	19.1342724
OxicEvo04gndEcoliGlc_0	FOMETRi	mmol*gDW-1*hr-1		5000	0.921391977	0.406752294	-0.257371289	1.979545716	0.95	-0.384199105	2.043258268	0.946844243	0.430710393	1.448013118
OxicEvo04gndEcoliGlc_0	PG160abcpp	mmol*gDW-1*hr-1		5000	0.008946808	3.23E-09	0.008860429	0.009048251	0.95	0.008855523	0.009056325	0.008943286	0.008896887	0.008993218
OxicEvo04gndEcoliGlc_0	LCARR	mmol*gDW-1*hr-1		5000	-1.02E-14	1.80E-30	-1.28E-14	-7.57E-15	0.95	-1.54E-14	-5.53E-15	-1.03E-14	-1.11E-14	-9.37E-15
OxicEvo04gndEcoliGlc_0	NAt3pp	mmol*gDW-1*hr-1		5000	0.239747254	0.152308749	-0.365427025	1.054876025	0.95	-0.408598447	1.536129813	0.205232265	-0.075057241	0.510827518
OxicEvo04gndEcoliGlc_0	NTPP5	mmol*gDW-1*hr-1		5000	0.171521608	0.009927223	-0.005925938	0.34965283	0.95	-0.035740557	0.379698644	0.170631887	0.095359285	0.249707429
OxicEvo04gndEcoliGlc_0	EX_succ_LPAREN_e_RPAREN_	mmol*gDW-1*hr-1		5000	-4.41E-08	7.16E-14	-6.26E-07	4.43E-07	0.95	-1.08E-06	9.38E-07	-2.69E-08	-2.15E-07	1.36E-07
OxicEvo04gndEcoliGlc_0	G3PD6	mmol*gDW-1*hr-1		5000	-0.057778821	0.064622799	-0.399526578	0.525415759	0.95	-0.415204694	1.051135409	-0.1007412	-0.263172581	0.099058487
OxicEvo04gndEcoliGlc_0	MLDEP1pp	mmol*gDW-1*hr-1		5000	0.001103025	8.04E-11	0.001087557	0.001121538	0.95	0.001084328	0.001133294	0.001102661	0.001096329	0.001109279
OxicEvo04gndEcoliGlc_0	EX_cu2_LPAREN_e_RPAREN_	mmol*gDW-1*hr-1		5000	-0.000559383	1.26E-11	-0.000565718	-0.00055398	0.95	-0.00056623	-0.000553676	-0.000559163	-0.000562285	-0.000556262
OxicEvo04gndEcoliGlc_0	MDDEP1pp	mmol*gDW-1*hr-1		5000	1.87E-05	9.57E-10	-2.36E-05	8.76E-05	0.95	-2.64E-05	0.000103661	1.32E-05	-6.73E-06	3.95E-05
OxicEvo04gndEcoliGlc_0	GLYCPHOSPHOLIPID_6	mmol*gDW-1*hr-1		5000	0.028508613	3.28E-08	0.02823337	0.028831857	0.95	0.028217738	0.028857584	0.028497391	0.028349543	0.028656498
OxicEvo04gndEcoliGlc_0	PPBNGS	mmol*gDW-1*hr-1		5000	0.002220933	1.99E-10	0.00219949	0.002246115	0.95	0.002198273	0.002248119	0.002220059	0.002208541	0.002232454
OxicEvo04gndEcoliGlc_0	ICYSDS	mmol*gDW-1*hr-1		5000	0.001464853	8.65E-11	0.00145071	0.001481462	0.95	0.001449907	0.001482784	0.001464276	0.00145668	0.001472452
OxicEvo04gndEcoliGlc_0	MCTP2App	mmol*gDW-1*hr-1		5000	0.000558553	1.26E-11	0.00055316	0.000564886	0.95	0.000552854	0.00056539	0.000558333	0.000555436	0.00056145
OxicEvo04gndEcoliGlc_0	APPLDHr	mmol*gDW-1*hr-1		5000	-1.54E-14	4.92E-30	-2.00E-14	-1.12E-14	0.95	-2.41E-14	-6.92E-15	-1.54E-14	-1.69E-14	-1.39E-14
OxicEvo04gndEcoliGlc_0	MLDCP1Bpp	mmol*gDW-1*hr-1		5000	4.14E-06	3.76E-11	-4.61E-06	1.74E-05	0.95	-5.13E-06	2.07E-05	3.25E-06	-9.28E-07	8.46E-06
OxicEvo04gndEcoliGlc_0	NACODA	mmol*gDW-1*hr-1		5000	-0.151064108	0.080352193	-0.564232753	0.477724474	0.95	-0.586667386	0.750037225	-0.181017123	-0.38540128	0.039238411
OxicEvo04gndEcoliGlc_0	NADPPPS	mmol*gDW-1*hr-1		5000	0.001520459	9.32E-11	0.00150578	0.001537699	0.95	0.001504946	0.001539071	0.001519861	0.001511976	0.001528347
OxicEvo04gndEcoliGlc_0	ASTPathway	mmol*gDW-1*hr-1		5000	0.000301278	4.67E-06	-0.003948073	0.004319836	0.95	-0.005184684	0.005227705	0.000302458	-0.001206154	0.001891897
OxicEvo04gndEcoliGlc_0	NADH10	mmol*gDW-1*hr-1		5000	0.4540904	0.186937018	-0.308296054	1.367911731	0.95	-0.414865815	1.659884122	0.43558615	0.136700061	0.748318488
OxicEvo04gndEcoliGlc_0	MLDEP2pp	mmol*gDW-1*hr-1		5000	4.75E-06	3.63E-11	-4.40E-06	1.71E-05	0.95	-5.00E-06	2.01E-05	4.12E-06	-2.66E-07	9.15E-06
OxicEvo04gndEcoliGlc_0	TMDK1	mmol*gDW-1*hr-1		5000	0.676787343	0.30245566	-0.318018527	1.597314673	0.95	-0.413543753	1.659102139	0.695887095	0.242106262	1.124893378
OxicEvo04gndEcoliGlc_0	NTPP9	mmol*gDW-1*hr-1		5000	0.121562732	0.176595469	-0.397946711	1.15288793	0.95	-0.416007269	1.661687531	0.022973164	-0.216138384	0.364021824
OxicEvo04gndEcoliGlc_0	PG161abcpp	mmol*gDW-1*hr-1		5000	0.006959089	1.95E-09	0.006891901	0.007037995	0.95	0.006888085	0.007044275	0.00695635	0.00692026	0.006995189
OxicEvo04gndEcoliGlc_0	METSOXR2	mmol*gDW-1*hr-1		5000	0.202125615	0.193881395	-0.389219164	1.239420275	0.95	-0.414746921	1.657436314	0.116734786	-0.152112915	0.474117622
OxicEvo04gndEcoliGlc_0	DTMPK	mmol*gDW-1*hr-1		5000	0.237905337	0.034644948	-0.029821653	0.626995411	0.95	-0.03989509	0.67989176	0.214292962	0.080332287	0.371623357
OxicEvo04gndEcoliGlc_0	NDPK4	mmol*gDW-1*hr-1		5000	0.244670219	0.034645131	-0.023032846	0.633839738	0.95	-0.033078591	0.686634697	0.221053204	0.087090996	0.378408911
OxicEvo04gndEcoliGlc_0	CHORS	mmol*gDW-1*hr-1		5000	0.30867649	3.84E-06	0.3056963	0.312176412	0.95	0.305527041	0.312454967	0.308554978	0.306954161	0.310277715
OxicEvo04gndEcoliGlc_0	IPPMIb	mmol*gDW-1*hr-1		5000	-0.363331693	5.32E-06	-0.367446537	-0.359822277	0.95	-0.367779198	-0.359624593	-0.363188665	-0.365216435	-0.361304403
OxicEvo04gndEcoliGlc_0	GLUSy	mmol*gDW-1*hr-1		5000	7.215995299	1.899468535	4.721204909	10.2208046	0.95	3.167984531	11.50187094	7.148688643	6.232476121	8.104993425
OxicEvo04gndEcoliGlc_0	EX_mn2_LPAREN_e_RPAREN_	mmol*gDW-1*hr-1		5000	-0.000546104	1.20E-11	-0.000552289	-0.000540829	0.95	-0.000552789	-0.000540532	-0.000545889	-0.000548937	-0.000543057
OxicEvo04gndEcoliGlc_0	GSNK	mmol*gDW-1*hr-1		5000	1.9490822	5.000993911	-1.435384454	6.966575651	0.95	-1.658596545	9.132252094	1.678844988	0.200339666	3.41189158
OxicEvo04gndEcoliGlc_0	NI2tpp	mmol*gDW-1*hr-1		5000	0.000254793	2.62E-12	0.000252333	0.000257682	0.95	0.000252193	0.000257912	0.000254693	0.000253371	0.000256115
OxicEvo04gndEcoliGlc_0	GLYCtex	mmol*gDW-1*hr-1		5000	7.56E-08	3.96E-14	-3.09E-07	4.97E-07	0.95	-6.11E-07	9.07E-07	7.50E-08	-5.01E-08	2.02E-07
OxicEvo04gndEcoliGlc_0	MLDCP2App	mmol*gDW-1*hr-1		5000	3.29E-06	2.78E-11	-4.50E-06	1.49E-05	0.95	-5.06E-06	1.99E-05	2.62E-06	-9.30E-07	6.93E-06
OxicEvo04gndEcoliGlc_0	CBMKr	mmol*gDW-1*hr-1		5000	0.728756708	0.037457805	0.376100299	1.037597507	0.95	0.324795932	1.08269648	0.737344334	0.572126113	0.893777137
OxicEvo04gndEcoliGlc_0	CLPNS181pp	mmol*gDW-1*hr-1		5000	0.000979335	3.87E-11	0.00096988	0.000990439	0.95	0.000969343	0.000991323	0.00097895	0.000973871	0.000984415
OxicEvo04gndEcoliGlc_0	PUNP7	mmol*gDW-1*hr-1		5000	-0.004304291	0.052477644	-0.304024933	0.534183703	0.95	-0.314224333	0.686312383	-0.045895128	-0.192552971	0.140600862
OxicEvo04gndEcoliGlc_0	MOBDtex	mmol*gDW-1*hr-1		5000	0.000113702	5.21E-13	0.000112605	0.000114992	0.95	0.000112542	0.000115094	0.000113658	0.000113068	0.000114292
OxicEvo04gndEcoliGlc_0	AGPR	mmol*gDW-1*hr-1		5000	-0.410484757	0.105180325	-0.911516247	0.247419565	0.95	-0.944064853	0.427240126	-0.434314403	-0.672778304	-0.169693483
OxicEvo04gndEcoliGlc_0	URIK2	mmol*gDW-1*hr-1		5000	1.189190771	0.790844156	-0.482921584	2.980494042	0.95	-1.632075059	4.172037741	1.163999752	0.566109584	1.8036813
OxicEvo04gndEcoliGlc_0	FRD3	mmol*gDW-1*hr-1		5000	0.382219441	0.205590248	-0.394856338	1.269539966	0.95	-0.459226537	1.429956885	0.36104069	0.028783001	0.718324637
OxicEvo04gndEcoliGlc_0	NTD5	mmol*gDW-1*hr-1		5000	0.676787343	0.30245566	-0.318018527	1.597314673	0.95	-0.413543753	1.659102139	0.695887095	0.242106262	1.124893378
OxicEvo04gndEcoliGlc_0	BPNT	mmol*gDW-1*hr-1		5000	0.205707695	1.71E-06	0.203721642	0.208040108	0.95	0.203608845	0.208225742	0.205626717	0.204559904	0.206774781
OxicEvo04gndEcoliGlc_0	COFACTOR_1	mmol*gDW-1*hr-1		5000	0.004441866	7.95E-10	0.004398981	0.00449223	0.95	0.004396545	0.004496238	0.004440117	0.004417082	0.004464908
OxicEvo04gndEcoliGlc_0	ARGSL	mmol*gDW-1*hr-1		5000	0.23884409	2.35E-06	0.236257907	0.241341282	0.95	0.236108548	0.241466187	0.238850301	0.237550852	0.240184679
OxicEvo04gndEcoliGlc_0	RHCCE	mmol*gDW-1*hr-1		5000	0.533088278	0.034077117	0.177162057	0.873866025	0.95	-0.046486448	1.037034061	0.536130789	0.401671893	0.669876307
OxicEvo04gndEcoliGlc_0	EX_o2_LPAREN_e_RPAREN_	mmol*gDW-1*hr-1		5000	-18.576077	0.541470244	-19.71699482	-16.91811273	0.95	-20.1967507	-15.24355009	-18.6846422	-19.1342724	-18.11789829
OxicEvo04gndEcoliGlc_0	ME1	mmol*gDW-1*hr-1		5000	0.414286528	0.329505546	-0.486902735	1.619452726	0.95	-0.548906614	2.194817939	0.370398584	-0.045210163	0.817216736
OxicEvo04gndEcoliGlc_0	NADH17pp	mmol*gDW-1*hr-1		5000	0.625910491	0.319567576	-0.347252121	1.58719731	0.95	-0.414574742	1.660317464	0.615209098	0.172870741	1.095032102
OxicEvo04gndEcoliGlc_0	NTPP1	mmol*gDW-1*hr-1		5000	0.03730265	0.06799933	-0.389260779	0.540686441	0.95	-0.414773138	0.597788172	0.026864789	-0.175996573	0.234044517
OxicEvo04gndEcoliGlc_0	OCTDPS	mmol*gDW-1*hr-1		5000	0.000555233	1.24E-11	0.000549873	0.000561529	0.95	0.000549568	0.00056203	0.000555015	0.000552135	0.000558113
OxicEvo04gndEcoliGlc_0	GLYCPHOSPHOLIPID_1	mmol*gDW-1*hr-1		5000	0.020178454	1.64E-08	0.019983637	0.020407247	0.95	0.019972572	0.020425457	0.020170511	0.020065864	0.020283128
OxicEvo04gndEcoliGlc_0	PGM	mmol*gDW-1*hr-1		5000	-19.07656152	1.761626447	-21.16265515	-16.13103461	0.95	-21.40164281	-12.84718778	-19.26537907	-20.07255619	-18.2611475
OxicEvo04gndEcoliGlc_0	GLCP	mmol*gDW-1*hr-1		5000	0.763967218	8.272684434	-3.565257595	7.105653661	0.95	-3.927660018	12.09035624	0.472531663	-1.480788246	2.672012761
OxicEvo04gndEcoliGlc_0	O2tex	mmol*gDW-1*hr-1		5000	18.576077	0.541470244	16.92432175	19.71999548	0.95	15.24355009	20.1967507	18.6846422	18.11789829	19.1342724
OxicEvo04gndEcoliGlc_0	EX_mobd_LPAREN_e_RPAREN_	mmol*gDW-1*hr-1		5000	-0.000113702	5.21E-13	-0.00011499	-0.000112604	0.95	-0.000115094	-0.000112542	-0.000113658	-0.000114292	-0.000113068
OxicEvo04gndEcoliGlc_0	TRPS2	mmol*gDW-1*hr-1		5000	-0.031971954	0.000835404	-0.078051667	0.017388129	0.95	-0.080819733	0.02067567	-0.032578046	-0.057275944	-0.007037805
OxicEvo04gndEcoliGlc_0	SSALx	mmol*gDW-1*hr-1		5000	0.458538573	0.240041814	-0.340564011	1.442307864	0.95	-0.414560397	1.658409242	0.430718786	0.065336411	0.800863325
OxicEvo04gndEcoliGlc_0	F6PA	mmol*gDW-1*hr-1		5000	4.96E-09	6.20E-15	-1.56E-07	1.60E-07	0.95	-3.00E-07	2.98E-07	4.33E-09	-4.21E-08	5.36E-08
OxicEvo04gndEcoliGlc_0	H2Otpp	mmol*gDW-1*hr-1		5000	-41.65262748	0.576111585	-42.85210726	-39.98027707	0.95	-43.60053271	-38.0024034	-41.75612786	-42.2186112	-41.16301025
OxicEvo04gndEcoliGlc_0	imp_to_gmp	mmol*gDW-1*hr-1		5000	0.458462502	0.405628983	-0.331822368	1.984426104	0.95	-0.354682926	2.393227839	0.309612551	-0.063604218	0.850256835
OxicEvo04gndEcoliGlc_0	NTPTP1	mmol*gDW-1*hr-1		5000	0.004586464	4.13E-05	-0.004732028	0.018566711	0.95	-0.005267339	0.021099196	0.003649859	-0.000726679	0.008948064
OxicEvo04gndEcoliGlc_0	PPNDH	mmol*gDW-1*hr-1		5000	0.149407541	9.00E-07	0.147965051	0.151101596	0.95	0.147883125	0.151236424	0.149348726	0.148573889	0.150182576
OxicEvo04gndEcoliGlc_0	ACALD	mmol*gDW-1*hr-1		5000	0.099368612	0.083690914	-0.390134385	0.645106282	0.95	-0.437189387	0.878384609	0.093811803	-0.133009413	0.323062196
OxicEvo04gndEcoliGlc_0	MOX	mmol*gDW-1*hr-1		5000	0.276539241	0.237942242	-0.461446647	1.241266056	0.95	-0.508999682	1.345127842	0.235526486	-0.144172721	0.649053252
OxicEvo04gndEcoliGlc_0	ADK4	mmol*gDW-1*hr-1		5000	-0.169614859	0.037141775	-0.583256135	0.140044748	0.95	-0.686790765	0.171824242	-0.152758681	-0.301872907	-0.017941011
OxicEvo04gndEcoliGlc_0	POX	mmol*gDW-1*hr-1		5000	-0.39808414	5.232086976	-3.503069843	5.019973661	0.95	-3.67386781	9.004922293	-0.81132827	-2.200130201	0.966908041
OxicEvo04gndEcoliGlc_0	GLYCLTDy	mmol*gDW-1*hr-1		5000	-0.098796704	0.040917197	-0.401124898	0.334395917	0.95	-0.414546891	0.41763994	-0.120867892	-0.262947508	0.038935655
OxicEvo04gndEcoliGlc_0	FADSYN_3	mmol*gDW-1*hr-1		5000	0.000185078	1.38E-12	0.000183291	0.000187176	0.95	0.000183189	0.000187343	0.000185005	0.000184045	0.000186038
OxicEvo04gndEcoliGlc_0	ALAALAr	mmol*gDW-1*hr-1		5000	-2.222613161	11.3577027	-6.369935825	5.801057684	0.95	-6.513361339	17.15728501	-3.007199323	-4.913494629	-0.264289483
OxicEvo04gndEcoliGlc_0	PPND	mmol*gDW-1*hr-1		5000	0.111391907	5.00E-07	0.110316448	0.112654922	0.95	0.110255368	0.112755444	0.111348057	0.110770372	0.111969741
OxicEvo04gndEcoliGlc_0	PGI	mmol*gDW-1*hr-1		5000	11.22348943	0.141124324	10.56074815	11.9312568	0.95	10.37890083	12.12609976	11.21391828	10.93303624	11.50984544
OxicEvo04gndEcoliGlc_0	DM_MTHTHF	mmol*gDW-1*hr-1		5000	0.533088278	0.034077117	0.177162057	0.873866025	0.95	-0.046486448	1.037034061	0.536130789	0.401671893	0.669876307
OxicEvo04gndEcoliGlc_0	IMPSYN_1	mmol*gDW-1*hr-1		5000	0.361096651	5.25E-06	0.357610358	0.365190938	0.95	0.357412355	0.365516797	0.360954503	0.359081832	0.362969799
OxicEvo04gndEcoliGlc_0	EX_glyc_LPAREN_e_RPAREN_	mmol*gDW-1*hr-1		5000	-7.56E-08	3.96E-14	-4.96E-07	3.09E-07	0.95	-9.07E-07	6.11E-07	-7.50E-08	-2.02E-07	5.01E-08
OxicEvo04gndEcoliGlc_0	GLYCLTtex	mmol*gDW-1*hr-1		5000	4.88E-09	2.03E-14	-2.94E-07	2.77E-07	0.95	-4.89E-07	4.47E-07	1.20E-08	-8.77E-08	1.01E-07
OxicEvo04gndEcoliGlc_0	THRAi	mmol*gDW-1*hr-1		5000	-0.036327695	0.008878926	-0.193370224	0.146907584	0.95	-0.202140954	0.197299077	-0.038920775	-0.111489818	0.034179685
OxicEvo04gndEcoliGlc_0	TPI	mmol*gDW-1*hr-1		5000	9.705542462	0.867455382	7.620767129	11.15295003	0.95	6.692917599	11.70743992	9.85144915	9.117660927	10.40610363
OxicEvo04gndEcoliGlc_0	CITL	mmol*gDW-1*hr-1		5000	0.708678069	0.324696895	-0.345942214	1.65335261	0.95	-0.438030891	1.754768297	0.74554597	0.268634201	1.186364616
OxicEvo04gndEcoliGlc_0	FORtppi	mmol*gDW-1*hr-1		5000	0.987091034	0.142642904	0.164978613	1.599069308	0.95	-0.354586928	1.658122359	1.016193473	0.737926743	1.270923265
OxicEvo04gndEcoliGlc_0	INSK	mmol*gDW-1*hr-1		5000	0.617938968	0.410783366	-0.456134324	1.936838196	0.95	-0.574929653	2.248246697	0.583169066	0.117223055	1.07530658
OxicEvo04gndEcoliGlc_0	PFK	mmol*gDW-1*hr-1		5000	10.8242124	5.61533727	7.383641915	15.91247563	0.95	6.778846079	17.19835664	10.44554097	8.909397275	12.47199617
OxicEvo04gndEcoliGlc_0	NTD10	mmol*gDW-1*hr-1		5000	-0.004304291	0.052477644	-0.304024933	0.534183703	0.95	-0.314224333	0.686312383	-0.045895128	-0.192552971	0.140600862
OxicEvo04gndEcoliGlc_0	MOLYBDOPTERIN_2	mmol*gDW-1*hr-1		5000	5.81E-06	1.36E-15	5.75E-06	5.88E-06	0.95	5.75E-06	5.88E-06	5.81E-06	5.78E-06	5.84E-06
OxicEvo04gndEcoliGlc_0	ICL	mmol*gDW-1*hr-1		5000	0.541320828	0.098837731	-0.128759546	1.005578556	0.95	-0.407680941	1.026695857	0.568805199	0.321200336	0.805721183
OxicEvo04gndEcoliGlc_0	NTD7	mmol*gDW-1*hr-1		5000	0.233908289	0.202027116	-0.388316657	1.27165281	0.95	-0.417273629	1.668953532	0.163444978	-0.129327522	0.517813578
OxicEvo04gndEcoliGlc_0	ZN2tpp	mmol*gDW-1*hr-1		5000	0.000268902	2.91E-12	0.000266306	0.000271951	0.95	0.000266159	0.000272194	0.000268796	0.000267402	0.000270297
OxicEvo04gndEcoliGlc_0	CYTK2	mmol*gDW-1*hr-1		5000	0.287258709	0.141747853	-0.369642257	0.996680525	0.95	-0.427082364	1.077332396	0.274863329	-0.007320654	0.571745226
OxicEvo04gndEcoliGlc_0	PPS	mmol*gDW-1*hr-1		5000	1.351700752	3.371906997	-1.500216814	5.162415741	0.95	-1.678328483	5.991480851	1.204266852	-0.152613691	2.675944256
OxicEvo04gndEcoliGlc_0	NADH16pp	mmol*gDW-1*hr-1		5000	30.67032665	8.823574816	24.37163903	36.13247694	0.95	17.4767656	40.79194677	30.81111151	28.70888233	32.70732898
OxicEvo04gndEcoliGlc_0	MEOHtex	mmol*gDW-1*hr-1		5000	-1.66E-06	1.11E-16	-1.68E-06	-1.64E-06	0.95	-1.68E-06	-1.64E-06	-1.66E-06	-1.67E-06	-1.65E-06
OxicEvo04gndEcoliGlc_0	FESR	mmol*gDW-1*hr-1		5000	0.006094911	6.68E-09	0.005942741	0.006247006	0.95	0.005903848	0.006287062	0.006095313	0.006034423	0.006155991
OxicEvo04gndEcoliGlc_0	D_DASH_LACtex	mmol*gDW-1*hr-1		5000	-1.49E-08	1.31E-14	-2.54E-07	2.17E-07	0.95	-4.39E-07	4.28E-07	-1.42E-08	-8.31E-08	5.19E-08
OxicEvo04gndEcoliGlc_0	AHCYSNS	mmol*gDW-1*hr-1		5000	0.533088278	0.034077117	0.177162057	0.873866025	0.95	-0.046486448	1.037034061	0.536130789	0.401671893	0.669876307
OxicEvo04gndEcoliGlc_0	PDE1	mmol*gDW-1*hr-1		5000	0.214222356	0.170978397	-0.375744576	1.146705363	0.95	-0.414687669	1.647740257	0.154205877	-0.122400438	0.484637234
OxicEvo04gndEcoliGlc_0	ATHRDHr	mmol*gDW-1*hr-1		5000	2.39E-15	4.88E-30	-1.67E-15	7.01E-15	0.95	-4.44E-15	1.11E-14	2.25E-15	8.90E-16	3.79E-15
OxicEvo04gndEcoliGlc_0	GLCptspp	mmol*gDW-1*hr-1		5000	12.7105529	0.053663219	12.29826768	13.16943802	0.95	12.18459887	13.36321373	12.69901458	12.5391552	12.87450665
OxicEvo04gndEcoliGlc_0	FORtex	mmol*gDW-1*hr-1		5000	-1.86E-08	1.76E-14	-2.91E-07	2.42E-07	0.95	-5.04E-07	4.02E-07	-1.37E-08	-1.03E-07	6.84E-08
OxicEvo04gndEcoliGlc_0	ENO	mmol*gDW-1*hr-1		5000	19.07656152	1.761626447	16.14492264	21.16466964	0.95	12.84718778	21.40164281	19.26537907	18.2611475	20.07255619
OxicEvo04gndEcoliGlc_0	ADPT	mmol*gDW-1*hr-1		5000	-0.023940828	0.072802598	-0.360705979	0.621741799	0.95	-0.370643933	1.096377198	-0.084311546	-0.243339607	0.138883648
OxicEvo04gndEcoliGlc_0	GLYCPHOSPHOLIPID_5	mmol*gDW-1*hr-1		5000	0.005485107	1.21E-09	0.00543215	0.0055473	0.95	0.005429142	0.00555225	0.005482948	0.005454502	0.00551356
OxicEvo04gndEcoliGlc_0	EX_lac_DASH_D_LPAREN_e_RPAREN_	mmol*gDW-1*hr-1		5000	1.49E-08	1.31E-14	-2.17E-07	2.54E-07	0.95	-4.28E-07	4.39E-07	1.42E-08	-5.19E-08	8.31E-08
OxicEvo04gndEcoliGlc_0	MDH2	mmol*gDW-1*hr-1		5000	-0.057298711	1.037959144	-1.458944064	2.298720732	0.95	-1.542532663	4.676640757	-0.223275043	-0.872598671	0.56907678
OxicEvo04gndEcoliGlc_0	ASAD	mmol*gDW-1*hr-1		5000	-0.828252501	0.003408894	-0.911699568	-0.711349789	0.95	-0.914944504	-0.699440157	-0.835463889	-0.878287758	-0.783486121
OxicEvo04gndEcoliGlc_0	GHMT2r	mmol*gDW-1*hr-1		5000	1.004688166	0.001904515	0.905944957	1.060768766	0.95	0.862093493	1.062833764	1.014431018	0.97478897	1.040537419
OxicEvo04gndEcoliGlc_0	KAS15	mmol*gDW-1*hr-1		5000	0.259926347	2.72E-06	0.257416827	0.262873516	0.95	0.257274299	0.263108078	0.259824025	0.25847603	0.261274686
OxicEvo04gndEcoliGlc_0	SO4tex	mmol*gDW-1*hr-1		5000	0.209132049	1.76E-06	0.207112934	0.211503288	0.95	0.206998259	0.211692012	0.209049722	0.20796515	0.210216898
OxicEvo04gndEcoliGlc_0	MDDCP2pp	mmol*gDW-1*hr-1		5000	0.000558553	1.26E-11	0.00055316	0.000564886	0.95	0.000552854	0.00056539	0.000558333	0.000555436	0.00056145
OxicEvo04gndEcoliGlc_0	NAt3_1p5pp	mmol*gDW-1*hr-1		5000	-0.207362997	0.022183666	-0.406956277	0.141606522	0.95	-0.414741183	0.453804261	-0.234135156	-0.326438821	-0.114338947
OxicEvo04gndEcoliGlc_0	PItex	mmol*gDW-1*hr-1		5000	0.769480252	2.39E-05	0.762051124	0.778204988	0.95	0.761629189	0.77889938	0.769177341	0.765186767	0.773471845
OxicEvo04gndEcoliGlc_0	CYTD	mmol*gDW-1*hr-1		5000	0.24482024	0.234439487	-0.388656456	1.391510166	0.95	-0.414693075	1.658318923	0.146127974	-0.145144097	0.549521151
OxicEvo04gndEcoliGlc_0	GUAPRT	mmol*gDW-1*hr-1		5000	0.002813925	0.065317296	-0.322860105	0.608871263	0.95	-0.3352287	1.077003809	-0.045148743	-0.20569913	0.155803099
OxicEvo04gndEcoliGlc_0	MDDCP4pp	mmol*gDW-1*hr-1		5000	0.004451354	1.83E-09	0.004364109	0.00452985	0.95	0.004319168	0.004558432	0.004452819	0.004422065	0.004481412
OxicEvo04gndEcoliGlc_0	VPAMTr	mmol*gDW-1*hr-1		5000	-0.595634228	0.138418723	-1.173652345	0.150491604	0.95	-1.213923755	0.233984337	-0.628513856	-0.90012494	-0.320086738
OxicEvo04gndEcoliGlc_0	GART	mmol*gDW-1*hr-1		5000	0.060436872	0.037564546	-0.360082202	0.3452647	0.95	-0.414769637	0.363408096	0.0867588	-0.075569511	0.219624532
OxicEvo04gndEcoliGlc_0	SADT2	mmol*gDW-1*hr-1		5000	0.205707695	1.71E-06	0.203721642	0.208040108	0.95	0.203608845	0.208225742	0.205626717	0.204559904	0.206774781
OxicEvo04gndEcoliGlc_0	DM_4CRSOL	mmol*gDW-1*hr-1		5000	0.000185078	1.38E-12	0.000183291	0.000187176	0.95	0.000183189	0.000187343	0.000185005	0.000184045	0.000186038
OxicEvo04gndEcoliGlc_0	EX_etoh_LPAREN_e_RPAREN_	mmol*gDW-1*hr-1		5000	4.14E-08	2.49E-17	3.64E-08	4.47E-08	0.95	1.99E-08	4.47E-08	4.47E-08	3.64E-08	4.47E-08
OxicEvo04gndEcoliGlc_0	glu_DASH_L_to_glu5sa	mmol*gDW-1*hr-1		5000	0.797638819	0.260253691	-0.119303862	1.746263998	0.95	-0.324479685	1.837844925	0.777169068	0.402602833	1.183883295
OxicEvo04gndEcoliGlc_0	THFAT	mmol*gDW-1*hr-1		5000	0.921391977	0.406752294	-0.257371289	1.979545716	0.95	-0.384199105	2.043258268	0.946844243	0.430710393	1.448013118
OxicEvo04gndEcoliGlc_0	UMPSYN_aerobic	mmol*gDW-1*hr-1		5000	0.265851325	2.85E-06	0.2632846	0.268865674	0.95	0.263138824	0.269105583	0.265746671	0.264367948	0.267230399
OxicEvo04gndEcoliGlc_0	NTD11	mmol*gDW-1*hr-1		5000	0.572345242	0.301367598	-0.353038238	1.59314491	0.95	-0.417823714	1.6747602	0.555112993	0.131686215	0.993423334
OxicEvo04gndEcoliGlc_0	XPPT	mmol*gDW-1*hr-1		5000	-0.004304291	0.052477644	-0.304024933	0.534183703	0.95	-0.314224333	0.686312383	-0.045895128	-0.192552971	0.140600862
OxicEvo04gndEcoliGlc_0	ADD	mmol*gDW-1*hr-1		5000	0.011252391	0.096634258	-0.398264351	0.743615755	0.95	-0.414617229	1.248736291	-0.049197164	-0.241591759	0.203815098
OxicEvo04gndEcoliGlc_0	ALDD2y	mmol*gDW-1*hr-1		5000	0.069473263	0.084574188	-0.388859239	0.645481863	0.95	-0.414811586	0.926718635	0.053966912	-0.170989431	0.277290428
OxicEvo04gndEcoliGlc_0	dhap_to_lac_DASH_D	mmol*gDW-1*hr-1		5000	0.472575573	0.759374795	-0.660882514	2.465120529	0.95	-0.705872456	2.8226382	0.285603368	-0.243877514	1.051407318
OxicEvo04gndEcoliGlc_0	GDPTPDP	mmol*gDW-1*hr-1		5000	0.289270115	0.272856473	-0.52701756	1.42829996	0.95	-0.586525673	2.029987776	0.234601356	-0.119581197	0.643249428
OxicEvo04gndEcoliGlc_0	CYSS	mmol*gDW-1*hr-1		5000	0.051178298	0.026516737	-0.196578762	0.356053463	0.95	-0.210679667	0.377777239	0.036700446	-0.087716013	0.180616081
OxicEvo04gndEcoliGlc_0	GLYK	mmol*gDW-1*hr-1		5000	0.211446217	0.196931892	-0.384752685	1.259158851	0.95	-0.409359908	1.660178355	0.13409279	-0.154629036	0.497414483
OxicEvo04gndEcoliGlc_0	PFK_3	mmol*gDW-1*hr-1		5000	0.030801783	0.008313826	-0.166380104	0.176358417	0.95	-0.274409554	0.212141545	0.04273752	-0.032969976	0.100602852
OxicEvo04gndEcoliGlc_0	METSOXR1	mmol*gDW-1*hr-1		5000	0.073257616	0.2169718	-0.571194359	1.161474059	0.95	-0.60261671	1.71875525	-0.004760369	-0.296406672	0.366490395
OxicEvo04gndEcoliGlc_0	NADPHQR3	mmol*gDW-1*hr-1		5000	0.608730517	0.296714416	-0.338510243	1.583524072	0.95	-0.415075255	1.660719877	0.600765761	0.176569961	1.03900148
OxicEvo04gndEcoliGlc_0	PYRtex	mmol*gDW-1*hr-1		5000	-8.55E-08	2.57E-14	-4.18E-07	2.14E-07	0.95	-7.69E-07	5.41E-07	-7.82E-08	-1.86E-07	1.53E-08
OxicEvo04gndEcoliGlc_0	FBA	mmol*gDW-1*hr-1		5000	10.28336326	0.134118337	9.652717227	10.97242066	0.95	9.412751392	11.24887283	10.2666088	9.993287586	10.56399461
OxicEvo04gndEcoliGlc_0	MTHFC	mmol*gDW-1*hr-1		5000	0.961771218	0.009042708	0.779357259	1.127952146	0.95	0.76125331	1.177558619	0.968284986	0.890281355	1.033369341
OxicEvo04gndEcoliGlc_0	FADSYN_2	mmol*gDW-1*hr-1		5000	0.000740311	2.21E-11	0.000733163	0.000748705	0.95	0.000732758	0.000749373	0.00074002	0.00073618	0.000744151
OxicEvo04gndEcoliGlc_0	CELLENV_6	mmol*gDW-1*hr-1		5000	0.259926347	2.72E-06	0.257416827	0.262873516	0.95	0.257274299	0.263108078	0.259824025	0.25847603	0.261274686
OxicEvo04gndEcoliGlc_0	PGL	mmol*gDW-1*hr-1		5000	1.600824233	0.123602034	0.97367238	2.196992148	0.95	0.928823375	2.246825521	1.611513943	1.314433146	1.888572963
OxicEvo04gndEcoliGlc_0	MCOATA	mmol*gDW-1*hr-1		5000	1.81248052	0.00013239	1.794981501	1.833031294	0.95	1.793987649	1.834666907	1.811767026	1.802367385	1.821882561
OxicEvo04gndEcoliGlc_0	NTPP4	mmol*gDW-1*hr-1		5000	0.472304279	0.268681179	-0.356500928	1.50013823	0.95	-0.414762624	1.656720853	0.437268813	0.042091045	0.853647926
OxicEvo04gndEcoliGlc_0	CLtex	mmol*gDW-1*hr-1		5000	0.004109888	6.81E-10	0.004070208	0.004156488	0.95	0.004067954	0.004160197	0.00410827	0.004086956	0.004131208
OxicEvo04gndEcoliGlc_0	MNtex	mmol*gDW-1*hr-1		5000	0.000546104	1.20E-11	0.000540831	0.000552296	0.95	0.000540532	0.000552789	0.000545889	0.000543057	0.000548937
OxicEvo04gndEcoliGlc_0	MTHFR2	mmol*gDW-1*hr-1		5000	0.131021768	6.92E-07	0.129756788	0.132507356	0.95	0.129684944	0.132625592	0.130970191	0.130290703	0.131701429
OxicEvo04gndEcoliGlc_0	MTAN	mmol*gDW-1*hr-1		5000	0.00559715	1.26E-09	0.005543111	0.005660613	0.95	0.005540041	0.005665664	0.005594946	0.005565919	0.005626184
OxicEvo04gndEcoliGlc_0	COFACTOR_6	mmol*gDW-1*hr-1		5000	0.000785958	2.49E-11	0.00077837	0.00079487	0.95	0.000777939	0.000795579	0.000785649	0.000781573	0.000790035
OxicEvo04gndEcoliGlc_0	MTHTHFSs	mmol*gDW-1*hr-1		5000	0.533088278	0.034077117	0.177162057	0.873866025	0.95	-0.046486448	1.037034061	0.536130789	0.401671893	0.669876307
OxicEvo04gndEcoliGlc_0	EX_ni2_LPAREN_e_RPAREN_	mmol*gDW-1*hr-1		5000	-0.000254793	2.62E-12	-0.000257679	-0.000252332	0.95	-0.000257912	-0.000252193	-0.000254693	-0.000256115	-0.000253371
OxicEvo04gndEcoliGlc_0	HYD2pp	mmol*gDW-1*hr-1		5000	-0.020840988	0.035013489	-0.261852368	0.424809799	0.95	-0.271252355	0.821676057	-0.058502514	-0.172942122	0.094327995
OxicEvo04gndEcoliGlc_0	CYTBD2pp	mmol*gDW-1*hr-1		5000	1.826886688	1.36818157	-0.327641792	4.123778044	0.95	-1.308076681	5.508459578	1.809737205	0.989589382	2.658166161
OxicEvo04gndEcoliGlc_0	ADK1	mmol*gDW-1*hr-1		5000	2.006420099	15.9522925	-5.322149544	9.971334956	0.95	-10.92920286	17.53021407	1.878693958	-0.796650223	4.750253331
OxicEvo04gndEcoliGlc_0	SHKK	mmol*gDW-1*hr-1		5000	0.30867649	3.84E-06	0.3056963	0.312176412	0.95	0.305527041	0.312454967	0.308554978	0.306954161	0.310277715
OxicEvo04gndEcoliGlc_0	ORNDC	mmol*gDW-1*hr-1		5000	0.322704775	0.084895253	-0.074296965	0.952207563	0.95	-0.092644284	1.265747949	0.26948462	0.079352545	0.524349826
OxicEvo04gndEcoliGlc_0	SERD_D	mmol*gDW-1*hr-1		5000	1.10E-07	4.56E-15	-3.18E-08	2.40E-07	0.95	-1.14E-07	3.26E-07	1.10E-07	6.57E-08	1.55E-07
OxicEvo04gndEcoliGlc_0	ACS	mmol*gDW-1*hr-1		5000	-1.057510982	5.078971003	-3.956027943	4.491089244	0.95	-4.073813456	9.718419597	-1.475919875	-2.815248833	0.220557198
OxicEvo04gndEcoliGlc_0	LIPOPOLYSACCHARIDE_3	mmol*gDW-1*hr-1		5000	0.013529765	7.38E-09	0.013399138	0.013683171	0.95	0.013391719	0.013695381	0.013524438	0.013454272	0.013599949
OxicEvo04gndEcoliGlc_0	NADPHQR4	mmol*gDW-1*hr-1		5000	-0.026011263	0.06099766	-0.346613027	0.556598337	0.95	-0.358856452	0.913523815	-0.072260462	-0.227933304	0.127499187
OxicEvo04gndEcoliGlc_0	DAPE	mmol*gDW-1*hr-1		5000	0.299630919	3.62E-06	0.296738062	0.303028278	0.95	0.296573763	0.30329867	0.299512967	0.297959062	0.301185221
OxicEvo04gndEcoliGlc_0	GLYCLTt4pp	mmol*gDW-1*hr-1		5000	0.151529731	0.101428511	-0.531487165	0.656833562	0.95	-0.997412543	0.707822929	0.178669775	-0.060088013	0.395441394
OxicEvo04gndEcoliGlc_0	DURADx	mmol*gDW-1*hr-1		5000	-2.38E-14	2.99E-30	-2.71E-14	-2.04E-14	0.95	-3.00E-14	-1.79E-14	-2.38E-14	-2.50E-14	-2.27E-14
OxicEvo04gndEcoliGlc_0	PUNP3	mmol*gDW-1*hr-1		5000	-0.0060904	0.065522083	-0.332074939	0.598272461	0.95	-0.354425268	1.069841296	-0.054940262	-0.215566446	0.147621689
OxicEvo04gndEcoliGlc_0	DAAD	mmol*gDW-1*hr-1		5000	0.031282177	0.06998679	-0.393936082	0.507784847	0.95	-0.416941501	0.588074809	0.021151725	-0.197108587	0.246418626
OxicEvo04gndEcoliGlc_0	MPTG	mmol*gDW-1*hr-1		5000	0.011164421	5.02E-09	0.011056632	0.011291009	0.95	0.01105051	0.011301084	0.011160026	0.011102127	0.011222335
OxicEvo04gndEcoliGlc_0	PDE4	mmol*gDW-1*hr-1		5000	0.176511834	0.181560807	-0.385946128	1.18640209	0.95	-0.414299498	1.637702445	0.091808161	-0.164006165	0.440103328
OxicEvo04gndEcoliGlc_0	TKT1	mmol*gDW-1*hr-1		5000	-0.2435196	0.007784534	-0.43352981	-0.107744386	0.95	-0.526722251	-0.096048844	-0.231809509	-0.303560208	-0.173498097
OxicEvo04gndEcoliGlc_0	EX_cbl1_LPAREN_e_RPAREN_	mmol*gDW-1*hr-1		5000	-0.000185078	1.38E-12	-0.000187174	-0.00018329	0.95	-0.000187343	-0.000183189	-0.000185005	-0.000186038	-0.000184045
OxicEvo04gndEcoliGlc_0	GLYCPHOSPHOLIPID_9	mmol*gDW-1*hr-1		5000	0.010643216	4.57E-09	0.010540458	0.010763893	0.95	0.010534622	0.010773498	0.010639026	0.010583829	0.010698426
OxicEvo04gndEcoliGlc_0	CELLENV_11	mmol*gDW-1*hr-1		5000	0.259923857	2.72E-06	0.257414361	0.262870998	0.95	0.257271835	0.263105558	0.259821536	0.258473554	0.261272183
OxicEvo04gndEcoliGlc_0	PE181abcpp	mmol*gDW-1*hr-1		5000	0.01057931	4.51E-09	0.010477169	0.010699263	0.95	0.010471368	0.01070881	0.010575145	0.01052028	0.010634189
OxicEvo04gndEcoliGlc_0	CSND	mmol*gDW-1*hr-1		5000	0.34295343	0.139550318	-0.244401581	1.042896719	0.95	-0.279321259	1.120093554	0.319029378	0.023137932	0.643422707
OxicEvo04gndEcoliGlc_0	THFSYN	mmol*gDW-1*hr-1		5000	0.000740311	2.21E-11	0.000733163	0.000748705	0.95	0.000732758	0.000749373	0.00074002	0.00073618	0.000744151
OxicEvo04gndEcoliGlc_0	NADH5	mmol*gDW-1*hr-1		5000	0.688385357	0.219475653	-0.240458207	1.544705273	0.95	-0.413402713	1.659089601	0.700843781	0.353380146	1.038594046
OxicEvo04gndEcoliGlc_0	CYSDS	mmol*gDW-1*hr-1		5000	-0.154529397	0.02651321	-0.402144873	0.150192763	0.95	-0.414807918	0.173218679	-0.168811108	-0.293347526	-0.024558918
OxicEvo04gndEcoliGlc_0	GALUi	mmol*gDW-1*hr-1		5000	0.027059529	2.95E-08	0.026798276	0.027366343	0.95	0.026783439	0.027390762	0.027048877	0.026908544	0.027199897
OxicEvo04gndEcoliGlc_0	COFACTOR_9	mmol*gDW-1*hr-1		5000	0.000185078	1.38E-12	0.000183291	0.000187176	0.95	0.000183189	0.000187343	0.000185005	0.000184045	0.000186038
OxicEvo04gndEcoliGlc_0	I2FE2ST	mmol*gDW-1*hr-1		5000	1.99E-05	1.60E-14	1.97E-05	2.01E-05	0.95	1.97E-05	2.02E-05	1.99E-05	1.98E-05	2.00E-05
OxicEvo04gndEcoliGlc_0	NTD2	mmol*gDW-1*hr-1		5000	0.575678402	0.293180309	-0.34882244	1.57911671	0.95	-0.415263537	1.664959803	0.555876218	0.143522042	1.002129759
OxicEvo04gndEcoliGlc_0	MN2tpp	mmol*gDW-1*hr-1		5000	0.000546104	1.20E-11	0.000540831	0.000552296	0.95	0.000540532	0.000552789	0.000545889	0.000543057	0.000548937
OxicEvo04gndEcoliGlc_0	UPPRT	mmol*gDW-1*hr-1		5000	-0.044985537	0.0678465	-0.362562001	0.586030601	0.95	-0.372968839	1.069094633	-0.101635331	-0.254091344	0.105400185
OxicEvo04gndEcoliGlc_0	FTHFD	mmol*gDW-1*hr-1		5000	0.409032188	0.198621258	-0.277210679	1.402027817	0.95	-0.33548737	1.789682298	0.3600212	0.059137523	0.712036143
OxicEvo04gndEcoliGlc_0	ACtex	mmol*gDW-1*hr-1		5000	-10.50976635	0.041942035	-10.79780622	-10.08428045	0.95	-10.80789496	-10.03290079	-10.53612813	-10.68789284	-10.36360463
OxicEvo04gndEcoliGlc_0	GDPDPK	mmol*gDW-1*hr-1		5000	0.257466542	0.220455411	-0.382716637	1.37029234	0.95	-0.414281479	1.658946945	0.173239084	-0.12018824	0.544467715
OxicEvo04gndEcoliGlc_0	EDD	mmol*gDW-1*hr-1		5000	1.356124922	0.135705329	0.632570031	1.966035426	0.95	0.405473146	2.021552258	1.374425638	1.081612311	1.658934315
OxicEvo04gndEcoliGlc_0	FBA3	mmol*gDW-1*hr-1		5000	0.030801783	0.008313826	-0.166380104	0.176358417	0.95	-0.274409554	0.212141545	0.04273752	-0.032969976	0.100602852
OxicEvo04gndEcoliGlc_0	NDPK5	mmol*gDW-1*hr-1		5000	0.063145668	0.067988436	-0.363352117	0.565276649	0.95	-0.394687847	0.615359489	0.054384627	-0.150492218	0.260817778
OxicEvo04gndEcoliGlc_0	G6PP	mmol*gDW-1*hr-1		5000	0.042974696	0.271281408	-0.801412349	1.163664702	0.95	-0.992171317	1.733191136	-0.014465519	-0.357321888	0.395189698
OxicEvo04gndEcoliGlc_0	NH4tpp	mmol*gDW-1*hr-1		5000	8.719634458	0.003064115	8.635448698	8.818501856	0.95	8.630667392	8.826370601	8.716201921	8.67098133	8.76486659
OxicEvo04gndEcoliGlc_0	ICDHyr	mmol*gDW-1*hr-1		5000	2.331246414	0.107489417	1.659647914	2.85918279	0.95	0.969508126	2.897633652	2.340156917	2.102663941	2.59435688
OxicEvo04gndEcoliGlc_0	FRD2	mmol*gDW-1*hr-1		5000	0.275784252	0.175845207	-0.332382775	1.19957402	0.95	-0.358843663	1.433367281	0.222034957	-0.069765093	0.564192108
OxicEvo04gndEcoliGlc_0	SUCCtex	mmol*gDW-1*hr-1		5000	4.41E-08	7.16E-14	-4.42E-07	6.27E-07	0.95	-9.38E-07	1.08E-06	2.69E-08	-1.36E-07	2.15E-07
OxicEvo04gndEcoliGlc_0	EX_co2_LPAREN_e_RPAREN_	mmol*gDW-1*hr-1		5000	20.29591646	0.533139774	18.68378171	21.42558659	0.95	16.94074907	21.89268954	20.40482549	19.83501116	20.85007396
OxicEvo04gndEcoliGlc_0	PPK2r	mmol*gDW-1*hr-1		5000	-1.150402698	3.476377651	-5.297279525	1.501072679	0.95	-8.008047661	1.659123127	-0.876274278	-2.37147473	0.369850864
OxicEvo04gndEcoliGlc_0	COFACTOR_2	mmol*gDW-1*hr-1		5000	0.000370156	5.52E-12	0.000366582	0.000374353	0.95	0.000366379	0.000374687	0.00037001	0.00036809	0.000372076
OxicEvo04gndEcoliGlc_0	EX_cl_LPAREN_e_RPAREN_	mmol*gDW-1*hr-1		5000	-0.004109888	6.81E-10	-0.004156434	-0.004070191	0.95	-0.004160197	-0.004067954	-0.00410827	-0.004131208	-0.004086956
OxicEvo04gndEcoliGlc_0	NTPP6	mmol*gDW-1*hr-1		5000	0.395163362	0.263106997	-0.370063065	1.474073246	0.95	-0.414359948	1.657134098	0.333935946	-0.031177689	0.769423122
OxicEvo04gndEcoliGlc_0	H2Otex	mmol*gDW-1*hr-1		5000	-41.63586345	0.576090845	-42.83545498	-39.96335215	0.95	-43.58357802	-37.98575308	-41.73937919	-42.20190441	-41.14631538
OxicEvo04gndEcoliGlc_0	TRPAS2	mmol*gDW-1*hr-1		5000	-0.032121721	0.000834519	-0.078217493	0.016991965	0.95	-0.080681649	0.020153788	-0.032712078	-0.057384965	-0.007132298
OxicEvo04gndEcoliGlc_0	EX_co_LPAREN_e_RPAREN_	mmol*gDW-1*hr-1		5000	0.000185078	1.38E-12	0.000183291	0.000187176	0.95	0.000183189	0.000187343	0.000185005	0.000184045	0.000186038
OxicEvo04gndEcoliGlc_0	SDPDS	mmol*gDW-1*hr-1		5000	0.299630919	3.62E-06	0.296738062	0.303028278	0.95	0.296573763	0.30329867	0.299512967	0.297959062	0.301185221
OxicEvo04gndEcoliGlc_0	MG2t3_2pp	mmol*gDW-1*hr-1		5000	0.006849537	1.89E-09	0.006783406	0.0069272	0.95	0.00677965	0.006933381	0.00684684	0.006811318	0.006885068
OxicEvo04gndEcoliGlc_0	GLCt2pp	mmol*gDW-1*hr-1		5000	0.275551911	0.038485599	-0.100722316	0.587007251	0.95	-0.150084187	0.603386315	0.288114403	0.130029773	0.438092748
OxicEvo04gndEcoliGlc_0	5MTRtex	mmol*gDW-1*hr-1		5000	-0.00559715	1.26E-09	-0.005660539	-0.005543087	0.95	-0.005665664	-0.005540041	-0.005594946	-0.005626184	-0.005565919
OxicEvo04gndEcoliGlc_0	FHL	mmol*gDW-1*hr-1		5000	0.165212317	0.009148672	-0.018663138	0.332718749	0.95	-0.044115892	0.388289521	0.17112098	0.093344346	0.23658117
OxicEvo04gndEcoliGlc_0	FTHFLi	mmol*gDW-1*hr-1		5000	0.185418823	0.235078709	-0.605811115	1.250053743	0.95	-0.718529352	1.914199228	0.14105312	-0.17764717	0.494040643
OxicEvo04gndEcoliGlc_0	SDPTA	mmol*gDW-1*hr-1		5000	-0.299630919	3.62E-06	-0.303024332	-0.296736788	0.95	-0.30329867	-0.296573763	-0.299512967	-0.301185221	-0.297959062
OxicEvo04gndEcoliGlc_0	PPGPPDP	mmol*gDW-1*hr-1		5000	0.517048046	0.343130469	-0.444056959	1.785014648	0.95	-0.586383262	2.344671406	0.454856581	0.073449993	0.909364375
OxicEvo04gndEcoliGlc_0	SPMS	mmol*gDW-1*hr-1		5000	0.00559715	1.26E-09	0.005543111	0.005660613	0.95	0.005540041	0.005665664	0.005594946	0.005565919	0.005626184
OxicEvo04gndEcoliGlc_0	OMCDC	mmol*gDW-1*hr-1		5000	0.363331693	5.32E-06	0.359823822	0.367451322	0.95	0.359624593	0.367779198	0.363188665	0.361304403	0.365216435
OxicEvo04gndEcoliGlc_0	FADRx2	mmol*gDW-1*hr-1		5000	0.064945488	0.069836972	-0.387629078	0.512432034	0.95	-0.415226128	0.593486604	0.068554065	-0.15358668	0.286427348
OxicEvo04gndEcoliGlc_0	SERAT	mmol*gDW-1*hr-1		5000	0.051178298	0.026516737	-0.196578762	0.356053463	0.95	-0.210679667	0.377777239	0.036700446	-0.087716013	0.180616081
OxicEvo04gndEcoliGlc_0	ACCOAC	mmol*gDW-1*hr-1		5000	1.812507909	0.000132394	1.795008625	1.833058993	0.95	1.794014758	1.83469463	1.811794404	1.80239462	1.821910091
OxicEvo04gndEcoliGlc_0	PPA2	mmol*gDW-1*hr-1		5000	0.362539818	0.238396007	-0.367948749	1.423867797	0.95	-0.414678832	1.652428539	0.299484076	-0.028395403	0.700470635
OxicEvo04gndEcoliGlc_0	POR5	mmol*gDW-1*hr-1		5000	0.005499216	1.22E-09	0.005446123	0.005561569	0.95	0.005443107	0.005566531	0.005497051	0.005468532	0.005527743
OxicEvo04gndEcoliGlc_0	PUNP2	mmol*gDW-1*hr-1		5000	-0.164257332	0.104474786	-0.881051764	0.291112384	0.95	-1.205907641	0.321638266	-0.116507987	-0.381633336	0.095181859
OxicEvo04gndEcoliGlc_0	NTPP2	mmol*gDW-1*hr-1		5000	0.610259285	0.287032315	-0.331034315	1.575834459	0.95	-0.414731049	1.65889277	0.602100027	0.18612371	1.028533177
OxicEvo04gndEcoliGlc_0	EX_fe3_LPAREN_e_RPAREN_	mmol*gDW-1*hr-1		5000	-6.99E-05	5.16E-09	-0.000194276	4.48E-05	0.95	-0.000202674	5.06E-05	-6.72E-05	-0.000130301	-7.18E-06
OxicEvo04gndEcoliGlc_0	TYRTA	mmol*gDW-1*hr-1		5000	-0.111391907	5.00E-07	-0.112653455	-0.110315974	0.95	-0.112755444	-0.110255368	-0.111348057	-0.111969741	-0.110770372
OxicEvo04gndEcoliGlc_0	PPCK	mmol*gDW-1*hr-1		5000	0.115137099	0.067462326	-0.260359165	0.706675851	0.95	-0.280543053	1.10759253	0.087190693	-0.093961664	0.280795502
OxicEvo04gndEcoliGlc_0	EX_k_LPAREN_e_RPAREN_	mmol*gDW-1*hr-1		5000	-0.1541125	9.57E-07	-0.155857872	-0.152623929	0.95	-0.155998975	-0.152540079	-0.154051833	-0.154911941	-0.153252595
OxicEvo04gndEcoliGlc_0	GLYCPHOSPHOLIPID_2	mmol*gDW-1*hr-1		5000	0.014693348	8.70E-09	0.014551487	0.014859948	0.95	0.01454343	0.014873207	0.014687563	0.014611363	0.014769568
OxicEvo04gndEcoliGlc_0	CU2tex	mmol*gDW-1*hr-1		5000	0.000559383	1.26E-11	0.000553982	0.000565726	0.95	0.000553676	0.00056623	0.000559163	0.000556262	0.000562285
OxicEvo04gndEcoliGlc_0	FADSYN_1	mmol*gDW-1*hr-1		5000	0.000370156	5.52E-12	0.000366582	0.000374353	0.95	0.000366379	0.000374687	0.00037001	0.00036809	0.000372076
OxicEvo04gndEcoliGlc_0	A5PISO	mmol*gDW-1*hr-1		5000	0.020294647	1.66E-08	0.020098707	0.020524757	0.95	0.020087579	0.020543071	0.020286658	0.020181408	0.020399923
OxicEvo04gndEcoliGlc_0	IPPMIa	mmol*gDW-1*hr-1		5000	-0.363331693	5.32E-06	-0.367446537	-0.359822277	0.95	-0.367779198	-0.359624593	-0.363188665	-0.365216435	-0.361304403
OxicEvo04gndEcoliGlc_0	ADMDC	mmol*gDW-1*hr-1		5000	0.00559715	1.26E-09	0.005543111	0.005660613	0.95	0.005540041	0.005665664	0.005594946	0.005565919	0.005626184
OxicEvo04gndEcoliGlc_0	COFACTOR_10	mmol*gDW-1*hr-1		5000	0.000555233	1.24E-11	0.000549873	0.000561529	0.95	0.000549568	0.00056203	0.000555015	0.000552135	0.000558113
OxicEvo04gndEcoliGlc_0	PG181abcpp	mmol*gDW-1*hr-1		5000	0.003586193	5.18E-10	0.003551569	0.003626855	0.95	0.003549602	0.003630091	0.003584781	0.003566183	0.003604796
OxicEvo04gndEcoliGlc_0	NADPHQR2	mmol*gDW-1*hr-1		5000	0.454087852	0.221499966	-0.343560075	1.433289601	0.95	-0.413128974	1.655019185	0.414658544	0.088826802	0.782827894
OxicEvo04gndEcoliGlc_0	ACOTA	mmol*gDW-1*hr-1		5000	-0.561548864	0.084910587	-1.190650526	-0.164379135	0.95	-1.503543258	-0.147713562	-0.508273347	-0.762656077	-0.318166685
OxicEvo04gndEcoliGlc_0	SULRi	mmol*gDW-1*hr-1		5000	0.205707695	1.71E-06	0.203721642	0.208040108	0.95	0.203608845	0.208225742	0.205626717	0.204559904	0.206774781
OxicEvo04gndEcoliGlc_0	TKT2	mmol*gDW-1*hr-1		5000	-0.579440697	0.007762512	-0.769392353	-0.443585064	0.95	-0.860434703	-0.433927832	-0.567768455	-0.639625844	-0.509886095
OxicEvo04gndEcoliGlc_0	PIt2rpp	mmol*gDW-1*hr-1		5000	0.769480252	2.39E-05	0.762051124	0.778204988	0.95	0.761629189	0.77889938	0.769177341	0.765186767	0.773471845
OxicEvo04gndEcoliGlc_0	DALAt2pp	mmol*gDW-1*hr-1		5000	0.020187512	1.68E-08	0.019985533	0.020422629	0.95	0.019933254	0.020473483	0.020178214	0.020075785	0.02029445
OxicEvo04gndEcoliGlc_0	ASPK	mmol*gDW-1*hr-1		5000	0.828252501	0.003408894	0.711393677	0.911702874	0.95	0.699440157	0.914944504	0.835463889	0.783486121	0.878287758
OxicEvo04gndEcoliGlc_0	DAPDC	mmol*gDW-1*hr-1		5000	0.276743524	3.09E-06	0.274071638	0.279881374	0.95	0.273919889	0.280131112	0.276634582	0.275199372	0.2781791
OxicEvo04gndEcoliGlc_0	PYNP2r	mmol*gDW-1*hr-1		5000	-0.368692129	0.212404253	-1.221715278	0.535687765	0.95	-1.457105893	1.153637458	-0.367175774	-0.710087945	-0.043702618
OxicEvo04gndEcoliGlc_0	CYTK1	mmol*gDW-1*hr-1		5000	0.020469802	0.71456217	-1.740740503	1.583362741	0.95	-2.860253606	2.323655872	0.043846037	-0.539444322	0.620194742
OxicEvo04gndEcoliGlc_0	5MTRtpp	mmol*gDW-1*hr-1		5000	0.00559715	1.26E-09	0.005543111	0.005660613	0.95	0.005540041	0.005665664	0.005594946	0.005565919	0.005626184
OxicEvo04gndEcoliGlc_0	EX_h2_LPAREN_e_RPAREN_	mmol*gDW-1*hr-1		5000	0.062320506	0.040849447	-0.25236573	0.466804903	0.95	-0.272644058	0.535401338	0.046542524	-0.107877992	0.210363755
OxicEvo04gndEcoliGlc_0	AP4AS	mmol*gDW-1*hr-1		5000	0.411099061	0.233913983	-0.355657226	1.425839431	0.95	-0.414622282	1.658979872	0.371430353	0.030031882	0.740636906
OxicEvo04gndEcoliGlc_0	MDDCP5pp	mmol*gDW-1*hr-1		5000	8.04E-06	3.59E-11	-3.20E-06	1.88E-05	0.95	-4.87E-06	2.03E-05	8.14E-06	3.54E-06	1.26E-05
OxicEvo04gndEcoliGlc_0	FE3abcpp	mmol*gDW-1*hr-1		5000	6.99E-05	5.16E-09	-4.47E-05	0.000194344	0.95	-5.06E-05	0.000202674	6.72E-05	7.18E-06	0.000130301
OxicEvo04gndEcoliGlc_0	NTPP3	mmol*gDW-1*hr-1		5000	0.294178391	0.141654244	-0.363504064	1.000210632	0.95	-0.414791273	1.080397063	0.281973923	-0.000472514	0.580966072
OxicEvo04gndEcoliGlc_0	EX_h2o_LPAREN_e_RPAREN_	mmol*gDW-1*hr-1		5000	41.63586345	0.576090845	39.9644388	42.83572634	0.95	37.98575308	43.58357802	41.73937919	41.14631538	42.20190441
OxicEvo04gndEcoliGlc_0	CYTBDpp	mmol*gDW-1*hr-1		5000	-0.828956877	3.782316827	-3.317856892	3.895045546	0.95	-3.423189419	8.548650845	-1.192278924	-2.366148883	0.266746775
OxicEvo04gndEcoliGlc_0	EX_so4_LPAREN_e_RPAREN_	mmol*gDW-1*hr-1		5000	-0.209132049	1.76E-06	-0.211500534	-0.207112045	0.95	-0.211692012	-0.206998259	-0.209049722	-0.210216898	-0.20796515
OxicEvo04gndEcoliGlc_0	EX_glc_LPAREN_e_RPAREN_	mmol*gDW-1*hr-1		5000	12.98610481	0.015582147	12.78729482	13.21758619	0.95	12.77617333	13.23805905	12.978521	12.87993662	13.08373524
OxicEvo04gndEcoliGlc_0	NAt3_2pp	mmol*gDW-1*hr-1		5000	0.322398583	0.185892781	-0.364671228	1.227775158	0.95	-0.414177	1.641420397	0.285399414	-0.019059568	0.627744071
OxicEvo04gndEcoliGlc_0	EX_acald_LPAREN_e_RPAREN_	mmol*gDW-1*hr-1		5000	3.22E-08	1.52E-14	-2.04E-07	2.79E-07	0.95	-4.62E-07	5.73E-07	2.89E-08	-4.89E-08	1.08E-07
OxicEvo04gndEcoliGlc_0	TRPS1	mmol*gDW-1*hr-1		5000	0.045691419	1.43E-07	0.044950332	0.0463985	0.95	0.044584974	0.046574675	0.045687275	0.045428414	0.045970601
OxicEvo04gndEcoliGlc_0	TMDPP	mmol*gDW-1*hr-1		5000	-1.32E-14	2.25E-30	-1.61E-14	-1.03E-14	0.95	-1.85E-14	-8.49E-15	-1.32E-14	-1.42E-14	-1.22E-14
OxicEvo04gndEcoliGlc_0	UMPK	mmol*gDW-1*hr-1		5000	1.53993162	0.737262936	-0.042157168	3.274920247	0.95	-0.784910353	4.366863164	1.524766689	0.909150896	2.113578606
OxicEvo04gndEcoliGlc_0	FBP	mmol*gDW-1*hr-1		5000	0.540849142	5.47411272	-2.702852581	5.569352629	0.95	-2.827780607	6.529814262	0.153286171	-1.425636316	2.156080775
OxicEvo04gndEcoliGlc_0	ADNCYC	mmol*gDW-1*hr-1		5000	0.214222356	0.170978397	-0.375744576	1.146705363	0.95	-0.414687669	1.647740257	0.154205877	-0.122400438	0.484637234
OxicEvo04gndEcoliGlc_0	CELLENV_2	mmol*gDW-1*hr-1		5000	0.040356909	6.56E-08	0.039967274	0.040814495	0.95	0.039945144	0.040850914	0.040341022	0.040131729	0.040566256
OxicEvo04gndEcoliGlc_0	ADA	mmol*gDW-1*hr-1		5000	-0.068911499	0.180125733	-0.61400734	0.923971334	0.95	-0.642038187	2.460247459	-0.154036476	-0.404925597	0.176586821
OxicEvo04gndEcoliGlc_0	CYTBO3_4pp	mmol*gDW-1*hr-1		5000	35.59606727	8.410218474	29.14817509	40.60947189	0.95	23.1942097	43.84623662	35.83417069	33.7884824	37.67525861
OxicEvo04gndEcoliGlc_0	ATPHs	mmol*gDW-1*hr-1		5000	0.121562732	0.176595469	-0.397946711	1.15288793	0.95	-0.416007269	1.661687531	0.022973164	-0.216138384	0.364021824
OxicEvo04gndEcoliGlc_0	CELLENV_1	mmol*gDW-1*hr-1		5000	0.022887395	2.11E-08	0.022666423	0.023146903	0.95	0.022653873	0.023167557	0.022878385	0.02275969	0.023006121
OxicEvo04gndEcoliGlc_0	DADA	mmol*gDW-1*hr-1		5000	0.170400847	0.104204903	-0.285829005	0.887173975	0.95	-0.32036789	1.206825924	0.121733513	-0.088728996	0.387684805
OxicEvo04gndEcoliGlc_0	GLYCPHOSPHOLIPID_3	mmol*gDW-1*hr-1		5000	0.013683304	7.55E-09	0.013551196	0.013838452	0.95	0.013543693	0.0138508	0.013677918	0.013606955	0.013754285
OxicEvo04gndEcoliGlc_0	NTP5	mmol*gDW-1*hr-1		5000	0.258346762	0.190666545	-0.375191117	1.277264684	0.95	-0.413925877	1.658846614	0.198122336	-0.085790968	0.539095939
OxicEvo04gndEcoliGlc_0	CO2tex	mmol*gDW-1*hr-1		5000	-20.29591646	0.533139774	-21.42354138	-18.68279823	0.95	-21.89268954	-16.94074907	-20.40482549	-20.85007396	-19.83501116
OxicEvo04gndEcoliGlc_0	SUCCt2_2pp	mmol*gDW-1*hr-1		5000	-0.040109652	0.116305683	-0.551855246	0.727376088	0.95	-0.586444354	1.484621027	-0.078507284	-0.29958689	0.169711952
OxicEvo04gndEcoliGlc_0	DXPS	mmol*gDW-1*hr-1		5000	0.005869372	1.39E-09	0.005812704	0.005935921	0.95	0.005809486	0.005941218	0.005867061	0.005836622	0.005899818
OxicEvo04gndEcoliGlc_0	PFL	mmol*gDW-1*hr-1		5000	-1.33E-08	1.34E-14	-2.54E-07	2.01E-07	0.95	-4.06E-07	3.31E-07	-7.89E-09	-8.95E-08	6.58E-08
OxicEvo04gndEcoliGlc_0	CELLENV_8	mmol*gDW-1*hr-1		5000	0.006764882	1.84E-09	0.006699569	0.006841586	0.95	0.00669586	0.00684769	0.006762219	0.006727136	0.006799974
OxicEvo04gndEcoliGlc_0	CHORM	mmol*gDW-1*hr-1		5000	0.260799449	2.74E-06	0.258281499	0.263756518	0.95	0.258138493	0.263991868	0.260696784	0.259344261	0.262152317
OxicEvo04gndEcoliGlc_0	GTHSYN	mmol*gDW-1*hr-1		5000	0.000185078	1.38E-12	0.000183291	0.000187176	0.95	0.000183189	0.000187343	0.000185005	0.000184045	0.000186038
OxicEvo04gndEcoliGlc_0	EX_nh4_LPAREN_e_RPAREN_	mmol*gDW-1*hr-1		5000	-8.719634458	0.003064115	-8.818387029	-8.635411619	0.95	-8.826370601	-8.630667392	-8.716201921	-8.76486659	-8.67098133
OxicEvo04gndEcoliGlc_0	PE160abcpp	mmol*gDW-1*hr-1		5000	0.026390593	2.81E-08	0.026135799	0.026689823	0.95	0.026121328	0.026713638	0.026380205	0.026243341	0.026527492
OxicEvo04gndEcoliGlc_0	SO4t2pp	mmol*gDW-1*hr-1		5000	0.209132049	1.76E-06	0.207112934	0.211503288	0.95	0.206998259	0.211692012	0.209049722	0.20796515	0.210216898
OxicEvo04gndEcoliGlc_0	MTHFD	mmol*gDW-1*hr-1		5000	0.961771218	0.009042708	0.779357259	1.127952146	0.95	0.76125331	1.177558619	0.968284986	0.890281355	1.033369341
OxicEvo04gndEcoliGlc_0	ACKr	mmol*gDW-1*hr-1		5000	-8.802164887	4.743278175	-12.17764838	-3.852067093	0.95	-12.42055746	-0.458230834	-9.051059336	-10.44284882	-7.476061795
OxicEvo04gndEcoliGlc_0	PYK	mmol*gDW-1*hr-1		5000	4.24153013	4.645623068	0.040886435	8.484090027	0.95	-1.660280321	9.554262365	4.217978849	2.76842149	5.72017602
OxicEvo04gndEcoliGlc_0	MOBDabcpp	mmol*gDW-1*hr-1		5000	0.000113702	5.21E-13	0.000112605	0.000114992	0.95	0.000112542	0.000115094	0.000113658	0.000113068	0.000114292
OxicEvo04gndEcoliGlc_0	NDPK8	mmol*gDW-1*hr-1		5000	0.196307392	0.009925825	0.018327706	0.374554288	0.95	0.001626589	0.399829006	0.196726102	0.119952148	0.274152324
OxicEvo04gndEcoliGlc_0	MDDEP2pp	mmol*gDW-1*hr-1		5000	1.07E-06	2.02E-11	-4.76E-06	1.17E-05	0.95	-5.37E-06	1.98E-05	2.43E-07	-2.52E-06	3.67E-06
OxicEvo04gndEcoliGlc_0	SUCOAS	mmol*gDW-1*hr-1		5000	0.283686717	0.436735414	-1.056886735	1.452996942	0.95	-1.453488075	1.787728545	0.314851919	-0.168750285	0.780413772
OxicEvo04gndEcoliGlc_0	NDPK2	mmol*gDW-1*hr-1		5000	1.602223158	0.736444522	0.025234435	3.331037635	0.95	-0.717694133	4.426570547	1.585950445	0.971164945	2.174198333
OxicEvo04gndEcoliGlc_0	CELLENV_7	mmol*gDW-1*hr-1		5000	0.118660566	5.67E-07	0.11751493	0.120005997	0.95	0.117449864	0.120113078	0.118613855	0.117998474	0.119276105
OxicEvo04gndEcoliGlc_0	ATPS4rpp	mmol*gDW-1*hr-1		5000	52.16474682	13.20699421	44.81399705	58.98169546	0.95	38.34335025	64.58690645	52.23935606	49.69727046	54.58839275
OxicEvo04gndEcoliGlc_0	CRNCAR	mmol*gDW-1*hr-1		5000	3.47E-15	2.26E-30	6.29E-16	6.40E-15	0.95	-1.54E-15	9.16E-15	3.43E-15	2.43E-15	4.47E-15
OxicEvo04gndEcoliGlc_0	ATPM	mmol*gDW-1*hr-1		5000	0.206136706	0.13453334	-0.359874266	1.054310477	0.95	-0.414549798	1.618622184	0.156975755	-0.070062166	0.429428117
OxicEvo04gndEcoliGlc_0	NTD3	mmol*gDW-1*hr-1		5000	0.006919682	5.25E-05	-0.004522975	0.0202105	0.95	-0.005268198	0.021093176	0.006520351	0.000727728	0.012605237
OxicEvo04gndEcoliGlc_0	NDPK3	mmol*gDW-1*hr-1		5000	0.250640329	1.044218581	-1.776587899	2.24480393	0.95	-3.257155287	3.136910429	0.255312232	-0.44219384	0.969034063
OxicEvo04gndEcoliGlc_0	PHETA1	mmol*gDW-1*hr-1		5000	-0.149407541	9.00E-07	-0.151099628	-0.147964416	0.95	-0.151236424	-0.147883125	-0.149348726	-0.150182576	-0.148573889
OxicEvo04gndEcoliGlc_0	NTD1	mmol*gDW-1*hr-1		5000	-0.929336891	20.33626132	-6.332967397	10.07880518	0.95	-6.526689331	21.21949256	-2.028773991	-4.474962646	1.645943381
OxicEvo04gndEcoliGlc_0	CMPN	mmol*gDW-1*hr-1		5000	0.34295343	0.139550318	-0.244401581	1.042896719	0.95	-0.279321259	1.120093554	0.319029378	0.023137932	0.643422707
OxicEvo04gndEcoliGlc_0	COtex	mmol*gDW-1*hr-1		5000	0.000185078	1.38E-12	0.000183291	0.000187176	0.95	0.000183189	0.000187343	0.000185005	0.000184045	0.000186038
OxicEvo04gndEcoliGlc_0	AMPN	mmol*gDW-1*hr-1		5000	0.197219619	0.025886675	-0.094661557	0.454236314	0.95	-0.117185258	0.469226491	0.20256955	0.068986936	0.333812881
OxicEvo04gndEcoliGlc_0	DM_5DRIB	mmol*gDW-1*hr-1		5000	0.000376795	5.72E-12	0.000373157	0.000381067	0.95	0.000372951	0.000381407	0.000376647	0.000374693	0.00037875
OxicEvo04gndEcoliGlc_0	FADRx	mmol*gDW-1*hr-1		5000	0.000175755	2.08E-07	-0.000599087	0.000934842	0.95	-0.000647224	0.000974501	0.000186152	-0.000213477	0.000560748
OxicEvo04gndEcoliGlc_0	PUNP6	mmol*gDW-1*hr-1		5000	0.174599844	0.104192226	-0.280815152	0.892772643	0.95	-0.303003035	1.213158084	0.12638152	-0.084241938	0.389800985
OxicEvo04gndEcoliGlc_0	COBALT2tpp	mmol*gDW-1*hr-1		5000	1.99E-05	1.60E-14	1.97E-05	2.01E-05	0.95	1.97E-05	2.02E-05	1.99E-05	1.98E-05	2.00E-05
OxicEvo04gndEcoliGlc_0	RPE	mmol*gDW-1*hr-1		5000	-0.822960298	0.031089544	-1.204398587	-0.551265217	0.95	-1.386218289	-0.529976676	-0.799976538	-0.943304572	-0.683687873
OxicEvo04gndEcoliGlc_0	G3PT	mmol*gDW-1*hr-1		5000	0.206122924	0.196931869	-0.390071297	1.253888182	0.95	-0.414685429	1.654825241	0.128782811	-0.159957303	0.492089189
OxicEvo04gndEcoliGlc_0	MDDEP3pp	mmol*gDW-1*hr-1		5000	0.002495129	3.51E-06	-0.000951873	0.005593927	0.95	-0.001350207	0.005846396	0.002564773	0.001005898	0.00401379
OxicEvo04gndEcoliGlc_0	GTPDPDP	mmol*gDW-1*hr-1		5000	0.259581504	0.152722458	-0.367142495	1.132606698	0.95	-0.414422204	1.655567035	0.218461049	-0.0406739	0.518805144
OxicEvo04gndEcoliGlc_0	EDA	mmol*gDW-1*hr-1		5000	1.356124922	0.135705329	0.632570031	1.966035426	0.95	0.405473146	2.021552258	1.374425638	1.081612311	1.658934315
OxicEvo04gndEcoliGlc_0	PUNP1	mmol*gDW-1*hr-1		5000	-0.584712946	0.262536962	-1.540758178	0.435772337	0.95	-2.095358725	1.047721422	-0.591343587	-0.94365236	-0.236307984
OxicEvo04gndEcoliGlc_0	thr_DASH_L_to_gly	mmol*gDW-1*hr-1		5000	-0.0036602	0.008666009	-0.142314638	0.186791302	0.95	-0.150213403	0.249976413	-0.012818665	-0.081753977	0.064840923
OxicEvo04gndEcoliGlc_0	GLYCPHOSPHOLIPID_4	mmol*gDW-1*hr-1		5000	0.039151829	6.18E-08	0.038773828	0.039595751	0.95	0.03875236	0.039631082	0.039136416	0.038933372	0.039354924
OxicEvo04gndEcoliGlc_0	NH4tex	mmol*gDW-1*hr-1		5000	8.719634458	0.003064115	8.635448698	8.818501856	0.95	8.630667392	8.826370601	8.716201921	8.67098133	8.76486659
OxicEvo04gndEcoliGlc_0	VITB6	mmol*gDW-1*hr-1		5000	0.000185078	1.38E-12	0.000183291	0.000187176	0.95	0.000183189	0.000187343	0.000185005	0.000184045	0.000186038
OxicEvo04gndEcoliGlc_0	EX_pi_LPAREN_e_RPAREN_	mmol*gDW-1*hr-1		5000	-0.769480252	2.39E-05	-0.778194855	-0.762047852	0.95	-0.77889938	-0.761629189	-0.769177341	-0.773471845	-0.765186767
OxicEvo04gndEcoliGlc_0	NADH9	mmol*gDW-1*hr-1		5000	0.176301003	0.118561494	-0.331811025	0.9396573	0.95	-0.357817821	1.409279821	0.135069281	-0.098602017	0.402368202
OxicEvo04gndEcoliGlc_0	LIPOPOLYSACCHARIDE_1	mmol*gDW-1*hr-1		5000	0.006764882	1.84E-09	0.006699569	0.006841586	0.95	0.00669586	0.00684769	0.006762219	0.006727136	0.006799974
OxicEvo04gndEcoliGlc_0	PE161abcpp	mmol*gDW-1*hr-1		5000	0.020526201	1.70E-08	0.020328026	0.020758937	0.95	0.020316771	0.020777461	0.020518121	0.020411671	0.020632679
OxicEvo04gndEcoliGlc_0	DHQTi	mmol*gDW-1*hr-1		5000	0.30867649	3.84E-06	0.3056963	0.312176412	0.95	0.305527041	0.312454967	0.308554978	0.306954161	0.310277715
OxicEvo04gndEcoliGlc_0	TALA	mmol*gDW-1*hr-1		5000	-0.301380912	0.000410231	-0.342746802	-0.272434665	0.95	-0.347448332	-0.271224922	-0.298502909	-0.316364402	-0.284116761
OxicEvo04gndEcoliGlc_0	G3PD7	mmol*gDW-1*hr-1		5000	0.043655663	0.084236183	-0.343121559	0.726840843	0.95	-0.358849402	1.200050842	-0.00639814	-0.191900455	0.222429537
OxicEvo04gndEcoliGlc_0	ASPTA	mmol*gDW-1*hr-1		5000	-2.191617729	0.872196598	-3.985602141	-0.515517138	0.95	-4.723298007	0.149082355	-2.161372599	-2.867766515	-1.493994624
OxicEvo04gndEcoliGlc_0	IPPS	mmol*gDW-1*hr-1		5000	0.363331693	5.32E-06	0.359823822	0.367451322	0.95	0.359624593	0.367779198	0.363188665	0.361304403	0.365216435
OxicEvo04gndEcoliGlc_0	THRD_L	mmol*gDW-1*hr-1		5000	0.234298473	2.21E-06	0.232036383	0.236955061	0.95	0.231907908	0.237166496	0.23420624	0.232991153	0.23551387
OxicEvo04gndEcoliGlc_0	ACt2rpp	mmol*gDW-1*hr-1		5000	-10.50976635	0.041942035	-10.79780622	-10.08428045	0.95	-10.80789496	-10.03290079	-10.53612813	-10.68789284	-10.36360463
OxicEvo04gndEcoliGlc_0	LIPOPOLYSACCHARIDE_4	mmol*gDW-1*hr-1		5000	0.020294647	1.66E-08	0.020098707	0.020524757	0.95	0.020087579	0.020543071	0.020286658	0.020181408	0.020399923
OxicEvo04gndEcoliGlc_0	CRNBTCT	mmol*gDW-1*hr-1		5000	1.06E-14	1.40E-30	8.32E-15	1.29E-14	0.95	6.90E-15	1.48E-14	1.07E-14	9.82E-15	1.14E-14
OxicEvo04gndEcoliGlc_0	PGK	mmol*gDW-1*hr-1		5000	-20.86342307	0.913872761	-22.41552634	-18.78732942	0.95	-23.03135866	-17.67262687	-20.99246289	-21.57696174	-20.25902729
OxicEvo04gndEcoliGlc_0	MOCOS	mmol*gDW-1*hr-1		5000	0.000107893	4.69E-13	0.000106851	0.000109116	0.95	0.000106792	0.000109214	0.00010785	0.000107291	0.000108453
OxicEvo04gndEcoliGlc_0	GTHOr	mmol*gDW-1*hr-1		5000	-1.26E-15	3.35E-30	-4.83E-15	2.36E-15	0.95	-7.79E-15	6.21E-15	-1.26E-15	-2.49E-15	-3.47E-17
OxicEvo04gndEcoliGlc_0	NADTRHD	mmol*gDW-1*hr-1		5000	-0.21829868	4.313558297	-2.99681014	4.529994303	0.95	-3.13163113	8.157210147	-0.593359653	-1.898629522	1.065820746
OxicEvo04gndEcoliGlc_0	IMPSYN_3	mmol*gDW-1*hr-1		5000	0.437312996	7.71E-06	0.433090855	0.442271461	0.95	0.43285106	0.442666099	0.437140845	0.434872912	0.439581509
OxicEvo04gndEcoliGlc_0	THD2pp	mmol*gDW-1*hr-1		5000	9.33980645	4.288642578	5.059029919	12.67312737	0.95	1.457967813	12.94253312	9.467583691	7.890606452	10.95386045
OxicEvo04gndEcoliGlc_0	NTPP7	mmol*gDW-1*hr-1		5000	0.21731855	0.034644414	-0.050465574	0.606268219	0.95	-0.060638957	0.659371755	0.193667499	0.059623603	0.350988176
OxicEvo04gndEcoliGlc_0	COFACTOR_3	mmol*gDW-1*hr-1		5000	0.000185078	1.38E-12	0.000183291	0.000187176	0.95	0.000183189	0.000187343	0.000185005	0.000184045	0.000186038
OxicEvo04gndEcoliGlc_0	LEUTAi	mmol*gDW-1*hr-1		5000	0.363331693	5.32E-06	0.359823822	0.367451322	0.95	0.359624593	0.367779198	0.363188665	0.361304403	0.365216435
OxicEvo04gndEcoliGlc_0	NTPTP2	mmol*gDW-1*hr-1		5000	1.508170974	3.745653853	-1.352132899	5.809496644	0.95	-1.658204457	9.02539595	1.226118341	-0.012593126	2.796752064
OxicEvo04gndEcoliGlc_0	MOLYBDOPTERIN_3	mmol*gDW-1*hr-1		5000	0.000408333	6.72E-12	0.000404391	0.000412963	0.95	0.000404167	0.000413331	0.000408172	0.000406055	0.000410451
OxicEvo04gndEcoliGlc_0	TMDS	mmol*gDW-1*hr-1		5000	0.020586787	1.71E-08	0.020388027	0.02082021	0.95	0.020376739	0.020838788	0.020578683	0.020471919	0.020693579
OxicEvo04gndEcoliGlc_0	NTPP10	mmol*gDW-1*hr-1		5000	0.004198997	3.81E-05	-0.004624111	0.017777532	0.95	-0.005045104	0.020214212	0.003274255	-0.000903766	0.008453579
OxicEvo04gndEcoliGlc_0	PRPPS	mmol*gDW-1*hr-1		5000	0.752012309	2.29E-05	0.743952784	0.759875528	0.95	0.743552261	0.760242494	0.751983239	0.747906396	0.756157664
OxicEvo04gndEcoliGlc_0	RPI	mmol*gDW-1*hr-1		5000	-1.046624651	0.017463345	-1.256438747	-0.767227167	0.95	-1.272831681	-0.584071727	-1.060881492	-1.148603101	-0.956879394
OxicEvo04gndEcoliGlc_0	GCALDD	mmol*gDW-1*hr-1		5000	0.000740311	2.21E-11	0.000733163	0.000748705	0.95	0.000732758	0.000749373	0.00074002	0.00073618	0.000744151
OxicEvo04gndEcoliGlc_0	METAT	mmol*gDW-1*hr-1		5000	0.53924896	0.034075112	0.183319767	0.879999742	0.95	-0.040281468	1.043188628	0.542329173	0.407858511	0.676065456
OxicEvo04gndEcoliGlc_0	MDH	mmol*gDW-1*hr-1		5000	1.866082666	1.126371934	0.145438081	4.005306294	0.95	0.002297151	4.322765684	1.812804565	1.013022561	2.66571502
OxicEvo04gndEcoliGlc_0	GLYCLTDx	mmol*gDW-1*hr-1		5000	0.101185951	0.040720609	-0.330933153	0.402211053	0.95	-0.414292307	0.419737291	0.123147752	-0.036323401	0.264719638
OxicEvo04gndEcoliGlc_0	CELLENV_10	mmol*gDW-1*hr-1		5000	0.107438879	4.65E-07	0.106401585	0.108657073	0.95	0.106342672	0.108754027	0.107396585	0.1068394	0.107996206
OxicEvo04gndEcoliGlc_0	EX_pyr_LPAREN_e_RPAREN_	mmol*gDW-1*hr-1		5000	8.55E-08	2.57E-14	-2.14E-07	4.18E-07	0.95	-5.41E-07	7.69E-07	7.82E-08	-1.53E-08	1.86E-07
OxicEvo04gndEcoliGlc_0	HCO3E	mmol*gDW-1*hr-1		5000	1.949358187	0.037247856	1.639698593	2.300501887	0.95	1.620212097	2.33229619	1.941313864	1.786212932	2.103561511
OxicEvo04gndEcoliGlc_0	PPC	mmol*gDW-1*hr-1		5000	2.930781259	0.55775899	1.288814274	4.007303699	0.95	0.145872496	4.065326473	3.027485121	2.43458306	3.526474179
OxicEvo04gndEcoliGlc_0	COFACTOR_5	mmol*gDW-1*hr-1		5000	9.63E-05	3.74E-13	9.53E-05	9.74E-05	0.95	9.53E-05	9.75E-05	9.62E-05	9.57E-05	9.68E-05
OxicEvo04gndEcoliGlc_0	DURIK1	mmol*gDW-1*hr-1		5000	-0.903170372	20.33462588	-6.310333903	10.10547521	0.95	-6.492934305	21.24033379	-2.003667513	-4.445898314	1.663140815
OxicEvo04gndEcoliGlc_0	SSALy	mmol*gDW-1*hr-1		5000	0.823555055	0.237757425	-0.189898056	1.607655424	0.95	-0.408377856	1.657315396	0.853179242	0.479983365	1.203368481
OxicEvo04gndEcoliGlc_0	P5CD	mmol*gDW-1*hr-1		5000	0.46830417	0.267509462	-0.363671766	1.49219208	0.95	-0.414545789	1.658174989	0.446387125	0.038311134	0.863607759
OxicEvo04gndEcoliGlc_0	CBL1abcpp	mmol*gDW-1*hr-1		5000	0.000185078	1.38E-12	0.000183291	0.000187176	0.95	0.000183189	0.000187343	0.000185005	0.000184045	0.000186038
OxicEvo04gndEcoliGlc_0	MDDCP1pp	mmol*gDW-1*hr-1		5000	0.004540263	1.79E-09	0.004467637	0.00462806	0.95	0.004451711	0.004678089	0.004538508	0.004508655	0.004568517
OxicEvo04gndEcoliGlc_0	DHPTDCs2	mmol*gDW-1*hr-1		5000	0.533088278	0.034077117	0.177162057	0.873866025	0.95	-0.046486448	1.037034061	0.536130789	0.401671893	0.669876307
OxicEvo04gndEcoliGlc_0	CELLENV_3	mmol*gDW-1*hr-1		5000	0.100673997	4.08E-07	0.099702016	0.101815487	0.95	0.099646813	0.101906337	0.100634366	0.100112264	0.101196232
OxicEvo04gndEcoliGlc_0	Htex	mmol*gDW-1*hr-1		5000	-17.8738252	0.043145202	-18.18523465	-17.44458627	0.95	-18.25376971	-17.32859325	-17.90037544	-18.04674178	-17.72491621
OxicEvo04gndEcoliGlc_0	ARGSS	mmol*gDW-1*hr-1		5000	0.23884409	2.35E-06	0.236257907	0.241341282	0.95	0.236108548	0.241466187	0.238850301	0.237550852	0.240184679
OxicEvo04gndEcoliGlc_0	DGK1	mmol*gDW-1*hr-1		5000	0.032984789	0.068126078	-0.393499752	0.536468541	0.95	-0.430516681	0.591524061	0.02281336	-0.181055876	0.231790193
OxicEvo04gndEcoliGlc_0	HCYSMT	mmol*gDW-1*hr-1		5000	0.531976152	0.034077479	0.176050467	0.872758767	0.95	-0.047606571	1.035923039	0.53501875	0.400558173	0.668761981
OxicEvo04gndEcoliGlc_0	METS	mmol*gDW-1*hr-1		5000	0.130836691	6.90E-07	0.129573497	0.13232018	0.95	0.129501754	0.132438249	0.130785186	0.130106658	0.131515391
OxicEvo04gndEcoliGlc_0	MALS	mmol*gDW-1*hr-1		5000	0.542061144	0.098837774	-0.128022189	1.006321326	0.95	-0.406945377	1.027437238	0.569547154	0.321939157	0.806458857
OxicEvo04gndEcoliGlc_0	CAt6pp	mmol*gDW-1*hr-1		5000	-0.004109888	6.81E-10	-0.004156434	-0.004070191	0.95	-0.004160197	-0.004067954	-0.00410827	-0.004131208	-0.004086956
OxicEvo04gndEcoliGlc_0	FORt2pp	mmol*gDW-1*hr-1		5000	0.987091016	0.142642908	0.164978691	1.599069144	0.95	-0.354586969	1.658122409	1.016193588	0.73792666	1.270923272
OxicEvo04gndEcoliGlc_0	MLDCP1App	mmol*gDW-1*hr-1		5000	0.000503184	2.96E-11	0.000494125	0.000515145	0.95	0.000492122	0.000525991	0.000502691	0.000499235	0.00050646
OxicEvo04gndEcoliGlc_0	MLDCP3App	mmol*gDW-1*hr-1		5000	0.001103025	8.04E-11	0.001087557	0.001121538	0.95	0.001084328	0.001133294	0.001102661	0.001096329	0.001109279
OxicEvo04gndEcoliGlc_0	DURIPP	mmol*gDW-1*hr-1		5000	-0.019246837	8.92E-05	-0.035760099	0.001447283	0.95	-0.042978465	0.012003689	-0.019628709	-0.02598072	-0.013248705
OxicEvo04gndEcoliGlc_0	GLCtexi	mmol*gDW-1*hr-1		5000	12.98610481	0.015582147	12.78729482	13.21758619	0.95	12.77617333	13.23805905	12.978521	12.87993662	13.08373524
OxicEvo04gndEcoliGlc_0	G3PD5	mmol*gDW-1*hr-1		5000	-0.037806515	0.127925011	-0.737429867	0.573915972	0.95	-0.829108054	0.787269713	-0.009674192	-0.304121069	0.239680118
OxicEvo04gndEcoliGlc_0	D_DASH_LACt2pp	mmol*gDW-1*hr-1		5000	-1.49E-08	1.31E-14	-2.54E-07	2.17E-07	0.95	-4.39E-07	4.28E-07	-1.42E-08	-8.31E-08	5.19E-08
OxicEvo04gndEcoliGlc_0	EX_na1_LPAREN_e_RPAREN_	mmol*gDW-1*hr-1		5000	-8.39E-15	1.44E-29	-1.61E-14	-1.25E-15	0.95	-2.48E-14	3.67E-15	-8.31E-15	-1.09E-14	-5.83E-15
OxicEvo04gndEcoliGlc_0	GSPMDS	mmol*gDW-1*hr-1		5000	0.107183076	0.149940295	-0.396274259	1.020736899	0.95	-0.414700841	1.636291755	0.032366166	-0.20609377	0.343072515
OxicEvo04gndEcoliGlc_0	IPDPS	mmol*gDW-1*hr-1		5000	0.004713258	8.95E-10	0.004667753	0.004766699	0.95	0.004665168	0.004770953	0.004711403	0.004686959	0.004737708
OxicEvo04gndEcoliGlc_0	TRDR	mmol*gDW-1*hr-1		5000	0.564777607	0.237898798	-0.174270549	1.530612818	0.95	-0.219439692	1.63389992	0.522108993	0.144352377	0.937329182
OxicEvo04gndEcoliGlc_0	DHFR	mmol*gDW-1*hr-1		5000	0.021327098	1.83E-08	0.021121191	0.021568915	0.95	0.021109497	0.021588161	0.021318703	0.021208099	0.02143773
OxicEvo04gndEcoliGlc_0	FUM	mmol*gDW-1*hr-1		5000	2.675729567	0.911280789	0.941276305	4.473378885	0.95	0.007542235	4.736746279	2.65115662	1.960311186	3.380107698
OxicEvo04gndEcoliGlc_0	DM_AMOB	mmol*gDW-1*hr-1		5000	1.66E-06	1.11E-16	1.64E-06	1.68E-06	0.95	1.64E-06	1.68E-06	1.66E-06	1.65E-06	1.67E-06
OxicEvo04gndEcoliGlc_0	FE2tpp	mmol*gDW-1*hr-1		5000	0.012816636	1.18E-08	0.012616656	0.013031534	0.95	0.012559968	0.013086996	0.012811943	0.012738753	0.012895305
OxicEvo04gndEcoliGlc_0	GLUN	mmol*gDW-1*hr-1		5000	-4.156233902	3.610683383	-6.459933095	0.512158981	0.95	-6.534186601	4.70411093	-4.573556574	-5.66347666	-3.131581024
OxicEvo04gndEcoliGlc_0	H2tex	mmol*gDW-1*hr-1		5000	-0.062320506	0.040849447	-0.466716962	0.252501044	0.95	-0.535401338	0.272644058	-0.046542524	-0.210363755	0.107877992
OxicEvo04gndEcoliGlc_0	CA2tex	mmol*gDW-1*hr-1		5000	0.004109888	6.81E-10	0.004070208	0.004156488	0.95	0.004067954	0.004160197	0.00410827	0.004086956	0.004131208
OxicEvo04gndEcoliGlc_0	EX_meoh_LPAREN_e_RPAREN_	mmol*gDW-1*hr-1		5000	1.66E-06	1.11E-16	1.64E-06	1.68E-06	0.95	1.64E-06	1.68E-06	1.66E-06	1.65E-06	1.67E-06
OxicEvo04gndEcoliGlc_0	I2FE2SS	mmol*gDW-1*hr-1		5000	0.000226575	2.07E-12	0.000224387	0.000229144	0.95	0.000224263	0.000229348	0.000226486	0.000225311	0.00022775
OxicEvo04gndEcoliGlc_0	HEX1	mmol*gDW-1*hr-1		5000	0.318526606	0.228281608	-0.3748447	1.378945919	0.95	-0.420207444	1.677988376	0.250729387	-0.070630004	0.643845938
OxicEvo04gndEcoliGlc_0	CYTDK2	mmol*gDW-1*hr-1		5000	0.393715487	0.246005929	-0.365921034	1.434659539	0.95	-0.414332138	1.659100389	0.35221989	-0.01321484	0.744627499
OxicEvo04gndEcoliGlc_0	2obut_and_pyr_to_3mop	mmol*gDW-1*hr-1		5000	0.234298473	2.21E-06	0.232036383	0.236955061	0.95	0.231907908	0.237166496	0.23420624	0.232991153	0.23551387
OxicEvo04gndEcoliGlc_0	ME2	mmol*gDW-1*hr-1		5000	0.225621647	0.312931723	-0.509564313	1.544999306	0.95	-0.542092887	2.183039846	0.118289067	-0.225627431	0.576281737
OxicEvo04gndEcoliGlc_0	hom_DASH_L_to_thr_DASH_L	mmol*gDW-1*hr-1		5000	0.398897018	0.003412092	0.28231559	0.482769396	0.95	0.266313895	0.489603144	0.405937264	0.35423042	0.449034154
OxicEvo04gndEcoliGlc_0	G3PD2	mmol*gDW-1*hr-1		5000	-0.082225942	0.001885338	-0.161644404	-0.005698456	0.95	-0.168367724	-3.63E-05	-0.08116924	-0.116190541	-0.048631576
OxicEvo04gndEcoliGlc_0	HYD1pp	mmol*gDW-1*hr-1		5000	0.077444823	0.032733851	-0.156469378	0.506049501	0.95	-0.166034811	0.814712809	0.042557025	-0.069355915	0.19012876
OxicEvo04gndEcoliGlc_0	CLt3_2pp	mmol*gDW-1*hr-1		5000	0.002054944	1.70E-10	0.002035104	0.002078244	0.95	0.002033977	0.002080098	0.002054135	0.002043478	0.002065604
OxicEvo04gndEcoliGlc_0	NAtex	mmol*gDW-1*hr-1		5000	-9.54E-15	1.37E-29	-1.65E-14	-2.01E-15	0.95	-2.02E-14	6.40E-15	-9.64E-15	-1.21E-14	-7.11E-15
OxicEvo04gndEcoliGlc_0	NTD9	mmol*gDW-1*hr-1		5000	0.434820827	8.918880904	-4.982620687	6.637519524	0.95	-5.906005555	10.9350195	0.280587358	-1.712735677	2.476899958
OxicEvo04gndEcoliGlc_0	EX_mg2_LPAREN_e_RPAREN_	mmol*gDW-1*hr-1		5000	-0.006849537	1.89E-09	-0.00692711	-0.006783377	0.95	-0.006933381	-0.00677965	-0.00684684	-0.006885068	-0.006811318
OxicEvo04gndEcoliGlc_0	ALAR	mmol*gDW-1*hr-1		5000	0.051434903	0.069986915	-0.373899034	0.528122698	0.95	-0.396890303	0.608349008	0.041445301	-0.176949442	0.266506753
OxicEvo04gndEcoliGlc_0	FE2tex	mmol*gDW-1*hr-1		5000	0.012816636	1.18E-08	0.012616656	0.013031534	0.95	0.012559968	0.013086996	0.012811943	0.012738753	0.012895305
OxicEvo04gndEcoliGlc_0	NTP3	mmol*gDW-1*hr-1		5000	0.447059018	0.220444331	-0.335362306	1.439811628	0.95	-0.414469924	1.657178043	0.417981048	0.075530753	0.765707173
OxicEvo04gndEcoliGlc_0	ASPT	mmol*gDW-1*hr-1		5000	-0.372898618	0.779446244	-1.603290268	1.57731642	0.95	-1.660371655	2.848784723	-0.50404652	-1.109842392	0.224984217
OxicEvo04gndEcoliGlc_0	MCTP1App	mmol*gDW-1*hr-1		5000	0.007538575	3.52E-06	0.004095827	0.010632656	0.95	0.003703066	0.010915332	0.007606131	0.00604897	0.009069713
OxicEvo04gndEcoliGlc_0	NTPP8	mmol*gDW-1*hr-1		5000	0.675901185	0.281167722	-0.311986132	1.583436206	0.95	-0.414636139	1.659236257	0.686774871	0.274323005	1.100962665
OxicEvo04gndEcoliGlc_0	aspsa_to_sl2a6o	mmol*gDW-1*hr-1		5000	0.299630919	3.62E-06	0.296738062	0.303028278	0.95	0.296573763	0.30329867	0.299512967	0.297959062	0.301185221
OxicEvo04gndEcoliGlc_0	NTP10	mmol*gDW-1*hr-1		5000	0.169614859	0.037141775	-0.139665132	0.583285874	0.95	-0.171824242	0.686790765	0.152758681	0.017941011	0.301872907
OxicEvo04gndEcoliGlc_0	imp_to_amp	mmol*gDW-1*hr-1		5000	0.479487978	0.359375737	-0.47433963	1.818479781	0.95	-0.578394418	2.465364005	0.412332846	0.021597161	0.865432975
OxicEvo04gndEcoliGlc_0	MDDCP3pp	mmol*gDW-1*hr-1		5000	0.001956225	3.51E-06	-0.001141241	0.005417888	0.95	-0.00133293	0.005721748	0.00188502	0.000430983	0.003437708
OxicEvo04gndEcoliGlc_0	ETOHtex	mmol*gDW-1*hr-1		5000	-4.14E-08	2.49E-17	-4.47E-08	-3.64E-08	0.95	-4.47E-08	-1.99E-08	-4.47E-08	-4.47E-08	-3.64E-08
OxicEvo04gndEcoliGlc_0	EX_cobalt2_LPAREN_e_RPAREN_	mmol*gDW-1*hr-1		5000	-1.99E-05	1.60E-14	-2.01E-05	-1.97E-05	0.95	-2.02E-05	-1.97E-05	-1.99E-05	-2.00E-05	-1.98E-05
OxicEvo04gndEcoliGlc_0	CBL1tonex	mmol*gDW-1*hr-1		5000	0.000185078	1.38E-12	0.000183291	0.000187176	0.95	0.000183189	0.000187343	0.000185005	0.000184045	0.000186038
OxicEvo04gndEcoliGlc_0	PDH	mmol*gDW-1*hr-1		5000	16.83873982	5.230019568	11.54731639	20.15257619	0.95	7.734840596	20.9918113	17.20420936	15.45371796	18.59752152
OxicEvo04gndEcoliGlc_0	NTD4	mmol*gDW-1*hr-1		5000	0.638535727	0.421229836	-0.46384693	1.976941212	0.95	-0.586553289	2.344101622	0.602280649	0.139044795	1.093633404
OxicEvo04gndEcoliGlc_0	EX_co2_LPAREN_e_RPAREN__unlabeled	mmol*gDW-1*hr-1		5000	1.08E-14	2.07E-30	7.88E-15	1.36E-14	0.95	5.28E-15	1.54E-14	1.08E-14	9.79E-15	1.17E-14
OxicEvo04gndEcoliGlc_0	CELLENV_4	mmol*gDW-1*hr-1		5000	0.14126329	8.04E-07	0.139899431	0.142865001	0.95	0.139821971	0.14299248	0.141207681	0.140475081	0.141996078
OxicEvo04gndEcoliGlc_0	glu_DASH_L_to_acg5p	mmol*gDW-1*hr-1		5000	0.410484757	0.105180325	-0.247204909	0.911646979	0.95	-0.427240126	0.944064853	0.434314403	0.169693483	0.672778304
OxicEvo04gndEcoliGlc_0	ALDD2x	mmol*gDW-1*hr-1		5000	-0.205169533	0.02414784	-0.406585174	0.1697954	0.95	-0.414798474	0.466236928	-0.233058804	-0.330569528	-0.112087217
OxicEvo04gndEcoliGlc_0	PTAr	mmol*gDW-1*hr-1		5000	8.802164887	4.743278175	3.852649509	12.17796358	0.95	0.458230834	12.42055746	9.051059336	7.476061795	10.44284882
OxicEvo04gndEcoliGlc_0	ALATA_L	mmol*gDW-1*hr-1		5000	0.108508871	0.219908427	-0.826175492	0.946758357	0.95	-1.189274945	1.175100385	0.131583277	-0.226793662	0.451730561
OxicEvo04gndEcoliGlc_0	LDH_D2	mmol*gDW-1*hr-1		5000	0.472575492	0.759374794	-0.66088255	2.465120385	0.95	-0.70587264	2.822638022	0.285603289	-0.243877522	1.051407175
OxicEvo04gndEcoliGlc_0	GLNS	mmol*gDW-1*hr-1		5000	5.328466895	5.858980051	1.132505489	10.77991014	0.95	-0.93031562	13.10925085	5.150850895	3.642608104	6.828687433
OxicEvo04gndEcoliGlc_0	COBALT2tex	mmol*gDW-1*hr-1		5000	1.99E-05	1.60E-14	1.97E-05	2.01E-05	0.95	1.97E-05	2.02E-05	1.99E-05	1.98E-05	2.00E-05
OxicEvo04gndEcoliGlc_0	PYRt2rpp	mmol*gDW-1*hr-1		5000	-8.55E-08	2.57E-14	-4.18E-07	2.14E-07	0.95	-7.69E-07	5.41E-07	-7.82E-08	-1.86E-07	1.53E-08
OxicEvo04gndEcoliGlc_0	ILETA	mmol*gDW-1*hr-1		5000	-0.234298473	2.21E-06	-0.236951976	-0.232035387	0.95	-0.237166496	-0.231907908	-0.23420624	-0.23551387	-0.232991153
OxicEvo04gndEcoliGlc_0	UDCPDPS	mmol*gDW-1*hr-1		5000	4.56E-05	8.40E-14	4.52E-05	4.62E-05	0.95	4.52E-05	4.62E-05	4.56E-05	4.54E-05	4.59E-05
OxicEvo04gndEcoliGlc_0	ICHORSi	mmol*gDW-1*hr-1		5000	0.000925389	3.45E-11	0.000916454	0.000935881	0.95	0.000915947	0.000936716	0.000925024	0.000920225	0.000930189
OxicEvo04gndEcoliGlc_0	GLYCTO2	mmol*gDW-1*hr-1		5000	0.003129563	2.92E-06	-0.000130517	0.005967251	0.95	-0.000534165	0.006151914	0.003197142	0.001834997	0.004502423
OxicEvo04gndEcoliGlc_0	PROD2	mmol*gDW-1*hr-1		5000	-0.095760213	0.003398288	-0.177353298	0.029930023	0.95	-0.183087751	0.048846123	-0.104483306	-0.14385784	-0.055669078
OxicEvo04gndEcoliGlc_0	RNDR1	mmol*gDW-1*hr-1		5000	0.030929299	4.85E-05	0.01597917	0.041417373	0.95	0.010488935	0.042217418	0.031825542	0.026061391	0.036503994
OxicEvo04gndEcoliGlc_0	GLUDC	mmol*gDW-1*hr-1		5000	0.992598275	0.423895514	-0.328566154	2.122737155	0.95	-0.592811706	2.36738261	1.03350152	0.521816084	1.48742987
OxicEvo04gndEcoliGlc_0	COFACTOR_4	mmol*gDW-1*hr-1		5000	0.000208316	1.75E-12	0.000206305	0.000210678	0.95	0.000206191	0.000210866	0.000208234	0.000207154	0.000209397
OxicEvo04gndEcoliGlc_0	prpp_to_his_DASH_L	mmol*gDW-1*hr-1		5000	0.076401423	2.35E-07	0.075663788	0.077267699	0.95	0.075621894	0.077336645	0.076371347	0.075975125	0.076797747
OxicEvo04gndEcoliGlc_0	ABTA	mmol*gDW-1*hr-1		5000	1.282093627	0.373616379	0.036264735	2.262860512	0.95	-0.477988768	2.346552531	1.33392164	0.846957954	1.77177481
OxicEvo04gndEcoliGlc_0	COASYN	mmol*gDW-1*hr-1		5000	0.000478048	9.21E-12	0.000473433	0.000483469	0.95	0.000473171	0.0004839	0.00047786	0.000475381	0.000480528
OxicEvo04gndEcoliGlc_0	CLPNS161pp	mmol*gDW-1*hr-1		5000	0.001900574	1.46E-10	0.001882225	0.001922124	0.95	0.001881183	0.001923839	0.001899826	0.00188997	0.001910433
OxicEvo04gndEcoliGlc_0	IMPSYN_2	mmol*gDW-1*hr-1		5000	0.360911573	5.25E-06	0.357427067	0.365003761	0.95	0.357229166	0.365329454	0.360769498	0.358897787	0.362783762
OxicEvo04gndEcoliGlc_0	GLYCtpp	mmol*gDW-1*hr-1		5000	-0.005323343	1.14E-09	-0.005383657	-0.005271896	0.95	-0.00538854	-0.005268924	-0.005321293	-0.005350983	-0.005293657
OxicEvo04gndEcoliGlc_0	CRNCBCT	mmol*gDW-1*hr-1		5000	-2.49E-14	4.31E-30	-2.89E-14	-2.09E-14	0.95	-3.28E-14	-1.70E-14	-2.48E-14	-2.63E-14	-2.35E-14
OxicEvo04gndEcoliGlc_0	CS	mmol*gDW-1*hr-1		5000	3.581245311	0.363688857	2.398792275	4.554967105	0.95	1.842306505	4.644288481	3.614325066	3.116784713	4.075647512
OxicEvo04gndEcoliGlc_0	PSCVT	mmol*gDW-1*hr-1		5000	0.30867649	3.84E-06	0.3056963	0.312176412	0.95	0.305527041	0.312454967	0.308554978	0.306954161	0.310277715
OxicEvo04gndEcoliGlc_0	G5SADs	mmol*gDW-1*hr-1		5000	0.646574711	0.267517946	-0.185619701	1.669952407	0.95	-0.236168557	1.837928517	0.624936422	0.216907861	1.041929067
OxicEvo04gndEcoliGlc_0	DHAD1	mmol*gDW-1*hr-1		5000	0.705069875	2.00E-05	0.698262612	0.713064295	0.95	0.697875995	0.713700562	0.70479232	0.701135782	0.708727346
OxicEvo04gndEcoliGlc_0	ALCD2x	mmol*gDW-1*hr-1		5000	6.86E-08	4.75E-14	-3.21E-07	5.26E-07	0.95	-5.75E-07	9.39E-07	5.73E-08	-7.81E-08	2.01E-07
OxicEvo04gndEcoliGlc_0	COFACTOR_7	mmol*gDW-1*hr-1		5000	0.005499216	1.22E-09	0.005446123	0.005561569	0.95	0.005443107	0.005566531	0.005497051	0.005468532	0.005527743
OxicEvo04gndEcoliGlc_0	ASNS2	mmol*gDW-1*hr-1		5000	0.575877346	0.262429705	-0.243980443	1.645097674	0.95	-0.31569852	1.850692339	0.513679515	0.173066664	0.95145808
OxicEvo04gndEcoliGlc_0	GARFT	mmol*gDW-1*hr-1		5000	0.300659779	0.037539662	0.016206377	0.722162342	0.95	0.000239925	0.775877562	0.274616708	0.142003827	0.43588877
OxicEvo04gndEcoliGlc_0	EX_for_LPAREN_e_RPAREN_	mmol*gDW-1*hr-1		5000	1.86E-08	1.76E-14	-2.42E-07	2.92E-07	0.95	-4.02E-07	5.04E-07	1.37E-08	-6.84E-08	1.03E-07
OxicEvo04gndEcoliGlc_0	QUINDH	mmol*gDW-1*hr-1		5000	1.39E-14	5.24E-30	9.39E-15	1.84E-14	0.95	5.83E-15	2.16E-14	1.39E-14	1.24E-14	1.55E-14
OxicEvo04gndEcoliGlc_0	DCYTD	mmol*gDW-1*hr-1		5000	0.006919682	5.25E-05	-0.004522975	0.0202105	0.95	-0.005268198	0.021093176	0.006520351	0.000727728	0.012605237
OxicEvo04gndEcoliGlc_0	G6PDH2r	mmol*gDW-1*hr-1		5000	1.600824233	0.123602034	0.97367238	2.196992148	0.95	0.928823375	2.246825521	1.611513943	1.314433146	1.888572963
OxicEvo04gndEcoliGlc_0	PPM	mmol*gDW-1*hr-1		5000	-1.078304991	0.170444162	-1.853263061	-0.298298617	0.95	-1.964307131	-0.009511337	-1.072241824	-1.388797943	-0.777656281
OxicEvo04gndEcoliGlc_0	PPA	mmol*gDW-1*hr-1		5000	0.696993972	0.326134586	-0.335694149	1.606087644	0.95	-0.414150778	1.659134734	0.729023175	0.235597971	1.176341837
OxicEvo04gndEcoliGlc_0	CU2tpp	mmol*gDW-1*hr-1		5000	0.000559383	1.26E-11	0.000553982	0.000565726	0.95	0.000553676	0.00056623	0.000559163	0.000556262	0.000562285
OxicEvo04gndEcoliGlc_0	EX_zn2_LPAREN_e_RPAREN_	mmol*gDW-1*hr-1		5000	-0.000268902	2.91E-12	-0.000271948	-0.000266305	0.95	-0.000272194	-0.000266159	-0.000268796	-0.000270297	-0.000267402
OxicEvo04gndEcoliGlc_0	ACONTa	mmol*gDW-1*hr-1		5000	2.872567242	0.058864218	2.312178848	3.202685391	0.95	1.695600653	3.21708632	2.911937705	2.723989995	3.069295351
OxicEvo04gndEcoliGlc_0	GLYCDx	mmol*gDW-1*hr-1		5000	4.99E-08	1.16E-14	-1.51E-07	2.97E-07	0.95	-3.71E-07	4.75E-07	4.11E-08	-1.59E-08	1.09E-07
OxicEvo04gndEcoliGlc_0	LDH_D	mmol*gDW-1*hr-1		5000	6.58E-08	9.73E-15	-1.23E-07	2.68E-07	0.95	-2.89E-07	4.59E-07	6.26E-08	5.40E-10	1.28E-07
OxicEvo04gndEcoliGlc_0	g1p_to_glycogen	mmol*gDW-1*hr-1		5000	1.159291424	8.249365072	-3.181922902	7.47690635	0.95	-3.639282912	12.15173186	0.843069944	-1.088231239	3.059357978
OxicEvo04gndEcoliGlc_0	PUNP4	mmol*gDW-1*hr-1		5000	0.008904325	4.99E-05	-0.005342731	0.020630642	0.95	-0.010008776	0.021838121	0.009534384	0.003863352	0.014367666
OxicEvo04gndEcoliGlc_0	ASNN	mmol*gDW-1*hr-1		5000	0.575392496	0.390093972	-0.454710072	1.889108346	0.95	-0.585838734	2.346637563	0.512403145	0.091379973	1.016671745
OxicEvo04gndEcoliGlc_0	pyr_to_23dhmb	mmol*gDW-1*hr-1		5000	0.705069875	2.00E-05	0.698262612	0.713064295	0.95	0.697875995	0.713700562	0.70479232	0.701135782	0.708727346
OxicEvo04gndEcoliGlc_0	ACODA	mmol*gDW-1*hr-1		5000	0.561548864	0.084910587	0.16445615	1.191586505	0.95	0.147713562	1.503543258	0.508273347	0.318166685	0.762656077
OxicEvo04gndEcoliGlc_0	COtpp	mmol*gDW-1*hr-1		5000	0.000185078	1.38E-12	0.000183291	0.000187176	0.95	0.000183189	0.000187343	0.000185005	0.000184045	0.000186038
OxicEvo04gndEcoliGlc_0	H2tpp	mmol*gDW-1*hr-1		5000	-0.062320506	0.040849447	-0.466716962	0.252501044	0.95	-0.535401338	0.272644058	-0.046542524	-0.210363755	0.107877992
OxicEvo04gndEcoliGlc_0	THIAMIN	mmol*gDW-1*hr-1		5000	0.000185078	1.38E-12	0.000183291	0.000187176	0.95	0.000183189	0.000187343	0.000185005	0.000184045	0.000186038
OxicEvo04gndEcoliGlc_0	GLYCLTt2rpp	mmol*gDW-1*hr-1		5000	-0.151529726	0.101428513	-0.656434202	0.532500361	0.95	-0.707823172	0.997412806	-0.178669657	-0.395441438	0.060087864
OxicEvo04gndEcoliGlc_0	TRPS3	mmol*gDW-1*hr-1		5000	0.000149767	5.38E-08	-0.000187717	0.000670732	0.95	-0.000206077	0.000824323	0.000117687	-3.66E-05	0.000303382
OxicEvo04gndEcoliGlc_0	HSDy	mmol*gDW-1*hr-1		5000	-0.528621582	0.003409559	-0.612301676	-0.411732823	0.95	-0.618095549	-0.397546064	-0.535908787	-0.578612199	-0.483830837
OxicEvo04gndEcoliGlc_0	COFACTOR_8	mmol*gDW-1*hr-1		5000	2.49E-06	2.50E-16	2.47E-06	2.52E-06	0.95	2.46E-06	2.52E-06	2.49E-06	2.48E-06	2.50E-06
OxicEvo04gndEcoliGlc_0	FE3tex	mmol*gDW-1*hr-1		5000	6.99E-05	5.16E-09	-4.47E-05	0.000194344	0.95	-5.06E-05	0.000202674	6.72E-05	7.18E-06	0.000130301
OxicEvo04gndEcoliGlc_0	ADK3	mmol*gDW-1*hr-1		5000	3.219689041	9.020683063	-3.213520669	8.417670604	0.95	-8.22401132	11.19169414	3.463872507	1.22436586	5.409044806
OxicEvo04gndEcoliGlc_0	CBPS	mmol*gDW-1*hr-1		5000	-0.224061294	0.037422776	-0.533108645	0.129757636	0.95	-0.575587481	0.176095929	-0.232695743	-0.389325155	-0.067900301
OxicEvo04gndEcoliGlc_0	COFACTOR_11	mmol*gDW-1*hr-1		5000	1.66E-06	1.11E-16	1.64E-06	1.68E-06	0.95	1.64E-06	1.68E-06	1.66E-06	1.65E-06	1.67E-06
OxicEvo04gndEcoliGlc_0	SHK3Dr	mmol*gDW-1*hr-1		5000	0.30867649	3.84E-06	0.3056963	0.312176412	0.95	0.305527041	0.312454967	0.308554978	0.306954161	0.310277715
OxicEvo04gndEcoliGlc_0	ALAGLUE	mmol*gDW-1*hr-1		5000	4.50E-15	6.04E-30	-9.05E-16	8.79E-15	0.95	-5.41E-15	1.08E-14	4.71E-15	2.96E-15	6.23E-15
OxicEvo04gndEcoliGlc_0	NDPK7	mmol*gDW-1*hr-1		5000	0.315434945	0.141653419	-0.342274054	1.021383438	0.95	-0.39362816	1.101568282	0.303286251	0.020644866	0.60232414
OxicEvo04gndEcoliGlc_0	DHAPT	mmol*gDW-1*hr-1		5000	5.49E-08	6.49E-15	-9.46E-08	2.35E-07	0.95	-2.02E-07	3.45E-07	4.70E-08	2.12E-10	1.05E-07
OxicEvo04gndEcoliGlc_0	ptrc_to_4abut_1	mmol*gDW-1*hr-1		5000	0.289495353	0.084893349	-0.107538157	0.918806639	0.95	-0.12576919	1.232806158	0.236096837	0.04621862	0.491135726
OxicEvo04gndEcoliGlc_0	NI2tex	mmol*gDW-1*hr-1		5000	0.000254793	2.62E-12	0.000252333	0.000257682	0.95	0.000252193	0.000257912	0.000254693	0.000253371	0.000256115
OxicEvo04gndEcoliGlc_0	NADH18pp	mmol*gDW-1*hr-1		5000	0.141986064	0.168147156	-0.414962895	1.082783855	0.95	-0.441563293	1.420399462	0.075436473	-0.189898453	0.405339951
OxicEvo04gndEcoliGlc_0	GND	mmol*gDW-1*hr-1		5000	0.244699311	0.031402614	-0.084459783	0.534063234	0.95	-0.111108484	0.553665454	0.25410279	0.106881983	0.391377839
OxicEvo04gndEcoliGlc_0	ETOHtrpp	mmol*gDW-1*hr-1		5000	6.86E-08	4.75E-14	-3.21E-07	5.26E-07	0.95	-5.75E-07	9.39E-07	5.73E-08	-7.81E-08	2.01E-07
OxicEvo04gndEcoliGlc_0	GLYCL	mmol*gDW-1*hr-1		5000	0.109354734	0.004365438	-0.014545799	0.229175623	0.95	-0.0546414	0.266186057	0.110128565	0.059131853	0.160490516
OxicEvo04gndEcoliGlc_0	CTPS2	mmol*gDW-1*hr-1		5000	0.723681755	0.414161047	-0.312848099	2.143394254	0.95	-0.559755865	2.833274074	0.664635971	0.237400679	1.135211902
OxicEvo04gndEcoliGlc_0	ACONTb	mmol*gDW-1*hr-1		5000	2.872567242	0.058864218	2.312178848	3.202685391	0.95	1.695600653	3.21708632	2.911937705	2.723989995	3.069295351
OxicEvo04gndEcoliGlc_0	PUNP5	mmol*gDW-1*hr-1		5000	-0.114505225	0.161833582	-0.732987286	0.766458694	0.95	-0.770231025	1.402633727	-0.151159615	-0.431760322	0.150063434
OxicEvo04gndEvo01EPEcoliGlc_11	EX_5mtr_LPAREN_e_RPAREN_	mmol*gDW-1*hr-1		5000	0.005534305	8.48E-09	0.005433761	0.005775824	0.95	0.005429009	0.005988068	0.005507355	0.005463943	0.005579222
OxicEvo04gndEvo01EPEcoliGlc_11	GLBRAN2	mmol*gDW-1*hr-1		5000	1.134126098	0.857882999	-0.570060319	2.890775396	0.95	-0.899960449	3.230497314	1.123509792	0.44434791	1.821440471
OxicEvo04gndEvo01EPEcoliGlc_11	GK1	mmol*gDW-1*hr-1		5000	0.751537891	0.174391676	0.059606908	1.559063955	0.95	0.002941325	1.67138596	0.726691821	0.412779283	1.068315715
OxicEvo04gndEvo01EPEcoliGlc_11	CELLENV_9	mmol*gDW-1*hr-1		5000	0.132988262	4.89E-06	0.130572214	0.138791916	0.95	0.130458029	0.143892092	0.132340672	0.131297492	0.134067607
OxicEvo04gndEvo01EPEcoliGlc_11	ACALDtex	mmol*gDW-1*hr-1		5000	1.23E-07	1.24E-14	-6.37E-08	3.63E-07	0.95	-1.66E-07	5.40E-07	1.11E-07	4.24E-08	1.90E-07
OxicEvo04gndEvo01EPEcoliGlc_11	MPTG2	mmol*gDW-1*hr-1		5000	0.000552282	8.44E-11	0.000542248	0.000576383	0.95	0.000541774	0.000597564	0.000549592	0.00054526	0.000556764
OxicEvo04gndEvo01EPEcoliGlc_11	GHBDHx	mmol*gDW-1*hr-1		5000	2.80E-14	5.15E-30	2.39E-14	3.28E-14	0.95	2.12E-14	3.64E-14	2.80E-14	2.64E-14	2.95E-14
OxicEvo04gndEvo01EPEcoliGlc_11	MEOHtrpp	mmol*gDW-1*hr-1		5000	-1.64E-06	7.45E-16	-1.71E-06	-1.61E-06	0.95	-1.78E-06	-1.61E-06	-1.63E-06	-1.65E-06	-1.62E-06
OxicEvo04gndEvo01EPEcoliGlc_11	ALAALAabcpp	mmol*gDW-1*hr-1		5000	0.001943707	2.90E-08	0.001624488	0.002250164	0.95	0.001537061	0.002378242	0.001940487	0.001817575	0.002076634
OxicEvo04gndEvo01EPEcoliGlc_11	METOX2s	mmol*gDW-1*hr-1		5000	-0.023940245	0.068868612	-0.393181882	0.55357073	0.95	-0.411732204	0.861117473	-0.061977093	-0.238462177	0.148333155
OxicEvo04gndEvo01EPEcoliGlc_11	GLYCPHOSPHOLIPID_7	mmol*gDW-1*hr-1		5000	0.036242147	3.63E-07	0.035583722	0.037823767	0.95	0.035552604	0.039213674	0.036065665	0.035781376	0.036536292
OxicEvo04gndEvo01EPEcoliGlc_11	5DOAN	mmol*gDW-1*hr-1		5000	0.000372564	3.84E-11	0.000365796	0.000388823	0.95	0.000365476	0.000403111	0.00037075	0.000367828	0.000375588
OxicEvo04gndEvo01EPEcoliGlc_11	CELLENV_5	mmol*gDW-1*hr-1		5000	0.058638684	9.52E-07	0.057573373	0.061197697	0.95	0.057523025	0.063446524	0.058353142	0.057893171	0.059114601
OxicEvo04gndEvo01EPEcoliGlc_11	MOLYBDOPTERIN_1	mmol*gDW-1*hr-1		5000	0.000201874	1.13E-11	0.000198207	0.000210684	0.95	0.000198033	0.000218426	0.000200891	0.000199308	0.000203513
OxicEvo04gndEvo01EPEcoliGlc_11	hom_DASH_L_and_cyst_DASH_L_to_pyr_hcys_DASH_L	mmol*gDW-1*hr-1		5000	0.128268018	4.55E-06	0.125937725	0.133865679	0.95	0.125827593	0.138784832	0.127643414	0.126637261	0.129309054
OxicEvo04gndEvo01EPEcoliGlc_11	MDH3	mmol*gDW-1*hr-1		5000	0.218627012	0.193541761	-0.384229328	1.251209981	0.95	-0.410642467	1.644994984	0.142637203	-0.130691757	0.489430245
OxicEvo04gndEvo01EPEcoliGlc_11	3pg_to_ser_DASH_L	mmol*gDW-1*hr-1		5000	2.001444744	1.515902255	0.092161553	4.800827262	0.95	-0.354013462	5.61247419	1.813588183	1.050664685	2.813751696
OxicEvo04gndEvo01EPEcoliGlc_11	Zn2tex	mmol*gDW-1*hr-1		5000	0.000265883	1.96E-11	0.000261053	0.000277486	0.95	0.000260824	0.000287683	0.000264588	0.000262503	0.000268041
OxicEvo04gndEvo01EPEcoliGlc_11	chor_and_prpp_to_3ig3p	mmol*gDW-1*hr-1		5000	0.045326482	5.69E-07	0.044503019	0.047304545	0.95	0.044464101	0.049042842	0.045105763	0.044750216	0.045694356
OxicEvo04gndEvo01EPEcoliGlc_11	CLPNS160pp	mmol*gDW-1*hr-1		5000	0.002415924	1.62E-09	0.002372033	0.002521356	0.95	0.002369959	0.002614008	0.00240416	0.002385209	0.002435532
OxicEvo04gndEvo01EPEcoliGlc_11	PAPSR	mmol*gDW-1*hr-1		5000	0.203398012	1.14E-05	0.199702804	0.212274372	0.95	0.199528164	0.220074802	0.20240756	0.200812076	0.205048809
OxicEvo04gndEvo01EPEcoliGlc_11	GTPDPK	mmol*gDW-1*hr-1		5000	0.646053195	0.237540336	-0.267821453	1.541083994	0.95	-0.410796804	1.645881421	0.640373661	0.273796489	1.007577454
OxicEvo04gndEvo01EPEcoliGlc_11	ADSK	mmol*gDW-1*hr-1		5000	0.203398012	1.14E-05	0.199702804	0.212274372	0.95	0.199528164	0.220074802	0.20240756	0.200812076	0.205048809
OxicEvo04gndEvo01EPEcoliGlc_11	GMPR	mmol*gDW-1*hr-1		5000	0.233505166	0.253824518	-0.391966367	1.420726197	0.95	-0.41186565	1.646514916	0.107577008	-0.180049186	0.548889977
OxicEvo04gndEvo01EPEcoliGlc_11	SERD_L	mmol*gDW-1*hr-1		5000	0.153006946	1.416632832	-1.369408076	2.947313662	0.95	-1.428634204	4.614654238	-0.104451339	-0.817617809	0.912144113
OxicEvo04gndEvo01EPEcoliGlc_11	P5CR	mmol*gDW-1*hr-1		5000	0.176276774	8.60E-06	0.173077588	0.183957806	0.95	0.172909833	0.190731246	0.175413025	0.174040227	0.177704613
OxicEvo04gndEvo01EPEcoliGlc_11	ACALDtpp	mmol*gDW-1*hr-1		5000	1.23E-07	1.24E-14	-6.37E-08	3.63E-07	0.95	-1.66E-07	5.40E-07	1.11E-07	4.24E-08	1.90E-07
OxicEvo04gndEvo01EPEcoliGlc_11	GUACYC	mmol*gDW-1*hr-1		5000	0.223975255	0.190467385	-0.383058014	1.232245879	0.95	-0.410797611	1.634464192	0.154675014	-0.127481114	0.501982655
OxicEvo04gndEvo01EPEcoliGlc_11	NTD12	mmol*gDW-1*hr-1		5000	0.000400846	1.67E-05	-0.005122514	0.009426029	0.95	-0.005336844	0.012747863	-0.00032718	-0.002999889	0.003167921
OxicEvo04gndEvo01EPEcoliGlc_11	RNDR2	mmol*gDW-1*hr-1		5000	0.032621468	5.21E-05	0.02157814	0.047991482	0.95	0.020707377	0.052900641	0.031979896	0.026803159	0.037724561
OxicEvo04gndEvo01EPEcoliGlc_11	ASNS1	mmol*gDW-1*hr-1		5000	0.074780583	0.117680527	-0.389121566	0.875526425	0.95	-0.411755868	1.646563736	0.012887925	-0.190551876	0.276792135
OxicEvo04gndEvo01EPEcoliGlc_11	AKGDH	mmol*gDW-1*hr-1		5000	0.359151406	0.597642104	-1.08115121	1.880747962	0.95	-1.557578745	2.469929389	0.338941156	-0.198804637	0.906601932
OxicEvo04gndEvo01EPEcoliGlc_11	CRNCDH	mmol*gDW-1*hr-1		5000	-2.21E-14	3.04E-30	-2.54E-14	-1.87E-14	0.95	-2.81E-14	-1.61E-14	-2.21E-14	-2.33E-14	-2.09E-14
OxicEvo04gndEvo01EPEcoliGlc_11	SUCCt2_3pp	mmol*gDW-1*hr-1		5000	0.170594032	0.093573804	-0.339622393	0.871642658	0.95	-0.411649192	1.538983965	0.145212303	-0.05142587	0.358210433
OxicEvo04gndEvo01EPEcoliGlc_11	VALTA	mmol*gDW-1*hr-1		5000	-0.985998835	0.13967961	-1.518278646	-0.183661021	0.95	-1.549304977	-0.041032722	-1.04088591	-1.294288672	-0.72788095
OxicEvo04gndEvo01EPEcoliGlc_11	MCTP1Bpp	mmol*gDW-1*hr-1		5000	0.000374955	2.20E-08	0.000114024	0.000639205	0.95	5.16E-05	0.000663069	0.000371394	0.000256926	0.000493682
OxicEvo04gndEvo01EPEcoliGlc_11	EX_ac_LPAREN_e_RPAREN_	mmol*gDW-1*hr-1		5000	11.31726402	0.38347413	10.1440919	12.55823885	0.95	9.963224264	12.8785553	11.31737804	10.86362268	11.74955718
OxicEvo04gndEvo01EPEcoliGlc_11	EX_fum_LPAREN_e_RPAREN_	mmol*gDW-1*hr-1		5000	2.15E-14	4.12E-30	1.77E-14	2.58E-14	0.95	1.51E-14	3.00E-14	2.14E-14	2.01E-14	2.28E-14
OxicEvo04gndEvo01EPEcoliGlc_11	PPKr	mmol*gDW-1*hr-1		5000	-2.631984168	0.87288167	-4.193596777	-0.707554229	0.95	-4.34547694	-0.001413696	-2.679431064	-3.376630952	-1.959641106
OxicEvo04gndEvo01EPEcoliGlc_11	NTD8	mmol*gDW-1*hr-1		5000	0.011336947	5.17E-05	0.000412874	0.026633313	0.95	-0.000572767	0.031176387	0.010673372	0.005543108	0.016321755
OxicEvo04gndEvo01EPEcoliGlc_11	MLDCP2Bpp	mmol*gDW-1*hr-1		5000	0.000738013	2.15E-08	0.000472632	0.000991165	0.95	0.000430559	0.001037947	0.000741807	0.000622673	0.0008555
OxicEvo04gndEvo01EPEcoliGlc_11	NADSYN_aerobic	mmol*gDW-1*hr-1		5000	0.001870208	9.68E-10	0.001836231	0.001951824	0.95	0.001834625	0.002023548	0.001861101	0.00184643	0.001885386
OxicEvo04gndEvo01EPEcoliGlc_11	LSERDHr	mmol*gDW-1*hr-1		5000	0.04374839	0.000732877	0.001738102	0.092346056	0.95	3.17E-06	0.095204345	0.04207507	0.02040789	0.066197154
OxicEvo04gndEvo01EPEcoliGlc_11	EX_ca2_LPAREN_e_RPAREN_	mmol*gDW-1*hr-1		5000	-0.004063742	4.57E-09	-0.004240693	-0.003989908	0.95	-0.004396932	-0.003986426	-0.004043954	-0.004096724	-0.004012077
OxicEvo04gndEvo01EPEcoliGlc_11	ADNK1	mmol*gDW-1*hr-1		5000	1.401591643	1.111408722	-0.531547661	3.297157598	0.95	-0.866509599	3.4733624	1.387951917	0.588867019	2.222649093
OxicEvo04gndEvo01EPEcoliGlc_11	FESD1s	mmol*gDW-1*hr-1		5000	3.35E-05	1.41E-09	-2.40E-05	0.00010251	0.95	-2.66E-05	0.000106902	3.12E-05	1.22E-06	6.30E-05
OxicEvo04gndEvo01EPEcoliGlc_11	DATPHs	mmol*gDW-1*hr-1		5000	0.000400846	1.67E-05	-0.005122514	0.009426029	0.95	-0.005336844	0.012747863	-0.00032718	-0.002999889	0.003167921
OxicEvo04gndEvo01EPEcoliGlc_11	udp_to_dump_aerobic	mmol*gDW-1*hr-1		5000	0.004591816	3.75E-05	-0.004310841	0.017262925	0.95	-0.004712829	0.018852128	0.00376483	-0.000571751	0.009031622
OxicEvo04gndEvo01EPEcoliGlc_11	SUCCt3pp	mmol*gDW-1*hr-1		5000	0.152130821	0.157036548	-0.385278035	1.08477566	0.95	-0.411216627	1.626125951	0.0761576	-0.157562764	0.399431288
OxicEvo04gndEvo01EPEcoliGlc_11	AP4AH	mmol*gDW-1*hr-1		5000	0.115561181	0.159851027	-0.390656891	1.056914775	0.95	-0.411672033	1.644679128	0.02706099	-0.203376837	0.358217101
OxicEvo04gndEvo01EPEcoliGlc_11	NTP1	mmol*gDW-1*hr-1		5000	0.27761422	0.178188799	-0.36570497	1.218916964	0.95	-0.411408699	1.64089728	0.23101079	-0.05647069	0.560739985
OxicEvo04gndEvo01EPEcoliGlc_11	Kt2pp	mmol*gDW-1*hr-1		5000	0.152382127	6.43E-06	0.149613743	0.159032136	0.95	0.149482907	0.164876078	0.151640099	0.15044479	0.153618875
OxicEvo04gndEvo01EPEcoliGlc_11	CO2tpp	mmol*gDW-1*hr-1		5000	-22.01814796	0.889279429	-23.49096723	-19.8737214	0.95	-23.9778077	-17.38656968	-22.1304759	-22.74511547	-21.44211367
OxicEvo04gndEvo01EPEcoliGlc_11	IPMD	mmol*gDW-1*hr-1		5000	0.359252209	3.57E-05	0.352725539	0.3749301	0.95	0.352417082	0.388707629	0.357502822	0.354684794	0.362167934
OxicEvo04gndEvo01EPEcoliGlc_11	HYD3pp	mmol*gDW-1*hr-1		5000	0.034033582	0.005959286	-0.065323685	0.216327363	0.95	-0.069221158	0.276936523	0.018265635	-0.028693355	0.08165007
OxicEvo04gndEvo01EPEcoliGlc_11	e4p_and_pep_to_3dhq	mmol*gDW-1*hr-1		5000	0.305210674	2.58E-05	0.299665797	0.318530174	0.95	0.299403741	0.330235179	0.303724444	0.301330325	0.307687793
OxicEvo04gndEvo01EPEcoliGlc_11	GLDBRAN2	mmol*gDW-1*hr-1		5000	0.825055904	0.62481084	-0.634188015	2.280155126	0.95	-0.870301253	2.522864575	0.839523964	0.217652432	1.42391745
OxicEvo04gndEvo01EPEcoliGlc_11	PGMT	mmol*gDW-1*hr-1		5000	-0.159974563	7.08E-06	-0.166940463	-0.157067988	0.95	-0.173091025	-0.156930889	-0.159195563	-0.161272932	-0.157940698
OxicEvo04gndEvo01EPEcoliGlc_11	GLYCPHOSPHOLIPID_8	mmol*gDW-1*hr-1		5000	0.049771815	6.86E-07	0.048867592	0.051943875	0.95	0.048824857	0.053852652	0.04952945	0.049139033	0.050175768
OxicEvo04gndEvo01EPEcoliGlc_11	NDPK1	mmol*gDW-1*hr-1		5000	4.979038062	2.177702214	1.867075569	7.395553214	0.95	0.790298975	7.601030902	5.071187849	3.967480824	6.10726973
OxicEvo04gndEvo01EPEcoliGlc_11	GSPMDA	mmol*gDW-1*hr-1		5000	0.356554908	0.245183451	-0.373019412	1.437859629	0.95	-0.411273486	1.642619782	0.291017809	-0.045987398	0.702205159
OxicEvo04gndEvo01EPEcoliGlc_11	EX_fe2_LPAREN_e_RPAREN_	mmol*gDW-1*hr-1		5000	-0.006713244	1.76E-08	-0.007037149	-0.006509159	0.95	-0.007329064	-0.006472234	-0.006697125	-0.006788161	-0.006615669
OxicEvo04gndEvo01EPEcoliGlc_11	Ec_biomass_iJO1366_WT_53p95M	mmol*gDW-1*hr-1		5000	0.820626457	0.000186366	0.805717828	0.856438881	0.95	0.805013231	0.887910378	0.816630397	0.81019328	0.827286739
OxicEvo04gndEvo01EPEcoliGlc_11	MG2tex	mmol*gDW-1*hr-1		5000	0.00677263	1.27E-08	0.006649589	0.00706819	0.95	0.006643774	0.007327924	0.006739651	0.006686525	0.006827597
OxicEvo04gndEvo01EPEcoliGlc_11	HXPRT	mmol*gDW-1*hr-1		5000	0.012168129	0.004112636	-0.069140117	0.161702008	0.95	-0.072289248	0.274509575	-0.001479394	-0.040637073	0.050988391
OxicEvo04gndEvo01EPEcoliGlc_11	ALAALAD	mmol*gDW-1*hr-1		5000	-1.578955188	9.530167213	-5.333035861	6.03770761	0.95	-5.464448989	15.07005124	-2.254274937	-4.033779793	0.138942705
OxicEvo04gndEvo01EPEcoliGlc_11	DADK	mmol*gDW-1*hr-1		5000	0.536574918	0.099328724	-0.011962669	1.121921324	0.95	-0.068168057	1.191270642	0.524933454	0.290419372	0.781624306
OxicEvo04gndEvo01EPEcoliGlc_11	METOX1s	mmol*gDW-1*hr-1		5000	-0.071904819	0.081678533	-0.549378651	0.49929983	0.95	-0.584001303	0.700911327	-0.084365361	-0.291404812	0.127696918
OxicEvo04gndEvo01EPEcoliGlc_11	DSERDHr	mmol*gDW-1*hr-1		5000	-0.04374839	0.000732877	-0.092341794	-0.00173307	0.95	-0.095204345	-3.17E-06	-0.04207507	-0.066197154	-0.02040789
OxicEvo04gndEvo01EPEcoliGlc_11	GAPD	mmol*gDW-1*hr-1		5000	23.35619384	0.713433503	21.54571644	24.67352235	0.95	20.30915633	25.04415716	23.4680951	22.79999505	24.01096801
OxicEvo04gndEvo01EPEcoliGlc_11	LIPOPOLYSACCHARIDE_2	mmol*gDW-1*hr-1		5000	0.026755705	1.98E-07	0.026269624	0.027923333	0.95	0.026246651	0.02894943	0.026625417	0.026415542	0.026972857
OxicEvo04gndEvo01EPEcoliGlc_11	EX_glyclt_LPAREN_e_RPAREN_	mmol*gDW-1*hr-1		5000	4.24E-09	1.63E-14	-2.61E-07	2.53E-07	0.95	-4.33E-07	5.11E-07	5.11E-09	-7.47E-08	8.53E-08
OxicEvo04gndEvo01EPEcoliGlc_11	NTD6	mmol*gDW-1*hr-1		5000	0.000275943	1.62E-05	-0.0051189	0.009147464	0.95	-0.005346061	0.01315355	-0.000402143	-0.003091594	0.003038211
OxicEvo04gndEvo01EPEcoliGlc_11	Ktex	mmol*gDW-1*hr-1		5000	0.152382127	6.43E-06	0.149613743	0.159032136	0.95	0.149482907	0.164876078	0.151640099	0.15044479	0.153618875
OxicEvo04gndEvo01EPEcoliGlc_11	EX_h_LPAREN_e_RPAREN_	mmol*gDW-1*hr-1		5000	18.60459863	0.361275748	17.44338582	19.78672332	0.95	17.15769786	20.23601316	18.60762349	18.16747005	19.02462872
OxicEvo04gndEvo01EPEcoliGlc_11	OCBT	mmol*gDW-1*hr-1		5000	0.447690501	0.039122556	0.189295012	0.880316934	0.95	0.179217242	0.940072453	0.407901772	0.281635593	0.580598102
OxicEvo04gndEvo01EPEcoliGlc_11	OAADC	mmol*gDW-1*hr-1		5000	0.439792164	0.27945334	-0.364057045	1.501020821	0.95	-0.411731321	1.647063034	0.391707432	0.001980991	0.84682643
OxicEvo04gndEvo01EPEcoliGlc_11	RNDR3	mmol*gDW-1*hr-1		5000	0.024501336	3.92E-05	0.015945491	0.03859584	0.95	0.015340747	0.041995994	0.023337705	0.019338835	0.028644603
OxicEvo04gndEvo01EPEcoliGlc_11	GLCP2	mmol*gDW-1*hr-1		5000	0.309070195	0.180527498	-0.350283745	1.268990674	0.95	-0.399639005	1.665323019	0.264586639	-0.017727144	0.5841961
OxicEvo04gndEvo01EPEcoliGlc_11	O2tpp	mmol*gDW-1*hr-1		5000	20.32584378	0.890093631	18.17958598	21.80912634	0.95	15.6755891	22.29544369	20.43133745	19.74884656	21.04642746
OxicEvo04gndEvo01EPEcoliGlc_11	FOMETRi	mmol*gDW-1*hr-1		5000	0.828103707	0.290843002	-0.179079987	1.7688895	0.95	-0.298743846	1.869889292	0.843212053	0.41857179	1.243695617
OxicEvo04gndEvo01EPEcoliGlc_11	PG160abcpp	mmol*gDW-1*hr-1		5000	0.008846353	2.17E-08	0.008685638	0.009232411	0.95	0.008678043	0.009571674	0.008803276	0.008733884	0.008918151
OxicEvo04gndEvo01EPEcoliGlc_11	LCARR	mmol*gDW-1*hr-1		5000	-5.53E-15	2.33E-30	-8.34E-15	-2.41E-15	0.95	-1.04E-14	2.79E-16	-5.57E-15	-6.59E-15	-4.52E-15
OxicEvo04gndEvo01EPEcoliGlc_11	NAt3pp	mmol*gDW-1*hr-1		5000	0.639014472	0.731690631	-0.944459071	2.286312517	0.95	-1.190311572	2.821336901	0.635382033	-0.000659535	1.266807981
OxicEvo04gndEvo01EPEcoliGlc_11	NTPP5	mmol*gDW-1*hr-1		5000	0.536850861	0.099250669	-0.010623501	1.121885706	0.95	-0.070834664	1.187025123	0.525646946	0.290543802	0.782218966
OxicEvo04gndEvo01EPEcoliGlc_11	EX_succ_LPAREN_e_RPAREN_	mmol*gDW-1*hr-1		5000	-8.23E-08	5.32E-14	-5.65E-07	3.61E-07	0.95	-1.07E-06	7.00E-07	-7.60E-08	-2.27E-07	7.15E-08
OxicEvo04gndEvo01EPEcoliGlc_11	G3PD6	mmol*gDW-1*hr-1		5000	0.041589886	0.092547924	-0.387997653	0.735935854	0.95	-0.411680861	1.167447886	-0.009605018	-0.200842119	0.239227423
OxicEvo04gndEvo01EPEcoliGlc_11	MLDEP1pp	mmol*gDW-1*hr-1		5000	0.00036573	2.17E-08	0.000107042	0.000628178	0.95	4.97E-05	0.000661361	0.000362882	0.000249186	0.000482697
OxicEvo04gndEvo01EPEcoliGlc_11	EX_cu2_LPAREN_e_RPAREN_	mmol*gDW-1*hr-1		5000	-0.000553102	8.47E-11	-0.000577186	-0.000543053	0.95	-0.000598452	-0.000542579	-0.000550409	-0.000557591	-0.00054607
OxicEvo04gndEvo01EPEcoliGlc_11	MDDEP1pp	mmol*gDW-1*hr-1		5000	6.72E-05	3.91E-09	-4.01E-05	0.000182226	0.95	-4.85E-05	0.000194268	6.67E-05	1.80E-05	0.000114755
OxicEvo04gndEvo01EPEcoliGlc_11	GLYCPHOSPHOLIPID_6	mmol*gDW-1*hr-1		5000	0.028188519	2.20E-07	0.027676407	0.029418676	0.95	0.027652204	0.030499721	0.028051254	0.027830139	0.028417299
OxicEvo04gndEvo01EPEcoliGlc_11	PPBNGS	mmol*gDW-1*hr-1		5000	0.002195996	1.33E-09	0.002156101	0.00229183	0.95	0.002154215	0.002376048	0.002185303	0.002168077	0.002213819
OxicEvo04gndEvo01EPEcoliGlc_11	ICYSDS	mmol*gDW-1*hr-1		5000	0.001448406	5.81E-10	0.001422092	0.001511615	0.95	0.001420848	0.001567162	0.001441353	0.001429991	0.001460161
OxicEvo04gndEvo01EPEcoliGlc_11	MCTP2App	mmol*gDW-1*hr-1		5000	0.000552282	8.44E-11	0.000542248	0.000576383	0.95	0.000541774	0.000597564	0.000549592	0.00054526	0.000556764
OxicEvo04gndEvo01EPEcoliGlc_11	APPLDHr	mmol*gDW-1*hr-1		5000	-1.83E-14	3.28E-30	-2.19E-14	-1.49E-14	0.95	-2.57E-14	-1.29E-14	-1.82E-14	-1.95E-14	-1.70E-14
OxicEvo04gndEvo01EPEcoliGlc_11	MLDCP1Bpp	mmol*gDW-1*hr-1		5000	2.22E-05	1.84E-09	-5.34E-05	9.32E-05	0.95	-5.84E-05	9.74E-05	2.23E-05	-1.31E-05	5.85E-05
OxicEvo04gndEvo01EPEcoliGlc_11	NACODA	mmol*gDW-1*hr-1		5000	0.278724914	0.325964005	-0.539613191	1.55007947	0.95	-0.581985747	2.106466873	0.181420182	-0.183797635	0.657502313
OxicEvo04gndEvo01EPEcoliGlc_11	NADPPPS	mmol*gDW-1*hr-1		5000	0.001503388	6.25E-10	0.001476075	0.001568996	0.95	0.001474784	0.001626652	0.001496067	0.001484274	0.001515589
OxicEvo04gndEvo01EPEcoliGlc_11	ASTPathway	mmol*gDW-1*hr-1		5000	0.211826045	0.03915322	-0.046068605	0.646164137	0.95	-0.066667926	0.705502808	0.171970407	0.046096439	0.344591122
OxicEvo04gndEvo01EPEcoliGlc_11	NADH10	mmol*gDW-1*hr-1		5000	0.212742426	0.166637005	-0.379309645	1.126047139	0.95	-0.411686494	1.636827776	0.160997986	-0.116039986	0.474862526
OxicEvo04gndEvo01EPEcoliGlc_11	MLDEP2pp	mmol*gDW-1*hr-1		5000	9.23E-06	1.30E-10	-8.62E-06	3.32E-05	0.95	-9.82E-06	3.95E-05	8.06E-06	1.67E-07	1.71E-05
OxicEvo04gndEvo01EPEcoliGlc_11	TMDK1	mmol*gDW-1*hr-1		5000	0.587283962	0.299804154	-0.343345068	1.57233939	0.95	-0.411578665	1.64496009	0.574879537	0.135668891	1.023241093
OxicEvo04gndEvo01EPEcoliGlc_11	NTPP9	mmol*gDW-1*hr-1		5000	0.194181462	0.190465765	-0.388827074	1.207297154	0.95	-0.411477501	1.644546507	0.114997624	-0.160691044	0.4768852
OxicEvo04gndEvo01EPEcoliGlc_11	PG161abcpp	mmol*gDW-1*hr-1		5000	0.006880953	1.31E-08	0.006755944	0.00718124	0.95	0.006750036	0.007445129	0.006847446	0.006793471	0.006936799
OxicEvo04gndEvo01EPEcoliGlc_11	METSOXR2	mmol*gDW-1*hr-1		5000	-0.023940245	0.068868612	-0.393181882	0.55357073	0.95	-0.411732204	0.861117473	-0.061977093	-0.238462177	0.148333155
OxicEvo04gndEvo01EPEcoliGlc_11	DTMPK	mmol*gDW-1*hr-1		5000	0.396409183	0.083881477	-0.049200354	0.97063073	0.95	-0.069812689	1.044612488	0.375813787	0.155330719	0.614368013
OxicEvo04gndEvo01EPEcoliGlc_11	NDPK4	mmol*gDW-1*hr-1		5000	0.403098109	0.083881291	-0.042612923	0.977214782	0.95	-0.063093392	1.05156321	0.382561367	0.16216861	0.621043426
OxicEvo04gndEvo01EPEcoliGlc_11	CHORS	mmol*gDW-1*hr-1		5000	0.305210674	2.58E-05	0.299665797	0.318530174	0.95	0.299403741	0.330235179	0.303724444	0.301330325	0.307687793
OxicEvo04gndEvo01EPEcoliGlc_11	IPPMIb	mmol*gDW-1*hr-1		5000	-0.359252209	3.57E-05	-0.374895416	-0.352724963	0.95	-0.388707629	-0.352417082	-0.357502822	-0.362167934	-0.354684794
OxicEvo04gndEvo01EPEcoliGlc_11	GLUSy	mmol*gDW-1*hr-1		5000	9.053159454	2.348072644	6.240511721	12.19736076	0.95	4.983174747	14.24187695	9.015077754	7.956691253	10.07344182
OxicEvo04gndEvo01EPEcoliGlc_11	EX_mn2_LPAREN_e_RPAREN_	mmol*gDW-1*hr-1		5000	-0.000539972	8.07E-11	-0.000563485	-0.000530161	0.95	-0.000584245	-0.000529699	-0.000537343	-0.000544355	-0.000533107
OxicEvo04gndEvo01EPEcoliGlc_11	GSNK	mmol*gDW-1*hr-1		5000	0.50372498	0.264809706	-0.339582516	1.531540144	0.95	-0.400436828	1.666947389	0.469328409	0.092426443	0.87094481
OxicEvo04gndEvo01EPEcoliGlc_11	NI2tpp	mmol*gDW-1*hr-1		5000	0.000251932	1.76E-11	0.000247355	0.000262927	0.95	0.000247139	0.000272588	0.000250706	0.000248729	0.000253977
OxicEvo04gndEvo01EPEcoliGlc_11	GLYCtex	mmol*gDW-1*hr-1		5000	9.36E-08	2.77E-14	-2.03E-07	4.58E-07	0.95	-4.71E-07	6.90E-07	7.83E-08	-1.92E-08	1.92E-07
OxicEvo04gndEvo01EPEcoliGlc_11	MLDCP2App	mmol*gDW-1*hr-1		5000	1.38E-05	1.46E-10	-7.60E-06	3.59E-05	0.95	-9.68E-06	3.89E-05	1.37E-05	4.24E-06	2.31E-05
OxicEvo04gndEvo01EPEcoliGlc_11	CBMKr	mmol*gDW-1*hr-1		5000	0.86125294	0.099926556	0.250436169	1.467666599	0.95	0.070045697	1.7602685	0.86690159	0.634017552	1.078104966
OxicEvo04gndEvo01EPEcoliGlc_11	CLPNS181pp	mmol*gDW-1*hr-1		5000	0.000968339	2.59E-10	0.000950747	0.001010598	0.95	0.000949916	0.001047734	0.000963624	0.000956028	0.000976198
OxicEvo04gndEvo01EPEcoliGlc_11	PUNP7	mmol*gDW-1*hr-1		5000	-0.008042995	0.004479531	-0.091604452	0.150191149	0.95	-0.094913872	0.263526929	-0.023150218	-0.063089174	0.032780802
OxicEvo04gndEvo01EPEcoliGlc_11	MOBDtex	mmol*gDW-1*hr-1		5000	0.000112426	3.50E-12	0.000110383	0.000117332	0.95	0.000110287	0.000121644	0.000111878	0.000110996	0.000113338
OxicEvo04gndEvo01EPEcoliGlc_11	AGPR	mmol*gDW-1*hr-1		5000	-0.938372832	0.520294783	-2.464791307	0.309474531	0.95	-3.520192834	0.704224602	-0.907303757	-1.426131356	-0.398346523
OxicEvo04gndEvo01EPEcoliGlc_11	URIK2	mmol*gDW-1*hr-1		5000	0.020610956	0.000243022	-0.008754454	0.043575903	0.95	-0.011071046	0.044423882	0.022464413	0.008234478	0.034223575
OxicEvo04gndEvo01EPEcoliGlc_11	FRD3	mmol*gDW-1*hr-1		5000	4.151999179	4.426754267	-0.089618276	7.736814784	0.95	-2.104818623	8.197063041	4.246070954	2.70711053	5.781711839
OxicEvo04gndEvo01EPEcoliGlc_11	NTD5	mmol*gDW-1*hr-1		5000	0.587283962	0.299804154	-0.343345068	1.57233939	0.95	-0.411578665	1.64496009	0.574879537	0.135668891	1.023241093
OxicEvo04gndEvo01EPEcoliGlc_11	BPNT	mmol*gDW-1*hr-1		5000	0.203398012	1.14E-05	0.199702804	0.212274372	0.95	0.199528164	0.220074802	0.20240756	0.200812076	0.205048809
OxicEvo04gndEvo01EPEcoliGlc_11	COFACTOR_1	mmol*gDW-1*hr-1		5000	0.004391993	5.34E-09	0.004312202	0.004583661	0.95	0.004308431	0.004752096	0.004370606	0.004336154	0.004427639
OxicEvo04gndEvo01EPEcoliGlc_11	ARGSL	mmol*gDW-1*hr-1		5000	0.447690501	0.039122556	0.189295012	0.880316934	0.95	0.179217242	0.940072453	0.407901772	0.281635593	0.580598102
OxicEvo04gndEvo01EPEcoliGlc_11	RHCCE	mmol*gDW-1*hr-1		5000	0.007977073	0.001656892	-0.050413209	0.094245057	0.95	-0.053017135	0.128091704	0.002585621	-0.025936275	0.037573963
OxicEvo04gndEvo01EPEcoliGlc_11	EX_o2_LPAREN_e_RPAREN_	mmol*gDW-1*hr-1		5000	-20.32584378	0.890093631	-21.80738027	-18.17420276	0.95	-22.29544369	-15.6755891	-20.43133745	-21.04642746	-19.74884656
OxicEvo04gndEvo01EPEcoliGlc_11	ME1	mmol*gDW-1*hr-1		5000	0.320992028	0.278479802	-0.428236554	1.503296327	0.95	-0.459784889	1.839587432	0.242706121	-0.110262263	0.682476279
OxicEvo04gndEvo01EPEcoliGlc_11	NADH17pp	mmol*gDW-1*hr-1		5000	29.7512453	13.17827278	22.52164977	36.80837661	0.95	16.77810396	39.81875409	29.78062123	27.22184356	32.28553921
OxicEvo04gndEvo01EPEcoliGlc_11	NTPP1	mmol*gDW-1*hr-1		5000	-0.121302487	0.033699664	-0.397212908	0.253142636	0.95	-0.411658809	0.308133871	-0.138565265	-0.274767879	0.014218098
OxicEvo04gndEvo01EPEcoliGlc_11	OCTDPS	mmol*gDW-1*hr-1		5000	0.000548999	8.34E-11	0.000539025	0.000572958	0.95	0.000538554	0.000594012	0.000546326	0.000542019	0.000553455
OxicEvo04gndEvo01EPEcoliGlc_11	GLYCPHOSPHOLIPID_1	mmol*gDW-1*hr-1		5000	0.019951891	1.10E-07	0.019589418	0.020822599	0.95	0.019572287	0.021587765	0.019854735	0.019698229	0.020113822
OxicEvo04gndEvo01EPEcoliGlc_11	PGM	mmol*gDW-1*hr-1		5000	-21.3547491	2.014627533	-23.7660577	-18.24577356	0.95	-25.18863199	-15.96429754	-21.47369806	-22.39819833	-20.44190931
OxicEvo04gndEvo01EPEcoliGlc_11	GLCP	mmol*gDW-1*hr-1		5000	-1.884637703	1.17706542	-3.298150517	0.753933051	0.95	-3.389485502	2.984653424	-2.130366735	-2.715261347	-1.259092421
OxicEvo04gndEvo01EPEcoliGlc_11	O2tex	mmol*gDW-1*hr-1		5000	20.32584378	0.890093631	18.17958598	21.80912634	0.95	15.6755891	22.29544369	20.43133745	19.74884656	21.04642746
OxicEvo04gndEvo01EPEcoliGlc_11	EX_mobd_LPAREN_e_RPAREN_	mmol*gDW-1*hr-1		5000	-0.000112426	3.50E-12	-0.000117321	-0.000110383	0.95	-0.000121644	-0.000110287	-0.000111878	-0.000113338	-0.000110996
OxicEvo04gndEvo01EPEcoliGlc_11	TRPS2	mmol*gDW-1*hr-1		5000	0.024169063	0.000165695	2.09E-05	0.043331717	0.95	-0.003044478	0.046691885	0.025431749	0.014058806	0.035209223
OxicEvo04gndEvo01EPEcoliGlc_11	SSALx	mmol*gDW-1*hr-1		5000	0.297249204	0.200543989	-0.376223662	1.263358602	0.95	-0.41152681	1.645524411	0.246210993	-0.066928008	0.608986456
OxicEvo04gndEvo01EPEcoliGlc_11	F6PA	mmol*gDW-1*hr-1		5000	-4.14E-08	4.93E-15	-1.77E-07	9.11E-08	0.95	-3.14E-07	2.38E-07	-4.01E-08	-9.05E-08	5.81E-09
OxicEvo04gndEvo01EPEcoliGlc_11	H2Otpp	mmol*gDW-1*hr-1		5000	-43.15225881	0.967304914	-44.76388124	-40.97398182	0.95	-45.72157093	-38.07259779	-43.25166774	-43.87968781	-42.53507269
OxicEvo04gndEvo01EPEcoliGlc_11	imp_to_gmp	mmol*gDW-1*hr-1		5000	0.427629278	0.253728972	-0.197241917	1.61266631	0.95	-0.219241728	1.844681484	0.30205771	0.013311638	0.743032054
OxicEvo04gndEvo01EPEcoliGlc_11	NTPTP1	mmol*gDW-1*hr-1		5000	0.000266636	6.34E-08	-0.000155476	0.000690127	0.95	-0.000178396	0.000714171	0.000267501	5.57E-05	0.00048032
OxicEvo04gndEvo01EPEcoliGlc_11	PPNDH	mmol*gDW-1*hr-1		5000	0.147729995	6.04E-06	0.145046129	0.154176984	0.95	0.144919287	0.159842514	0.147010621	0.145851804	0.148928986
OxicEvo04gndEvo01EPEcoliGlc_11	ACALD	mmol*gDW-1*hr-1		5000	0.018393522	0.000262451	-0.009785208	0.044809718	0.95	-0.011582808	0.04623225	0.019003474	0.004914795	0.032165819
OxicEvo04gndEvo01EPEcoliGlc_11	MOX	mmol*gDW-1*hr-1		5000	-0.097681777	0.048880121	-0.463534868	0.280067756	0.95	-0.491723906	0.302342641	-0.09747552	-0.286576427	0.085385068
OxicEvo04gndEvo01EPEcoliGlc_11	ADK4	mmol*gDW-1*hr-1		5000	-0.329101284	0.047327673	-0.663375521	0.108605305	0.95	-0.682025784	0.170311932	-0.346697134	-0.513852228	-0.16667565
OxicEvo04gndEvo01EPEcoliGlc_11	POX	mmol*gDW-1*hr-1		5000	0.70284014	5.26635579	-2.359796789	6.131433381	0.95	-2.496088786	9.755041723	0.275974585	-1.116315132	2.106984016
OxicEvo04gndEvo01EPEcoliGlc_11	GLYCLTDy	mmol*gDW-1*hr-1		5000	0.071757927	0.036171839	-0.326329914	0.381352985	0.95	-0.410265095	0.420317601	0.088856597	-0.061743248	0.219218655
OxicEvo04gndEvo01EPEcoliGlc_11	FADSYN_3	mmol*gDW-1*hr-1		5000	0.000183	9.27E-12	0.000179675	0.000190986	0.95	0.000179518	0.000198004	0.000182109	0.000180673	0.000184485
OxicEvo04gndEvo01EPEcoliGlc_11	ALAALAr	mmol*gDW-1*hr-1		5000	-1.558268479	9.530023868	-5.312049453	6.058319042	0.95	-5.443866003	15.09021731	-2.233974358	-4.013609028	0.159426008
OxicEvo04gndEvo01EPEcoliGlc_11	PPND	mmol*gDW-1*hr-1		5000	0.110141201	3.36E-06	0.108140224	0.114947801	0.95	0.108045656	0.119171779	0.109604865	0.108740901	0.111035117
OxicEvo04gndEvo01EPEcoliGlc_11	PGI	mmol*gDW-1*hr-1		5000	12.78996965	0.048719072	12.29171103	13.1165001	0.95	12.13770574	13.2041176	12.82971624	12.63973464	12.96555832
OxicEvo04gndEvo01EPEcoliGlc_11	DM_MTHTHF	mmol*gDW-1*hr-1		5000	0.007977073	0.001656892	-0.050413209	0.094245057	0.95	-0.053017135	0.128091704	0.002585621	-0.025936275	0.037573963
OxicEvo04gndEvo01EPEcoliGlc_11	IMPSYN_1	mmol*gDW-1*hr-1		5000	0.357042262	3.53E-05	0.350555741	0.37262371	0.95	0.350249182	0.386316487	0.355303636	0.352502943	0.359940051
OxicEvo04gndEvo01EPEcoliGlc_11	EX_glyc_LPAREN_e_RPAREN_	mmol*gDW-1*hr-1		5000	-9.36E-08	2.77E-14	-4.58E-07	2.04E-07	0.95	-6.90E-07	4.71E-07	-7.83E-08	-1.92E-07	1.92E-08
OxicEvo04gndEvo01EPEcoliGlc_11	GLYCLTtex	mmol*gDW-1*hr-1		5000	-4.24E-09	1.63E-14	-2.53E-07	2.61E-07	0.95	-5.11E-07	4.33E-07	-5.11E-09	-8.53E-08	7.47E-08
OxicEvo04gndEvo01EPEcoliGlc_11	THRAi	mmol*gDW-1*hr-1		5000	-0.010737443	0.021251867	-0.240052663	0.293018106	0.95	-0.253765594	0.403054514	-0.0207005	-0.126760582	0.091770522
OxicEvo04gndEvo01EPEcoliGlc_11	TPI	mmol*gDW-1*hr-1		5000	11.60355361	0.603460408	9.845432241	12.71502243	0.95	9.059731487	12.99171169	11.76305951	11.1110859	12.20948296
OxicEvo04gndEvo01EPEcoliGlc_11	CITL	mmol*gDW-1*hr-1		5000	0.526877078	2.051410525	-1.449579744	3.816319589	0.95	-1.542524869	5.832238945	0.285109411	-0.600624431	1.424790667
OxicEvo04gndEvo01EPEcoliGlc_11	FORtppi	mmol*gDW-1*hr-1		5000	0.676919779	0.204085178	-0.21962467	1.516095837	0.95	-0.403235305	1.646864102	0.6850212	0.359644573	1.002230927
OxicEvo04gndEvo01EPEcoliGlc_11	INSK	mmol*gDW-1*hr-1		5000	1.120430989	0.781108517	-0.169754063	3.145460777	0.95	-0.242618811	5.42066846	1.009993415	0.432311747	1.658989559
OxicEvo04gndEvo01EPEcoliGlc_11	PFK	mmol*gDW-1*hr-1		5000	13.92682007	9.733018565	9.707403197	21.04968561	0.95	8.907901095	25.26436866	13.42017466	11.41764339	15.88480912
OxicEvo04gndEvo01EPEcoliGlc_11	NTD10	mmol*gDW-1*hr-1		5000	-0.008042995	0.004479531	-0.091604452	0.150191149	0.95	-0.094913872	0.263526929	-0.023150218	-0.063089174	0.032780802
OxicEvo04gndEvo01EPEcoliGlc_11	MOLYBDOPTERIN_2	mmol*gDW-1*hr-1		5000	5.74E-06	9.13E-15	5.64E-06	6.00E-06	0.95	5.64E-06	6.22E-06	5.72E-06	5.67E-06	5.79E-06
OxicEvo04gndEvo01EPEcoliGlc_11	ICL	mmol*gDW-1*hr-1		5000	0.949890697	0.19517216	-0.001915577	1.619665723	0.95	-0.581813035	1.659215095	0.98901228	0.653217147	1.30596632
OxicEvo04gndEvo01EPEcoliGlc_11	NTD7	mmol*gDW-1*hr-1		5000	1.748799288	1.278203205	-0.091477627	4.110873731	0.95	-0.269950013	5.494580812	1.680860964	0.850500496	2.534900843
OxicEvo04gndEvo01EPEcoliGlc_11	ZN2tpp	mmol*gDW-1*hr-1		5000	0.000265883	1.96E-11	0.000261053	0.000277486	0.95	0.000260824	0.000287683	0.000264588	0.000262503	0.000268041
OxicEvo04gndEvo01EPEcoliGlc_11	CYTK2	mmol*gDW-1*hr-1		5000	0.014307124	0.088614785	-0.397534322	0.691132266	0.95	-0.42791105	0.865915502	-0.038141599	-0.227756265	0.216131697
OxicEvo04gndEvo01EPEcoliGlc_11	PPS	mmol*gDW-1*hr-1		5000	0.47985567	0.322328841	-0.3689691	1.567706696	0.95	-0.41584222	1.663645682	0.414985961	-0.003337569	0.936984261
OxicEvo04gndEvo01EPEcoliGlc_11	NADH16pp	mmol*gDW-1*hr-1		5000	0.524325254	0.30844124	-0.35445411	1.552306153	0.95	-0.411583164	1.646046291	0.482049408	0.06292208	0.955035831
OxicEvo04gndEvo01EPEcoliGlc_11	MEOHtex	mmol*gDW-1*hr-1		5000	-1.64E-06	7.45E-16	-1.71E-06	-1.61E-06	0.95	-1.78E-06	-1.61E-06	-1.63E-06	-1.65E-06	-1.62E-06
OxicEvo04gndEvo01EPEcoliGlc_11	FESR	mmol*gDW-1*hr-1		5000	6.70E-05	5.62E-09	-4.80E-05	0.000205021	0.95	-5.32E-05	0.000213805	6.23E-05	2.43E-06	0.000126071
OxicEvo04gndEvo01EPEcoliGlc_11	D_DASH_LACtex	mmol*gDW-1*hr-1		5000	-1.38E-08	8.99E-15	-2.33E-07	1.53E-07	0.95	-4.19E-07	3.00E-07	-5.68E-09	-6.62E-08	4.86E-08
OxicEvo04gndEvo01EPEcoliGlc_11	AHCYSNS	mmol*gDW-1*hr-1		5000	0.007977073	0.001656892	-0.050413209	0.094245057	0.95	-0.053017135	0.128091704	0.002585621	-0.025936275	0.037573963
OxicEvo04gndEvo01EPEcoliGlc_11	PDE1	mmol*gDW-1*hr-1		5000	0.341869373	0.256820469	-0.378522818	1.427110563	0.95	-0.411035242	1.644351665	0.269973985	-0.086336184	0.698705118
OxicEvo04gndEvo01EPEcoliGlc_11	ATHRDHr	mmol*gDW-1*hr-1		5000	2.68E-15	2.25E-30	-1.26E-16	5.75E-15	0.95	-2.07E-15	8.77E-15	2.64E-15	1.64E-15	3.69E-15
OxicEvo04gndEvo01EPEcoliGlc_11	GLCptspp	mmol*gDW-1*hr-1		5000	12.45813131	0.389756274	11.26700893	13.58840573	0.95	10.52372239	13.87891133	12.46068837	12.00657418	12.92875499
OxicEvo04gndEvo01EPEcoliGlc_11	FORtex	mmol*gDW-1*hr-1		5000	-8.27E-08	1.56E-14	-3.38E-07	1.69E-07	0.95	-5.20E-07	3.10E-07	-7.78E-08	-1.62E-07	2.32E-09
OxicEvo04gndEvo01EPEcoliGlc_11	ENO	mmol*gDW-1*hr-1		5000	21.3547491	2.014627533	18.25166035	23.76668621	0.95	15.96429754	25.18863199	21.47369806	20.44190931	22.39819833
OxicEvo04gndEvo01EPEcoliGlc_11	ADPT	mmol*gDW-1*hr-1		5000	0.010776887	0.003688091	-0.064105089	0.156997417	0.95	-0.067063662	0.267015955	-0.003656384	-0.038001869	0.047025848
OxicEvo04gndEvo01EPEcoliGlc_11	GLYCPHOSPHOLIPID_5	mmol*gDW-1*hr-1		5000	0.00542352	8.14E-09	0.005324989	0.005660205	0.95	0.005320332	0.0058682	0.00539711	0.005354567	0.005467538
OxicEvo04gndEvo01EPEcoliGlc_11	EX_lac_DASH_D_LPAREN_e_RPAREN_	mmol*gDW-1*hr-1		5000	1.38E-08	8.99E-15	-1.53E-07	2.33E-07	0.95	-3.00E-07	4.19E-07	5.68E-09	-4.86E-08	6.62E-08
OxicEvo04gndEvo01EPEcoliGlc_11	MDH2	mmol*gDW-1*hr-1		5000	1.171643471	3.004247006	-1.497884942	4.844577062	0.95	-1.679297966	6.688879904	1.017944572	-0.241723943	2.404431309
OxicEvo04gndEvo01EPEcoliGlc_11	ASAD	mmol*gDW-1*hr-1		5000	-0.890662321	0.012525745	-1.076459274	-0.702447259	0.95	-1.086128349	-0.689797662	-0.889801416	-0.985828371	-0.795457688
OxicEvo04gndEvo01EPEcoliGlc_11	GHMT2r	mmol*gDW-1*hr-1		5000	0.979727268	0.005952802	0.82556144	1.118991744	0.95	0.733601715	1.202420433	0.979454601	0.925716447	1.037405663
OxicEvo04gndEvo01EPEcoliGlc_11	KAS15	mmol*gDW-1*hr-1		5000	0.257007897	1.83E-05	0.252338738	0.268223811	0.95	0.252118069	0.278080212	0.255756391	0.253740382	0.259093797
OxicEvo04gndEvo01EPEcoliGlc_11	SO4tex	mmol*gDW-1*hr-1		5000	0.206783916	1.18E-05	0.203027195	0.215808039	0.95	0.202849649	0.223738321	0.205776977	0.204154933	0.208462194
OxicEvo04gndEvo01EPEcoliGlc_11	MDDCP2pp	mmol*gDW-1*hr-1		5000	0.000552282	8.44E-11	0.000542248	0.000576383	0.95	0.000541774	0.000597564	0.000549592	0.00054526	0.000556764
OxicEvo04gndEvo01EPEcoliGlc_11	NAt3_1p5pp	mmol*gDW-1*hr-1		5000	0.186206775	0.137724495	-0.375879066	0.986602451	0.95	-0.411601644	1.617136176	0.150582143	-0.113910765	0.444764809
OxicEvo04gndEvo01EPEcoliGlc_11	PItex	mmol*gDW-1*hr-1		5000	0.760840537	0.0001602	0.747018061	0.794043883	0.95	0.746364797	0.823222555	0.757135606	0.751167459	0.767015591
OxicEvo04gndEvo01EPEcoliGlc_11	CYTD	mmol*gDW-1*hr-1		5000	0.011828867	0.001654443	-0.045446571	0.103405165	0.95	-0.048284755	0.150120114	0.005707685	-0.021502482	0.039286321
OxicEvo04gndEvo01EPEcoliGlc_11	GUAPRT	mmol*gDW-1*hr-1		5000	0.011563645	0.003853289	-0.066626739	0.163297791	0.95	-0.069641994	0.270187313	-0.000787428	-0.038440841	0.049056361
OxicEvo04gndEvo01EPEcoliGlc_11	MDDCP4pp	mmol*gDW-1*hr-1		5000	0.004370793	1.07E-08	0.004184807	0.004593851	0.95	0.004098152	0.004867644	0.004364596	0.004300012	0.00443561
OxicEvo04gndEvo01EPEcoliGlc_11	VPAMTr	mmol*gDW-1*hr-1		5000	-0.648570366	0.139637705	-1.182058098	0.155066921	0.95	-1.205651821	0.296490979	-0.703157438	-0.957350934	-0.390613658
OxicEvo04gndEvo01EPEcoliGlc_11	GART	mmol*gDW-1*hr-1		5000	0.282934771	0.053893096	-0.208826329	0.652333852	0.95	-0.323634021	0.700766874	0.306417526	0.122786136	0.466246249
OxicEvo04gndEvo01EPEcoliGlc_11	SADT2	mmol*gDW-1*hr-1		5000	0.203398012	1.14E-05	0.199702804	0.212274372	0.95	0.199528164	0.220074802	0.20240756	0.200812076	0.205048809
OxicEvo04gndEvo01EPEcoliGlc_11	DM_4CRSOL	mmol*gDW-1*hr-1		5000	0.000183	9.27E-12	0.000179675	0.000190986	0.95	0.000179518	0.000198004	0.000182109	0.000180673	0.000184485
OxicEvo04gndEvo01EPEcoliGlc_11	EX_etoh_LPAREN_e_RPAREN_	mmol*gDW-1*hr-1		5000	4.30E-08	1.10E-17	3.64E-08	4.47E-08	0.95	3.64E-08	4.47E-08	4.47E-08	4.47E-08	4.47E-08
OxicEvo04gndEvo01EPEcoliGlc_11	glu_DASH_L_to_glu5sa	mmol*gDW-1*hr-1		5000	0.538822773	0.264233539	-0.265143089	1.618495107	0.95	-0.321988181	1.822064273	0.484279956	0.125048464	0.91049611
OxicEvo04gndEvo01EPEcoliGlc_11	THFAT	mmol*gDW-1*hr-1		5000	0.828103707	0.290843002	-0.179079987	1.7688895	0.95	-0.298743846	1.869889292	0.843212053	0.41857179	1.243695617
OxicEvo04gndEvo01EPEcoliGlc_11	UMPSYN_aerobic	mmol*gDW-1*hr-1		5000	0.262866349	1.91E-05	0.258090758	0.274337928	0.95	0.257865058	0.284419004	0.261586315	0.259524352	0.264999797
OxicEvo04gndEvo01EPEcoliGlc_11	NTD11	mmol*gDW-1*hr-1		5000	0.634290446	0.291492964	-0.321290382	1.588308653	0.95	-0.412158849	1.649013557	0.62740283	0.202846229	1.059420902
OxicEvo04gndEvo01EPEcoliGlc_11	XPPT	mmol*gDW-1*hr-1		5000	-0.008042995	0.004479531	-0.091604452	0.150191149	0.95	-0.094913872	0.263526929	-0.023150218	-0.063089174	0.032780802
OxicEvo04gndEvo01EPEcoliGlc_11	ADD	mmol*gDW-1*hr-1		5000	0.275913146	0.021475149	-0.034031691	0.507690515	0.95	-0.089247133	0.523341236	0.290428886	0.172942423	0.393463419
OxicEvo04gndEvo01EPEcoliGlc_11	ALDD2y	mmol*gDW-1*hr-1		5000	0.135084894	0.046215234	-0.276866502	0.549663335	0.95	-0.335487353	0.772975581	0.140664066	-0.020929507	0.287814028
OxicEvo04gndEvo01EPEcoliGlc_11	dhap_to_lac_DASH_D	mmol*gDW-1*hr-1		5000	0.366898457	0.584335156	-0.598773648	2.11917801	0.95	-0.634556634	2.537317832	0.185035704	-0.254975964	0.855599178
OxicEvo04gndEvo01EPEcoliGlc_11	GDPTPDP	mmol*gDW-1*hr-1		5000	0.441736364	0.312474757	-0.496394299	1.588438036	0.95	-0.582157124	2.02972702	0.408321278	0.007766263	0.837447004
OxicEvo04gndEvo01EPEcoliGlc_11	CYSS	mmol*gDW-1*hr-1		5000	0.548263078	0.249317017	-0.179117486	1.534726455	0.95	-0.210686938	1.636608843	0.492306203	0.123025323	0.931632608
OxicEvo04gndEvo01EPEcoliGlc_11	GLYK	mmol*gDW-1*hr-1		5000	0.304605292	0.229699733	-0.367979588	1.369686313	0.95	-0.406362387	1.649433541	0.237514022	-0.092923956	0.634526709
OxicEvo04gndEvo01EPEcoliGlc_11	PFK_3	mmol*gDW-1*hr-1		5000	-0.018088275	0.008479291	-0.172061301	0.152148381	0.95	-0.183166898	0.212392394	-0.020981975	-0.092794205	0.053901741
OxicEvo04gndEvo01EPEcoliGlc_11	METSOXR1	mmol*gDW-1*hr-1		5000	-0.071904819	0.081678533	-0.549378651	0.49929983	0.95	-0.584001303	0.700911327	-0.084365361	-0.291404812	0.127696918
OxicEvo04gndEvo01EPEcoliGlc_11	NADPHQR3	mmol*gDW-1*hr-1		5000	0.283495496	0.229433486	-0.381608872	1.379457807	0.95	-0.411670279	1.646314095	0.209682452	-0.112725232	0.603161237
OxicEvo04gndEvo01EPEcoliGlc_11	PYRtex	mmol*gDW-1*hr-1		5000	7.11E-08	1.74E-14	-1.72E-07	3.41E-07	0.95	-3.47E-07	5.50E-07	6.46E-08	-1.77E-08	1.53E-07
OxicEvo04gndEvo01EPEcoliGlc_11	FBA	mmol*gDW-1*hr-1		5000	12.12305984	0.056411022	11.59836861	12.50634087	0.95	11.35715551	12.66795526	12.15694501	11.96784089	12.29873278
OxicEvo04gndEvo01EPEcoliGlc_11	MTHFC	mmol*gDW-1*hr-1		5000	0.995321347	0.010078697	0.762041957	1.134578766	0.95	0.689266398	1.189732547	1.013450059	0.929150229	1.075207153
OxicEvo04gndEvo01EPEcoliGlc_11	FADSYN_2	mmol*gDW-1*hr-1		5000	0.000731999	1.48E-10	0.0007187	0.000763943	0.95	0.000718072	0.000792016	0.000728434	0.000722692	0.00073794
OxicEvo04gndEvo01EPEcoliGlc_11	CELLENV_6	mmol*gDW-1*hr-1		5000	0.257007897	1.83E-05	0.252338738	0.268223811	0.95	0.252118069	0.278080212	0.255756391	0.253740382	0.259093797
OxicEvo04gndEvo01EPEcoliGlc_11	PGL	mmol*gDW-1*hr-1		5000	0.091267239	0.003253287	-0.028830458	0.170701346	0.95	-0.043563521	0.174301234	0.099737018	0.04888372	0.140698098
OxicEvo04gndEvo01EPEcoliGlc_11	MCOATA	mmol*gDW-1*hr-1		5000	1.792130011	0.00088882	1.759571713	1.870339188	0.95	1.758032974	1.939068406	1.783403193	1.769345455	1.806675109
OxicEvo04gndEvo01EPEcoliGlc_11	NTPP4	mmol*gDW-1*hr-1		5000	0.396330901	0.10269374	-0.07107276	1.133796768	0.95	-0.164047693	1.605809408	0.351513318	0.147780704	0.596174501
OxicEvo04gndEvo01EPEcoliGlc_11	CLtex	mmol*gDW-1*hr-1		5000	0.004063742	4.57E-09	0.003989915	0.004241085	0.95	0.003986426	0.004396932	0.004043954	0.004012077	0.004096724
OxicEvo04gndEvo01EPEcoliGlc_11	MNtex	mmol*gDW-1*hr-1		5000	0.000539972	8.07E-11	0.000530162	0.000563537	0.95	0.000529699	0.000584245	0.000537343	0.000533107	0.000544355
OxicEvo04gndEvo01EPEcoliGlc_11	MTHFR2	mmol*gDW-1*hr-1		5000	0.129550657	4.64E-06	0.127197062	0.135204293	0.95	0.127085829	0.140172635	0.128919808	0.127903593	0.130602103
OxicEvo04gndEvo01EPEcoliGlc_11	MTAN	mmol*gDW-1*hr-1		5000	0.005534305	8.48E-09	0.005433761	0.005775824	0.95	0.005429009	0.005988068	0.005507355	0.005463943	0.005579222
OxicEvo04gndEvo01EPEcoliGlc_11	COFACTOR_6	mmol*gDW-1*hr-1		5000	0.000777133	1.67E-10	0.000763015	0.000811048	0.95	0.000762348	0.000840851	0.000773349	0.000767253	0.000783441
OxicEvo04gndEvo01EPEcoliGlc_11	MTHTHFSs	mmol*gDW-1*hr-1		5000	0.007977073	0.001656892	-0.050413209	0.094245057	0.95	-0.053017135	0.128091704	0.002585621	-0.025936275	0.037573963
OxicEvo04gndEvo01EPEcoliGlc_11	EX_ni2_LPAREN_e_RPAREN_	mmol*gDW-1*hr-1		5000	-0.000251932	1.76E-11	-0.000262902	-0.000247355	0.95	-0.000272588	-0.000247139	-0.000250706	-0.000253977	-0.000248729
OxicEvo04gndEvo01EPEcoliGlc_11	HYD2pp	mmol*gDW-1*hr-1		5000	0.083547073	0.007976993	-0.058169093	0.253999687	0.95	-0.067192925	0.269194805	0.080190858	0.00853511	0.149642882
OxicEvo04gndEvo01EPEcoliGlc_11	CYTBD2pp	mmol*gDW-1*hr-1		5000	0.459862454	0.19275163	-0.308812824	1.377645911	0.95	-0.412223684	1.644367457	0.438275797	0.127350327	0.772659057
OxicEvo04gndEvo01EPEcoliGlc_11	ADK1	mmol*gDW-1*hr-1		5000	0.690748623	3.22462588	-2.721209506	4.294909771	0.95	-3.460103471	7.0825435	0.662243593	-0.577800671	1.906998357
OxicEvo04gndEvo01EPEcoliGlc_11	SHKK	mmol*gDW-1*hr-1		5000	0.305210674	2.58E-05	0.299665797	0.318530174	0.95	0.299403741	0.330235179	0.303724444	0.301330325	0.307687793
OxicEvo04gndEvo01EPEcoliGlc_11	ORNDC	mmol*gDW-1*hr-1		5000	0.211957417	0.172199628	-0.358345758	1.111665229	0.95	-0.379429331	1.425414953	0.154479508	-0.140521617	0.503093501
OxicEvo04gndEvo01EPEcoliGlc_11	SERD_D	mmol*gDW-1*hr-1		5000	0.04374839	0.000732877	0.001738102	0.092346056	0.95	3.17E-06	0.095204345	0.04207507	0.02040789	0.066197154
OxicEvo04gndEvo01EPEcoliGlc_11	ACS	mmol*gDW-1*hr-1		5000	-1.853857798	1.016609793	-3.086770211	0.644147871	0.95	-3.120494082	3.043201333	-2.072678391	-2.648986888	-1.278602586
OxicEvo04gndEvo01EPEcoliGlc_11	LIPOPOLYSACCHARIDE_3	mmol*gDW-1*hr-1		5000	0.013377852	4.95E-08	0.013134812	0.013961667	0.95	0.013123326	0.014474715	0.013312709	0.013207771	0.013486428
OxicEvo04gndEvo01EPEcoliGlc_11	NADPHQR4	mmol*gDW-1*hr-1		5000	0.461300633	0.28279841	-0.36725148	1.511412824	0.95	-0.4115588	1.644418711	0.412539264	0.018792396	0.864588144
OxicEvo04gndEvo01EPEcoliGlc_11	DAPE	mmol*gDW-1*hr-1		5000	0.296266667	2.43E-05	0.290884279	0.309195847	0.95	0.290629902	0.320557844	0.294823989	0.292500029	0.298671195
OxicEvo04gndEvo01EPEcoliGlc_11	GLYCLTt4pp	mmol*gDW-1*hr-1		5000	1.436592716	0.469240208	-0.017034705	2.474169646	0.95	-1.074624603	2.536613014	1.509877839	0.979961501	1.983954623
OxicEvo04gndEvo01EPEcoliGlc_11	DURADx	mmol*gDW-1*hr-1		5000	-1.81E-14	1.98E-30	-2.09E-14	-1.54E-14	0.95	-2.26E-14	-1.26E-14	-1.81E-14	-1.91E-14	-1.71E-14
OxicEvo04gndEvo01EPEcoliGlc_11	PUNP3	mmol*gDW-1*hr-1		5000	-3.99E-05	0.003890167	-0.07940795	0.15166501	0.95	-0.087156463	0.258276647	-0.012661976	-0.050159354	0.037510128
OxicEvo04gndEvo01EPEcoliGlc_11	DAAD	mmol*gDW-1*hr-1		5000	6.21E-06	5.73E-11	-5.02E-06	2.12E-05	0.95	-5.71E-06	2.26E-05	5.43E-06	-2.59E-07	1.20E-05
OxicEvo04gndEvo01EPEcoliGlc_11	MPTG	mmol*gDW-1*hr-1		5000	0.011039067	3.37E-08	0.010838516	0.011520816	0.95	0.010829038	0.01194417	0.010985312	0.01089872	0.011128661
OxicEvo04gndEvo01EPEcoliGlc_11	PDE4	mmol*gDW-1*hr-1		5000	0.223975255	0.190467385	-0.383058014	1.232245879	0.95	-0.410797611	1.634464192	0.154675014	-0.127481114	0.501982655
OxicEvo04gndEvo01EPEcoliGlc_11	TKT1	mmol*gDW-1*hr-1		5000	-0.133727183	0.000572226	-0.170190478	-0.081005782	0.95	-0.176258112	-0.060350471	-0.136806871	-0.152455299	-0.117636962
OxicEvo04gndEvo01EPEcoliGlc_11	EX_cbl1_LPAREN_e_RPAREN_	mmol*gDW-1*hr-1		5000	-0.000183	9.27E-12	-0.000190968	-0.000179675	0.95	-0.000198004	-0.000179518	-0.000182109	-0.000184485	-0.000180673
OxicEvo04gndEvo01EPEcoliGlc_11	GLYCPHOSPHOLIPID_9	mmol*gDW-1*hr-1		5000	0.010523714	3.06E-08	0.010332525	0.010982972	0.95	0.01032349	0.011386563	0.010472468	0.010389919	0.010609125
OxicEvo04gndEvo01EPEcoliGlc_11	CELLENV_11	mmol*gDW-1*hr-1		5000	0.257005435	1.83E-05	0.252336321	0.268221242	0.95	0.252115654	0.278077548	0.255753941	0.253737952	0.259091316
OxicEvo04gndEvo01EPEcoliGlc_11	PE181abcpp	mmol*gDW-1*hr-1		5000	0.010460525	3.03E-08	0.010270485	0.010917026	0.95	0.010261504	0.011318194	0.010409588	0.010327534	0.010545424
OxicEvo04gndEvo01EPEcoliGlc_11	CSND	mmol*gDW-1*hr-1		5000	0.019208272	0.001540984	-0.034912015	0.106922744	0.95	-0.037521756	0.163330784	0.012869946	-0.012961237	0.045423982
OxicEvo04gndEvo01EPEcoliGlc_11	THFSYN	mmol*gDW-1*hr-1		5000	0.000731999	1.48E-10	0.0007187	0.000763943	0.95	0.000718072	0.000792016	0.000728434	0.000722692	0.00073794
OxicEvo04gndEvo01EPEcoliGlc_11	NADH5	mmol*gDW-1*hr-1		5000	0.311286752	0.228550802	-0.372889063	1.387143159	0.95	-0.411560456	1.645670469	0.244833602	-0.077127723	0.626490758
OxicEvo04gndEvo01EPEcoliGlc_11	CYSDS	mmol*gDW-1*hr-1		5000	0.344865066	0.249310809	-0.381402144	1.332676479	0.95	-0.411285354	1.434701237	0.288546114	-0.081423384	0.72870128
OxicEvo04gndEvo01EPEcoliGlc_11	GALUi	mmol*gDW-1*hr-1		5000	0.026755705	1.98E-07	0.026269624	0.027923333	0.95	0.026246651	0.02894943	0.026625417	0.026415542	0.026972857
OxicEvo04gndEvo01EPEcoliGlc_11	COFACTOR_9	mmol*gDW-1*hr-1		5000	0.000183	9.27E-12	0.000179675	0.000190986	0.95	0.000179518	0.000198004	0.000182109	0.000180673	0.000184485
OxicEvo04gndEvo01EPEcoliGlc_11	I2FE2ST	mmol*gDW-1*hr-1		5000	1.97E-05	1.07E-13	1.93E-05	2.06E-05	0.95	1.93E-05	2.13E-05	1.96E-05	1.94E-05	1.99E-05
OxicEvo04gndEvo01EPEcoliGlc_11	NTD2	mmol*gDW-1*hr-1		5000	0.020608073	0.001173128	-0.026081483	0.096246549	0.95	-0.027794163	0.111695456	0.015055184	-0.008306161	0.04377543
OxicEvo04gndEvo01EPEcoliGlc_11	MN2tpp	mmol*gDW-1*hr-1		5000	0.000539972	8.07E-11	0.000530162	0.000563537	0.95	0.000529699	0.000584245	0.000537343	0.000533107	0.000544355
OxicEvo04gndEvo01EPEcoliGlc_11	UPPRT	mmol*gDW-1*hr-1		5000	0.018753885	0.000469031	-0.01812427	0.054636999	0.95	-0.020387522	0.05699781	0.019057531	0.000262996	0.037211588
OxicEvo04gndEvo01EPEcoliGlc_11	FTHFD	mmol*gDW-1*hr-1		5000	0.345547792	0.165652796	-0.326399469	1.228261424	0.95	-0.411127396	1.643960586	0.31032741	0.032076768	0.608156932
OxicEvo04gndEvo01EPEcoliGlc_11	ACtex	mmol*gDW-1*hr-1		5000	-11.31726402	0.38347413	-12.55690619	-10.14328991	0.95	-12.8785553	-9.963224264	-11.31737804	-11.74955718	-10.86362268
OxicEvo04gndEvo01EPEcoliGlc_11	GDPDPK	mmol*gDW-1*hr-1		5000	0.185430864	0.170226717	-0.379565284	1.142593717	0.95	-0.411069335	1.626263151	0.113199201	-0.144998277	0.456255277
OxicEvo04gndEvo01EPEcoliGlc_11	EDD	mmol*gDW-1*hr-1		5000	0.047266559	0.004226227	-0.049982356	0.182210289	0.95	-0.054707984	0.218574824	0.040470329	-0.006438044	0.095213739
OxicEvo04gndEvo01EPEcoliGlc_11	FBA3	mmol*gDW-1*hr-1		5000	-0.018088275	0.008479291	-0.172061301	0.152148381	0.95	-0.183166898	0.212392394	-0.020981975	-0.092794205	0.053901741
OxicEvo04gndEvo01EPEcoliGlc_11	NDPK5	mmol*gDW-1*hr-1		5000	-0.100017966	0.033689181	-0.375805314	0.274404488	0.95	-0.390301532	0.330129203	-0.117397457	-0.253479184	0.035441971
OxicEvo04gndEvo01EPEcoliGlc_11	G6PP	mmol*gDW-1*hr-1		5000	0.298416804	0.219880231	-0.37251074	1.354008681	0.95	-0.41175807	1.64689309	0.235029406	-0.080537119	0.606647532
OxicEvo04gndEvo01EPEcoliGlc_11	NH4tpp	mmol*gDW-1*hr-1		5000	8.621730509	0.020571397	8.465096297	8.997985828	0.95	8.457693602	9.328634154	8.579746796	8.512116641	8.691705296
OxicEvo04gndEvo01EPEcoliGlc_11	ICDHyr	mmol*gDW-1*hr-1		5000	2.311624982	0.219820057	1.301309227	3.061127177	0.95	0.94558506	3.117278825	2.341881422	1.991629379	2.674047668
OxicEvo04gndEvo01EPEcoliGlc_11	SUCCtex	mmol*gDW-1*hr-1		5000	8.23E-08	5.32E-14	-3.60E-07	5.66E-07	0.95	-7.00E-07	1.07E-06	7.60E-08	-7.15E-08	2.27E-07
OxicEvo04gndEvo01EPEcoliGlc_11	EX_co2_LPAREN_e_RPAREN_	mmol*gDW-1*hr-1		5000	22.01814796	0.889279429	19.87421815	23.49239661	0.95	17.38656968	23.9778077	22.1304759	21.44211367	22.74511547
OxicEvo04gndEvo01EPEcoliGlc_11	PPK2r	mmol*gDW-1*hr-1		5000	0.202526467	0.13816006	-0.358948548	1.036754836	0.95	-0.411927788	1.615604472	0.144461152	-0.079522976	0.440414961
OxicEvo04gndEvo01EPEcoliGlc_11	COFACTOR_2	mmol*gDW-1*hr-1		5000	0.000365999	3.71E-11	0.00035935	0.000381972	0.95	0.000359036	0.000396008	0.000364217	0.000361346	0.00036897
OxicEvo04gndEvo01EPEcoliGlc_11	EX_cl_LPAREN_e_RPAREN_	mmol*gDW-1*hr-1		5000	-0.004063742	4.57E-09	-0.004240693	-0.003989908	0.95	-0.004396932	-0.003986426	-0.004043954	-0.004096724	-0.004012077
OxicEvo04gndEvo01EPEcoliGlc_11	NTPP6	mmol*gDW-1*hr-1		5000	0.07886445	0.144081109	-0.391432187	1.027568859	0.95	-0.411620196	1.574517618	-0.000510452	-0.2269805	0.29038487
OxicEvo04gndEvo01EPEcoliGlc_11	H2Otex	mmol*gDW-1*hr-1		5000	-43.13493995	0.967149284	-44.74564262	-40.95696718	0.95	-45.70317096	-38.05559926	-43.23447966	-43.8625408	-42.51775487
OxicEvo04gndEvo01EPEcoliGlc_11	TRPAS2	mmol*gDW-1*hr-1		5000	-0.020207692	0.000164098	-0.044081801	-0.000999609	0.95	-0.046051109	-2.16E-05	-0.0189174	-0.030274779	-0.009357627
OxicEvo04gndEvo01EPEcoliGlc_11	EX_co_LPAREN_e_RPAREN_	mmol*gDW-1*hr-1		5000	0.000183	9.27E-12	0.000179675	0.000190986	0.95	0.000179518	0.000198004	0.000182109	0.000180673	0.000184485
OxicEvo04gndEvo01EPEcoliGlc_11	SDPDS	mmol*gDW-1*hr-1		5000	0.296266667	2.43E-05	0.290884279	0.309195847	0.95	0.290629902	0.320557844	0.294823989	0.292500029	0.298671195
OxicEvo04gndEvo01EPEcoliGlc_11	MG2t3_2pp	mmol*gDW-1*hr-1		5000	0.00677263	1.27E-08	0.006649589	0.00706819	0.95	0.006643774	0.007327924	0.006739651	0.006686525	0.006827597
OxicEvo04gndEvo01EPEcoliGlc_11	GLCt2pp	mmol*gDW-1*hr-1		5000	0.583080143	0.342415462	-0.466380149	1.698308079	0.95	-0.574942255	2.032359445	0.59332263	0.121604689	1.024611636
OxicEvo04gndEvo01EPEcoliGlc_11	5MTRtex	mmol*gDW-1*hr-1		5000	-0.005534305	8.48E-09	-0.00577529	-0.005433752	0.95	-0.005988068	-0.005429009	-0.005507355	-0.005579222	-0.005463943
OxicEvo04gndEvo01EPEcoliGlc_11	FHL	mmol*gDW-1*hr-1		5000	0.207706233	0.009911473	-0.022440478	0.342289017	0.95	-0.08643723	0.347908378	0.22639775	0.139610742	0.28763547
OxicEvo04gndEvo01EPEcoliGlc_11	FTHFLi	mmol*gDW-1*hr-1		5000	-0.143080213	0.194431155	-0.827244796	0.829858348	0.95	-0.876084667	1.475570563	-0.185518176	-0.492045671	0.141141239
OxicEvo04gndEvo01EPEcoliGlc_11	SDPTA	mmol*gDW-1*hr-1		5000	-0.296266667	2.43E-05	-0.309167244	-0.290883803	0.95	-0.320557844	-0.290629902	-0.294823989	-0.298671195	-0.292500029
OxicEvo04gndEvo01EPEcoliGlc_11	PPGPPDP	mmol*gDW-1*hr-1		5000	0.389747694	0.29949569	-0.469181016	1.607375178	0.95	-0.580776293	2.303331385	0.32806555	-0.028699789	0.732206651
OxicEvo04gndEvo01EPEcoliGlc_11	SPMS	mmol*gDW-1*hr-1		5000	0.005534305	8.48E-09	0.005433761	0.005775824	0.95	0.005429009	0.005988068	0.005507355	0.005463943	0.005579222
OxicEvo04gndEvo01EPEcoliGlc_11	OMCDC	mmol*gDW-1*hr-1		5000	0.359252209	3.57E-05	0.352725539	0.3749301	0.95	0.352417082	0.388707629	0.357502822	0.354684794	0.362167934
OxicEvo04gndEvo01EPEcoliGlc_11	FADRx2	mmol*gDW-1*hr-1		5000	8.72E-06	4.36E-11	-3.87E-06	2.08E-05	0.95	-5.52E-06	2.24E-05	8.86E-06	3.71E-06	1.37E-05
OxicEvo04gndEvo01EPEcoliGlc_11	SERAT	mmol*gDW-1*hr-1		5000	0.548263078	0.249317017	-0.179117486	1.534726455	0.95	-0.210686938	1.636608843	0.492306203	0.123025323	0.931632608
OxicEvo04gndEvo01EPEcoliGlc_11	ACCOAC	mmol*gDW-1*hr-1		5000	1.792157092	0.000888847	1.759598302	1.870367451	0.95	1.75805954	1.939097707	1.783430142	1.769372191	1.80670241
OxicEvo04gndEvo01EPEcoliGlc_11	PPA2	mmol*gDW-1*hr-1		5000	0.411445339	0.215446163	-0.341237748	1.395304273	0.95	-0.411519139	1.645405885	0.371699098	0.051765594	0.721914598
OxicEvo04gndEvo01EPEcoliGlc_11	POR5	mmol*gDW-1*hr-1		5000	0.005437471	8.18E-09	0.005338686	0.005674764	0.95	0.005334018	0.005883294	0.005410993	0.005368341	0.005481602
OxicEvo04gndEvo01EPEcoliGlc_11	PUNP2	mmol*gDW-1*hr-1		5000	-0.20918853	0.020522727	-0.449898592	0.052879883	0.95	-0.473090669	0.080653321	-0.212360107	-0.329229385	-0.095302844
OxicEvo04gndEvo01EPEcoliGlc_11	NTPP2	mmol*gDW-1*hr-1		5000	0.113365705	0.146464012	-0.390758749	1.022654631	0.95	-0.411727609	1.629858279	0.038798992	-0.19250766	0.34972713
OxicEvo04gndEvo01EPEcoliGlc_11	EX_fe3_LPAREN_e_RPAREN_	mmol*gDW-1*hr-1		5000	-0.006028623	1.61E-08	-0.006319959	-0.005818119	0.95	-0.006594525	-0.005769462	-0.006018731	-0.006102275	-0.005939128
OxicEvo04gndEvo01EPEcoliGlc_11	TYRTA	mmol*gDW-1*hr-1		5000	-0.110141201	3.36E-06	-0.114937167	-0.108140047	0.95	-0.119171779	-0.108045656	-0.109604865	-0.111035117	-0.108740901
OxicEvo04gndEvo01EPEcoliGlc_11	PPCK	mmol*gDW-1*hr-1		5000	0.244865668	0.20375672	-0.362266163	1.296958694	0.95	-0.39011955	1.984773965	0.165386671	-0.11795122	0.530486563
OxicEvo04gndEvo01EPEcoliGlc_11	EX_k_LPAREN_e_RPAREN_	mmol*gDW-1*hr-1		5000	-0.152382127	6.43E-06	-0.159017424	-0.149613499	0.95	-0.164876078	-0.149482907	-0.151640099	-0.153618875	-0.15044479
OxicEvo04gndEvo01EPEcoliGlc_11	GLYCPHOSPHOLIPID_2	mmol*gDW-1*hr-1		5000	0.014528371	5.84E-08	0.014264428	0.015162394	0.95	0.014251954	0.015719565	0.014457625	0.014343662	0.014646284
OxicEvo04gndEvo01EPEcoliGlc_11	CU2tex	mmol*gDW-1*hr-1		5000	0.000553102	8.47E-11	0.000543054	0.00057724	0.95	0.000542579	0.000598452	0.000550409	0.00054607	0.000557591
OxicEvo04gndEvo01EPEcoliGlc_11	FADSYN_1	mmol*gDW-1*hr-1		5000	0.000365999	3.71E-11	0.00035935	0.000381972	0.95	0.000359036	0.000396008	0.000364217	0.000361346	0.00036897
OxicEvo04gndEvo01EPEcoliGlc_11	A5PISO	mmol*gDW-1*hr-1		5000	0.020066779	1.11E-07	0.019702218	0.0209425	0.95	0.019684989	0.021712072	0.019969063	0.019811656	0.020229643
OxicEvo04gndEvo01EPEcoliGlc_11	IPPMIa	mmol*gDW-1*hr-1		5000	-0.359252209	3.57E-05	-0.374895416	-0.352724963	0.95	-0.388707629	-0.352417082	-0.357502822	-0.362167934	-0.354684794
OxicEvo04gndEvo01EPEcoliGlc_11	ADMDC	mmol*gDW-1*hr-1		5000	0.005534305	8.48E-09	0.005433761	0.005775824	0.95	0.005429009	0.005988068	0.005507355	0.005463943	0.005579222
OxicEvo04gndEvo01EPEcoliGlc_11	COFACTOR_10	mmol*gDW-1*hr-1		5000	0.000548999	8.34E-11	0.000539025	0.000572958	0.95	0.000538554	0.000594012	0.000546326	0.000542019	0.000553455
OxicEvo04gndEvo01EPEcoliGlc_11	PG181abcpp	mmol*gDW-1*hr-1		5000	0.003545927	3.48E-09	0.003481507	0.003700672	0.95	0.003478462	0.003836661	0.00352866	0.003500845	0.003574706
OxicEvo04gndEvo01EPEcoliGlc_11	NADPHQR2	mmol*gDW-1*hr-1		5000	0.574479775	0.310444608	-0.358926459	1.55959285	0.95	-0.411663736	1.646702104	0.566982225	0.111838366	1.02234916
OxicEvo04gndEvo01EPEcoliGlc_11	ACOTA	mmol*gDW-1*hr-1		5000	-0.659647918	0.190923979	-1.538008488	0.054175177	0.95	-1.649563568	0.180378151	-0.62385148	-0.965099254	-0.306951632
OxicEvo04gndEvo01EPEcoliGlc_11	SULRi	mmol*gDW-1*hr-1		5000	0.203398012	1.14E-05	0.199702804	0.212274372	0.95	0.199528164	0.220074802	0.20240756	0.200812076	0.205048809
OxicEvo04gndEvo01EPEcoliGlc_11	TKT2	mmol*gDW-1*hr-1		5000	-0.465876562	0.000585619	-0.500986634	-0.413329569	0.95	-0.5028634	-0.389491397	-0.469513456	-0.485456935	-0.449880226
OxicEvo04gndEvo01EPEcoliGlc_11	PIt2rpp	mmol*gDW-1*hr-1		5000	0.760840537	0.0001602	0.747018061	0.794043883	0.95	0.746364797	0.823222555	0.757135606	0.751167459	0.767015591
OxicEvo04gndEvo01EPEcoliGlc_11	DALAt2pp	mmol*gDW-1*hr-1		5000	0.021446966	2.21E-07	0.020640241	0.022479602	0.95	0.020365883	0.023563866	0.021425227	0.021109077	0.021741899
OxicEvo04gndEvo01EPEcoliGlc_11	ASPK	mmol*gDW-1*hr-1		5000	0.890662321	0.012525745	0.702477991	1.076499677	0.95	0.689797662	1.086128349	0.889801416	0.795457688	0.985828371
OxicEvo04gndEvo01EPEcoliGlc_11	DAPDC	mmol*gDW-1*hr-1		5000	0.273636251	2.07E-05	0.268664998	0.285577832	0.95	0.268430052	0.29607194	0.272303773	0.270157329	0.275857109
OxicEvo04gndEvo01EPEcoliGlc_11	PYNP2r	mmol*gDW-1*hr-1		5000	0.011825984	0.001688621	-0.072057636	0.083790982	0.95	-0.108374374	0.109247113	0.014477513	-0.016236973	0.04161231
OxicEvo04gndEvo01EPEcoliGlc_11	CYTK1	mmol*gDW-1*hr-1		5000	0.499706631	0.100007047	0.046973731	1.225674338	0.95	0.018318843	1.654445268	0.456818503	0.249425825	0.69381578
OxicEvo04gndEvo01EPEcoliGlc_11	5MTRtpp	mmol*gDW-1*hr-1		5000	0.005534305	8.48E-09	0.005433761	0.005775824	0.95	0.005429009	0.005988068	0.005507355	0.005463943	0.005579222
OxicEvo04gndEvo01EPEcoliGlc_11	EX_h2_LPAREN_e_RPAREN_	mmol*gDW-1*hr-1		5000	0.042191187	0.009135637	-0.083718634	0.264799135	0.95	-0.088011761	0.3508743	0.024394568	-0.03560793	0.102671526
OxicEvo04gndEvo01EPEcoliGlc_11	AP4AS	mmol*gDW-1*hr-1		5000	0.115561181	0.159851027	-0.390656891	1.056914775	0.95	-0.411672033	1.644679128	0.02706099	-0.203376837	0.358217101
OxicEvo04gndEvo01EPEcoliGlc_11	MDDCP5pp	mmol*gDW-1*hr-1		5000	2.30E-05	1.14E-10	-6.73E-07	3.79E-05	0.95	-9.39E-06	3.87E-05	2.48E-05	1.60E-05	3.15E-05
OxicEvo04gndEvo01EPEcoliGlc_11	FE3abcpp	mmol*gDW-1*hr-1		5000	0.006028623	1.61E-08	0.00581817	0.006320614	0.95	0.005769462	0.006594525	0.006018731	0.005939128	0.006102275
OxicEvo04gndEvo01EPEcoliGlc_11	NTPP3	mmol*gDW-1*hr-1		5000	0.017790575	0.088430366	-0.392905206	0.693463176	0.95	-0.411568885	0.864014631	-0.034236292	-0.224762287	0.219305449
OxicEvo04gndEvo01EPEcoliGlc_11	EX_h2o_LPAREN_e_RPAREN_	mmol*gDW-1*hr-1		5000	43.13493995	0.967149284	40.95745516	44.74683264	0.95	38.05559926	45.70317096	43.23447966	42.51775487	43.8625408
OxicEvo04gndEvo01EPEcoliGlc_11	CYTBDpp	mmol*gDW-1*hr-1		5000	-0.020353412	0.08250945	-0.395301678	0.65407891	0.95	-0.411922188	1.52898602	-0.077298992	-0.246883592	0.149484821
OxicEvo04gndEvo01EPEcoliGlc_11	EX_so4_LPAREN_e_RPAREN_	mmol*gDW-1*hr-1		5000	-0.206783916	1.18E-05	-0.215788074	-0.203026864	0.95	-0.223738321	-0.202849649	-0.205776977	-0.208462194	-0.204154933
OxicEvo04gndEvo01EPEcoliGlc_11	EX_glc_LPAREN_e_RPAREN_	mmol*gDW-1*hr-1		5000	13.04121146	0.045792921	12.55134576	13.32105424	0.95	12.45216173	13.33088604	13.08483042	12.89915608	13.22116368
OxicEvo04gndEvo01EPEcoliGlc_11	NAt3_2pp	mmol*gDW-1*hr-1		5000	0.421100952	0.176031214	-0.314497474	1.271169601	0.95	-0.410968519	1.635119822	0.395435008	0.106184764	0.71205554
OxicEvo04gndEvo01EPEcoliGlc_11	EX_acald_LPAREN_e_RPAREN_	mmol*gDW-1*hr-1		5000	-1.23E-07	1.24E-14	-3.63E-07	6.37E-08	0.95	-5.40E-07	1.66E-07	-1.11E-07	-1.90E-07	-4.24E-08
OxicEvo04gndEvo01EPEcoliGlc_11	TRPS1	mmol*gDW-1*hr-1		5000	0.000949726	1.96E-07	-8.06E-05	0.001566582	0.95	-0.000397295	0.001597326	0.001015792	0.000668318	0.001309136
OxicEvo04gndEvo01EPEcoliGlc_11	TMDPP	mmol*gDW-1*hr-1		5000	-1.54E-14	2.15E-30	-1.84E-14	-1.27E-14	0.95	-2.12E-14	-1.10E-14	-1.53E-14	-1.64E-14	-1.43E-14
OxicEvo04gndEvo01EPEcoliGlc_11	UMPK	mmol*gDW-1*hr-1		5000	0.386420467	0.022312772	0.149860636	0.670859008	0.95	0.136183444	0.710180217	0.375883422	0.263038745	0.502914783
OxicEvo04gndEvo01EPEcoliGlc_11	FBP	mmol*gDW-1*hr-1		5000	1.803760235	9.56198216	-2.412456161	8.896832485	0.95	-2.583485262	12.84289776	1.292942388	-0.700063146	3.706538157
OxicEvo04gndEvo01EPEcoliGlc_11	ADNCYC	mmol*gDW-1*hr-1		5000	0.341869373	0.256820469	-0.378522818	1.427110563	0.95	-0.411035242	1.644351665	0.269973985	-0.086336184	0.698705118
OxicEvo04gndEvo01EPEcoliGlc_11	CELLENV_2	mmol*gDW-1*hr-1		5000	0.039903782	4.41E-07	0.039178835	0.041645197	0.95	0.039144573	0.04317553	0.03970947	0.039396458	0.040227645
OxicEvo04gndEvo01EPEcoliGlc_11	ADA	mmol*gDW-1*hr-1		5000	0.012530207	0.750862894	-1.461237956	1.971916543	0.95	-2.243666767	4.748531752	-0.087353498	-0.59643598	0.524506816
OxicEvo04gndEvo01EPEcoliGlc_11	CYTBO3_4pp	mmol*gDW-1*hr-1		5000	40.40252065	4.122777276	35.89842432	43.77362487	0.95	31.7971338	45.53409491	40.60891995	39.10447043	41.91877055
OxicEvo04gndEvo01EPEcoliGlc_11	ATPHs	mmol*gDW-1*hr-1		5000	0.194181462	0.190465765	-0.388827074	1.207297154	0.95	-0.411477501	1.644546507	0.114997624	-0.160691044	0.4768852
OxicEvo04gndEvo01EPEcoliGlc_11	CELLENV_1	mmol*gDW-1*hr-1		5000	0.022630416	1.42E-07	0.022219281	0.023618015	0.95	0.02219985	0.024485904	0.022520216	0.0223427	0.022814086
OxicEvo04gndEvo01EPEcoliGlc_11	DADA	mmol*gDW-1*hr-1		5000	0.209464473	0.020468343	-0.052054124	0.450009629	0.95	-0.074270129	0.46850355	0.212563943	0.095445161	0.329501665
OxicEvo04gndEvo01EPEcoliGlc_11	GLYCPHOSPHOLIPID_3	mmol*gDW-1*hr-1		5000	0.013529668	5.07E-08	0.01328387	0.014120108	0.95	0.013272253	0.014638978	0.013463785	0.013357657	0.013639476
OxicEvo04gndEvo01EPEcoliGlc_11	NTP5	mmol*gDW-1*hr-1		5000	0.237232515	0.151570062	-0.364262675	1.110882075	0.95	-0.41139702	1.638555325	0.186774196	-0.054153803	0.485947473
OxicEvo04gndEvo01EPEcoliGlc_11	CO2tex	mmol*gDW-1*hr-1		5000	-22.01814796	0.889279429	-23.49096723	-19.8737214	0.95	-23.9778077	-17.38656968	-22.1304759	-22.74511547	-21.44211367
OxicEvo04gndEvo01EPEcoliGlc_11	SUCCt2_2pp	mmol*gDW-1*hr-1		5000	-0.018463129	0.110297745	-0.53497567	0.77225267	0.95	-0.581654829	1.788147449	-0.053929474	-0.261612444	0.177584805
OxicEvo04gndEvo01EPEcoliGlc_11	DXPS	mmol*gDW-1*hr-1		5000	0.00580347	9.32E-09	0.005698036	0.006056736	0.95	0.005693054	0.006279302	0.00577521	0.005729687	0.005850572
OxicEvo04gndEvo01EPEcoliGlc_11	PFL	mmol*gDW-1*hr-1		5000	8.49E-08	9.65E-15	-9.48E-08	2.95E-07	0.95	-2.07E-07	4.81E-07	8.26E-08	1.74E-08	1.47E-07
OxicEvo04gndEvo01EPEcoliGlc_11	CELLENV_8	mmol*gDW-1*hr-1		5000	0.006688926	1.24E-08	0.006567406	0.006980833	0.95	0.006561663	0.007237357	0.006656354	0.006603885	0.006743214
OxicEvo04gndEvo01EPEcoliGlc_11	CHORM	mmol*gDW-1*hr-1		5000	0.257871196	1.84E-05	0.253186353	0.269124785	0.95	0.252964943	0.279014293	0.256615486	0.254592706	0.259964103
OxicEvo04gndEvo01EPEcoliGlc_11	GTHSYN	mmol*gDW-1*hr-1		5000	0.000183	9.27E-12	0.000179675	0.000190986	0.95	0.000179518	0.000198004	0.000182109	0.000180673	0.000184485
OxicEvo04gndEvo01EPEcoliGlc_11	EX_nh4_LPAREN_e_RPAREN_	mmol*gDW-1*hr-1		5000	-8.621730509	0.020571397	-8.997153439	-8.465082457	0.95	-9.328634154	-8.457693602	-8.579746796	-8.691705296	-8.512116641
OxicEvo04gndEvo01EPEcoliGlc_11	PE160abcpp	mmol*gDW-1*hr-1		5000	0.02609428	1.88E-07	0.025620215	0.027233044	0.95	0.025597811	0.028233774	0.025967213	0.025762526	0.026306064
OxicEvo04gndEvo01EPEcoliGlc_11	SO4t2pp	mmol*gDW-1*hr-1		5000	0.206783916	1.18E-05	0.203027195	0.215808039	0.95	0.202849649	0.223738321	0.205776977	0.204154933	0.208462194
OxicEvo04gndEvo01EPEcoliGlc_11	MTHFD	mmol*gDW-1*hr-1		5000	0.995321347	0.010078697	0.762041957	1.134578766	0.95	0.689266398	1.189732547	1.013450059	0.929150229	1.075207153
OxicEvo04gndEvo01EPEcoliGlc_11	ACKr	mmol*gDW-1*hr-1		5000	-6.762806022	6.315021079	-10.9103301	-1.477827694	0.95	-11.36284982	-0.0018101	-6.940925363	-8.733068506	-5.014537942
OxicEvo04gndEvo01EPEcoliGlc_11	PYK	mmol*gDW-1*hr-1		5000	6.16808776	2.638125769	2.597234397	8.809624496	0.95	-0.870745587	9.095740687	6.306706503	5.099047328	7.400387204
OxicEvo04gndEvo01EPEcoliGlc_11	MOBDabcpp	mmol*gDW-1*hr-1		5000	0.000112426	3.50E-12	0.000110383	0.000117332	0.95	0.000110287	0.000121644	0.000111878	0.000110996	0.000113338
OxicEvo04gndEvo01EPEcoliGlc_11	NDPK8	mmol*gDW-1*hr-1		5000	0.557607347	0.099227351	0.009880672	1.142875928	0.95	-0.042857957	1.204789942	0.546525902	0.313178716	0.8020388
OxicEvo04gndEvo01EPEcoliGlc_11	MDDEP2pp	mmol*gDW-1*hr-1		5000	0.000692769	2.00E-08	0.000422448	0.00092476	0.95	0.000325885	0.000949964	0.000697207	0.000584236	0.000809739
OxicEvo04gndEvo01EPEcoliGlc_11	SUCOAS	mmol*gDW-1*hr-1		5000	0.277289745	0.630900367	-1.286432344	1.745867918	0.95	-2.055905292	2.227856961	0.299665157	-0.286655173	0.854600262
OxicEvo04gndEvo01EPEcoliGlc_11	NDPK2	mmol*gDW-1*hr-1		5000	0.437903697	0.022305566	0.201249362	0.721914276	0.95	0.175812662	0.75183777	0.42662948	0.314296542	0.5534255
OxicEvo04gndEvo01EPEcoliGlc_11	CELLENV_7	mmol*gDW-1*hr-1		5000	0.117328247	3.81E-06	0.115196701	0.122448493	0.95	0.115095962	0.126948098	0.116756914	0.115836574	0.118280494
OxicEvo04gndEvo01EPEcoliGlc_11	ATPS4rpp	mmol*gDW-1*hr-1		5000	55.49669087	12.41169953	48.49981561	62.08549874	0.95	40.78973202	66.45163367	55.56690091	53.12206194	57.92879148
OxicEvo04gndEvo01EPEcoliGlc_11	CRNCAR	mmol*gDW-1*hr-1		5000	5.41E-15	1.43E-30	3.06E-15	7.83E-15	0.95	1.51E-15	9.87E-15	5.42E-15	4.60E-15	6.23E-15
OxicEvo04gndEvo01EPEcoliGlc_11	ATPM	mmol*gDW-1*hr-1		5000	-0.195757493	0.027079982	-0.403685616	0.200382297	0.95	-0.411740383	0.837252898	-0.22691049	-0.323970251	-0.104244454
OxicEvo04gndEvo01EPEcoliGlc_11	NTD3	mmol*gDW-1*hr-1		5000	0.003483451	3.90E-05	-0.004992092	0.017525355	0.95	-0.00534412	0.021160328	0.00236822	-0.001695628	0.00767595
OxicEvo04gndEvo01EPEcoliGlc_11	NDPK3	mmol*gDW-1*hr-1		5000	0.712437811	0.198411887	0.040610532	1.700710009	0.95	-0.009173718	2.035893796	0.654859206	0.359295019	1.009946568
OxicEvo04gndEvo01EPEcoliGlc_11	PHETA1	mmol*gDW-1*hr-1		5000	-0.147729995	6.04E-06	-0.154162721	-0.145045892	0.95	-0.159842514	-0.144919287	-0.147010621	-0.148928986	-0.145851804
OxicEvo04gndEvo01EPEcoliGlc_11	NTD1	mmol*gDW-1*hr-1		5000	0.460787719	0.279149962	-0.358100139	1.528131219	0.95	-0.423319929	1.657819077	0.412765196	0.02329368	0.853606137
OxicEvo04gndEvo01EPEcoliGlc_11	CMPN	mmol*gDW-1*hr-1		5000	0.019208272	0.001540984	-0.034912015	0.106922744	0.95	-0.037521756	0.163330784	0.012869946	-0.012961237	0.045423982
OxicEvo04gndEvo01EPEcoliGlc_11	COtex	mmol*gDW-1*hr-1		5000	0.000183	9.27E-12	0.000179675	0.000190986	0.95	0.000179518	0.000198004	0.000182109	0.000180673	0.000184485
OxicEvo04gndEvo01EPEcoliGlc_11	AMPN	mmol*gDW-1*hr-1		5000	0.147317183	0.014624564	-0.070203447	0.351561702	0.95	-0.091668322	0.368577025	0.148018538	0.047784451	0.246158045
OxicEvo04gndEvo01EPEcoliGlc_11	DM_5DRIB	mmol*gDW-1*hr-1		5000	0.000372564	3.84E-11	0.000365796	0.000388823	0.95	0.000365476	0.000403111	0.00037075	0.000367828	0.000375588
OxicEvo04gndEvo01EPEcoliGlc_11	FADRx	mmol*gDW-1*hr-1		5000	0.000613201	3.55E-10	0.000576364	0.000651378	0.95	0.000556708	0.000681997	0.000613139	0.000600277	0.000625518
OxicEvo04gndEvo01EPEcoliGlc_11	PUNP6	mmol*gDW-1*hr-1		5000	0.209865319	0.020496147	-0.051496096	0.451002988	0.95	-0.076835287	0.479617326	0.21334246	0.094904079	0.329960102
OxicEvo04gndEvo01EPEcoliGlc_11	COBALT2tpp	mmol*gDW-1*hr-1		5000	1.97E-05	1.07E-13	1.93E-05	2.06E-05	0.95	1.93E-05	2.13E-05	1.96E-05	1.94E-05	1.99E-05
OxicEvo04gndEvo01EPEcoliGlc_11	RPE	mmol*gDW-1*hr-1		5000	-0.599603745	0.00228516	-0.66967207	-0.494794995	0.95	-0.678700812	-0.450843604	-0.607052344	-0.637830226	-0.567507289
OxicEvo04gndEvo01EPEcoliGlc_11	G3PT	mmol*gDW-1*hr-1		5000	0.299341772	0.229700062	-0.373159021	1.364430332	0.95	-0.411531016	1.644191349	0.232254284	-0.098138252	0.62919886
OxicEvo04gndEvo01EPEcoliGlc_11	MDDEP3pp	mmol*gDW-1*hr-1		5000	0.0042962	1.58E-08	0.004057473	0.004550896	0.95	0.003930632	0.004781741	0.004293896	0.004209237	0.004378912
OxicEvo04gndEvo01EPEcoliGlc_11	GTPDPDP	mmol*gDW-1*hr-1		5000	0.20431683	0.153876411	-0.368378401	1.109816281	0.95	-0.411593708	1.629734668	0.142352972	-0.106530786	0.45707976
OxicEvo04gndEvo01EPEcoliGlc_11	EDA	mmol*gDW-1*hr-1		5000	0.047266559	0.004226227	-0.049982356	0.182210289	0.95	-0.054707984	0.218574824	0.040470329	-0.006438044	0.095213739
OxicEvo04gndEvo01EPEcoliGlc_11	PUNP1	mmol*gDW-1*hr-1		5000	0.334677439	0.060750524	-0.151847954	0.797116174	0.95	-0.455359745	1.114265512	0.34384465	0.161146848	0.507079775
OxicEvo04gndEvo01EPEcoliGlc_11	thr_DASH_L_to_gly	mmol*gDW-1*hr-1		5000	0.042907961	0.020029235	-0.160094829	0.357432368	0.95	-0.169507795	0.463591523	0.021878142	-0.071667963	0.139366431
OxicEvo04gndEvo01EPEcoliGlc_11	GLYCPHOSPHOLIPID_4	mmol*gDW-1*hr-1		5000	0.038712232	4.15E-07	0.038008933	0.040401648	0.95	0.037975694	0.041886284	0.038523722	0.038220058	0.039026425
OxicEvo04gndEvo01EPEcoliGlc_11	NH4tex	mmol*gDW-1*hr-1		5000	8.621730509	0.020571397	8.465096297	8.997985828	0.95	8.457693602	9.328634154	8.579746796	8.512116641	8.691705296
OxicEvo04gndEvo01EPEcoliGlc_11	VITB6	mmol*gDW-1*hr-1		5000	0.000183	9.27E-12	0.000179675	0.000190986	0.95	0.000179518	0.000198004	0.000182109	0.000180673	0.000184485
OxicEvo04gndEvo01EPEcoliGlc_11	EX_pi_LPAREN_e_RPAREN_	mmol*gDW-1*hr-1		5000	-0.760840537	0.0001602	-0.793970427	-0.74701684	0.95	-0.823222555	-0.746364797	-0.757135606	-0.767015591	-0.751167459
OxicEvo04gndEvo01EPEcoliGlc_11	NADH9	mmol*gDW-1*hr-1		5000	0.551073437	0.221874876	-0.300040175	1.463981758	0.95	-0.409616654	1.642871662	0.545449044	0.188054537	0.895087063
OxicEvo04gndEvo01EPEcoliGlc_11	LIPOPOLYSACCHARIDE_1	mmol*gDW-1*hr-1		5000	0.006688926	1.24E-08	0.006567406	0.006980833	0.95	0.006561663	0.007237357	0.006656354	0.006603885	0.006743214
OxicEvo04gndEvo01EPEcoliGlc_11	PE161abcpp	mmol*gDW-1*hr-1		5000	0.020295734	1.14E-07	0.019927013	0.021181446	0.95	0.019909587	0.021959799	0.020196903	0.0200377	0.020460456
OxicEvo04gndEvo01EPEcoliGlc_11	DHQTi	mmol*gDW-1*hr-1		5000	0.305210674	2.58E-05	0.299665797	0.318530174	0.95	0.299403741	0.330235179	0.303724444	0.301330325	0.307687793
OxicEvo04gndEvo01EPEcoliGlc_11	TALA	mmol*gDW-1*hr-1		5000	-0.142394613	0.00859289	-0.308877064	0.019564102	0.95	-0.324153817	0.079603438	-0.140691314	-0.21572401	-0.068313713
OxicEvo04gndEvo01EPEcoliGlc_11	G3PD7	mmol*gDW-1*hr-1		5000	0.135080035	0.105888563	-0.382408566	0.811728429	0.95	-0.411718534	1.223668186	0.112808657	-0.122175532	0.364802237
OxicEvo04gndEvo01EPEcoliGlc_11	ASPTA	mmol*gDW-1*hr-1		5000	-3.881474222	1.345970332	-6.150141212	-1.918524852	0.95	-7.327461895	-1.365851656	-3.77505811	-4.711054582	-2.985737127
OxicEvo04gndEvo01EPEcoliGlc_11	IPPS	mmol*gDW-1*hr-1		5000	0.359252209	3.57E-05	0.352725539	0.3749301	0.95	0.352417082	0.388707629	0.357502822	0.354684794	0.362167934
OxicEvo04gndEvo01EPEcoliGlc_11	THRD_L	mmol*gDW-1*hr-1		5000	0.231667772	1.49E-05	0.227458977	0.241777835	0.95	0.227260065	0.250662427	0.230539661	0.228722424	0.23354801
OxicEvo04gndEvo01EPEcoliGlc_11	ACt2rpp	mmol*gDW-1*hr-1		5000	-11.31726402	0.38347413	-12.55690619	-10.14328991	0.95	-12.8785553	-9.963224264	-11.31737804	-11.74955718	-10.86362268
OxicEvo04gndEvo01EPEcoliGlc_11	LIPOPOLYSACCHARIDE_4	mmol*gDW-1*hr-1		5000	0.020066779	1.11E-07	0.019702218	0.0209425	0.95	0.019684989	0.021712072	0.019969063	0.019811656	0.020229643
OxicEvo04gndEvo01EPEcoliGlc_11	CRNBTCT	mmol*gDW-1*hr-1		5000	1.32E-14	8.44E-31	1.13E-14	1.49E-14	0.95	9.88E-15	1.61E-14	1.32E-14	1.26E-14	1.38E-14
OxicEvo04gndEvo01EPEcoliGlc_11	PGK	mmol*gDW-1*hr-1		5000	-23.35619384	0.713433503	-24.67257527	-21.54274966	0.95	-25.04415716	-20.30915633	-23.4680951	-24.01096801	-22.79999505
OxicEvo04gndEvo01EPEcoliGlc_11	MOCOS	mmol*gDW-1*hr-1		5000	0.000106681	3.15E-12	0.000104743	0.000111337	0.95	0.000104652	0.000115428	0.000106162	0.000105325	0.000107547
OxicEvo04gndEvo01EPEcoliGlc_11	GTHOr	mmol*gDW-1*hr-1		5000	-4.83E-15	2.26E-30	-7.77E-15	-1.96E-15	0.95	-1.00E-14	5.86E-16	-4.81E-15	-5.86E-15	-3.81E-15
OxicEvo04gndEvo01EPEcoliGlc_11	NADTRHD	mmol*gDW-1*hr-1		5000	1.706652025	4.621105583	-1.881640032	5.994309871	0.95	-2.113270754	8.373078336	1.610383845	0.019568575	3.245031349
OxicEvo04gndEvo01EPEcoliGlc_11	IMPSYN_3	mmol*gDW-1*hr-1		5000	0.432402851	5.17E-05	0.424547227	0.451273062	0.95	0.424175962	0.46785596	0.430297256	0.426905423	0.435912274
OxicEvo04gndEvo01EPEcoliGlc_11	THD2pp	mmol*gDW-1*hr-1		5000	15.12830166	5.176203472	10.20459204	18.63533445	0.95	6.297652927	18.91016545	15.38960081	13.56370219	16.93870501
OxicEvo04gndEvo01EPEcoliGlc_11	NTPP7	mmol*gDW-1*hr-1		5000	0.376053543	0.083882198	-0.069609088	0.950125803	0.95	-0.090428131	1.023784146	0.355474019	0.134645553	0.594044647
OxicEvo04gndEvo01EPEcoliGlc_11	COFACTOR_3	mmol*gDW-1*hr-1		5000	0.000183	9.27E-12	0.000179675	0.000190986	0.95	0.000179518	0.000198004	0.000182109	0.000180673	0.000184485
OxicEvo04gndEvo01EPEcoliGlc_11	LEUTAi	mmol*gDW-1*hr-1		5000	0.359252209	3.57E-05	0.352725539	0.3749301	0.95	0.352417082	0.388707629	0.357502822	0.354684794	0.362167934
OxicEvo04gndEvo01EPEcoliGlc_11	NTPTP2	mmol*gDW-1*hr-1		5000	0.208469236	0.136706504	-0.37044654	1.018138129	0.95	-0.411591834	1.540927563	0.171406741	-0.07781845	0.443716751
OxicEvo04gndEvo01EPEcoliGlc_11	MOLYBDOPTERIN_3	mmol*gDW-1*hr-1		5000	0.000403748	4.51E-11	0.000396413	0.000421368	0.95	0.000396067	0.000436852	0.000401782	0.000398615	0.000407025
OxicEvo04gndEvo01EPEcoliGlc_11	TMDS	mmol*gDW-1*hr-1		5000	0.020355639	1.15E-07	0.019985831	0.021243966	0.95	0.019968353	0.022024617	0.020256517	0.020096844	0.020520848
OxicEvo04gndEvo01EPEcoliGlc_11	NTPP10	mmol*gDW-1*hr-1		5000	0.000400846	1.67E-05	-0.005122514	0.009426029	0.95	-0.005336844	0.012747863	-0.00032718	-0.002999889	0.003167921
OxicEvo04gndEvo01EPEcoliGlc_11	PRPPS	mmol*gDW-1*hr-1		5000	0.78786844	0.000783849	0.734181025	0.829273996	0.95	0.730252528	0.830912685	0.790161585	0.765925878	0.811971615
OxicEvo04gndEvo01EPEcoliGlc_11	RPI	mmol*gDW-1*hr-1		5000	-0.622805648	0.001325393	-0.689449483	-0.558516224	0.95	-0.695472021	-0.537400883	-0.621519217	-0.651185218	-0.593760013
OxicEvo04gndEvo01EPEcoliGlc_11	GCALDD	mmol*gDW-1*hr-1		5000	0.000731999	1.48E-10	0.0007187	0.000763943	0.95	0.000718072	0.000792016	0.000728434	0.000722692	0.00073794
OxicEvo04gndEvo01EPEcoliGlc_11	METAT	mmol*gDW-1*hr-1		5000	0.014068583	0.00165552	-0.044206121	0.100244656	0.95	-0.047040988	0.134069207	0.008714435	-0.019794633	0.04362421
OxicEvo04gndEvo01EPEcoliGlc_11	MDH	mmol*gDW-1*hr-1		5000	3.73492624	3.992315822	0.285353149	7.667143254	0.95	0.002154638	9.2898611	3.669202394	2.19683116	5.1806465
OxicEvo04gndEvo01EPEcoliGlc_11	GLYCLTDx	mmol*gDW-1*hr-1		5000	-0.068324602	0.036246411	-0.379318439	0.330841433	0.95	-0.411686985	0.414632748	-0.085028821	-0.216974354	0.064842896
OxicEvo04gndEvo01EPEcoliGlc_11	CELLENV_10	mmol*gDW-1*hr-1		5000	0.106232557	3.12E-06	0.10430259	0.110868582	0.95	0.104211378	0.114942662	0.105715255	0.104881951	0.10709475
OxicEvo04gndEvo01EPEcoliGlc_11	EX_pyr_LPAREN_e_RPAREN_	mmol*gDW-1*hr-1		5000	-7.11E-08	1.74E-14	-3.41E-07	1.73E-07	0.95	-5.50E-07	3.47E-07	-6.46E-08	-1.53E-07	1.77E-08
OxicEvo04gndEvo01EPEcoliGlc_11	HCO3E	mmol*gDW-1*hr-1		5000	1.998320264	0.063545381	1.601155788	2.458755026	0.95	1.571594694	2.489520202	1.981213119	1.784066368	2.204657322
OxicEvo04gndEvo01EPEcoliGlc_11	PPC	mmol*gDW-1*hr-1		5000	2.800132787	0.498695721	1.210918303	3.779236496	0.95	-0.254021223	3.82090092	2.9095209	2.339108436	3.374429348
OxicEvo04gndEvo01EPEcoliGlc_11	COFACTOR_5	mmol*gDW-1*hr-1		5000	9.52E-05	2.51E-12	9.35E-05	9.93E-05	0.95	9.34E-05	0.000102998	9.47E-05	9.40E-05	9.60E-05
OxicEvo04gndEvo01EPEcoliGlc_11	DURIK1	mmol*gDW-1*hr-1		5000	0.476551541	0.278685273	-0.342695736	1.540766887	0.95	-0.401378957	1.66660076	0.427289181	0.038875755	0.869171851
OxicEvo04gndEvo01EPEcoliGlc_11	SSALy	mmol*gDW-1*hr-1		5000	0.762262975	0.258818798	-0.25418608	1.588328917	0.95	-0.410230411	1.646798711	0.796387117	0.382841677	1.165860653
OxicEvo04gndEvo01EPEcoliGlc_11	P5CD	mmol*gDW-1*hr-1		5000	0.641278765	0.299431388	-0.327281864	1.582351392	0.95	-0.411470045	1.647045103	0.649569767	0.19959834	1.093848957
OxicEvo04gndEvo01EPEcoliGlc_11	CBL1abcpp	mmol*gDW-1*hr-1		5000	0.000183	9.27E-12	0.000179675	0.000190986	0.95	0.000179518	0.000198004	0.000182109	0.000180673	0.000184485
OxicEvo04gndEvo01EPEcoliGlc_11	MDDCP1pp	mmol*gDW-1*hr-1		5000	0.004538015	9.42E-09	0.004378305	0.004759397	0.95	0.004342798	0.004997674	0.004529694	0.004467339	0.004593056
OxicEvo04gndEvo01EPEcoliGlc_11	DHPTDCs2	mmol*gDW-1*hr-1		5000	0.007977073	0.001656892	-0.050413209	0.094245057	0.95	-0.053017135	0.128091704	0.002585621	-0.025936275	0.037573963
OxicEvo04gndEvo01EPEcoliGlc_11	CELLENV_3	mmol*gDW-1*hr-1		5000	0.09954363	2.74E-06	0.097735184	0.103887749	0.95	0.097649715	0.107705305	0.0990589	0.098278065	0.100351536
OxicEvo04gndEvo01EPEcoliGlc_11	Htex	mmol*gDW-1*hr-1		5000	-18.60459863	0.361275748	-19.78546078	-17.44061816	0.95	-20.23601316	-17.15769786	-18.60762349	-19.02462872	-18.16747005
OxicEvo04gndEvo01EPEcoliGlc_11	ARGSS	mmol*gDW-1*hr-1		5000	0.447690501	0.039122556	0.189295012	0.880316934	0.95	0.179217242	0.940072453	0.407901772	0.281635593	0.580598102
OxicEvo04gndEvo01EPEcoliGlc_11	DGK1	mmol*gDW-1*hr-1		5000	-0.132639434	0.033775585	-0.408748798	0.241889954	0.95	-0.438240575	0.28754142	-0.151467529	-0.286164975	0.002330052
OxicEvo04gndEvo01EPEcoliGlc_11	HCYSMT	mmol*gDW-1*hr-1		5000	0.006877433	0.001657142	-0.051514384	0.09316201	0.95	-0.054095949	0.127012645	0.001493354	-0.027054429	0.036484872
OxicEvo04gndEvo01EPEcoliGlc_11	METS	mmol*gDW-1*hr-1		5000	0.129367658	4.63E-06	0.127017387	0.135013307	0.95	0.126906311	0.139974631	0.128737699	0.12772292	0.130417618
OxicEvo04gndEvo01EPEcoliGlc_11	MALS	mmol*gDW-1*hr-1		5000	0.950622692	0.195172304	-0.001193621	1.620388544	0.95	-0.581080589	1.65998041	0.989735998	0.653941413	1.306707217
OxicEvo04gndEvo01EPEcoliGlc_11	CAt6pp	mmol*gDW-1*hr-1		5000	-0.004063742	4.57E-09	-0.004240693	-0.003989908	0.95	-0.004396932	-0.003986426	-0.004043954	-0.004096724	-0.004012077
OxicEvo04gndEvo01EPEcoliGlc_11	FORt2pp	mmol*gDW-1*hr-1		5000	0.676919696	0.204085171	-0.219625041	1.51609589	0.95	-0.403235195	1.646864046	0.685021267	0.359644409	1.002230675
OxicEvo04gndEvo01EPEcoliGlc_11	MLDCP1App	mmol*gDW-1*hr-1		5000	0.001189248	2.02E-08	0.000914781	0.001422089	0.95	0.000817109	0.001440646	0.001194682	0.001080759	0.001305791
OxicEvo04gndEvo01EPEcoliGlc_11	MLDCP3App	mmol*gDW-1*hr-1		5000	0.00036573	2.17E-08	0.000107042	0.000628178	0.95	4.97E-05	0.000661361	0.000362882	0.000249186	0.000482697
OxicEvo04gndEvo01EPEcoliGlc_11	DURIPP	mmol*gDW-1*hr-1		5000	-0.012280372	5.22E-05	-0.026073092	0.00111451	0.95	-0.029772991	0.008968428	-0.01193717	-0.017766622	-0.006926054
OxicEvo04gndEvo01EPEcoliGlc_11	GLCtexi	mmol*gDW-1*hr-1		5000	13.04121146	0.045792921	12.55134576	13.32105424	0.95	12.45216173	13.33088604	13.08483042	12.89915608	13.22116368
OxicEvo04gndEvo01EPEcoliGlc_11	G3PD5	mmol*gDW-1*hr-1		5000	-0.23722848	0.103930417	-0.775480419	0.420965275	0.95	-0.823093565	0.738568206	-0.255213986	-0.487783071	-0.004085543
OxicEvo04gndEvo01EPEcoliGlc_11	D_DASH_LACt2pp	mmol*gDW-1*hr-1		5000	-1.38E-08	8.99E-15	-2.33E-07	1.53E-07	0.95	-4.19E-07	3.00E-07	-5.68E-09	-6.62E-08	4.86E-08
OxicEvo04gndEvo01EPEcoliGlc_11	EX_na1_LPAREN_e_RPAREN_	mmol*gDW-1*hr-1		5000	-1.84E-14	1.68E-29	-2.70E-14	-1.07E-14	0.95	-3.42E-14	-3.27E-15	-1.83E-14	-2.11E-14	-1.56E-14
OxicEvo04gndEvo01EPEcoliGlc_11	GSPMDS	mmol*gDW-1*hr-1		5000	0.356554908	0.245183451	-0.373019412	1.437859629	0.95	-0.411273486	1.642619782	0.291017809	-0.045987398	0.702205159
OxicEvo04gndEvo01EPEcoliGlc_11	IPDPS	mmol*gDW-1*hr-1		5000	0.004660338	6.01E-09	0.004575672	0.004863716	0.95	0.00457167	0.005042443	0.004637644	0.004601088	0.004698161
OxicEvo04gndEvo01EPEcoliGlc_11	TRDR	mmol*gDW-1*hr-1		5000	0.190299996	0.048916584	-0.176088393	0.568790761	0.95	-0.198194649	0.601213826	0.190096427	0.00167052	0.373562152
OxicEvo04gndEvo01EPEcoliGlc_11	DHFR	mmol*gDW-1*hr-1		5000	0.021087638	1.23E-07	0.020704531	0.02200791	0.95	0.020686425	0.022816633	0.020984951	0.020819537	0.021258787
OxicEvo04gndEvo01EPEcoliGlc_11	FUM	mmol*gDW-1*hr-1		5000	4.709642654	1.328648138	2.8916664	6.988623081	0.95	2.770992619	7.257659192	4.596873647	3.788803538	5.554490908
OxicEvo04gndEvo01EPEcoliGlc_11	DM_AMOB	mmol*gDW-1*hr-1		5000	1.64E-06	7.45E-16	1.61E-06	1.71E-06	0.95	1.61E-06	1.78E-06	1.63E-06	1.62E-06	1.65E-06
OxicEvo04gndEvo01EPEcoliGlc_11	FE2tpp	mmol*gDW-1*hr-1		5000	0.006713244	1.76E-08	0.006509355	0.007037316	0.95	0.006472234	0.007329064	0.006697125	0.006615669	0.006788161
OxicEvo04gndEvo01EPEcoliGlc_11	GLUN	mmol*gDW-1*hr-1		5000	1.069281325	2.004873498	-1.042691568	4.062525938	0.95	-1.164665344	4.65895954	0.909499466	-0.09762353	2.060613169
OxicEvo04gndEvo01EPEcoliGlc_11	H2tex	mmol*gDW-1*hr-1		5000	-0.042191187	0.009135637	-0.264636881	0.083776984	0.95	-0.3508743	0.088011761	-0.024394568	-0.102671526	0.03560793
OxicEvo04gndEvo01EPEcoliGlc_11	CA2tex	mmol*gDW-1*hr-1		5000	0.004063742	4.57E-09	0.003989915	0.004241085	0.95	0.003986426	0.004396932	0.004043954	0.004012077	0.004096724
OxicEvo04gndEvo01EPEcoliGlc_11	EX_meoh_LPAREN_e_RPAREN_	mmol*gDW-1*hr-1		5000	1.64E-06	7.45E-16	1.61E-06	1.71E-06	0.95	1.61E-06	1.78E-06	1.63E-06	1.62E-06	1.65E-06
OxicEvo04gndEvo01EPEcoliGlc_11	I2FE2SS	mmol*gDW-1*hr-1		5000	0.000224031	1.39E-11	0.000219961	0.000233808	0.95	0.000219769	0.0002424	0.00022294	0.000221183	0.000225849
OxicEvo04gndEvo01EPEcoliGlc_11	HEX1	mmol*gDW-1*hr-1		5000	0.881496947	0.200729385	-0.091627417	1.59206404	0.95	-0.397862364	1.64645008	0.921591408	0.582135547	1.234813604
OxicEvo04gndEvo01EPEcoliGlc_11	CYTDK2	mmol*gDW-1*hr-1		5000	0.434932202	0.258253502	-0.352806854	1.495168576	0.95	-0.411670434	1.641397221	0.394704273	0.023433926	0.793335255
OxicEvo04gndEvo01EPEcoliGlc_11	2obut_and_pyr_to_3mop	mmol*gDW-1*hr-1		5000	0.231667772	1.49E-05	0.227458977	0.241777835	0.95	0.227260065	0.250662427	0.230539661	0.228722424	0.23354801
OxicEvo04gndEvo01EPEcoliGlc_11	ME2	mmol*gDW-1*hr-1		5000	0.311758372	0.243269559	-0.38248434	1.410862389	0.95	-0.411638149	1.644180533	0.233545005	-0.097537333	0.657625998
OxicEvo04gndEvo01EPEcoliGlc_11	hom_DASH_L_to_thr_DASH_L	mmol*gDW-1*hr-1		5000	0.466127636	0.012570465	0.27771468	0.651774872	0.95	0.247407951	0.668538273	0.465740633	0.369743266	0.561930544
OxicEvo04gndEvo01EPEcoliGlc_11	G3PD2	mmol*gDW-1*hr-1		5000	-0.072090761	0.002028462	-0.158419448	-0.003322896	0.95	-0.167297088	-9.68E-06	-0.068214977	-0.107156171	-0.033792232
OxicEvo04gndEvo01EPEcoliGlc_11	HYD1pp	mmol*gDW-1*hr-1		5000	0.047934392	0.006850623	-0.062973525	0.232763559	0.95	-0.067156715	0.268499888	0.032083625	-0.021229848	0.103341297
OxicEvo04gndEvo01EPEcoliGlc_11	CLt3_2pp	mmol*gDW-1*hr-1		5000	0.002031871	1.14E-09	0.001994957	0.002120543	0.95	0.001993213	0.002198466	0.002021977	0.002006039	0.002048362
OxicEvo04gndEvo01EPEcoliGlc_11	NAtex	mmol*gDW-1*hr-1		5000	-1.39E-15	1.30E-29	-8.08E-15	6.24E-15	0.95	-1.25E-14	1.31E-14	-1.58E-15	-3.89E-15	9.47E-16
OxicEvo04gndEvo01EPEcoliGlc_11	NTD9	mmol*gDW-1*hr-1		5000	0.295215805	0.24834106	-0.559246456	1.34158228	0.95	-0.682569194	2.115081234	0.246147267	-0.066791541	0.628486733
OxicEvo04gndEvo01EPEcoliGlc_11	EX_mg2_LPAREN_e_RPAREN_	mmol*gDW-1*hr-1		5000	-0.00677263	1.27E-08	-0.007067536	-0.006649578	0.95	-0.007327924	-0.006643774	-0.006739651	-0.006827597	-0.006686525
OxicEvo04gndEvo01EPEcoliGlc_11	ALAR	mmol*gDW-1*hr-1		5000	0.019932659	1.10E-07	0.019569354	0.020808849	0.95	0.019542072	0.021561089	0.019837032	0.019679131	0.020093661
OxicEvo04gndEvo01EPEcoliGlc_11	FE2tex	mmol*gDW-1*hr-1		5000	0.006713244	1.76E-08	0.006509355	0.007037316	0.95	0.006472234	0.007329064	0.006697125	0.006615669	0.006788161
OxicEvo04gndEvo01EPEcoliGlc_11	NTP3	mmol*gDW-1*hr-1		5000	0.205132229	0.166289723	-0.378792073	1.157340209	0.95	-0.41153367	1.643859122	0.144907331	-0.116262223	0.454852604
OxicEvo04gndEvo01EPEcoliGlc_11	ASPT	mmol*gDW-1*hr-1		5000	0.605850073	1.60911544	-1.376031704	3.310553182	0.95	-1.514186032	4.966817263	0.450388455	-0.396473521	1.501900189
OxicEvo04gndEvo01EPEcoliGlc_11	MCTP1App	mmol*gDW-1*hr-1		5000	0.010023463	5.11E-08	0.00962966	0.010502167	0.95	0.009463751	0.010957843	0.010013312	0.009860699	0.01016649
OxicEvo04gndEvo01EPEcoliGlc_11	NTPP8	mmol*gDW-1*hr-1		5000	0.075478009	0.0238735	-0.182188922	0.36704962	0.95	-0.253252807	0.46609207	0.065934304	-0.049999456	0.193013803
OxicEvo04gndEvo01EPEcoliGlc_11	aspsa_to_sl2a6o	mmol*gDW-1*hr-1		5000	0.296266667	2.43E-05	0.290884279	0.309195847	0.95	0.290629902	0.320557844	0.294823989	0.292500029	0.298671195
OxicEvo04gndEvo01EPEcoliGlc_11	NTP10	mmol*gDW-1*hr-1		5000	0.329101284	0.047327673	-0.107522203	0.663476273	0.95	-0.170311932	0.682025784	0.346697134	0.16667565	0.513852228
OxicEvo04gndEvo01EPEcoliGlc_11	imp_to_amp	mmol*gDW-1*hr-1		5000	0.930768874	0.67700878	-0.300020748	2.756737867	0.95	-0.382340048	4.905851668	0.817038518	0.294663065	1.458504288
OxicEvo04gndEvo01EPEcoliGlc_11	MDDCP3pp	mmol*gDW-1*hr-1		5000	7.46E-05	4.00E-09	-3.68E-05	0.000185539	0.95	-4.79E-05	0.000194335	7.52E-05	2.23E-05	0.000125256
OxicEvo04gndEvo01EPEcoliGlc_11	ETOHtex	mmol*gDW-1*hr-1		5000	-4.30E-08	1.10E-17	-4.47E-08	-3.64E-08	0.95	-4.47E-08	-3.64E-08	-4.47E-08	-4.47E-08	-4.47E-08
OxicEvo04gndEvo01EPEcoliGlc_11	EX_cobalt2_LPAREN_e_RPAREN_	mmol*gDW-1*hr-1		5000	-1.97E-05	1.07E-13	-2.06E-05	-1.93E-05	0.95	-2.13E-05	-1.93E-05	-1.96E-05	-1.99E-05	-1.94E-05
OxicEvo04gndEvo01EPEcoliGlc_11	CBL1tonex	mmol*gDW-1*hr-1		5000	0.000183	9.27E-12	0.000179675	0.000190986	0.95	0.000179518	0.000198004	0.000182109	0.000180673	0.000184485
OxicEvo04gndEvo01EPEcoliGlc_11	PDH	mmol*gDW-1*hr-1		5000	17.24286098	5.263735592	11.99491467	20.56132992	0.95	8.166290187	21.40517202	17.60324286	15.82337043	19.03244568
OxicEvo04gndEvo01EPEcoliGlc_11	NTD4	mmol*gDW-1*hr-1		5000	0.446761069	0.260579739	-0.351531552	1.507196568	0.95	-0.451167577	1.70107418	0.403740756	0.037646756	0.806362282
OxicEvo04gndEvo01EPEcoliGlc_11	EX_co2_LPAREN_e_RPAREN__unlabeled	mmol*gDW-1*hr-1		5000	1.29E-14	1.72E-30	1.03E-14	1.54E-14	0.95	7.54E-15	1.78E-14	1.29E-14	1.20E-14	1.38E-14
OxicEvo04gndEvo01EPEcoliGlc_11	CELLENV_4	mmol*gDW-1*hr-1		5000	0.139677188	5.40E-06	0.13713962	0.145772749	0.95	0.137019692	0.15112945	0.138997027	0.137901378	0.140810821
OxicEvo04gndEvo01EPEcoliGlc_11	glu_DASH_L_to_acg5p	mmol*gDW-1*hr-1		5000	0.938372832	0.520294783	-0.306034121	2.466413235	0.95	-0.704224602	3.520192834	0.907303757	0.398346523	1.426131356
OxicEvo04gndEvo01EPEcoliGlc_11	ALDD2x	mmol*gDW-1*hr-1		5000	-0.164215675	0.031544744	-0.411983866	0.228053478	0.95	-0.423340846	0.584530161	-0.191783091	-0.308561633	-0.045352555
OxicEvo04gndEvo01EPEcoliGlc_11	PTAr	mmol*gDW-1*hr-1		5000	6.762806022	6.315021079	1.480841862	10.91235146	0.95	0.0018101	11.36284982	6.940925363	5.014537942	8.733068506
OxicEvo04gndEvo01EPEcoliGlc_11	ALATA_L	mmol*gDW-1*hr-1		5000	0.19783918	0.1396802	-0.608011402	0.731265633	0.95	-0.75503755	0.762938376	0.252217548	-0.058588663	0.506661333
OxicEvo04gndEvo01EPEcoliGlc_11	LDH_D2	mmol*gDW-1*hr-1		5000	0.366898411	0.584335154	-0.598773737	2.119177849	0.95	-0.634556505	2.537317976	0.185035742	-0.254975982	0.855598832
OxicEvo04gndEvo01EPEcoliGlc_11	GLNS	mmol*gDW-1*hr-1		5000	11.74038457	3.550928647	8.015530306	15.45280961	0.95	6.210370848	16.42290388	11.73175577	10.46203933	13.06571744
OxicEvo04gndEvo01EPEcoliGlc_11	COBALT2tex	mmol*gDW-1*hr-1		5000	1.97E-05	1.07E-13	1.93E-05	2.06E-05	0.95	1.93E-05	2.13E-05	1.96E-05	1.94E-05	1.99E-05
OxicEvo04gndEvo01EPEcoliGlc_11	PYRt2rpp	mmol*gDW-1*hr-1		5000	7.11E-08	1.74E-14	-1.72E-07	3.41E-07	0.95	-3.47E-07	5.50E-07	6.46E-08	-1.77E-08	1.53E-07
OxicEvo04gndEvo01EPEcoliGlc_11	ILETA	mmol*gDW-1*hr-1		5000	-0.231667772	1.49E-05	-0.241755468	-0.227458605	0.95	-0.250662427	-0.227260065	-0.230539661	-0.23354801	-0.228722424
OxicEvo04gndEvo01EPEcoliGlc_11	UDCPDPS	mmol*gDW-1*hr-1		5000	4.51E-05	5.64E-13	4.43E-05	4.71E-05	0.95	4.43E-05	4.88E-05	4.49E-05	4.46E-05	4.55E-05
OxicEvo04gndEvo01EPEcoliGlc_11	ICHORSi	mmol*gDW-1*hr-1		5000	0.000914998	2.32E-10	0.000898375	0.000954929	0.95	0.00089759	0.00099002	0.000910543	0.000903366	0.000922425
OxicEvo04gndEvo01EPEcoliGlc_11	GLYCTO2	mmol*gDW-1*hr-1		5000	0.00416532	1.16E-05	-0.001600351	0.010528025	0.95	-0.002033508	0.011081374	0.003997295	0.001438201	0.006808917
OxicEvo04gndEvo01EPEcoliGlc_11	PROD2	mmol*gDW-1*hr-1		5000	7.85E-06	1.17E-10	-8.43E-06	2.92E-05	0.95	-9.24E-06	3.15E-05	6.57E-06	-1.18E-06	1.61E-05
OxicEvo04gndEvo01EPEcoliGlc_11	RNDR1	mmol*gDW-1*hr-1		5000	0.021032428	1.82E-05	0.01224328	0.027520282	0.95	0.010070394	0.027885923	0.021466306	0.017898185	0.024557627
OxicEvo04gndEvo01EPEcoliGlc_11	GLUDC	mmol*gDW-1*hr-1		5000	0.88039131	0.526050259	-0.478088177	2.250189473	0.95	-0.709222921	2.708413998	0.877755573	0.34070832	1.41969812
OxicEvo04gndEvo01EPEcoliGlc_11	COFACTOR_4	mmol*gDW-1*hr-1		5000	0.000205977	1.17E-11	0.000202235	0.000214966	0.95	0.000202058	0.000222866	0.000204974	0.000203359	0.000207649
OxicEvo04gndEvo01EPEcoliGlc_11	prpp_to_his_DASH_L	mmol*gDW-1*hr-1		5000	0.075543589	1.58E-06	0.07417116	0.078840338	0.95	0.074106298	0.081737478	0.075175728	0.074583153	0.076156708
OxicEvo04gndEvo01EPEcoliGlc_11	ABTA	mmol*gDW-1*hr-1		5000	1.05951218	0.420979905	-0.198196589	2.204804846	0.95	-0.573124809	2.327047466	1.092080432	0.585471361	1.55254743
OxicEvo04gndEvo01EPEcoliGlc_11	COASYN	mmol*gDW-1*hr-1		5000	0.000472681	6.18E-11	0.000464093	0.000493309	0.95	0.000463688	0.000511436	0.000470379	0.000466671	0.000476517
OxicEvo04gndEvo01EPEcoliGlc_11	CLPNS161pp	mmol*gDW-1*hr-1		5000	0.001879235	9.77E-10	0.001845094	0.001961245	0.95	0.00184348	0.002033315	0.001870084	0.001855343	0.001894487
OxicEvo04gndEvo01EPEcoliGlc_11	IMPSYN_2	mmol*gDW-1*hr-1		5000	0.356859262	3.52E-05	0.350376066	0.372432725	0.95	0.350069664	0.386118483	0.355121528	0.35232227	0.359755566
OxicEvo04gndEvo01EPEcoliGlc_11	GLYCtpp	mmol*gDW-1*hr-1		5000	-0.005263592	7.67E-09	-0.005492937	-0.005167903	0.95	-0.005695059	-0.005163189	-0.005237902	-0.005306248	-0.005196735
OxicEvo04gndEvo01EPEcoliGlc_11	CRNCBCT	mmol*gDW-1*hr-1		5000	-3.01E-14	1.88E-30	-3.28E-14	-2.73E-14	0.95	-3.46E-14	-2.52E-14	-3.01E-14	-3.11E-14	-2.92E-14
OxicEvo04gndEvo01EPEcoliGlc_11	CS	mmol*gDW-1*hr-1		5000	3.788392757	2.225802083	1.522350032	7.139767379	0.95	0.385240737	8.454665938	3.564324208	2.630938353	4.7299007
OxicEvo04gndEvo01EPEcoliGlc_11	PSCVT	mmol*gDW-1*hr-1		5000	0.305210674	2.58E-05	0.299665797	0.318530174	0.95	0.299403741	0.330235179	0.303724444	0.301330325	0.307687793
OxicEvo04gndEvo01EPEcoliGlc_11	G5SADs	mmol*gDW-1*hr-1		5000	0.817547687	0.299343394	-0.152087973	1.757718527	0.95	-0.237366011	1.823673541	0.828657989	0.374839018	1.270809756
OxicEvo04gndEvo01EPEcoliGlc_11	DHAD1	mmol*gDW-1*hr-1		5000	0.697153359	0.000134503	0.684487912	0.727577374	0.95	0.68388933	0.754313606	0.693758555	0.688289978	0.702811522
OxicEvo04gndEvo01EPEcoliGlc_11	ALCD2x	mmol*gDW-1*hr-1		5000	5.98E-08	3.01E-14	-3.06E-07	4.15E-07	0.95	-5.63E-07	7.72E-07	6.07E-08	-4.74E-08	1.71E-07
OxicEvo04gndEvo01EPEcoliGlc_11	COFACTOR_7	mmol*gDW-1*hr-1		5000	0.005437471	8.18E-09	0.005338686	0.005674764	0.95	0.005334018	0.005883294	0.005410993	0.005368341	0.005481602
OxicEvo04gndEvo01EPEcoliGlc_11	ASNS2	mmol*gDW-1*hr-1		5000	0.346286877	0.141439998	-0.253435735	1.172216354	0.95	-0.313932146	1.820422317	0.300950604	0.058208094	0.595986353
OxicEvo04gndEvo01EPEcoliGlc_11	GARFT	mmol*gDW-1*hr-1		5000	0.074107491	0.053857221	-0.297359814	0.565069531	0.95	-0.3193825	0.679035969	0.05106497	-0.106747939	0.235612752
OxicEvo04gndEvo01EPEcoliGlc_11	EX_for_LPAREN_e_RPAREN_	mmol*gDW-1*hr-1		5000	8.27E-08	1.56E-14	-1.69E-07	3.38E-07	0.95	-3.10E-07	5.20E-07	7.78E-08	-2.32E-09	1.62E-07
OxicEvo04gndEvo01EPEcoliGlc_11	QUINDH	mmol*gDW-1*hr-1		5000	1.12E-14	2.93E-30	7.80E-15	1.45E-14	0.95	4.56E-15	1.67E-14	1.12E-14	1.00E-14	1.23E-14
OxicEvo04gndEvo01EPEcoliGlc_11	DCYTD	mmol*gDW-1*hr-1		5000	0.003483451	3.90E-05	-0.004992092	0.017525355	0.95	-0.00534412	0.021160328	0.00236822	-0.001695628	0.00767595
OxicEvo04gndEvo01EPEcoliGlc_11	G6PDH2r	mmol*gDW-1*hr-1		5000	0.091267239	0.003253287	-0.028830458	0.170701346	0.95	-0.043563521	0.174301234	0.099737018	0.04888372	0.140698098
OxicEvo04gndEvo01EPEcoliGlc_11	PPM	mmol*gDW-1*hr-1		5000	-0.135189847	0.014652372	-0.35306161	0.074285187	0.95	-0.387419107	0.096475494	-0.135500508	-0.232775023	-0.037766787
OxicEvo04gndEvo01EPEcoliGlc_11	PPA	mmol*gDW-1*hr-1		5000	0.724706257	0.301508148	-0.321960568	1.60105439	0.95	-0.411669088	1.646962136	0.759686704	0.29836974	1.183219042
OxicEvo04gndEvo01EPEcoliGlc_11	CU2tpp	mmol*gDW-1*hr-1		5000	0.000553102	8.47E-11	0.000543054	0.00057724	0.95	0.000542579	0.000598452	0.000550409	0.00054607	0.000557591
OxicEvo04gndEvo01EPEcoliGlc_11	EX_zn2_LPAREN_e_RPAREN_	mmol*gDW-1*hr-1		5000	-0.000265883	1.96E-11	-0.000277461	-0.000261052	0.95	-0.000287683	-0.000260824	-0.000264588	-0.000268041	-0.000262503
OxicEvo04gndEvo01EPEcoliGlc_11	ACONTa	mmol*gDW-1*hr-1		5000	3.261515679	0.170492909	2.319242837	3.798101031	0.95	1.3153806	3.82071931	3.345145163	3.00824392	3.597863647
OxicEvo04gndEvo01EPEcoliGlc_11	GLYCDx	mmol*gDW-1*hr-1		5000	7.14E-08	8.89E-15	-8.68E-08	2.87E-07	0.95	-2.14E-07	4.25E-07	6.20E-08	6.28E-09	1.26E-07
OxicEvo04gndEvo01EPEcoliGlc_11	LDH_D	mmol*gDW-1*hr-1		5000	3.20E-08	9.32E-15	-1.61E-07	2.17E-07	0.95	-3.05E-07	4.43E-07	3.29E-08	-3.30E-08	9.75E-08
OxicEvo04gndEvo01EPEcoliGlc_11	g1p_to_glycogen	mmol*gDW-1*hr-1		5000	-1.449037577	1.163186174	-2.891520182	1.097029364	0.95	-2.989504416	3.179685863	-1.668956461	-2.288428902	-0.818836994
OxicEvo04gndEvo01EPEcoliGlc_11	PUNP4	mmol*gDW-1*hr-1		5000	0.011603583	5.18E-05	0.000671663	0.026876574	0.95	7.18E-07	0.031706374	0.010984215	0.005831516	0.016630696
OxicEvo04gndEvo01EPEcoliGlc_11	ASNN	mmol*gDW-1*hr-1		5000	0.228850484	0.269188566	-0.535844394	1.403165626	0.95	-0.582294242	2.281663397	0.15852667	-0.17260368	0.547117331
OxicEvo04gndEvo01EPEcoliGlc_11	pyr_to_23dhmb	mmol*gDW-1*hr-1		5000	0.697153359	0.000134503	0.684487912	0.727577374	0.95	0.68388933	0.754313606	0.693758555	0.688289978	0.702811522
OxicEvo04gndEvo01EPEcoliGlc_11	ACODA	mmol*gDW-1*hr-1		5000	0.659647918	0.190923979	-0.053595882	1.539974028	0.95	-0.180378151	1.649563568	0.62385148	0.306951632	0.965099254
OxicEvo04gndEvo01EPEcoliGlc_11	COtpp	mmol*gDW-1*hr-1		5000	0.000183	9.27E-12	0.000179675	0.000190986	0.95	0.000179518	0.000198004	0.000182109	0.000180673	0.000184485
OxicEvo04gndEvo01EPEcoliGlc_11	H2tpp	mmol*gDW-1*hr-1		5000	-0.042191187	0.009135637	-0.264636881	0.083776984	0.95	-0.3508743	0.088011761	-0.024394568	-0.102671526	0.03560793
OxicEvo04gndEvo01EPEcoliGlc_11	THIAMIN	mmol*gDW-1*hr-1		5000	0.000183	9.27E-12	0.000179675	0.000190986	0.95	0.000179518	0.000198004	0.000182109	0.000180673	0.000184485
OxicEvo04gndEvo01EPEcoliGlc_11	GLYCLTt2rpp	mmol*gDW-1*hr-1		5000	-1.43659272	0.469240201	-2.473777961	0.022252063	0.95	-2.536613071	1.074624601	-1.509877708	-1.983954704	-0.97996158
OxicEvo04gndEvo01EPEcoliGlc_11	TRPS3	mmol*gDW-1*hr-1		5000	0.044376755	7.70E-07	0.043126209	0.046471882	0.95	0.042886888	0.049026726	0.044220158	0.043729833	0.044858323
OxicEvo04gndEvo01EPEcoliGlc_11	HSDy	mmol*gDW-1*hr-1		5000	-0.594395655	0.012546437	-0.780489889	-0.406171634	0.95	-0.794663474	-0.38270568	-0.594078937	-0.689815005	-0.498365268
OxicEvo04gndEvo01EPEcoliGlc_11	COFACTOR_8	mmol*gDW-1*hr-1		5000	2.46E-06	1.68E-15	2.42E-06	2.57E-06	0.95	2.42E-06	2.66E-06	2.45E-06	2.43E-06	2.48E-06
OxicEvo04gndEvo01EPEcoliGlc_11	FE3tex	mmol*gDW-1*hr-1		5000	0.006028623	1.61E-08	0.00581817	0.006320614	0.95	0.005769462	0.006594525	0.006018731	0.005939128	0.006102275
OxicEvo04gndEvo01EPEcoliGlc_11	ADK3	mmol*gDW-1*hr-1		5000	2.260962536	1.654937697	-0.023884836	4.756870703	0.95	-0.224156358	5.418371441	2.257002364	1.259109263	3.23835039
OxicEvo04gndEvo01EPEcoliGlc_11	CBPS	mmol*gDW-1*hr-1		5000	-0.15069609	0.063969938	-0.545388803	0.314318524	0.95	-0.581899236	0.379790815	-0.168182306	-0.362963416	0.054016917
OxicEvo04gndEvo01EPEcoliGlc_11	COFACTOR_11	mmol*gDW-1*hr-1		5000	1.64E-06	7.45E-16	1.61E-06	1.71E-06	0.95	1.61E-06	1.78E-06	1.63E-06	1.62E-06	1.65E-06
OxicEvo04gndEvo01EPEcoliGlc_11	SHK3Dr	mmol*gDW-1*hr-1		5000	0.305210674	2.58E-05	0.299665797	0.318530174	0.95	0.299403741	0.330235179	0.303724444	0.301330325	0.307687793
OxicEvo04gndEvo01EPEcoliGlc_11	ALAGLUE	mmol*gDW-1*hr-1		5000	-1.08E-14	2.15E-30	-1.37E-14	-7.92E-15	0.95	-1.60E-14	-5.52E-15	-1.08E-14	-1.18E-14	-9.76E-15
OxicEvo04gndEvo01EPEcoliGlc_11	NDPK7	mmol*gDW-1*hr-1		5000	0.03880846	0.088426493	-0.371959079	0.714220682	0.95	-0.390716314	0.884682944	-0.013215316	-0.20388729	0.240190899
OxicEvo04gndEvo01EPEcoliGlc_11	DHAPT	mmol*gDW-1*hr-1		5000	3.00E-08	5.44E-15	-1.02E-07	1.97E-07	0.95	-1.77E-07	2.94E-07	2.41E-08	-1.99E-08	7.45E-08
OxicEvo04gndEvo01EPEcoliGlc_11	ptrc_to_4abut_1	mmol*gDW-1*hr-1		5000	0.17912087	0.172205469	-0.391199901	1.079110044	0.95	-0.411685677	1.392705905	0.121200672	-0.173364829	0.470114169
OxicEvo04gndEvo01EPEcoliGlc_11	NI2tex	mmol*gDW-1*hr-1		5000	0.000251932	1.76E-11	0.000247355	0.000262927	0.95	0.000247139	0.000272588	0.000250706	0.000248729	0.000253977
OxicEvo04gndEvo01EPEcoliGlc_11	NADH18pp	mmol*gDW-1*hr-1		5000	2.970511493	3.557458169	-0.895132752	6.094865056	0.95	-1.646339084	6.472717493	3.132498039	1.607214946	4.462869277
OxicEvo04gndEvo01EPEcoliGlc_11	GND	mmol*gDW-1*hr-1		5000	0.04400068	0.004045771	-0.060080806	0.177298934	0.95	-0.070755765	0.222711509	0.038816773	-0.005442299	0.087905006
OxicEvo04gndEvo01EPEcoliGlc_11	ETOHtrpp	mmol*gDW-1*hr-1		5000	5.98E-08	3.01E-14	-3.06E-07	4.15E-07	0.95	-5.63E-07	7.72E-07	6.07E-08	-4.74E-08	1.71E-07
OxicEvo04gndEvo01EPEcoliGlc_11	GLYCL	mmol*gDW-1*hr-1		5000	0.166156057	0.005776482	0.008919865	0.301325111	0.95	-0.085880404	0.338420556	0.168785839	0.11463581	0.224236614
OxicEvo04gndEvo01EPEcoliGlc_11	CTPS2	mmol*gDW-1*hr-1		5000	0.162060713	0.001653302	0.080932713	0.237282158	0.95	0.047704674	0.272063385	0.162896283	0.134041724	0.19081961
OxicEvo04gndEvo01EPEcoliGlc_11	ACONTb	mmol*gDW-1*hr-1		5000	3.261515679	0.170492909	2.319242837	3.798101031	0.95	1.3153806	3.82071931	3.345145163	3.00824392	3.597863647
OxicEvo04gndEvo01EPEcoliGlc_11	PUNP5	mmol*gDW-1*hr-1		5000	-0.473610336	0.045281586	-0.855532304	-0.034578838	0.95	-1.015325755	0.22943408	-0.480108203	-0.631139946	-0.3285821
OxicEvo04gndEvo02EPEcoliGlc_11	EX_5mtr_LPAREN_e_RPAREN_	mmol*gDW-1*hr-1		5000	0.005651959	8.62E-09	0.005528088	0.005865081	0.95	0.005518721	0.005914729	0.00563415	0.005575975	0.00571221
OxicEvo04gndEvo02EPEcoliGlc_11	GLBRAN2	mmol*gDW-1*hr-1		5000	0.702959042	0.362045838	-0.376557004	1.932311403	0.95	-0.580635546	2.319207025	0.681094302	0.257007928	1.125057725
OxicEvo04gndEvo02EPEcoliGlc_11	GK1	mmol*gDW-1*hr-1		5000	0.551591703	0.3528196	-0.419201361	1.860049374	0.95	-0.567301828	3.212765512	0.502100318	0.095648492	0.939243866
OxicEvo04gndEvo02EPEcoliGlc_11	CELLENV_9	mmol*gDW-1*hr-1		5000	0.135815457	4.97E-06	0.132838863	0.140936756	0.95	0.132613795	0.142129783	0.135387512	0.133989591	0.137263284
OxicEvo04gndEvo02EPEcoliGlc_11	ACALDtex	mmol*gDW-1*hr-1		5000	2.92E-07	3.62E-11	-1.20E-05	1.32E-05	0.95	-2.00E-05	2.42E-05	1.75E-07	-3.37E-06	3.69E-06
OxicEvo04gndEvo02EPEcoliGlc_11	MPTG2	mmol*gDW-1*hr-1		5000	0.000564023	8.58E-11	0.000551661	0.000585291	0.95	0.000550726	0.000590245	0.000562245	0.00055644	0.000570035
OxicEvo04gndEvo02EPEcoliGlc_11	GHBDHx	mmol*gDW-1*hr-1		5000	1.51E-13	4.78E-27	3.59E-14	2.73E-13	0.95	2.39E-14	2.87E-13	1.49E-13	9.31E-14	2.07E-13
OxicEvo04gndEvo02EPEcoliGlc_11	MEOHtrpp	mmol*gDW-1*hr-1		5000	-1.68E-06	7.58E-16	-1.74E-06	-1.64E-06	0.95	-1.75E-06	-1.64E-06	-1.67E-06	-1.69E-06	-1.65E-06
OxicEvo04gndEvo02EPEcoliGlc_11	ALAALAabcpp	mmol*gDW-1*hr-1		5000	0.001620727	1.37E-09	0.001563586	0.00170299	0.95	0.001544559	0.001746977	0.001616789	0.001592032	0.001645037
OxicEvo04gndEvo02EPEcoliGlc_11	METOX2s	mmol*gDW-1*hr-1		5000	0.086304745	0.094001433	-0.38438555	0.738669585	0.95	-0.413166678	1.008156135	0.062774277	-0.160675427	0.293141142
OxicEvo04gndEvo02EPEcoliGlc_11	GLYCPHOSPHOLIPID_7	mmol*gDW-1*hr-1		5000	0.037012618	3.69E-07	0.036201432	0.038408282	0.95	0.036140097	0.038733407	0.036895994	0.03651503	0.037407182
OxicEvo04gndEvo02EPEcoliGlc_11	5DOAN	mmol*gDW-1*hr-1		5000	0.000380485	3.90E-11	0.000372146	0.000394832	0.95	0.000371515	0.000398174	0.000379286	0.00037537	0.000384541
OxicEvo04gndEvo02EPEcoliGlc_11	CELLENV_5	mmol*gDW-1*hr-1		5000	0.059885283	9.67E-07	0.058572809	0.062143424	0.95	0.05847357	0.062669467	0.059696589	0.059080201	0.060523675
OxicEvo04gndEvo02EPEcoliGlc_11	MOLYBDOPTERIN_1	mmol*gDW-1*hr-1		5000	0.000206166	1.15E-11	0.000201647	0.00021394	0.95	0.000201306	0.000215751	0.000205516	0.000203394	0.000208364
OxicEvo04gndEvo02EPEcoliGlc_11	hom_DASH_L_and_cyst_DASH_L_to_pyr_hcys_DASH_L	mmol*gDW-1*hr-1		5000	0.130994866	4.63E-06	0.128123922	0.135934391	0.95	0.127906843	0.137085073	0.130582111	0.129233807	0.132391305
OxicEvo04gndEvo02EPEcoliGlc_11	MDH3	mmol*gDW-1*hr-1		5000	0.620670092	0.31974327	-0.353819693	1.596253075	0.95	-0.415642198	1.662939695	0.628211842	0.160824201	1.086070438
OxicEvo04gndEvo02EPEcoliGlc_11	SUCDi	mmol*gDW-1*hr-1		5000	6.940557103	4.881267825	2.714585831	11.20978549	0.95	0.180867051	12.99107026	6.946064893	5.395591923	8.501289653
OxicEvo04gndEvo02EPEcoliGlc_11	3pg_to_ser_DASH_L	mmol*gDW-1*hr-1		5000	2.105312496	1.301504293	0.26327556	4.553689912	0.95	-0.255851745	5.084609562	1.968587037	1.228215509	2.891232736
OxicEvo04gndEvo02EPEcoliGlc_11	Zn2tex	mmol*gDW-1*hr-1		5000	0.000271535	1.99E-11	0.000265584	0.000281774	0.95	0.000265134	0.00028416	0.00027068	0.000267885	0.00027443
OxicEvo04gndEvo02EPEcoliGlc_11	chor_and_prpp_to_3ig3p	mmol*gDW-1*hr-1		5000	0.046290076	5.78E-07	0.045275562	0.048035573	0.95	0.045198852	0.048442193	0.04614422	0.045667765	0.046783541
OxicEvo04gndEvo02EPEcoliGlc_11	CLPNS160pp	mmol*gDW-1*hr-1		5000	0.002467284	1.64E-09	0.00241321	0.00256032	0.95	0.002409122	0.002581993	0.00245951	0.002434115	0.002493586
OxicEvo04gndEvo02EPEcoliGlc_11	PAPSR	mmol*gDW-1*hr-1		5000	0.207722046	1.16E-05	0.203169514	0.215554783	0.95	0.202825286	0.21737945	0.207067529	0.204929488	0.209936417
OxicEvo04gndEvo02EPEcoliGlc_11	GTPDPK	mmol*gDW-1*hr-1		5000	0.268249755	0.216923981	-0.375777192	1.352272265	0.95	-0.412748901	1.645400739	0.195881321	-0.113485701	0.558540276
OxicEvo04gndEvo02EPEcoliGlc_11	ADSK	mmol*gDW-1*hr-1		5000	0.207722046	1.16E-05	0.203169514	0.215554783	0.95	0.202825286	0.21737945	0.207067529	0.204929488	0.209936417
OxicEvo04gndEvo02EPEcoliGlc_11	GMPR	mmol*gDW-1*hr-1		5000	0.374848982	0.310335131	-0.388637879	1.529563873	0.95	-0.413077503	1.652862036	0.28832346	-0.107931379	0.778728547
OxicEvo04gndEvo02EPEcoliGlc_11	SERD_L	mmol*gDW-1*hr-1		5000	0.203541081	1.234412716	-1.289401596	2.694928719	0.95	-1.351179232	3.913153148	0.00212353	-0.712309846	0.943044246
OxicEvo04gndEvo02EPEcoliGlc_11	P5CR	mmol*gDW-1*hr-1		5000	0.180016314	8.75E-06	0.176068439	0.186803444	0.95	0.175766225	0.18838521	0.179450399	0.177591866	0.181932264
OxicEvo04gndEvo02EPEcoliGlc_11	ACALDtpp	mmol*gDW-1*hr-1		5000	2.92E-07	3.62E-11	-1.20E-05	1.32E-05	0.95	-2.00E-05	2.42E-05	1.75E-07	-3.37E-06	3.69E-06
OxicEvo04gndEvo02EPEcoliGlc_11	GUACYC	mmol*gDW-1*hr-1		5000	0.18495858	0.171126571	-0.384415216	1.151465895	0.95	-0.413256525	1.650436434	0.113245279	-0.146640266	0.44051049
OxicEvo04gndEvo02EPEcoliGlc_11	NTD12	mmol*gDW-1*hr-1		5000	0.004174105	4.31E-05	-0.004938306	0.018635014	0.95	-0.00532432	0.021304522	0.003144188	-0.001353664	0.008768896
OxicEvo04gndEvo02EPEcoliGlc_11	RNDR2	mmol*gDW-1*hr-1		5000	0.031572866	5.74E-05	0.016011306	0.042723258	0.95	0.011133872	0.043377609	0.032679334	0.025957954	0.037904108
OxicEvo04gndEvo02EPEcoliGlc_11	ASNS1	mmol*gDW-1*hr-1		5000	0.22078486	0.194451915	-0.38212087	1.255725526	0.95	-0.413395184	1.651421589	0.139539157	-0.126340336	0.505296938
OxicEvo04gndEvo02EPEcoliGlc_11	AKGDH	mmol*gDW-1*hr-1		5000	0.566404758	0.224223226	-0.383547226	1.450430748	0.95	-0.79562633	1.842385226	0.57817339	0.245403001	0.897775062
OxicEvo04gndEvo02EPEcoliGlc_11	CRNCDH	mmol*gDW-1*hr-1		5000	3.26E-13	3.73E-26	4.27E-15	6.66E-13	0.95	-1.90E-14	7.00E-13	3.20E-13	1.65E-13	4.81E-13
OxicEvo04gndEvo02EPEcoliGlc_11	SUCCt2_3pp	mmol*gDW-1*hr-1		5000	0.546262445	0.223252218	-0.298536138	1.491104926	0.95	-0.413106008	1.650608717	0.523694577	0.199678391	0.886644805
OxicEvo04gndEvo02EPEcoliGlc_11	MCTP1Bpp	mmol*gDW-1*hr-1		5000	1.15E-05	2.54E-10	-2.05E-05	4.17E-05	0.95	-4.28E-05	6.51E-05	1.17E-05	8.53E-07	2.25E-05
OxicEvo04gndEvo02EPEcoliGlc_11	EX_ac_LPAREN_e_RPAREN_	mmol*gDW-1*hr-1		5000	10.99097391	0.340734465	10.06292397	12.14900483	0.95	10.00264512	12.36047394	10.94143024	10.51831071	11.4264152
OxicEvo04gndEvo02EPEcoliGlc_11	EX_fum_LPAREN_e_RPAREN_	mmol*gDW-1*hr-1		5000	-1.08E-13	5.08E-27	-2.34E-13	1.05E-14	0.95	-2.48E-13	2.37E-14	-1.06E-13	-1.65E-13	-4.85E-14
OxicEvo04gndEvo02EPEcoliGlc_11	PPKr	mmol*gDW-1*hr-1		5000	-1.616661489	0.601589982	-2.999136751	-0.192360271	0.95	-3.115683642	-0.004659255	-1.610703396	-2.23161043	-1.023235874
OxicEvo04gndEvo02EPEcoliGlc_11	NTD8	mmol*gDW-1*hr-1		5000	0.005358242	4.71E-05	-0.004775438	0.019413788	0.95	-0.005335114	0.021312073	0.004611426	-0.000364151	0.010391409
OxicEvo04gndEvo02EPEcoliGlc_11	MLDCP2Bpp	mmol*gDW-1*hr-1		5000	0.00112611	5.70E-10	0.001082657	0.001174999	0.95	0.001067637	0.001191453	0.001124864	0.001108669	0.00114313
OxicEvo04gndEvo02EPEcoliGlc_11	NADSYN_aerobic	mmol*gDW-1*hr-1		5000	0.001909966	9.84E-10	0.001868107	0.001981987	0.95	0.001864942	0.001998764	0.001903948	0.001884289	0.001930327
OxicEvo04gndEvo02EPEcoliGlc_11	LSERDHr	mmol*gDW-1*hr-1		5000	4.01E-06	1.90E-11	-4.09E-06	1.41E-05	0.95	-9.11E-06	2.40E-05	3.68E-06	1.19E-06	6.42E-06
OxicEvo04gndEvo02EPEcoliGlc_11	EX_ca2_LPAREN_e_RPAREN_	mmol*gDW-1*hr-1		5000	-0.004150133	4.65E-09	-0.004306443	-0.004059174	0.95	-0.004343081	-0.0040523	-0.004137056	-0.004194375	-0.00409434
OxicEvo04gndEvo02EPEcoliGlc_11	ADNK1	mmol*gDW-1*hr-1		5000	1.134160195	0.32570235	-0.056251609	2.110329025	0.95	-0.524711166	2.190740712	1.163329623	0.748359133	1.568723867
OxicEvo04gndEvo02EPEcoliGlc_11	FESD1s	mmol*gDW-1*hr-1		5000	0.003079568	3.35E-09	0.002984902	0.003207284	0.95	0.002961505	0.003265182	0.003073283	0.003036939	0.003116629
OxicEvo04gndEvo02EPEcoliGlc_11	DATPHs	mmol*gDW-1*hr-1		5000	0.004174105	4.31E-05	-0.004938306	0.018635014	0.95	-0.00532432	0.021304522	0.003144188	-0.001353664	0.008768896
OxicEvo04gndEvo02EPEcoliGlc_11	udp_to_dump_aerobic	mmol*gDW-1*hr-1		5000	0.000627759	0.000113334	-0.017474992	0.022731396	0.95	-0.020785349	0.03119049	0.0001279	-0.007539954	0.008036277
OxicEvo04gndEvo02EPEcoliGlc_11	SUCCt3pp	mmol*gDW-1*hr-1		5000	0.514106701	0.2781949	-0.345333003	1.544168172	0.95	-0.4133968	1.653549091	0.475128109	0.086682767	0.912370489
OxicEvo04gndEvo02EPEcoliGlc_11	AP4AH	mmol*gDW-1*hr-1		5000	0.459035604	0.280652507	-0.363217069	1.515817887	0.95	-0.412335264	1.652978257	0.425154293	0.008132702	0.857923636
OxicEvo04gndEvo02EPEcoliGlc_11	NTP1	mmol*gDW-1*hr-1		5000	0.157387632	0.13699709	-0.382453071	1.000695662	0.95	-0.41330207	1.634264673	0.112468948	-0.133087805	0.393921969
OxicEvo04gndEvo02EPEcoliGlc_11	Kt2pp	mmol*gDW-1*hr-1		5000	0.155621615	6.53E-06	0.152210941	0.161489761	0.95	0.151953051	0.162856769	0.155131263	0.153529481	0.157280582
OxicEvo04gndEvo02EPEcoliGlc_11	CO2tpp	mmol*gDW-1*hr-1		5000	-23.25022449	1.215987677	-25.04786651	-20.88589317	0.95	-25.82995434	-18.25551779	-23.31843636	-24.10544189	-22.52625985
OxicEvo04gndEvo02EPEcoliGlc_11	IPMD	mmol*gDW-1*hr-1		5000	0.366889545	3.63E-05	0.358848625	0.380724135	0.95	0.358240631	0.383946958	0.365733503	0.361957182	0.370800682
OxicEvo04gndEvo02EPEcoliGlc_11	HYD3pp	mmol*gDW-1*hr-1		5000	0.280306333	0.230926377	-0.386973672	1.357011669	0.95	-0.415701386	1.657558219	0.193342368	-0.111769973	0.606926416
OxicEvo04gndEvo02EPEcoliGlc_11	e4p_and_pep_to_3dhq	mmol*gDW-1*hr-1		5000	0.311699142	2.62E-05	0.304867801	0.323452625	0.95	0.304351266	0.326190645	0.310717001	0.307508744	0.315021936
OxicEvo04gndEvo02EPEcoliGlc_11	GLDBRAN2	mmol*gDW-1*hr-1		5000	0.397748108	0.179813458	-0.33407053	1.270022342	0.95	-0.411399884	1.647178855	0.380036757	0.074899379	0.694436205
OxicEvo04gndEvo02EPEcoliGlc_11	PGMT	mmol*gDW-1*hr-1		5000	-0.163375459	7.20E-06	-0.169528787	-0.159794712	0.95	-0.170971104	-0.159524109	-0.162860675	-0.165117084	-0.161179084
OxicEvo04gndEvo02EPEcoliGlc_11	GLYCPHOSPHOLIPID_8	mmol*gDW-1*hr-1		5000	0.050829913	6.97E-07	0.049715902	0.052746596	0.95	0.049631668	0.053193095	0.050669752	0.05014657	0.051371773
OxicEvo04gndEvo02EPEcoliGlc_11	NDPK1	mmol*gDW-1*hr-1		5000	2.228194266	0.131427678	1.45266778	2.778197403	0.95	1.274698812	2.815452696	2.268078195	1.976190744	2.522268136
OxicEvo04gndEvo02EPEcoliGlc_11	GSPMDA	mmol*gDW-1*hr-1		5000	0.400029733	0.253828075	-0.371435802	1.455939966	0.95	-0.412863436	1.653561486	0.354326039	-0.014825279	0.756376374
OxicEvo04gndEvo02EPEcoliGlc_11	EX_fe2_LPAREN_e_RPAREN_	mmol*gDW-1*hr-1		5000	-0.012946681	4.82E-08	-0.013451905	-0.012623049	0.95	-0.01361021	-0.01255313	-0.012907697	-0.013082558	-0.012775416
OxicEvo04gndEvo02EPEcoliGlc_11	Ec_biomass_iJO1366_WT_53p95M	mmol*gDW-1*hr-1		5000	0.838072138	0.00018943	0.819704565	0.869673979	0.95	0.818315748	0.877035752	0.835431436	0.826805326	0.847006205
OxicEvo04gndEvo02EPEcoliGlc_11	MG2tex	mmol*gDW-1*hr-1		5000	0.006916609	1.29E-08	0.006765022	0.007177419	0.95	0.00675356	0.007238176	0.006894816	0.006823624	0.006990342
OxicEvo04gndEvo02EPEcoliGlc_11	HXPRT	mmol*gDW-1*hr-1		5000	0.044646258	0.00381913	-0.043224365	0.174962599	0.95	-0.047697974	0.190411864	0.035186099	-0.006654828	0.089101614
OxicEvo04gndEvo02EPEcoliGlc_11	ALAALAD	mmol*gDW-1*hr-1		5000	-3.230883663	9.854923876	-6.968526652	4.567261705	0.95	-7.095741327	12.11467036	-3.999550316	-5.713562126	-1.490778262
OxicEvo04gndEvo02EPEcoliGlc_11	DADK	mmol*gDW-1*hr-1		5000	0.30842524	0.256054791	-0.385697395	1.426149117	0.95	-0.432460925	1.645535058	0.218577579	-0.118786417	0.665966272
OxicEvo04gndEvo02EPEcoliGlc_11	METOX1s	mmol*gDW-1*hr-1		5000	-0.106295565	0.097937273	-0.565305562	0.57361316	0.95	-0.586808069	0.823518137	-0.140130144	-0.362367177	0.107162712
OxicEvo04gndEvo02EPEcoliGlc_11	DSERDHr	mmol*gDW-1*hr-1		5000	-4.01E-06	1.90E-11	-1.40E-05	4.09E-06	0.95	-2.40E-05	9.11E-06	-3.68E-06	-6.42E-06	-1.19E-06
OxicEvo04gndEvo02EPEcoliGlc_11	GAPD	mmol*gDW-1*hr-1		5000	23.15493161	1.06034603	21.12537487	24.92503779	0.95	19.79449566	25.51595402	23.2246933	22.4206554	23.92896837
OxicEvo04gndEvo02EPEcoliGlc_11	LIPOPOLYSACCHARIDE_2	mmol*gDW-1*hr-1		5000	0.027324504	2.01E-07	0.026725648	0.02835485	0.95	0.026680367	0.028594874	0.027238407	0.026957161	0.02761579
OxicEvo04gndEvo02EPEcoliGlc_11	EX_glyclt_LPAREN_e_RPAREN_	mmol*gDW-1*hr-1		5000	1.01E-07	2.68E-11	-1.04E-05	1.03E-05	0.95	-1.91E-05	1.87E-05	5.25E-08	-3.16E-06	3.51E-06
OxicEvo04gndEvo02EPEcoliGlc_11	NTD6	mmol*gDW-1*hr-1		5000	0.005684589	4.89E-05	-0.004851364	0.019535689	0.95	-0.005324802	0.021310717	0.00498386	-0.000182781	0.011029733
OxicEvo04gndEvo02EPEcoliGlc_11	Ktex	mmol*gDW-1*hr-1		5000	0.155621615	6.53E-06	0.152210941	0.161489761	0.95	0.151953051	0.162856769	0.155131263	0.153529481	0.157280582
OxicEvo04gndEvo02EPEcoliGlc_11	EX_h_LPAREN_e_RPAREN_	mmol*gDW-1*hr-1		5000	18.4271379	0.339018498	17.46003246	19.58007808	0.95	17.27793783	19.96536337	18.39811433	17.96462898	18.85597693
OxicEvo04gndEvo02EPEcoliGlc_11	OCBT	mmol*gDW-1*hr-1		5000	0.239771758	7.33E-06	0.235459061	0.244359753	0.95	0.235226245	0.244582817	0.239693168	0.237439272	0.242161124
OxicEvo04gndEvo02EPEcoliGlc_11	OAADC	mmol*gDW-1*hr-1		5000	0.352829944	0.213720046	-0.332056477	1.31674967	0.95	-0.369623067	1.477476134	0.303938828	-0.034372844	0.678777906
OxicEvo04gndEvo02EPEcoliGlc_11	RNDR3	mmol*gDW-1*hr-1		5000	0.021658468	1.63E-07	0.021006653	0.022545272	0.95	0.020847654	0.02292583	0.021601885	0.021358296	0.021928392
OxicEvo04gndEvo02EPEcoliGlc_11	GLCP2	mmol*gDW-1*hr-1		5000	0.305210933	0.153422198	-0.34405697	1.123566715	0.95	-0.412999217	1.64946555	0.281258433	0.004247426	0.563381462
OxicEvo04gndEvo02EPEcoliGlc_11	O2tpp	mmol*gDW-1*hr-1		5000	21.45441373	1.242617909	19.08717376	23.28277083	0.95	16.56822851	23.52414759	21.53146568	20.72117086	22.29843938
OxicEvo04gndEvo02EPEcoliGlc_11	FOMETRi	mmol*gDW-1*hr-1		5000	0.860752691	0.827593866	-0.803295677	2.454869103	0.95	-0.937053393	2.587904955	0.854239444	0.169873918	1.590069068
OxicEvo04gndEvo02EPEcoliGlc_11	PG160abcpp	mmol*gDW-1*hr-1		5000	0.009034418	2.20E-08	0.008836415	0.009375085	0.95	0.008821444	0.009454445	0.009005951	0.008912961	0.009130727
OxicEvo04gndEvo02EPEcoliGlc_11	LCARR	mmol*gDW-1*hr-1		5000	-4.34E-14	2.91E-28	-7.38E-14	-1.49E-14	0.95	-7.80E-14	-1.02E-14	-4.30E-14	-5.71E-14	-2.91E-14
OxicEvo04gndEvo02EPEcoliGlc_11	NAt3pp	mmol*gDW-1*hr-1		5000	0.327873077	0.174917827	-0.350125262	1.203576714	0.95	-0.395950014	1.663659844	0.301451164	0.003065794	0.620942074
OxicEvo04gndEvo02EPEcoliGlc_11	NTPP5	mmol*gDW-1*hr-1		5000	0.314109829	0.255732848	-0.381806849	1.430117405	0.95	-0.41312359	1.641330459	0.226293257	-0.110740073	0.671454406
OxicEvo04gndEvo02EPEcoliGlc_11	EX_succ_LPAREN_e_RPAREN_	mmol*gDW-1*hr-1		5000	-1.13E-06	4.55E-11	-1.48E-05	1.23E-05	0.95	-2.97E-05	2.54E-05	-1.06E-06	-5.41E-06	3.26E-06
OxicEvo04gndEvo02EPEcoliGlc_11	G3PD6	mmol*gDW-1*hr-1		5000	0.142035424	0.121468957	-0.380887446	0.896298494	0.95	-0.415790412	1.185645666	0.095728114	-0.137502515	0.384205512
OxicEvo04gndEvo02EPEcoliGlc_11	MLDEP1pp	mmol*gDW-1*hr-1		5000	1.10E-06	3.17E-10	-3.41E-05	3.56E-05	0.95	-5.83E-05	6.40E-05	7.11E-07	-1.09E-05	1.32E-05
OxicEvo04gndEvo02EPEcoliGlc_11	EX_cu2_LPAREN_e_RPAREN_	mmol*gDW-1*hr-1		5000	-0.000564861	8.61E-11	-0.000586135	-0.00055248	0.95	-0.000591122	-0.000551545	-0.000563081	-0.000570882	-0.000557267
OxicEvo04gndEvo02EPEcoliGlc_11	MDDEP1pp	mmol*gDW-1*hr-1		5000	7.21E-05	2.24E-09	-2.39E-05	0.000141848	0.95	-4.13E-05	0.000152558	7.70E-05	3.78E-05	0.000111602
OxicEvo04gndEvo02EPEcoliGlc_11	GLYCPHOSPHOLIPID_6	mmol*gDW-1*hr-1		5000	0.028787778	2.24E-07	0.028156852	0.029873301	0.95	0.028109146	0.030126178	0.02869707	0.028400763	0.029094663
OxicEvo04gndEvo02EPEcoliGlc_11	PPBNGS	mmol*gDW-1*hr-1		5000	0.002242681	1.36E-09	0.002193529	0.002327248	0.95	0.002189813	0.002346948	0.002235615	0.002212531	0.002266589
OxicEvo04gndEvo02EPEcoliGlc_11	ICYSDS	mmol*gDW-1*hr-1		5000	0.001479197	5.90E-10	0.001446779	0.001534975	0.95	0.001444327	0.001547968	0.001474536	0.001459311	0.001494966
OxicEvo04gndEvo02EPEcoliGlc_11	MCTP2App	mmol*gDW-1*hr-1		5000	0.000564023	8.58E-11	0.000551661	0.000585291	0.95	0.000550726	0.000590245	0.000562245	0.00055644	0.000570035
OxicEvo04gndEvo02EPEcoliGlc_11	APPLDHr	mmol*gDW-1*hr-1		5000	5.80E-14	1.95E-27	-1.50E-14	1.36E-13	0.95	-2.43E-14	1.45E-13	5.64E-14	2.10E-14	9.34E-14
OxicEvo04gndEvo02EPEcoliGlc_11	MLDCP1Bpp	mmol*gDW-1*hr-1		5000	1.46E-05	4.90E-10	-2.83E-05	5.82E-05	0.95	-6.84E-05	9.13E-05	1.46E-05	-5.69E-07	2.93E-05
OxicEvo04gndEvo02EPEcoliGlc_11	NACODA	mmol*gDW-1*hr-1		5000	-0.119014431	0.07449862	-0.554331837	0.449854766	0.95	-0.584463034	0.711298045	-0.136221931	-0.336468332	0.077744383
OxicEvo04gndEvo02EPEcoliGlc_11	NADPPPS	mmol*gDW-1*hr-1		5000	0.001535348	6.36E-10	0.001501699	0.001593243	0.95	0.001499154	0.001606729	0.00153051	0.001514707	0.001551715
OxicEvo04gndEvo02EPEcoliGlc_11	ASTPathway	mmol*gDW-1*hr-1		5000	-0.001106936	2.29E-05	-0.011407727	0.007160072	0.95	-0.016239669	0.009064341	-0.000759348	-0.004246154	0.002394239
OxicEvo04gndEvo02EPEcoliGlc_11	NADH10	mmol*gDW-1*hr-1		5000	0.558915497	0.3198507	-0.362937966	1.587865986	0.95	-0.415312208	1.659738004	0.530322796	0.085164214	1.003474095
OxicEvo04gndEvo02EPEcoliGlc_11	MLDEP2pp	mmol*gDW-1*hr-1		5000	1.04E-05	9.82E-11	-9.01E-06	2.98E-05	0.95	-2.13E-05	5.25E-05	1.07E-05	3.66E-06	1.72E-05
OxicEvo04gndEvo02EPEcoliGlc_11	TMDK1	mmol*gDW-1*hr-1		5000	0.387364825	0.286033163	-0.377448639	1.49652082	0.95	-0.413332048	1.653543469	0.311570029	-0.062272678	0.778415863
OxicEvo04gndEvo02EPEcoliGlc_11	NTPP9	mmol*gDW-1*hr-1		5000	0.042392604	0.151242272	-0.400021117	1.047079644	0.95	-0.415194157	1.652013594	-0.064030707	-0.25949312	0.239587197
OxicEvo04gndEvo02EPEcoliGlc_11	PG161abcpp	mmol*gDW-1*hr-1		5000	0.007027235	1.33E-08	0.006873223	0.007292216	0.95	0.006861578	0.007353945	0.007005093	0.006932763	0.007102147
OxicEvo04gndEvo02EPEcoliGlc_11	METSOXR2	mmol*gDW-1*hr-1		5000	0.086304745	0.094001433	-0.38438555	0.738669585	0.95	-0.413166678	1.008156135	0.062774277	-0.160675427	0.293141142
OxicEvo04gndEvo02EPEcoliGlc_11	DTMPK	mmol*gDW-1*hr-1		5000	0.196354656	0.047458281	-0.128462254	0.630132666	0.95	-0.150397762	0.678035286	0.170952075	0.012003867	0.359726131
OxicEvo04gndEvo02EPEcoliGlc_11	NDPK4	mmol*gDW-1*hr-1		5000	0.203185782	0.047458383	-0.121748774	0.636980904	0.95	-0.143689925	0.684991249	0.177825166	0.018812084	0.366542617
OxicEvo04gndEvo02EPEcoliGlc_11	CHORS	mmol*gDW-1*hr-1		5000	0.311699142	2.62E-05	0.304867801	0.323452625	0.95	0.304351266	0.326190645	0.310717001	0.307508744	0.315021936
OxicEvo04gndEvo02EPEcoliGlc_11	IPPMIb	mmol*gDW-1*hr-1		5000	-0.366889545	3.63E-05	-0.380707972	-0.358848321	0.95	-0.383946958	-0.358240631	-0.365733503	-0.370800682	-0.361957182
OxicEvo04gndEvo02EPEcoliGlc_11	GLUSy	mmol*gDW-1*hr-1		5000	7.60745983	2.228219538	4.72928003	10.54371594	0.95	2.969993233	12.02028082	7.590224691	6.5414471	8.651095437
OxicEvo04gndEvo02EPEcoliGlc_11	EX_mn2_LPAREN_e_RPAREN_	mmol*gDW-1*hr-1		5000	-0.000551451	8.20E-11	-0.000572221	-0.000539365	0.95	-0.00057709	-0.000538452	-0.000549714	-0.00055733	-0.000544038
OxicEvo04gndEvo02EPEcoliGlc_11	GSNK	mmol*gDW-1*hr-1		5000	0.703922725	0.995699103	-0.702145821	2.828546805	0.95	-0.780837106	3.12337828	0.55466496	-0.132926497	1.414260578
OxicEvo04gndEvo02EPEcoliGlc_11	NI2tpp	mmol*gDW-1*hr-1		5000	0.000257288	1.79E-11	0.000251649	0.00026699	0.95	0.000251223	0.00026925	0.000256477	0.000253829	0.000260031
OxicEvo04gndEvo02EPEcoliGlc_11	GLYCtex	mmol*gDW-1*hr-1		5000	7.26E-06	5.21E-10	-3.23E-05	6.67E-05	0.95	-9.65E-05	0.000132675	2.93E-06	-4.48E-06	1.55E-05
OxicEvo04gndEvo02EPEcoliGlc_11	MLDCP2App	mmol*gDW-1*hr-1		5000	-7.10E-07	2.97E-10	-3.69E-05	3.04E-05	0.95	-8.82E-05	7.55E-05	-2.69E-07	-1.08E-05	1.06E-05
OxicEvo04gndEvo02EPEcoliGlc_11	CBMKr	mmol*gDW-1*hr-1		5000	0.644729088	0.061230554	0.218543903	1.057017736	0.95	0.146192133	1.102855418	0.642596912	0.438949656	0.854250384
OxicEvo04gndEvo02EPEcoliGlc_11	CLPNS181pp	mmol*gDW-1*hr-1		5000	0.000988925	2.64E-10	0.000967251	0.001026215	0.95	0.000965613	0.001034902	0.000985809	0.00097563	0.000999467
OxicEvo04gndEvo02EPEcoliGlc_11	PUNP7	mmol*gDW-1*hr-1		5000	-0.09640442	0.005257929	-0.184817338	0.081805445	0.95	-0.188082879	0.194092649	-0.112779989	-0.154976254	-0.05486915
OxicEvo04gndEvo02EPEcoliGlc_11	MOBDtex	mmol*gDW-1*hr-1		5000	0.000114816	3.56E-12	0.0001123	0.000119145	0.95	0.000112109	0.000120154	0.000114454	0.000113272	0.00011604
OxicEvo04gndEvo02EPEcoliGlc_11	AGPR	mmol*gDW-1*hr-1		5000	-0.428804055	0.088933125	-0.913499328	0.160389911	0.95	-0.944536015	0.358194198	-0.443600397	-0.675373977	-0.206274329
OxicEvo04gndEvo02EPEcoliGlc_11	URIK2	mmol*gDW-1*hr-1		5000	0.526891251	0.25245069	-0.269305106	1.621035603	0.95	-0.332617645	2.047777149	0.483976125	0.139705147	0.868617543
OxicEvo04gndEvo02EPEcoliGlc_11	FRD3	mmol*gDW-1*hr-1		5000	2.010664436	0.819982351	0.178214912	3.583508109	0.95	-0.935787567	3.78048519	2.054404593	1.374803296	2.687678158
OxicEvo04gndEvo02EPEcoliGlc_11	NTD5	mmol*gDW-1*hr-1		5000	0.387364825	0.286033163	-0.377448639	1.49652082	0.95	-0.413332048	1.653543469	0.311570029	-0.062272678	0.778415863
OxicEvo04gndEvo02EPEcoliGlc_11	BPNT	mmol*gDW-1*hr-1		5000	0.207722046	1.16E-05	0.203169514	0.215554783	0.95	0.202825286	0.21737945	0.207067529	0.204929488	0.209936417
OxicEvo04gndEvo02EPEcoliGlc_11	COFACTOR_1	mmol*gDW-1*hr-1		5000	0.004485362	5.43E-09	0.004387059	0.004654495	0.95	0.004379626	0.004693895	0.004471229	0.004425062	0.004533177
OxicEvo04gndEvo02EPEcoliGlc_11	ARGSL	mmol*gDW-1*hr-1		5000	0.239771758	7.33E-06	0.235459061	0.244359753	0.95	0.235226245	0.244582817	0.239693168	0.237439272	0.242161124
OxicEvo04gndEvo02EPEcoliGlc_11	RHCCE	mmol*gDW-1*hr-1		5000	0.042513642	0.00179895	-0.025407137	0.114437392	0.95	-0.028419175	0.11942225	0.040188888	0.006212632	0.078982946
OxicEvo04gndEvo02EPEcoliGlc_11	EX_o2_LPAREN_e_RPAREN_	mmol*gDW-1*hr-1		5000	-21.45441373	1.242617909	-23.2823734	-19.07598416	0.95	-23.52414759	-16.56822851	-21.53146568	-22.29843938	-20.72117086
OxicEvo04gndEvo02EPEcoliGlc_11	ME1	mmol*gDW-1*hr-1		5000	0.270332288	0.105378209	-0.220207244	0.919182571	0.95	-0.244108188	0.976786456	0.239361557	-0.000520824	0.513022134
OxicEvo04gndEvo02EPEcoliGlc_11	NADH17pp	mmol*gDW-1*hr-1		5000	0.891841263	0.382095935	-0.264413328	1.955822948	0.95	-0.398848506	2.059477851	0.900922675	0.423569873	1.381886842
OxicEvo04gndEvo02EPEcoliGlc_11	NTPP1	mmol*gDW-1*hr-1		5000	0.106248147	0.091715644	-0.385247758	0.654328132	0.95	-0.413419861	0.707827632	0.093537136	-0.145561367	0.35494212
OxicEvo04gndEvo02EPEcoliGlc_11	OCTDPS	mmol*gDW-1*hr-1		5000	0.00056067	8.48E-11	0.000548382	0.000581812	0.95	0.000547453	0.000586737	0.000558904	0.000553133	0.000566647
OxicEvo04gndEvo02EPEcoliGlc_11	GLYCPHOSPHOLIPID_1	mmol*gDW-1*hr-1		5000	0.020376048	1.12E-07	0.019929477	0.021144383	0.95	0.019895711	0.02132337	0.020311845	0.020102118	0.020593262
OxicEvo04gndEvo02EPEcoliGlc_11	PGM	mmol*gDW-1*hr-1		5000	-21.04961911	2.036448935	-23.56834691	-18.03931024	0.95	-24.98464121	-16.08005097	-21.15550078	-22.07109255	-20.11195839
OxicEvo04gndEvo02EPEcoliGlc_11	GLCP	mmol*gDW-1*hr-1		5000	-3.330362573	1.558301832	-4.851724951	-0.29416305	0.95	-4.918078465	2.278042415	-3.607520799	-4.329920201	-2.64129635
OxicEvo04gndEvo02EPEcoliGlc_11	O2tex	mmol*gDW-1*hr-1		5000	21.45441373	1.242617909	19.08717376	23.28277083	0.95	16.56822851	23.52414759	21.53146568	20.72117086	22.29843938
OxicEvo04gndEvo02EPEcoliGlc_11	EX_mobd_LPAREN_e_RPAREN_	mmol*gDW-1*hr-1		5000	-0.000114816	3.56E-12	-0.00011914	-0.000112299	0.95	-0.000120154	-0.000112109	-0.000114454	-0.00011604	-0.000113272
OxicEvo04gndEvo02EPEcoliGlc_11	TRPS2	mmol*gDW-1*hr-1		5000	0.020975915	0.000173043	0.000215773	0.044003795	0.95	-0.002029843	0.047682938	0.020406319	0.00954771	0.031969763
OxicEvo04gndEvo02EPEcoliGlc_11	SSALx	mmol*gDW-1*hr-1		5000	0.159495127	0.080979082	-0.253254576	0.805649877	0.95	-0.276725592	1.098336715	0.123991098	-0.067856985	0.343068348
OxicEvo04gndEvo02EPEcoliGlc_11	F6PA	mmol*gDW-1*hr-1		5000	-2.42E-06	4.88E-11	-1.93E-05	9.05E-06	0.95	-3.55E-05	2.32E-05	-1.55E-06	-5.67E-06	1.98E-06
OxicEvo04gndEvo02EPEcoliGlc_11	H2Otpp	mmol*gDW-1*hr-1		5000	-44.69893203	1.48879867	-46.75680569	-42.11797495	0.95	-47.91766431	-39.5189126	-44.78632563	-45.59116629	-43.91700596
OxicEvo04gndEvo02EPEcoliGlc_11	imp_to_gmp	mmol*gDW-1*hr-1		5000	0.573099975	0.310274265	-0.189036802	1.727748408	0.95	-0.217709514	1.850672998	0.485379403	0.090114372	0.978085861
OxicEvo04gndEvo02EPEcoliGlc_11	NTPTP1	mmol*gDW-1*hr-1		5000	0.004749921	4.49E-05	-0.004886678	0.019140556	0.95	-0.005334946	0.021337601	0.003672375	-0.000751985	0.009531765
OxicEvo04gndEvo02EPEcoliGlc_11	PPNDH	mmol*gDW-1*hr-1		5000	0.150870584	6.14E-06	0.147564035	0.156559579	0.95	0.147314019	0.157884853	0.150395203	0.148842322	0.152478904
OxicEvo04gndEvo02EPEcoliGlc_11	ACALD	mmol*gDW-1*hr-1		5000	-0.187139905	0.031650989	-0.481375817	0.105849567	0.95	-0.496829444	0.124234218	-0.18906051	-0.3347939	-0.036523068
OxicEvo04gndEvo02EPEcoliGlc_11	MOX	mmol*gDW-1*hr-1		5000	-0.01882122	0.066680652	-0.456852188	0.404848301	0.95	-0.500342318	0.426043795	-0.018460021	-0.240664475	0.200699553
OxicEvo04gndEvo02EPEcoliGlc_11	ADK4	mmol*gDW-1*hr-1		5000	-0.2509294	0.048164337	-0.645765305	0.137002028	0.95	-0.684330935	0.171152686	-0.25084956	-0.422172402	-0.076610889
OxicEvo04gndEvo02EPEcoliGlc_11	POX	mmol*gDW-1*hr-1		5000	1.909502921	6.268585259	-2.09692016	7.13833046	0.95	-2.362795124	9.429452497	1.737243978	-0.135160503	3.695683338
OxicEvo04gndEvo02EPEcoliGlc_11	GLYCLTDy	mmol*gDW-1*hr-1		5000	0.007104703	0.049436125	-0.382616971	0.398081832	0.95	-0.412912103	0.455497179	0.002959183	-0.174918387	0.186569206
OxicEvo04gndEvo02EPEcoliGlc_11	FADSYN_3	mmol*gDW-1*hr-1		5000	0.00018689	9.42E-12	0.000182794	0.000193937	0.95	0.000182484	0.000195579	0.000186301	0.000184378	0.000188882
OxicEvo04gndEvo02EPEcoliGlc_11	ALAALAr	mmol*gDW-1*hr-1		5000	-3.209392875	9.854807084	-6.946701684	4.589046259	0.95	-7.074531818	12.13567243	-3.978125456	-5.692210345	-1.469252349
OxicEvo04gndEvo02EPEcoliGlc_11	PPND	mmol*gDW-1*hr-1		5000	0.11248269	3.41E-06	0.110017468	0.116724163	0.95	0.109831066	0.117712231	0.112128266	0.110970504	0.113681785
OxicEvo04gndEvo02EPEcoliGlc_11	PGI	mmol*gDW-1*hr-1		5000	12.78023663	0.08327558	12.15359407	13.25048298	0.95	11.52625162	13.45743679	12.81015313	12.59485463	12.99443319
OxicEvo04gndEvo02EPEcoliGlc_11	DM_MTHTHF	mmol*gDW-1*hr-1		5000	0.042513642	0.00179895	-0.025407137	0.114437392	0.95	-0.028419175	0.11942225	0.040188888	0.006212632	0.078982946
OxicEvo04gndEvo02EPEcoliGlc_11	IMPSYN_1	mmol*gDW-1*hr-1		5000	0.364632616	3.59E-05	0.356641161	0.378382103	0.95	0.356036907	0.3815851	0.363483686	0.359730595	0.368519695
OxicEvo04gndEvo02EPEcoliGlc_11	EX_glyc_LPAREN_e_RPAREN_	mmol*gDW-1*hr-1		5000	-7.26E-06	5.21E-10	-6.67E-05	3.24E-05	0.95	-0.000132675	9.65E-05	-2.93E-06	-1.55E-05	4.48E-06
OxicEvo04gndEvo02EPEcoliGlc_11	GLYCLTtex	mmol*gDW-1*hr-1		5000	-1.01E-07	2.68E-11	-1.03E-05	1.04E-05	0.95	-1.87E-05	1.91E-05	-5.25E-08	-3.51E-06	3.16E-06
OxicEvo04gndEvo02EPEcoliGlc_11	THRAi	mmol*gDW-1*hr-1		5000	0.166398623	0.1073597	-0.456989576	0.762529562	0.95	-0.560459678	0.917015024	0.171410128	-0.073575924	0.409782023
OxicEvo04gndEvo02EPEcoliGlc_11	TPI	mmol*gDW-1*hr-1		5000	11.21980203	0.920420722	9.320812284	12.76031966	0.95	8.43063277	13.20340994	11.31428688	10.51182575	12.00754403
OxicEvo04gndEvo02EPEcoliGlc_11	CITL	mmol*gDW-1*hr-1		5000	1.506387086	6.677832059	-2.879408799	6.751067852	0.95	-3.368015588	9.017392302	1.386563124	-0.528406744	3.371078732
OxicEvo04gndEvo02EPEcoliGlc_11	FORtppi	mmol*gDW-1*hr-1		5000	0.951273957	0.142332804	0.142436079	1.587230958	0.95	-0.375658847	1.653072125	0.976308488	0.708275936	1.227614346
OxicEvo04gndEvo02EPEcoliGlc_11	INSK	mmol*gDW-1*hr-1		5000	0.261970852	0.358105246	-0.653478035	1.577196561	0.95	-0.720930888	2.846450132	0.202881902	-0.204554807	0.649008961
OxicEvo04gndEvo02EPEcoliGlc_11	PFK	mmol*gDW-1*hr-1		5000	12.61813752	0.455141325	11.46032369	13.99716677	0.95	10.67862086	14.37821119	12.56980201	12.09734781	13.0943493
OxicEvo04gndEvo02EPEcoliGlc_11	NTD10	mmol*gDW-1*hr-1		5000	-0.09640442	0.005257929	-0.184817338	0.081805445	0.95	-0.188082879	0.194092649	-0.112779989	-0.154976254	-0.05486915
OxicEvo04gndEvo02EPEcoliGlc_11	MOLYBDOPTERIN_2	mmol*gDW-1*hr-1		5000	5.87E-06	9.28E-15	5.74E-06	6.09E-06	0.95	5.73E-06	6.14E-06	5.85E-06	5.79E-06	5.93E-06
OxicEvo04gndEvo02EPEcoliGlc_11	ICL	mmol*gDW-1*hr-1		5000	1.629435481	0.124888689	0.782337327	2.079471493	0.95	-0.115781165	2.096743168	1.704007694	1.418846732	1.911979295
OxicEvo04gndEvo02EPEcoliGlc_11	NTD7	mmol*gDW-1*hr-1		5000	0.58851537	0.266023733	-0.331334911	1.555329398	0.95	-0.414709668	1.659268779	0.588608001	0.185357898	0.977392397
OxicEvo04gndEvo02EPEcoliGlc_11	ZN2tpp	mmol*gDW-1*hr-1		5000	0.000271535	1.99E-11	0.000265584	0.000281774	0.95	0.000265134	0.00028416	0.00027068	0.000267885	0.00027443
OxicEvo04gndEvo02EPEcoliGlc_11	CYTK2	mmol*gDW-1*hr-1		5000	0.366158734	0.256846805	-0.375879542	1.463796612	0.95	-0.413220591	1.651112153	0.30282313	-0.051338268	0.717065155
OxicEvo04gndEvo02EPEcoliGlc_11	PPS	mmol*gDW-1*hr-1		5000	0.548846208	0.323644411	-0.362399048	1.577707654	0.95	-0.413736127	1.656336072	0.523600634	0.072548064	1.011538024
OxicEvo04gndEvo02EPEcoliGlc_11	NADH16pp	mmol*gDW-1*hr-1		5000	30.95141247	12.06565771	24.28216506	37.74247591	0.95	18.82612092	42.78171937	30.9362235	28.55273396	33.38681846
OxicEvo04gndEvo02EPEcoliGlc_11	MEOHtex	mmol*gDW-1*hr-1		5000	-1.68E-06	7.58E-16	-1.74E-06	-1.64E-06	0.95	-1.75E-06	-1.64E-06	-1.67E-06	-1.69E-06	-1.65E-06
OxicEvo04gndEvo02EPEcoliGlc_11	FESR	mmol*gDW-1*hr-1		5000	0.006159135	1.34E-08	0.005969803	0.006414569	0.95	0.00592301	0.006530365	0.006146566	0.006073878	0.006233259
OxicEvo04gndEvo02EPEcoliGlc_11	D_DASH_LACtex	mmol*gDW-1*hr-1		5000	-2.74E-06	6.99E-11	-2.02E-05	1.34E-05	0.95	-3.79E-05	2.54E-05	-2.47E-06	-8.01E-06	2.78E-06
OxicEvo04gndEvo02EPEcoliGlc_11	AHCYSNS	mmol*gDW-1*hr-1		5000	0.042513642	0.00179895	-0.025407137	0.114437392	0.95	-0.028419175	0.11942225	0.040188888	0.006212632	0.078982946
OxicEvo04gndEvo02EPEcoliGlc_11	PDE1	mmol*gDW-1*hr-1		5000	0.202932528	0.190171832	-0.385032176	1.215690214	0.95	-0.413283679	1.649964386	0.123444099	-0.151704846	0.485895019
OxicEvo04gndEvo02EPEcoliGlc_11	ATHRDHr	mmol*gDW-1*hr-1		5000	1.27E-13	4.63E-27	1.40E-14	2.48E-13	0.95	2.56E-15	2.61E-13	1.26E-13	7.03E-14	1.82E-13
OxicEvo04gndEvo02EPEcoliGlc_11	GLCptspp	mmol*gDW-1*hr-1		5000	12.48609396	0.442642138	11.25977041	13.7655972	0.95	10.56560988	14.15410461	12.44186533	11.99394823	12.96203659
OxicEvo04gndEvo02EPEcoliGlc_11	FORtex	mmol*gDW-1*hr-1		5000	-6.75E-07	6.84E-11	-1.75E-05	1.55E-05	0.95	-3.42E-05	3.22E-05	-7.39E-07	-5.80E-06	4.52E-06
OxicEvo04gndEvo02EPEcoliGlc_11	ENO	mmol*gDW-1*hr-1		5000	21.04961911	2.036448935	18.04960608	23.57418236	0.95	16.08005097	24.98464121	21.15550078	20.11195839	22.07109255
OxicEvo04gndEvo02EPEcoliGlc_11	ADPT	mmol*gDW-1*hr-1		5000	0.048169551	0.002958585	-0.024694866	0.169153492	0.95	-0.02779871	0.189826325	0.037484336	0.00282453	0.085307848
OxicEvo04gndEvo02EPEcoliGlc_11	GLYCPHOSPHOLIPID_5	mmol*gDW-1*hr-1		5000	0.005538819	8.27E-09	0.005417427	0.005747675	0.95	0.005408249	0.005796329	0.005521366	0.005464356	0.005597864
OxicEvo04gndEvo02EPEcoliGlc_11	EX_lac_DASH_D_LPAREN_e_RPAREN_	mmol*gDW-1*hr-1		5000	2.74E-06	6.99E-11	-1.34E-05	2.03E-05	0.95	-2.54E-05	3.79E-05	2.47E-06	-2.78E-06	8.01E-06
OxicEvo04gndEvo02EPEcoliGlc_11	MDH2	mmol*gDW-1*hr-1		5000	0.494498751	1.52152477	-1.203435055	3.337881232	0.95	-1.27893947	4.893783184	0.292679497	-0.511754168	1.327074332
OxicEvo04gndEvo02EPEcoliGlc_11	ASAD	mmol*gDW-1*hr-1		5000	-1.215641824	0.055454061	-1.575707187	-0.735858609	0.95	-1.591195555	-0.560088588	-1.238210405	-1.412189729	-1.044061826
OxicEvo04gndEvo02EPEcoliGlc_11	GHMT2r	mmol*gDW-1*hr-1		5000	1.067335413	0.010852337	0.817860947	1.197711525	0.95	0.686434333	1.202487265	1.089675786	0.999010692	1.153296188
OxicEvo04gndEvo02EPEcoliGlc_11	KAS15	mmol*gDW-1*hr-1		5000	0.262471623	1.86E-05	0.256719174	0.272368845	0.95	0.256284217	0.274674442	0.261644594	0.258943026	0.265269638
OxicEvo04gndEvo02EPEcoliGlc_11	SO4tex	mmol*gDW-1*hr-1		5000	0.211179932	1.20E-05	0.206551615	0.219143058	0.95	0.206201657	0.2209981	0.21051452	0.208340887	0.213431164
OxicEvo04gndEvo02EPEcoliGlc_11	MDDCP2pp	mmol*gDW-1*hr-1		5000	0.000564023	8.58E-11	0.000551661	0.000585291	0.95	0.000550726	0.000590245	0.000562245	0.00055644	0.000570035
OxicEvo04gndEvo02EPEcoliGlc_11	NAt3_1p5pp	mmol*gDW-1*hr-1		5000	-0.217334688	0.017856911	-0.404817092	0.095280738	0.95	-0.413293445	0.37321342	-0.236100214	-0.322690472	-0.134631399
OxicEvo04gndEvo02EPEcoliGlc_11	PItex	mmol*gDW-1*hr-1		5000	0.777015231	0.000162834	0.759985809	0.806314751	0.95	0.758698172	0.81314019	0.774566914	0.766569251	0.785298415
OxicEvo04gndEvo02EPEcoliGlc_11	CYTD	mmol*gDW-1*hr-1		5000	0.031574561	0.187079905	-0.735825411	0.890325938	0.95	-0.881551176	1.392521495	0.018134696	-0.294842944	0.334346713
OxicEvo04gndEvo02EPEcoliGlc_11	GUAPRT	mmol*gDW-1*hr-1		5000	0.01951619	0.005490394	-0.075420587	0.190996809	0.95	-0.079003178	0.3092779	0.004797702	-0.040638686	0.064713357
OxicEvo04gndEvo02EPEcoliGlc_11	MDDCP4pp	mmol*gDW-1*hr-1		5000	0.004452154	9.07E-09	0.004295716	0.004660134	0.95	0.004249829	0.004780753	0.004443459	0.004380132	0.004513954
OxicEvo04gndEvo02EPEcoliGlc_11	GART	mmol*gDW-1*hr-1		5000	3.447323834	6.592001455	-0.133664768	9.406328874	0.95	-0.324620964	12.95550471	3.004744767	1.413137039	5.037331667
OxicEvo04gndEvo02EPEcoliGlc_11	SADT2	mmol*gDW-1*hr-1		5000	0.207722046	1.16E-05	0.203169514	0.215554783	0.95	0.202825286	0.21737945	0.207067529	0.204929488	0.209936417
OxicEvo04gndEvo02EPEcoliGlc_11	DM_4CRSOL	mmol*gDW-1*hr-1		5000	0.00018689	9.42E-12	0.000182794	0.000193937	0.95	0.000182484	0.000195579	0.000186301	0.000184378	0.000188882
OxicEvo04gndEvo02EPEcoliGlc_11	EX_etoh_LPAREN_e_RPAREN_	mmol*gDW-1*hr-1		5000	5.75E-08	6.88E-17	2.70E-08	6.34E-08	0.95	2.45E-08	6.35E-08	6.15E-08	5.11E-08	6.25E-08
OxicEvo04gndEvo02EPEcoliGlc_11	glu_DASH_L_to_glu5sa	mmol*gDW-1*hr-1		5000	1.003584322	0.249165972	-0.010804135	1.777538079	0.95	-0.320539072	1.834501656	1.051030609	0.632533609	1.411565846
OxicEvo04gndEvo02EPEcoliGlc_11	THFAT	mmol*gDW-1*hr-1		5000	0.860752691	0.827593866	-0.803295677	2.454869103	0.95	-0.937053393	2.587904955	0.854239444	0.169873918	1.590069068
OxicEvo04gndEvo02EPEcoliGlc_11	UMPSYN_aerobic	mmol*gDW-1*hr-1		5000	0.26845462	1.94E-05	0.262571045	0.278577448	0.95	0.262126174	0.2809356	0.267608739	0.264845589	0.271316415
OxicEvo04gndEvo02EPEcoliGlc_11	NTD11	mmol*gDW-1*hr-1		5000	0.752418325	0.271514971	-0.274585257	1.611683856	0.95	-0.417318388	1.669628307	0.76723863	0.368968563	1.179000473
OxicEvo04gndEvo02EPEcoliGlc_11	XPPT	mmol*gDW-1*hr-1		5000	-0.09640442	0.005257929	-0.184817338	0.081805445	0.95	-0.188082879	0.194092649	-0.112779989	-0.154976254	-0.05486915
OxicEvo04gndEvo02EPEcoliGlc_11	ADD	mmol*gDW-1*hr-1		5000	0.060861976	0.005674242	-0.050160214	0.210477314	0.95	-0.056172302	0.224824303	0.052319896	-0.002187035	0.116798972
OxicEvo04gndEvo02EPEcoliGlc_11	ALDD2y	mmol*gDW-1*hr-1		5000	0.398849341	0.196516154	-0.438050607	1.248993383	0.95	-0.56314901	1.731234701	0.396025372	0.079619769	0.717350101
OxicEvo04gndEvo02EPEcoliGlc_11	dhap_to_lac_DASH_D	mmol*gDW-1*hr-1		5000	0.771237846	0.892700878	-0.633430028	2.667466112	0.95	-0.716350585	2.865648612	0.66488781	-0.037814877	1.480335898
OxicEvo04gndEvo02EPEcoliGlc_11	GDPTPDP	mmol*gDW-1*hr-1		5000	0.266970807	0.271820774	-0.511683316	1.45982297	0.95	-0.583831171	2.00746469	0.187859211	-0.134052357	0.604179823
OxicEvo04gndEvo02EPEcoliGlc_11	CYSS	mmol*gDW-1*hr-1		5000	0.555809676	0.279433534	-0.173465204	1.684515746	0.95	-0.210119474	1.859466806	0.475804141	0.100244608	0.93231203
OxicEvo04gndEvo02EPEcoliGlc_11	GLYK	mmol*gDW-1*hr-1		5000	0.208747228	0.1958765	-0.37989992	1.280945312	0.95	-0.408117942	1.657873624	0.129544568	-0.148290095	0.482313549
OxicEvo04gndEvo02EPEcoliGlc_11	PFK_3	mmol*gDW-1*hr-1		5000	0.075758535	0.00529148	-0.045523693	0.198306076	0.95	-0.051527121	0.206141903	0.076684546	0.013192458	0.137293432
OxicEvo04gndEvo02EPEcoliGlc_11	METSOXR1	mmol*gDW-1*hr-1		5000	-0.106295565	0.097937273	-0.565305562	0.57361316	0.95	-0.586808069	0.823518137	-0.140130144	-0.362367177	0.107162712
OxicEvo04gndEvo02EPEcoliGlc_11	NADPHQR3	mmol*gDW-1*hr-1		5000	0.688112826	0.299727865	-0.321092343	1.599916712	0.95	-0.415027466	1.66075398	0.704182092	0.268189382	1.13278483
OxicEvo04gndEvo02EPEcoliGlc_11	PYRtex	mmol*gDW-1*hr-1		5000	2.61E-06	3.30E-11	-8.81E-06	1.54E-05	0.95	-1.78E-05	2.22E-05	2.55E-06	-1.12E-06	6.09E-06
OxicEvo04gndEvo02EPEcoliGlc_11	FBA	mmol*gDW-1*hr-1		5000	12.0526558	0.076180449	11.44452811	12.44560011	0.95	10.81821941	12.46698953	12.08829446	11.87410021	12.27656083
OxicEvo04gndEvo02EPEcoliGlc_11	MTHFC	mmol*gDW-1*hr-1		5000	1.456086079	0.056869595	1.103373615	1.952460954	0.95	1.087515186	2.104302862	1.430541696	1.255802288	1.630499208
OxicEvo04gndEvo02EPEcoliGlc_11	FADSYN_2	mmol*gDW-1*hr-1		5000	0.00074756	1.51E-10	0.000731176	0.000775749	0.95	0.000729938	0.000782316	0.000745205	0.00073751	0.00075553
OxicEvo04gndEvo02EPEcoliGlc_11	CELLENV_6	mmol*gDW-1*hr-1		5000	0.262471623	1.86E-05	0.256719174	0.272368845	0.95	0.256284217	0.274674442	0.261644594	0.258943026	0.265269638
OxicEvo04gndEvo02EPEcoliGlc_11	PGL	mmol*gDW-1*hr-1		5000	0.341849414	0.022959918	0.040047404	0.589792382	0.95	0.000516855	0.606151975	0.350901852	0.230132851	0.464302207
OxicEvo04gndEvo02EPEcoliGlc_11	MCOATA	mmol*gDW-1*hr-1		5000	1.830228868	0.000903432	1.790116733	1.899242737	0.95	1.787083756	1.91531979	1.824461955	1.805623773	1.849739582
OxicEvo04gndEvo02EPEcoliGlc_11	NTPP4	mmol*gDW-1*hr-1		5000	0.57332601	0.248478091	-0.312378935	1.525825282	0.95	-0.412715299	1.653286483	0.567282705	0.193064455	0.944654822
OxicEvo04gndEvo02EPEcoliGlc_11	CLtex	mmol*gDW-1*hr-1		5000	0.004150133	4.65E-09	0.004059177	0.004306626	0.95	0.0040523	0.004343081	0.004137056	0.00409434	0.004194375
OxicEvo04gndEvo02EPEcoliGlc_11	MNtex	mmol*gDW-1*hr-1		5000	0.000551451	8.20E-11	0.000539366	0.000572245	0.95	0.000538452	0.00057709	0.000549714	0.000544038	0.00055733
OxicEvo04gndEvo02EPEcoliGlc_11	MTHFR2	mmol*gDW-1*hr-1		5000	0.132304772	4.72E-06	0.12940512	0.137293692	0.95	0.12918587	0.13845588	0.13188789	0.130526103	0.133715176
OxicEvo04gndEvo02EPEcoliGlc_11	MTAN	mmol*gDW-1*hr-1		5000	0.005651959	8.62E-09	0.005528088	0.005865081	0.95	0.005518721	0.005914729	0.00563415	0.005575975	0.00571221
OxicEvo04gndEvo02EPEcoliGlc_11	COFACTOR_6	mmol*gDW-1*hr-1		5000	0.000793654	1.70E-10	0.00077626	0.000823581	0.95	0.000774945	0.000830553	0.000791154	0.000782985	0.000802115
OxicEvo04gndEvo02EPEcoliGlc_11	MTHTHFSs	mmol*gDW-1*hr-1		5000	0.042513642	0.00179895	-0.025407137	0.114437392	0.95	-0.028419175	0.11942225	0.040188888	0.006212632	0.078982946
OxicEvo04gndEvo02EPEcoliGlc_11	EX_ni2_LPAREN_e_RPAREN_	mmol*gDW-1*hr-1		5000	-0.000257288	1.79E-11	-0.000266979	-0.000251649	0.95	-0.00026925	-0.000251223	-0.000256477	-0.000260031	-0.000253829
OxicEvo04gndEvo02EPEcoliGlc_11	HYD2pp	mmol*gDW-1*hr-1		5000	0.016564335	0.20085092	-0.553887229	1.059329557	0.95	-0.574812439	2.063735987	-0.08045487	-0.344752379	0.290703602
OxicEvo04gndEvo02EPEcoliGlc_11	CYTBD2pp	mmol*gDW-1*hr-1		5000	0.749715155	2.962666393	-2.055110632	4.323702233	0.95	-2.344603195	8.282440876	0.611642181	-0.561814707	1.928303619
OxicEvo04gndEvo02EPEcoliGlc_11	ADK1	mmol*gDW-1*hr-1		5000	2.318965325	2.879487419	-0.982936896	5.643558914	0.95	-4.000954944	8.14403203	2.307275487	1.175145446	3.456056642
OxicEvo04gndEvo02EPEcoliGlc_11	SHKK	mmol*gDW-1*hr-1		5000	0.311699142	2.62E-05	0.304867801	0.323452625	0.95	0.304351266	0.326190645	0.310717001	0.307508744	0.315021936
OxicEvo04gndEvo02EPEcoliGlc_11	ORNDC	mmol*gDW-1*hr-1		5000	0.308046728	0.060551309	-0.014931593	0.886799995	0.95	-0.033879808	1.106527495	0.2604174	0.107978891	0.463710084
OxicEvo04gndEvo02EPEcoliGlc_11	SERD_D	mmol*gDW-1*hr-1		5000	4.01E-06	1.90E-11	-4.09E-06	1.41E-05	0.95	-9.11E-06	2.40E-05	3.68E-06	1.19E-06	6.42E-06
OxicEvo04gndEvo02EPEcoliGlc_11	ACS	mmol*gDW-1*hr-1		5000	-1.926195227	1.319186025	-3.25063001	1.008529522	0.95	-3.29542649	4.109433275	-2.22164939	-2.813509877	-1.323913941
OxicEvo04gndEvo02EPEcoliGlc_11	LIPOPOLYSACCHARIDE_3	mmol*gDW-1*hr-1		5000	0.013662252	5.03E-08	0.013362824	0.014177425	0.95	0.013340183	0.014297437	0.013619203	0.01347858	0.013807895
OxicEvo04gndEvo02EPEcoliGlc_11	NADPHQR4	mmol*gDW-1*hr-1		5000	0.473962235	0.284634283	-0.372882781	1.516089074	0.95	-0.41496376	1.661912252	0.448399233	0.031924541	0.873007892
OxicEvo04gndEvo02EPEcoliGlc_11	DAPE	mmol*gDW-1*hr-1		5000	0.302564994	2.47E-05	0.295933841	0.313974048	0.95	0.295432443	0.316631832	0.301611634	0.298497393	0.305790415
OxicEvo04gndEvo02EPEcoliGlc_11	GLYCLTt4pp	mmol*gDW-1*hr-1		5000	0.228321181	0.080310761	-0.376161416	0.684316904	0.95	-0.976389165	0.726913061	0.245014192	0.034567485	0.447944325
OxicEvo04gndEvo02EPEcoliGlc_11	DURADx	mmol*gDW-1*hr-1		5000	3.50E-15	1.88E-28	-1.92E-14	2.78E-14	0.95	-2.38E-14	3.23E-14	3.10E-15	-7.79E-15	1.44E-14
OxicEvo04gndEvo02EPEcoliGlc_11	PUNP3	mmol*gDW-1*hr-1		5000	0.009408028	0.005543219	-0.088186359	0.182289531	0.95	-0.099857905	0.299912687	-0.005565893	-0.05163636	0.053976982
OxicEvo04gndEvo02EPEcoliGlc_11	DAAD	mmol*gDW-1*hr-1		5000	1.31E-05	2.19E-10	-1.63E-05	4.30E-05	0.95	-4.59E-05	7.13E-05	1.28E-05	3.25E-06	2.29E-05
OxicEvo04gndEvo02EPEcoliGlc_11	MPTG	mmol*gDW-1*hr-1		5000	0.011273746	3.43E-08	0.011026666	0.011698854	0.95	0.011007983	0.011797885	0.011238224	0.011122185	0.011393927
OxicEvo04gndEvo02EPEcoliGlc_11	PDE4	mmol*gDW-1*hr-1		5000	0.18495858	0.171126571	-0.384415216	1.151465895	0.95	-0.413256525	1.650436434	0.113245279	-0.146640266	0.44051049
OxicEvo04gndEvo02EPEcoliGlc_11	TKT1	mmol*gDW-1*hr-1		5000	-0.112702196	0.002508667	-0.206976134	-0.025599735	0.95	-0.240827096	-0.005604508	-0.110713152	-0.1503263	-0.072690054
OxicEvo04gndEvo02EPEcoliGlc_11	EX_cbl1_LPAREN_e_RPAREN_	mmol*gDW-1*hr-1		5000	-0.00018689	9.42E-12	-0.000193929	-0.000182794	0.95	-0.000195579	-0.000182484	-0.000186301	-0.000188882	-0.000184378
OxicEvo04gndEvo02EPEcoliGlc_11	GLYCPHOSPHOLIPID_9	mmol*gDW-1*hr-1		5000	0.010747437	3.12E-08	0.010511891	0.011152699	0.95	0.010494081	0.011247106	0.010713573	0.010602952	0.010862008
OxicEvo04gndEvo02EPEcoliGlc_11	CELLENV_11	mmol*gDW-1*hr-1		5000	0.262469108	1.86E-05	0.256716715	0.272366236	0.95	0.256281763	0.274671811	0.261642088	0.258940546	0.265267097
OxicEvo04gndEvo02EPEcoliGlc_11	PE181abcpp	mmol*gDW-1*hr-1		5000	0.010682906	3.08E-08	0.010448774	0.011085734	0.95	0.010431071	0.011179575	0.010649245	0.010539287	0.010796788
OxicEvo04gndEvo02EPEcoliGlc_11	CSND	mmol*gDW-1*hr-1		5000	0.174645434	0.055361346	-0.250898493	0.60894218	0.95	-0.375801505	0.877424027	0.17529518	-0.008626166	0.352740677
OxicEvo04gndEvo02EPEcoliGlc_11	THFSYN	mmol*gDW-1*hr-1		5000	0.00074756	1.51E-10	0.000731176	0.000775749	0.95	0.000729938	0.000782316	0.000745205	0.00073751	0.00075553
OxicEvo04gndEvo02EPEcoliGlc_11	NADH5	mmol*gDW-1*hr-1		5000	0.70159829	0.266476206	-0.282636026	1.587782662	0.95	-0.412748606	1.65388155	0.727492501	0.312013583	1.102394019
OxicEvo04gndEvo02EPEcoliGlc_11	CYSDS	mmol*gDW-1*hr-1		5000	0.34808763	0.279512206	-0.382515659	1.474107275	0.95	-0.413128759	1.652753846	0.268681823	-0.107864053	0.722914332
OxicEvo04gndEvo02EPEcoliGlc_11	GALUi	mmol*gDW-1*hr-1		5000	0.027324504	2.01E-07	0.026725648	0.02835485	0.95	0.026680367	0.028594874	0.027238407	0.026957161	0.02761579
OxicEvo04gndEvo02EPEcoliGlc_11	COFACTOR_9	mmol*gDW-1*hr-1		5000	0.00018689	9.42E-12	0.000182794	0.000193937	0.95	0.000182484	0.000195579	0.000186301	0.000184378	0.000188882
OxicEvo04gndEvo02EPEcoliGlc_11	I2FE2ST	mmol*gDW-1*hr-1		5000	2.01E-05	1.09E-13	1.97E-05	2.09E-05	0.95	1.96E-05	2.10E-05	2.01E-05	1.98E-05	2.03E-05
OxicEvo04gndEvo02EPEcoliGlc_11	NTD2	mmol*gDW-1*hr-1		5000	0.371778915	0.239622446	-0.367103193	1.414478745	0.95	-0.416658359	1.664507768	0.315293995	-0.025132638	0.717224702
OxicEvo04gndEvo02EPEcoliGlc_11	MN2tpp	mmol*gDW-1*hr-1		5000	0.000551451	8.20E-11	0.000539366	0.000572245	0.95	0.000538452	0.00057709	0.000549714	0.000544038	0.00055733
OxicEvo04gndEvo02EPEcoliGlc_11	UPPRT	mmol*gDW-1*hr-1		5000	0.031140803	0.00557537	-0.064140654	0.208754732	0.95	-0.068128955	0.364355768	0.016181381	-0.02971973	0.076254147
OxicEvo04gndEvo02EPEcoliGlc_11	FTHFD	mmol*gDW-1*hr-1		5000	4.781531479	10.77903065	-0.149846579	12.05948174	0.95	-0.551975762	17.66177596	4.395546159	2.220772352	6.890416297
OxicEvo04gndEvo02EPEcoliGlc_11	ACtex	mmol*gDW-1*hr-1		5000	-10.99097391	0.340734465	-12.14577879	-10.06278092	0.95	-12.36047394	-10.00264512	-10.94143024	-11.4264152	-10.51831071
OxicEvo04gndEvo02EPEcoliGlc_11	GDPDPK	mmol*gDW-1*hr-1		5000	0.318039439	0.198506447	-0.352230633	1.333384557	0.95	-0.413312664	1.646161849	0.257014239	-0.037458303	0.604661002
OxicEvo04gndEvo02EPEcoliGlc_11	EDD	mmol*gDW-1*hr-1		5000	0.190942666	0.022226306	-0.065681626	0.476351882	0.95	-0.085858156	0.514285385	0.184446676	0.075200929	0.302312232
OxicEvo04gndEvo02EPEcoliGlc_11	FBA3	mmol*gDW-1*hr-1		5000	0.075758535	0.00529148	-0.045523693	0.198306076	0.95	-0.051527121	0.206141903	0.076684546	0.013192458	0.137293432
OxicEvo04gndEvo02EPEcoliGlc_11	NDPK5	mmol*gDW-1*hr-1		5000	0.132462771	0.091589134	-0.358886459	0.679536095	0.95	-0.396016871	0.731643137	0.119411327	-0.120305678	0.380197114
OxicEvo04gndEvo02EPEcoliGlc_11	G6PP	mmol*gDW-1*hr-1		5000	0.220892331	0.169189879	-0.381484571	1.11516852	0.95	-0.414832297	1.615972845	0.168487888	-0.114330982	0.491368119
OxicEvo04gndEvo02EPEcoliGlc_11	NH4tpp	mmol*gDW-1*hr-1		5000	8.805019709	0.02090959	8.612044857	9.137037462	0.95	8.597453556	9.214382306	8.777275755	8.686647436	8.8988835
OxicEvo04gndEvo02EPEcoliGlc_11	ICDHyr	mmol*gDW-1*hr-1		5000	2.042937414	0.12218223	1.284545624	2.537824983	0.95	1.159442297	2.563096043	2.102067887	1.796111897	2.330018251
OxicEvo04gndEvo02EPEcoliGlc_11	FRD2	mmol*gDW-1*hr-1		5000	2.168424282	3.236291016	-1.308202789	5.592655296	0.95	-2.06172437	7.842290676	2.2083013	0.875608528	3.427042712
OxicEvo04gndEvo02EPEcoliGlc_11	SUCCtex	mmol*gDW-1*hr-1		5000	1.13E-06	4.55E-11	-1.23E-05	1.48E-05	0.95	-2.54E-05	2.97E-05	1.06E-06	-3.26E-06	5.41E-06
OxicEvo04gndEvo02EPEcoliGlc_11	EX_co2_LPAREN_e_RPAREN_	mmol*gDW-1*hr-1		5000	23.25022449	1.215987677	20.88590985	25.04939906	0.95	18.25551779	25.82995434	23.31843636	22.52625985	24.10544189
OxicEvo04gndEvo02EPEcoliGlc_11	PPK2r	mmol*gDW-1*hr-1		5000	0.348804757	0.187100167	-0.337941147	1.301503105	0.95	-0.413470808	1.634741699	0.301996164	0.016381265	0.642361592
OxicEvo04gndEvo02EPEcoliGlc_11	COFACTOR_2	mmol*gDW-1*hr-1		5000	0.00037378	3.77E-11	0.000365588	0.000387875	0.95	0.000364969	0.000391158	0.000372602	0.000368755	0.000377765
OxicEvo04gndEvo02EPEcoliGlc_11	EX_cl_LPAREN_e_RPAREN_	mmol*gDW-1*hr-1		5000	-0.004150133	4.65E-09	-0.004306443	-0.004059174	0.95	-0.004343081	-0.0040523	-0.004137056	-0.004194375	-0.00409434
OxicEvo04gndEvo02EPEcoliGlc_11	NTPP6	mmol*gDW-1*hr-1		5000	0.35463676	0.237303949	-0.37410583	1.401550005	0.95	-0.413219874	1.64367144	0.302322379	-0.048056323	0.691125924
OxicEvo04gndEvo02EPEcoliGlc_11	H2Otex	mmol*gDW-1*hr-1		5000	-44.6808807	1.48860836	-46.73891357	-42.10029054	0.95	-47.89886291	-39.5012662	-44.76816533	-45.57312131	-43.89923646
OxicEvo04gndEvo02EPEcoliGlc_11	TRPAS2	mmol*gDW-1*hr-1		5000	-0.024596376	0.000172445	-0.045306992	-0.001505042	0.95	-0.04639207	-5.15E-07	-0.025127866	-0.036007864	-0.013635891
OxicEvo04gndEvo02EPEcoliGlc_11	EX_co_LPAREN_e_RPAREN_	mmol*gDW-1*hr-1		5000	0.00018689	9.42E-12	0.000182794	0.000193937	0.95	0.000182484	0.000195579	0.000186301	0.000184378	0.000188882
OxicEvo04gndEvo02EPEcoliGlc_11	SDPDS	mmol*gDW-1*hr-1		5000	0.302564994	2.47E-05	0.295933841	0.313974048	0.95	0.295432443	0.316631832	0.301611634	0.298497393	0.305790415
OxicEvo04gndEvo02EPEcoliGlc_11	MG2t3_2pp	mmol*gDW-1*hr-1		5000	0.006916609	1.29E-08	0.006765022	0.007177419	0.95	0.00675356	0.007238176	0.006894816	0.006823624	0.006990342
OxicEvo04gndEvo02EPEcoliGlc_11	GLCt2pp	mmol*gDW-1*hr-1		5000	0.799367536	0.342848127	-0.351294813	1.805796066	0.95	-0.502835306	2.013313769	0.841999693	0.369964634	1.253906694
OxicEvo04gndEvo02EPEcoliGlc_11	5MTRtex	mmol*gDW-1*hr-1		5000	-0.005651959	8.62E-09	-0.005864832	-0.005528083	0.95	-0.005914729	-0.005518721	-0.00563415	-0.00571221	-0.005575975
OxicEvo04gndEvo02EPEcoliGlc_11	FHL	mmol*gDW-1*hr-1		5000	0.65172755	0.057441051	0.299704457	1.151470712	0.95	0.254010316	1.312763949	0.625194863	0.450962646	0.826935882
OxicEvo04gndEvo02EPEcoliGlc_11	FTHFLi	mmol*gDW-1*hr-1		5000	0.684536367	6.094191571	-3.04321741	6.243795455	0.95	-3.358612648	9.156050602	0.373107054	-1.20953936	2.225429133
OxicEvo04gndEvo02EPEcoliGlc_11	SDPTA	mmol*gDW-1*hr-1		5000	-0.302564994	2.47E-05	-0.313960719	-0.29593359	0.95	-0.316631832	-0.295432443	-0.301611634	-0.305790415	-0.298497393
OxicEvo04gndEvo02EPEcoliGlc_11	PPGPPDP	mmol*gDW-1*hr-1		5000	0.319318387	0.311994393	-0.498680995	1.609272152	0.95	-0.584593047	2.276117931	0.242286202	-0.116963293	0.663998252
OxicEvo04gndEvo02EPEcoliGlc_11	SPMS	mmol*gDW-1*hr-1		5000	0.005651959	8.62E-09	0.005528088	0.005865081	0.95	0.005518721	0.005914729	0.00563415	0.005575975	0.00571221
OxicEvo04gndEvo02EPEcoliGlc_11	OMCDC	mmol*gDW-1*hr-1		5000	0.366889545	3.63E-05	0.358848625	0.380724135	0.95	0.358240631	0.383946958	0.365733503	0.361957182	0.370800682
OxicEvo04gndEvo02EPEcoliGlc_11	FADRx2	mmol*gDW-1*hr-1		5000	1.84E-06	2.36E-10	-3.13E-05	2.93E-05	0.95	-6.50E-05	5.22E-05	2.76E-06	-7.47E-06	1.25E-05
OxicEvo04gndEvo02EPEcoliGlc_11	SERAT	mmol*gDW-1*hr-1		5000	0.555809676	0.279433534	-0.173465204	1.684515746	0.95	-0.210119474	1.859466806	0.475804141	0.100244608	0.93231203
OxicEvo04gndEvo02EPEcoliGlc_11	ACCOAC	mmol*gDW-1*hr-1		5000	1.830256524	0.00090346	1.790143783	1.899271436	0.95	1.78711076	1.915348732	1.824489524	1.805651057	1.849767533
OxicEvo04gndEvo02EPEcoliGlc_11	PPA2	mmol*gDW-1*hr-1		5000	0.361102204	0.199076539	-0.354381464	1.321591948	0.95	-0.413039713	1.651484526	0.318587365	0.012324897	0.665063453
OxicEvo04gndEvo02EPEcoliGlc_11	POR5	mmol*gDW-1*hr-1		5000	0.005553066	8.32E-09	0.005431362	0.00576246	0.95	0.00542216	0.005811239	0.005535569	0.005478412	0.005612263
OxicEvo04gndEvo02EPEcoliGlc_11	PUNP2	mmol*gDW-1*hr-1		5000	-0.057724531	0.005613679	-0.204538511	0.056064499	0.95	-0.22439845	0.074526141	-0.050496671	-0.115293587	0.005397851
OxicEvo04gndEvo02EPEcoliGlc_11	NTPP2	mmol*gDW-1*hr-1		5000	0.150913331	0.174331229	-0.38957812	1.128979926	0.95	-0.41321293	1.632727401	0.067096219	-0.186138765	0.406629465
OxicEvo04gndEvo02EPEcoliGlc_11	EX_fe3_LPAREN_e_RPAREN_	mmol*gDW-1*hr-1		5000	-6.61E-05	3.29E-09	-0.00015524	3.39E-05	0.95	-0.000169018	4.57E-05	-6.93E-05	-0.000116337	-1.83E-05
OxicEvo04gndEvo02EPEcoliGlc_11	TYRTA	mmol*gDW-1*hr-1		5000	-0.11248269	3.41E-06	-0.116719207	-0.110017375	0.95	-0.117712231	-0.109831066	-0.112128266	-0.113681785	-0.110970504
OxicEvo04gndEvo02EPEcoliGlc_11	PPCK	mmol*gDW-1*hr-1		5000	0.251173539	0.140907855	-0.275094283	1.054326576	0.95	-0.298093315	1.193417649	0.190057674	-0.059280623	0.520712053
OxicEvo04gndEvo02EPEcoliGlc_11	EX_k_LPAREN_e_RPAREN_	mmol*gDW-1*hr-1		5000	-0.155621615	6.53E-06	-0.161482905	-0.152210812	0.95	-0.162856769	-0.151953051	-0.155131263	-0.157280582	-0.153529481
OxicEvo04gndEvo02EPEcoliGlc_11	GLYCPHOSPHOLIPID_2	mmol*gDW-1*hr-1		5000	0.014837229	5.94E-08	0.01451205	0.015396708	0.95	0.014487462	0.015527041	0.014790478	0.014637761	0.014995398
OxicEvo04gndEvo02EPEcoliGlc_11	CU2tex	mmol*gDW-1*hr-1		5000	0.000564861	8.61E-11	0.000552481	0.00058616	0.95	0.000551545	0.000591122	0.000563081	0.000557267	0.000570882
OxicEvo04gndEvo02EPEcoliGlc_11	FADSYN_1	mmol*gDW-1*hr-1		5000	0.00037378	3.77E-11	0.000365588	0.000387875	0.95	0.000364969	0.000391158	0.000372602	0.000368755	0.000377765
OxicEvo04gndEvo02EPEcoliGlc_11	A5PISO	mmol*gDW-1*hr-1		5000	0.020493378	1.13E-07	0.020044236	0.021266138	0.95	0.020010275	0.021446155	0.020428805	0.020217871	0.020711843
OxicEvo04gndEvo02EPEcoliGlc_11	IPPMIa	mmol*gDW-1*hr-1		5000	-0.366889545	3.63E-05	-0.380707972	-0.358848321	0.95	-0.383946958	-0.358240631	-0.365733503	-0.370800682	-0.361957182
OxicEvo04gndEvo02EPEcoliGlc_11	ADMDC	mmol*gDW-1*hr-1		5000	0.005651959	8.62E-09	0.005528088	0.005865081	0.95	0.005518721	0.005914729	0.00563415	0.005575975	0.00571221
OxicEvo04gndEvo02EPEcoliGlc_11	COFACTOR_10	mmol*gDW-1*hr-1		5000	0.00056067	8.48E-11	0.000548382	0.000581812	0.95	0.000547453	0.000586737	0.000558904	0.000553133	0.000566647
OxicEvo04gndEvo02EPEcoliGlc_11	PG181abcpp	mmol*gDW-1*hr-1		5000	0.00362131	3.54E-09	0.003541943	0.003757861	0.95	0.003535942	0.003789671	0.003609899	0.003572626	0.003659914
OxicEvo04gndEvo02EPEcoliGlc_11	NADPHQR2	mmol*gDW-1*hr-1		5000	0.274657917	0.226949689	-0.381958717	1.36899589	0.95	-0.412989231	1.653171251	0.19395776	-0.114185568	0.579461273
OxicEvo04gndEvo02EPEcoliGlc_11	ACOTA	mmol*gDW-1*hr-1		5000	-0.547818486	0.06058066	-1.127722766	-0.224743998	0.95	-1.346347109	-0.210433678	-0.500578739	-0.703614433	-0.348242413
OxicEvo04gndEvo02EPEcoliGlc_11	SULRi	mmol*gDW-1*hr-1		5000	0.207722046	1.16E-05	0.203169514	0.215554783	0.95	0.202825286	0.21737945	0.207067529	0.204929488	0.209936417
OxicEvo04gndEvo02EPEcoliGlc_11	TKT2	mmol*gDW-1*hr-1		5000	-0.451912732	0.002577639	-0.548122628	-0.36358071	0.95	-0.592222542	-0.337597341	-0.449945387	-0.490226077	-0.411318781
OxicEvo04gndEvo02EPEcoliGlc_11	PIt2rpp	mmol*gDW-1*hr-1		5000	0.777015231	0.000162834	0.759985809	0.806314751	0.95	0.758698172	0.81314019	0.774566914	0.766569251	0.785298415
OxicEvo04gndEvo02EPEcoliGlc_11	DALAt2pp	mmol*gDW-1*hr-1		5000	0.022631508	1.44E-07	0.022112955	0.02349778	0.95	0.021998098	0.023724529	0.022566278	0.022317122	0.022881589
OxicEvo04gndEvo02EPEcoliGlc_11	ASPK	mmol*gDW-1*hr-1		5000	1.215641824	0.055454061	0.73663784	1.57571486	0.95	0.560088588	1.591195555	1.238210405	1.044061826	1.412189729
OxicEvo04gndEvo02EPEcoliGlc_11	DAPDC	mmol*gDW-1*hr-1		5000	0.279453478	2.11E-05	0.273328848	0.289991049	0.95	0.272865749	0.292445818	0.278572942	0.275696582	0.282432525
OxicEvo04gndEvo02EPEcoliGlc_11	PYNP2r	mmol*gDW-1*hr-1		5000	-0.123537775	0.055285847	-0.540852479	0.313854782	0.95	-0.585606783	0.581163503	-0.12083933	-0.309516443	0.056134859
OxicEvo04gndEvo02EPEcoliGlc_11	CYTK1	mmol*gDW-1*hr-1		5000	0.504376365	0.343824493	-0.626027147	1.663761933	0.95	-0.902710226	2.253509776	0.508518018	0.089990316	0.899129202
OxicEvo04gndEvo02EPEcoliGlc_11	5MTRtpp	mmol*gDW-1*hr-1		5000	0.005651959	8.62E-09	0.005528088	0.005865081	0.95	0.005518721	0.005914729	0.00563415	0.005575975	0.00571221
OxicEvo04gndEvo02EPEcoliGlc_11	EX_h2_LPAREN_e_RPAREN_	mmol*gDW-1*hr-1		5000	0.181190898	0.253214332	-0.478594442	1.335729308	0.95	-0.506354704	2.022106767	0.082085069	-0.228019937	0.500879989
OxicEvo04gndEvo02EPEcoliGlc_11	AP4AS	mmol*gDW-1*hr-1		5000	0.459035604	0.280652507	-0.363217069	1.515817887	0.95	-0.412335264	1.652978257	0.425154293	0.008132702	0.857923636
OxicEvo04gndEvo02EPEcoliGlc_11	MDDCP5pp	mmol*gDW-1*hr-1		5000	9.73E-06	4.51E-10	-3.36E-05	5.08E-05	0.95	-0.000103738	0.000106205	1.06E-05	-3.26E-06	2.36E-05
OxicEvo04gndEvo02EPEcoliGlc_11	FE3abcpp	mmol*gDW-1*hr-1		5000	6.61E-05	3.29E-09	-3.38E-05	0.000155304	0.95	-4.57E-05	0.000169018	6.93E-05	1.83E-05	0.000116337
OxicEvo04gndEvo02EPEcoliGlc_11	NTPP3	mmol*gDW-1*hr-1		5000	0.366352498	0.256848268	-0.375733749	1.463858935	0.95	-0.412809104	1.651030983	0.303008778	-0.051097984	0.717073543
OxicEvo04gndEvo02EPEcoliGlc_11	EX_h2o_LPAREN_e_RPAREN_	mmol*gDW-1*hr-1		5000	44.6808807	1.48860836	42.1041451	46.73896189	0.95	39.5012662	47.89886291	44.76816533	43.89923646	45.57312131
OxicEvo04gndEvo02EPEcoliGlc_11	CYTBDpp	mmol*gDW-1*hr-1		5000	-0.145794951	0.043578454	-0.405106446	0.369530533	0.95	-0.414700894	0.974671824	-0.188723813	-0.310472189	-0.027120866
OxicEvo04gndEvo02EPEcoliGlc_11	EX_so4_LPAREN_e_RPAREN_	mmol*gDW-1*hr-1		5000	-0.211179932	1.20E-05	-0.219133755	-0.20655144	0.95	-0.2209981	-0.206201657	-0.21051452	-0.213431164	-0.208340887
OxicEvo04gndEvo02EPEcoliGlc_11	EX_glc_LPAREN_e_RPAREN_	mmol*gDW-1*hr-1		5000	13.2854615	0.072215266	12.69952504	13.74710796	0.95	12.1603953	13.82557766	13.30903642	13.10786086	13.48072545
OxicEvo04gndEvo02EPEcoliGlc_11	NAt3_2pp	mmol*gDW-1*hr-1		5000	0.330967346	0.185172407	-0.364476834	1.215356404	0.95	-0.413093084	1.646951134	0.308649778	-0.00566578	0.634469775
OxicEvo04gndEvo02EPEcoliGlc_11	EX_acald_LPAREN_e_RPAREN_	mmol*gDW-1*hr-1		5000	-2.92E-07	3.62E-11	-1.32E-05	1.20E-05	0.95	-2.42E-05	2.00E-05	-1.75E-07	-3.69E-06	3.37E-06
OxicEvo04gndEvo02EPEcoliGlc_11	TRPS1	mmol*gDW-1*hr-1		5000	0.000717786	1.12E-07	-6.29E-05	0.001167636	0.95	-0.000295151	0.001189583	0.000782856	0.000510665	0.000987691
OxicEvo04gndEvo02EPEcoliGlc_11	TMDPP	mmol*gDW-1*hr-1		5000	3.78E-14	9.41E-28	-1.31E-14	9.18E-14	0.95	-2.02E-14	9.84E-14	3.68E-14	1.21E-14	6.24E-14
OxicEvo04gndEvo02EPEcoliGlc_11	UMPK	mmol*gDW-1*hr-1		5000	0.829292247	0.018226983	0.588938344	1.042531104	0.95	0.570278336	1.082937024	0.836329411	0.717615005	0.943118561
OxicEvo04gndEvo02EPEcoliGlc_11	FBP	mmol*gDW-1*hr-1		5000	0.565481723	0.365552735	-0.345479203	1.82396576	0.95	-0.392369183	1.993423744	0.49107929	0.073763646	1.000330689
OxicEvo04gndEvo02EPEcoliGlc_11	ADNCYC	mmol*gDW-1*hr-1		5000	0.202932528	0.190171832	-0.385032176	1.215690214	0.95	-0.413283679	1.649964386	0.123444099	-0.151704846	0.485895019
OxicEvo04gndEvo02EPEcoliGlc_11	CELLENV_2	mmol*gDW-1*hr-1		5000	0.040752096	4.48E-07	0.039858954	0.042288767	0.95	0.039791422	0.04264674	0.040623689	0.040204236	0.041186524
OxicEvo04gndEvo02EPEcoliGlc_11	ADA	mmol*gDW-1*hr-1		5000	-0.574246415	0.257785285	-1.279441338	0.582283416	0.95	-1.308027842	1.650210017	-0.655305762	-0.977668353	-0.260738369
[truncated: 2,988 more rows]
