# Supplementary material for: Growth Adaptation of gnd and sdhCB Escherichia coli Deletion Strains Diverges From a Similar Initial Perturbation of the Transcriptome
Source: Front Microbiol. 2018 Aug 7;9:1793. doi: 10.3389/fmicb.2018.01793 (PMC6090065; doi:10.3389/fmicb.2018.01793)
Supplement: Supplementary file 1 [file Data_Sheet_1.ZIP › Table_S7_MFAmodel.csv]

reaction_id	equation
2obut_and_pyr_to_3mop	1.0*2obut_c (C1:a C2:b C3:c C4:d) + 2.0*h_c + 1.0*pyr_c (C1:e C2:f C3:g) + 1.0*nadph_c (C1:A C2:B C3:C C4:D C5:E C6:F C7:G C8:H C9:I C10:J C11:K C12:L C13:M C14:N C15:O C16:P C17:Q C18:R C19:S C20:T C21:U) -> 1.0*nadp_c (C1:A C2:B C3:C C4:D C5:E C6:F C7:G C8:H C9:I C10:J C11:K C12:L C13:M C14:N C15:O C16:P C17:Q C18:R C19:S C20:T C21:U) + 1.0*3mop_c (C1:a C2:b C3:f C4:c C5:d C6:g) + 1.0*co2_c (C1…
3pg_to_ser_DASH_L	1.0*h2o_c + 1.0*nad_c (C1:A C2:B C3:C C4:D C5:E C6:F C7:G C8:H C9:I C10:J C11:K C12:L C13:M C14:N C15:O C16:P C17:Q C18:R C19:S C20:T C21:U) + 1.0*3pg_c (C1:a C2:b C3:c) + 1.0*glu_DASH_L_c (C1:d C2:e C3:f C4:g C5:h) -> 1.0*ser_DASH_L_c (C1:a C2:b C3:c) + 1.0*pi_c + 1.0*akg_c (C1:d C2:e C3:f C4:g C5:h) + 1.0*nadh_c (C1:A C2:B C3:C C4:D C5:E C6:F C7:G C8:H C9:I C10:J C11:K C12:L C13:M C14:N C15:O C…
5DOAN	1.0*h2o_c + 1.0*dad_DASH_5_c (C1:a C2:b C3:c C4:d C5:e C6:f C7:g C8:h C9:i C10:j) -> 1.0*5drib_c (C1:a C2:b C3:c C4:d C5:e) + 1.0*ade_c (C1:f C2:g C3:h C4:i C5:j)
5MTRtex_reverse	1.0*5mtr_p (C1:a C2:b C3:c C4:d C5:e C6:f) -> 1.0*5mtr_e (C1:a C2:b C3:c C4:d C5:e C6:f)
5MTRtpp	1.0*5mtr_c (C1:a C2:b C3:c C4:d C5:e C6:f) + 1.0*h_c -> 1.0*5mtr_p (C1:a C2:b C3:c C4:d C5:e C6:f) + 1.0*h_p
A5PISO	1.0*ru5p_DASH_D_c (C1:a C2:b C3:c C4:d C5:e) -> 1.0*ara5p_c (C1:a C2:b C3:c C4:d C5:e)
ABTA	1.0*akg_c (C1:e C2:f C3:g C4:h C5:i) + 1.0*4abut_c (C1:a C2:b C3:c C4:d) -> 1.0*sucsal_c (C1:a C2:b C3:c C4:d) + 1.0*glu_DASH_L_c (C1:e C2:f C3:g C4:h C5:i)
ACALD	1.0*coa_c (C1:A C2:B C3:C C4:D C5:E C6:F C7:G C8:H C9:I C10:J C11:K C12:L C13:M C14:N C15:O C16:P C17:Q C18:R C19:S C20:T C21:U) + 1.0*nad_c (C1:c C2:d C3:e C4:f C5:g C6:h C7:i C8:j C9:k C10:l C11:m C12:n C13:o C14:p C15:q C16:r C17:s C18:t C19:u C20:v C21:w) + 1.0*acald_c (C1:a C2:b) -> 1.0*h_c + 1.0*accoa_c (C1:A C2:B C3:C C4:D C5:E C6:F C7:G C8:H C9:I C10:J C11:K C12:L C13:M C14:N C15:O C16:P …
ACALD_reverse	1.0*accoa_c (C1:A C2:B C3:C C4:D C5:E C6:F C7:G C8:H C9:I C10:J C11:K C12:L C13:M C14:N C15:O C16:P C17:Q C18:R C19:S C20:T C21:U C22:a C23:b) + 1.0*h_c + 1.0*nadh_c (C1:c C2:d C3:e C4:f C5:g C6:h C7:i C8:j C9:k C10:l C11:m C12:n C13:o C14:p C15:q C16:r C17:s C18:t C19:u C20:v C21:w) -> 1.0*coa_c (C1:A C2:B C3:C C4:D C5:E C6:F C7:G C8:H C9:I C10:J C11:K C12:L C13:M C14:N C15:O C16:P C17:Q C18:R C…
ACALDtex	1.0*acald_e (C1:a C2:b) -> 1.0*acald_p (C1:a C2:b)
ACALDtex_reverse	1.0*acald_p (C1:a C2:b) -> 1.0*acald_e (C1:a C2:b)
ACALDtpp	1.0*acald_p (C1:a C2:b) -> 1.0*acald_c (C1:a C2:b)
ACALDtpp_reverse	1.0*acald_c (C1:a C2:b) -> 1.0*acald_p (C1:a C2:b)
ACCOAC	1.0*atp_c (C1:0 C2:1 C3:2 C4:3 C5:4 C6:5 C7:6 C8:7 C9:8 C10:9) + 1.0*hco3_c (C1:a) + 1.0*accoa_c (C1:A C2:B C3:C C4:D C5:E C6:F C7:G C8:H C9:I C10:J C11:K C12:L C13:M C14:N C15:O C16:P C17:Q C18:R C19:S C20:T C21:U C22:b C23:c) -> 1.0*h_c + 1.0*pi_c + 1.0*malcoa_c (C1:A C2:B C3:C C4:D C5:E C6:F C7:G C8:H C9:I C10:J C11:K C12:L C13:M C14:N C15:O C16:P C17:Q C18:R C19:S C20:T C21:U C22:b C23:c C24:…
ACKr	1.0*ac_c (C1:a C2:b) + 1.0*atp_c (C1:0 C2:1 C3:2 C4:3 C5:4 C6:5 C7:6 C8:7 C9:8 C10:9) -> 1.0*actp_c (C1:a C2:b) + 1.0*adp_c (C1:0 C2:1 C3:2 C4:3 C5:4 C6:5 C7:6 C8:7 C9:8 C10:9)
ACKr_reverse	1.0*actp_c (C1:a C2:b) + 1.0*adp_c (C1:0 C2:1 C3:2 C4:3 C5:4 C6:5 C7:6 C8:7 C9:8 C10:9) -> 1.0*ac_c (C1:a C2:b) + 1.0*atp_c (C1:0 C2:1 C3:2 C4:3 C5:4 C6:5 C7:6 C8:7 C9:8 C10:9)
ACODA	1.0*acorn_c (C1:a C2:b C3:c C4:d C5:e C6:f C7:g) + 1.0*h2o_c -> 1.0*ac_c (C1:f C2:g) + 1.0*orn_c (C1:a C2:b C3:c C4:d C5:e)
ACONTa	1.0*cit_c (C1:a C2:b C3:c C4:d C5:e C6:f) -> 1.0*acon_DASH_C_c (C1:a C2:b C3:c C4:d C5:e C6:f) + 1.0*h2o_c
ACONTa_reverse	1.0*acon_DASH_C_c (C1:a C2:b C3:c C4:d C5:e C6:f) + 1.0*h2o_c -> 1.0*cit_c (C1:a C2:b C3:c C4:d C5:e C6:f)
ACONTb	1.0*acon_DASH_C_c (C1:a C2:b C3:c C4:d C5:e C6:f) + 1.0*h2o_c -> 1.0*icit_c (C1:a C2:b C3:c C4:d C5:e C6:f)
ACONTb_reverse	1.0*icit_c (C1:a C2:b C3:c C4:d C5:e C6:f) -> 1.0*acon_DASH_C_c (C1:a C2:b C3:c C4:d C5:e C6:f) + 1.0*h2o_c
ACOTA	1.0*acorn_c (C1:a C2:b C3:c C4:d C5:e C6:f C7:g) + 1.0*akg_c (C1:h C2:i C3:j C4:k C5:l) -> 1.0*acg5sa_c (C1:a C2:b C3:c C4:d C5:e C6:f C7:g) + 1.0*glu_DASH_L_c (C1:h C2:i C3:j C4:k C5:l)
ACOTA_reverse	1.0*acg5sa_c (C1:a C2:b C3:c C4:d C5:e C6:f C7:g) + 1.0*glu_DASH_L_c (C1:h C2:i C3:j C4:k C5:l) -> 1.0*acorn_c (C1:a C2:b C3:c C4:d C5:e C6:f C7:g) + 1.0*akg_c (C1:h C2:i C3:j C4:k C5:l)
ACS	1.0*ac_c (C1:a C2:b) + 1.0*atp_c (C1:0 C2:1 C3:2 C4:3 C5:4 C6:5 C7:6 C8:7 C9:8 C10:9) + 1.0*coa_c (C1:A C2:B C3:C C4:D C5:E C6:F C7:G C8:H C9:I C10:J C11:K C12:L C13:M C14:N C15:O C16:P C17:Q C18:R C19:S C20:T C21:U) -> 1.0*accoa_c (C1:A C2:B C3:C C4:D C5:E C6:F C7:G C8:H C9:I C10:J C11:K C12:L C13:M C14:N C15:O C16:P C17:Q C18:R C19:S C20:T C21:U C22:a C23:b) + 1.0*amp_c (C1:0 C2:1 C3:2 C4:3 C5:…
ACt2rpp_reverse	1.0*ac_c (C1:a C2:b) + 1.0*h_c -> 1.0*ac_p (C1:a C2:b) + 1.0*h_p
ACtex_reverse	1.0*ac_p (C1:a C2:b) -> 1.0*ac_e (C1:a C2:b)
ADA	1.0*adn_c (C1:a C2:b C3:c C4:d C5:e C6:f C7:g C8:h C9:i C10:j) + 1.0*h2o_c + 1.0*h_c -> 1.0*nh4_c + 1.0*ins_c (C1:a C2:b C3:c C4:d C5:e C6:f C7:g C8:h C9:i C10:j)
ADD	1.0*h2o_c + 1.0*h_c + 1.0*ade_c (C1:a C2:b C3:c C4:d C5:e) -> 1.0*hxan_c (C1:a C2:b C3:c C4:d C5:e) + 1.0*nh4_c
ADK1	1.0*amp_c (C1:a C2:b C3:c C4:d C5:e C6:f C7:g C8:h C9:i C10:j) + 1.0*atp_c (C1:k C2:l C3:m C4:n C5:o C6:p C7:q C8:r C9:s C10:t) -> 1.0*adp_c (C1:a C2:b C3:c C4:d C5:e C6:f C7:g C8:h C9:i C10:j) + 1.0*adp_c (C1:k C2:l C3:m C4:n C5:o C6:p C7:q C8:r C9:s C10:t)
ADK1_reverse	1.0*adp_c (C1:a C2:b C3:c C4:d C5:e C6:f C7:g C8:h C9:i C10:j) + 1.0*adp_c (C1:k C2:l C3:m C4:n C5:o C6:p C7:q C8:r C9:s C10:t) -> 1.0*amp_c (C1:a C2:b C3:c C4:d C5:e C6:f C7:g C8:h C9:i C10:j) + 1.0*atp_c (C1:k C2:l C3:m C4:n C5:o C6:p C7:q C8:r C9:s C10:t)
ADK3	1.0*gtp_c (C1:k C2:l C3:m C4:n C5:o C6:p C7:q C8:r C9:s C10:t) + 1.0*amp_c (C1:a C2:b C3:c C4:d C5:e C6:f C7:g C8:h C9:i C10:j) -> 1.0*gdp_c (C1:k C2:l C3:m C4:n C5:o C6:p C7:q C8:r C9:s C10:t) + 1.0*adp_c (C1:a C2:b C3:c C4:d C5:e C6:f C7:g C8:h C9:i C10:j)
ADK3_reverse	1.0*gdp_c (C1:a C2:b C3:c C4:d C5:e C6:f C7:g C8:h C9:i C10:j) + 1.0*adp_c (C1:k C2:l C3:m C4:n C5:o C6:p C7:q C8:r C9:s C10:t) -> 1.0*gtp_c (C1:a C2:b C3:c C4:d C5:e C6:f C7:g C8:h C9:i C10:j) + 1.0*amp_c (C1:k C2:l C3:m C4:n C5:o C6:p C7:q C8:r C9:s C10:t)
ADK4	1.0*amp_c (C1:a C2:b C3:c C4:d C5:e C6:f C7:g C8:h C9:i C10:j) + 1.0*itp_c (C1:A C2:B C3:C C4:D C5:E C6:F C7:G C8:H C9:I C10:J) -> 1.0*adp_c (C1:a C2:b C3:c C4:d C5:e C6:f C7:g C8:h C9:i C10:j) + 1.0*idp_c (C1:A C2:B C3:C C4:D C5:E C6:F C7:G C8:H C9:I C10:J)
ADK4_reverse	1.0*adp_c (C1:k C2:l C3:m C4:n C5:o C6:p C7:q C8:r C9:s C10:t) + 1.0*idp_c (C1:a C2:b C3:c C4:d C5:e C6:f C7:g C8:h C9:i C10:j) -> 1.0*amp_c (C1:k C2:l C3:m C4:n C5:o C6:p C7:q C8:r C9:s C10:t) + 1.0*itp_c (C1:a C2:b C3:c C4:d C5:e C6:f C7:g C8:h C9:i C10:j)
ADMDC	1.0*h_c + 1.0*amet_c (C1:1 C2:2 C3:3 C4:4 C5:5 C6:6 C7:7 C8:8 C9:9 C10:A C11:a C12:b C13:c C14:d C15:e) -> 1.0*ametam_c (C1:1 C2:2 C3:3 C4:4 C5:5 C6:6 C7:7 C8:8 C9:9 C10:A C11:b C12:c C13:d C14:e) + 1.0*co2_c (C1:a)
ADNCYC	1.0*atp_c (C1:a C2:b C3:c C4:d C5:e C6:f C7:g C8:h C9:i C10:j) -> 1.0*camp_c (C1:a C2:b C3:c C4:d C5:e C6:f C7:g C8:h C9:i C10:j) + 1.0*ppi_c
ADNK1	1.0*adn_c (C1:a C2:b C3:c C4:d C5:e C6:f C7:g C8:h C9:i C10:j) + 1.0*atp_c (C1:k C2:l C3:m C4:n C5:o C6:p C7:q C8:r C9:s C10:t) -> 1.0*h_c + 1.0*amp_c (C1:k C2:l C3:m C4:n C5:o C6:p C7:q C8:r C9:s C10:t) + 1.0*adp_c (C1:a C2:b C3:c C4:d C5:e C6:f C7:g C8:h C9:i C10:j)
ADPT	1.0*prpp_c (C1:f C2:g C3:h C4:i C5:j) + 1.0*ade_c (C1:a C2:b C3:c C4:d C5:e) -> 1.0*ppi_c + 1.0*amp_c (C1:a C2:b C3:c C4:d C5:e C6:f C7:g C8:h C9:i C10:j)
ADSK	1.0*atp_c (C1:atp_c0_C0 C2:atp_c0_C1 C3:atp_c0_C2 C4:atp_c0_C3 C5:atp_c0_C4 C6:atp_c0_C5 C7:atp_c0_C6 C8:atp_c0_C7 C9:atp_c0_C8 C10:atp_c0_C9) + 1.0*aps_c (C1:aps_c0_C0 C2:aps_c0_C1 C3:aps_c0_C2 C4:aps_c0_C3 C5:aps_c0_C4 C6:aps_c0_C5 C7:aps_c0_C6 C8:aps_c0_C7 C9:aps_c0_C8 C10:aps_c0_C9) -> 1.0*paps_c (C1:aps_c0_C0 C2:aps_c0_C1 C3:aps_c0_C2 C4:aps_c0_C3 C5:aps_c0_C4 C6:aps_c0_C5 C7:aps_c0_C6 C8:ap…
AGPR	1.0*nadp_c (C1:A C2:B C3:C C4:D C5:E C6:F C7:G C8:H C9:I C10:J C11:K C12:L C13:M C14:N C15:O C16:P C17:Q C18:R C19:S C20:T C21:U) + 1.0*pi_c + 1.0*acg5sa_c (C1:a C2:b C3:c C4:d C5:e C6:f C7:g) -> 1.0*h_c + 1.0*acg5p_c (C1:a C2:b C3:c C4:d C5:e C6:f C7:g) + 1.0*nadph_c (C1:A C2:B C3:C C4:D C5:E C6:F C7:G C8:H C9:I C10:J C11:K C12:L C13:M C14:N C15:O C16:P C17:Q C18:R C19:S C20:T C21:U)
AGPR_reverse	1.0*acg5p_c (C1:a C2:b C3:c C4:d C5:e C6:f C7:g) + 1.0*nadph_c (C1:A C2:B C3:C C4:D C5:E C6:F C7:G C8:H C9:I C10:J C11:K C12:L C13:M C14:N C15:O C16:P C17:Q C18:R C19:S C20:T C21:U) + 1.0*h_c -> 1.0*pi_c + 1.0*acg5sa_c (C1:a C2:b C3:c C4:d C5:e C6:f C7:g) + 1.0*nadp_c (C1:A C2:B C3:C C4:D C5:E C6:F C7:G C8:H C9:I C10:J C11:K C12:L C13:M C14:N C15:O C16:P C17:Q C18:R C19:S C20:T C21:U)
AHCYSNS	1.0*h2o_c + 1.0*ahcys_c (C1:1 C2:2 C3:3 C4:4 C5:5 C6:6 C7:7 C8:8 C9:9 C10:A C11:a C12:b C13:c C14:d) -> 1.0*rhcys_c (C1:1 C2:2 C3:3 C4:4 C5:5 C6:a C7:b C8:c C9:d) + 1.0*ade_c (C1:6 C2:7 C3:8 C4:9 C5:A)
AKGDH	1.0*coa_c (C1:A C2:B C3:C C4:D C5:E C6:F C7:G C8:H C9:I C10:J C11:K C12:L C13:M C14:N C15:O C16:P C17:Q C18:R C19:S C20:T C21:U) + 1.0*nad_c (C1:f C2:g C3:h C4:i C5:j C6:k C7:l C8:m C9:n C10:o C11:p C12:q C13:r C14:s C15:t C16:u C17:v C18:w C19:x C20:y C21:z) + 1.0*akg_c (C1:a C2:b C3:c C4:d C5:e) -> 1.0*succoa_c (C1:A C2:B C3:C C4:D C5:E C6:F C7:G C8:H C9:I C10:J C11:K C12:L C13:M C14:N C15:O C1…
ALAALAabcpp	1.0*atp_c (C1:0 C2:1 C3:2 C4:3 C5:4 C6:5 C7:6 C8:7 C9:8 C10:9) + 1.0*h2o_c + 1.0*alaala_p (C1:alaala_p0_C0 C2:alaala_p0_C1 C3:alaala_p0_C2 C4:alaala_p0_C3 C5:alaala_p0_C4 C6:alaala_p0_C5) -> 1.0*pi_c + 1.0*alaala_c (C1:alaala_p0_C0 C2:alaala_p0_C1 C3:alaala_p0_C2 C4:alaala_p0_C3 C5:alaala_p0_C4 C6:alaala_p0_C5) + 1.0*h_c + 1.0*adp_c (C1:0 C2:1 C3:2 C4:3 C5:4 C6:5 C7:6 C8:7 C9:8 C10:9)
ALAALAD	1.0*alaala_c (C1:ala_DASH_D_c0_C0 C2:ala_DASH_D_c0_C1 C3:ala_DASH_D_c0_C2 C4:ala_DASH_D_c1_C0 C5:ala_DASH_D_c1_C1 C6:ala_DASH_D_c1_C2) + 1.0*h2o_c -> 1.0*ala_DASH_D_c (C1:ala_DASH_D_c0_C0 C2:ala_DASH_D_c0_C1 C3:ala_DASH_D_c0_C2) + 1.0*ala_DASH_D_c (C1:ala_DASH_D_c1_C0 C2:ala_DASH_D_c1_C1 C3:ala_DASH_D_c1_C2)
ALAALAr	1.0*ala_DASH_D_c (C1:a C2:b C3:c) + 1.0*ala_DASH_D_c (C1:d C2:e C3:f) + 1.0*atp_c (C1:0 C2:1 C3:2 C4:3 C5:4 C6:5 C7:6 C8:7 C9:8 C10:9) -> 1.0*pi_c + 1.0*alaala_c (C1:a C2:b C3:c C4:d C5:e C6:f) + 1.0*h_c + 1.0*adp_c (C1:0 C2:1 C3:2 C4:3 C5:4 C6:5 C7:6 C8:7 C9:8 C10:9)
ALAGLUE	1.0*LalaDglu_c -> 1.0*LalaLglu_c
ALAGLUE_reverse	1.0*LalaLglu_c -> 1.0*LalaDglu_c
ALAR	1.0*ala_DASH_L_c (C1:a C2:b C3:c) -> 1.0*ala_DASH_D_c (C1:a C2:b C3:c)
ALAR_reverse	1.0*ala_DASH_D_c (C1:a C2:b C3:c) -> 1.0*ala_DASH_L_c (C1:a C2:b C3:c)
ALATA_L	1.0*ala_DASH_L_c (C1:f C2:g C3:h) + 1.0*akg_c (C1:a C2:b C3:c C4:d C5:e) -> 1.0*pyr_c (C1:f C2:g C3:h) + 1.0*glu_DASH_L_c (C1:a C2:b C3:c C4:d C5:e)
ALATA_L_reverse	1.0*pyr_c (C1:f C2:g C3:h) + 1.0*glu_DASH_L_c (C1:a C2:b C3:c C4:d C5:e) -> 1.0*ala_DASH_L_c (C1:f C2:g C3:h) + 1.0*akg_c (C1:a C2:b C3:c C4:d C5:e)
ALCD2x	1.0*etoh_c (C1:a C2:b) + 1.0*nad_c (C1:c C2:d C3:e C4:f C5:g C6:h C7:i C8:j C9:k C10:l C11:m C12:n C13:o C14:p C15:q C16:r C17:s C18:t C19:u C20:v C21:w) -> 1.0*h_c + 1.0*acald_c (C1:a C2:b) + 1.0*nadh_c (C1:c C2:d C3:e C4:f C5:g C6:h C7:i C8:j C9:k C10:l C11:m C12:n C13:o C14:p C15:q C16:r C17:s C18:t C19:u C20:v C21:w)
ALCD2x_reverse	1.0*h_c + 1.0*acald_c (C1:a C2:b) + 1.0*nadh_c (C1:c C2:d C3:e C4:f C5:g C6:h C7:i C8:j C9:k C10:l C11:m C12:n C13:o C14:p C15:q C16:r C17:s C18:t C19:u C20:v C21:w) -> 1.0*etoh_c (C1:a C2:b) + 1.0*nad_c (C1:c C2:d C3:e C4:f C5:g C6:h C7:i C8:j C9:k C10:l C11:m C12:n C13:o C14:p C15:q C16:r C17:s C18:t C19:u C20:v C21:w)
ALDD2x	1.0*acald_c (C1:a C2:b) + 1.0*nad_c (C1:A C2:B C3:C C4:D C5:E C6:F C7:G C8:H C9:I C10:J C11:K C12:L C13:M C14:N C15:O C16:P C17:Q C18:R C19:S C20:T C21:U) + 1.0*h2o_c -> 1.0*nadh_c (C1:A C2:B C3:C C4:D C5:E C6:F C7:G C8:H C9:I C10:J C11:K C12:L C13:M C14:N C15:O C16:P C17:Q C18:R C19:S C20:T C21:U) + 1.0*ac_c (C1:a C2:b) + 2.0*h_c
ALDD2y	1.0*acald_c (C1:a C2:b) + 1.0*nadp_c (C1:A C2:B C3:C C4:D C5:E C6:F C7:G C8:H C9:I C10:J C11:K C12:L C13:M C14:N C15:O C16:P C17:Q C18:R C19:S C20:T C21:U) + 1.0*h2o_c -> 1.0*ac_c (C1:a C2:b) + 1.0*nadph_c (C1:A C2:B C3:C C4:D C5:E C6:F C7:G C8:H C9:I C10:J C11:K C12:L C13:M C14:N C15:O C16:P C17:Q C18:R C19:S C20:T C21:U) + 2.0*h_c
AMPN	1.0*h2o_c + 1.0*amp_c (C1:a C2:b C3:c C4:d C5:e C6:f C7:g C8:h C9:i C10:j) -> 1.0*r5p_c (C1:f C2:g C3:h C4:i C5:j) + 1.0*ade_c (C1:a C2:b C3:c C4:d C5:e)
AP4AH	1.0*ap4a_c (C1:adp_c0_C0 C2:adp_c0_C1 C3:adp_c0_C2 C4:adp_c0_C3 C5:adp_c0_C4 C6:adp_c0_C5 C7:adp_c0_C6 C8:adp_c0_C7 C9:adp_c0_C8 C10:adp_c0_C9 C11:adp_c1_C0 C12:adp_c1_C1 C13:adp_c1_C2 C14:adp_c1_C3 C15:adp_c1_C4 C16:adp_c1_C5 C17:adp_c1_C6 C18:adp_c1_C7 C19:adp_c1_C8 C20:adp_c1_C9) + 1.0*h2o_c -> 1.0*adp_c (C1:adp_c0_C0 C2:adp_c0_C1 C3:adp_c0_C2 C4:adp_c0_C3 C5:adp_c0_C4 C6:adp_c0_C5 C7:adp_c0_C…
AP4AS	1.0*atp_c (C1:atp_c0_C0 C2:atp_c0_C1 C3:atp_c0_C2 C4:atp_c0_C3 C5:atp_c0_C4 C6:atp_c0_C5 C7:atp_c0_C6 C8:atp_c0_C7 C9:atp_c0_C8 C10:atp_c0_C9) + 1.0*atp_c (C1:atp_c1_C0 C2:atp_c1_C1 C3:atp_c1_C2 C4:atp_c1_C3 C5:atp_c1_C4 C6:atp_c1_C5 C7:atp_c1_C6 C8:atp_c1_C7 C9:atp_c1_C8 C10:atp_c1_C9) + 1.0*h_c -> 1.0*ap4a_c (C1:atp_c0_C0 C2:atp_c0_C1 C3:atp_c0_C2 C4:atp_c0_C3 C5:atp_c0_C4 C6:atp_c0_C5 C7:atp_c…
APPLDHr	1.0*h_c + 1.0*aact_c + 1.0*nadh_c (C1:A C2:B C3:C C4:D C5:E C6:F C7:G C8:H C9:I C10:J C11:K C12:L C13:M C14:N C15:O C16:P C17:Q C18:R C19:S C20:T C21:U) -> 1.0*appl_c + 1.0*nad_c (C1:A C2:B C3:C C4:D C5:E C6:F C7:G C8:H C9:I C10:J C11:K C12:L C13:M C14:N C15:O C16:P C17:Q C18:R C19:S C20:T C21:U)
APPLDHr_reverse	1.0*appl_c + 1.0*nad_c (C1:A C2:B C3:C C4:D C5:E C6:F C7:G C8:H C9:I C10:J C11:K C12:L C13:M C14:N C15:O C16:P C17:Q C18:R C19:S C20:T C21:U) -> 1.0*h_c + 1.0*aact_c + 1.0*nadh_c (C1:A C2:B C3:C C4:D C5:E C6:F C7:G C8:H C9:I C10:J C11:K C12:L C13:M C14:N C15:O C16:P C17:Q C18:R C19:S C20:T C21:U)
ARGSL	1.0*argsuc_c (C1:a C2:b C3:c C4:d C5:e C6:f C7:g C8:h C9:i C10:j) -> 1.0*arg_DASH_L_c (C1:a C2:b C3:c C4:d C5:e C6:f) + 1.0*fum_c (C1:j C2:g C3:h C4:i)
ARGSL_reverse	1.0*arg_DASH_L_c (C1:a C2:b C3:c C4:d C5:e C6:f) + 1.0*fum_c (C1:j C2:g C3:h C4:i) -> 1.0*argsuc_c (C1:a C2:b C3:c C4:d C5:e C6:f C7:g C8:h C9:i C10:j)
ARGSS	1.0*atp_c (C1:0 C2:1 C3:2 C4:3 C5:4 C6:5 C7:6 C8:7 C9:8 C10:9) + 1.0*asp_DASH_L_c (C1:a C2:b C3:c C4:d) + 1.0*citr_DASH_L_c (C1:e C2:f C3:g C4:h C5:i C6:j) -> 1.0*argsuc_c (C1:e C2:f C3:g C4:h C5:i C6:j C7:b C8:c C9:d C10:a) + 1.0*h_c + 1.0*amp_c (C1:0 C2:1 C3:2 C4:3 C5:4 C6:5 C7:6 C8:7 C9:8 C10:9) + 1.0*ppi_c
ASAD	1.0*pi_c + 1.0*nadp_c (C1:A C2:B C3:C C4:D C5:E C6:F C7:G C8:H C9:I C10:J C11:K C12:L C13:M C14:N C15:O C16:P C17:Q C18:R C19:S C20:T C21:U) + 1.0*aspsa_c (C1:a C2:b C3:c C4:d) -> 1.0*h_c + 1.0*nadph_c (C1:A C2:B C3:C C4:D C5:E C6:F C7:G C8:H C9:I C10:J C11:K C12:L C13:M C14:N C15:O C16:P C17:Q C18:R C19:S C20:T C21:U) + 1.0*4pasp_c (C1:a C2:b C3:c C4:d)
ASAD_reverse	1.0*h_c + 1.0*nadph_c (C1:A C2:B C3:C C4:D C5:E C6:F C7:G C8:H C9:I C10:J C11:K C12:L C13:M C14:N C15:O C16:P C17:Q C18:R C19:S C20:T C21:U) + 1.0*4pasp_c (C1:a C2:b C3:c C4:d) -> 1.0*pi_c + 1.0*nadp_c (C1:A C2:B C3:C C4:D C5:E C6:F C7:G C8:H C9:I C10:J C11:K C12:L C13:M C14:N C15:O C16:P C17:Q C18:R C19:S C20:T C21:U) + 1.0*aspsa_c (C1:a C2:b C3:c C4:d)
ASNN	1.0*h2o_c + 1.0*asn_DASH_L_c (C1:a C2:b C3:c C4:d) -> 1.0*nh4_c + 1.0*asp_DASH_L_c (C1:a C2:b C3:c C4:d)
ASNS1	1.0*h2o_c + 1.0*gln_DASH_L_c (C1:e C2:f C3:g C4:h C5:i) + 1.0*asp_DASH_L_c (C1:a C2:b C3:c C4:d) + 1.0*atp_c (C1:0 C2:1 C3:2 C4:3 C5:4 C6:5 C7:6 C8:7 C9:8 C10:9) -> 1.0*glu_DASH_L_c (C1:e C2:f C3:g C4:h C5:i) + 1.0*ppi_c + 1.0*h_c + 1.0*amp_c (C1:0 C2:1 C3:2 C4:3 C5:4 C6:5 C7:6 C8:7 C9:8 C10:9) + 1.0*asn_DASH_L_c (C1:a C2:b C3:c C4:d)
ASNS2	1.0*atp_c (C1:0 C2:1 C3:2 C4:3 C5:4 C6:5 C7:6 C8:7 C9:8 C10:9) + 1.0*nh4_c + 1.0*asp_DASH_L_c (C1:a C2:b C3:c C4:d) -> 1.0*ppi_c + 1.0*h_c + 1.0*amp_c (C1:0 C2:1 C3:2 C4:3 C5:4 C6:5 C7:6 C8:7 C9:8 C10:9) + 1.0*asn_DASH_L_c (C1:a C2:b C3:c C4:d)
ASPK	1.0*atp_c (C1:0 C2:1 C3:2 C4:3 C5:4 C6:5 C7:6 C8:7 C9:8 C10:9) + 1.0*asp_DASH_L_c (C1:a C2:b C3:c C4:d) -> 1.0*4pasp_c (C1:a C2:b C3:c C4:d) + 1.0*adp_c (C1:0 C2:1 C3:2 C4:3 C5:4 C6:5 C7:6 C8:7 C9:8 C10:9)
ASPK_reverse	1.0*adp_c (C1:0 C2:1 C3:2 C4:3 C5:4 C6:5 C7:6 C8:7 C9:8 C10:9) + 1.0*4pasp_c (C1:a C2:b C3:c C4:d) -> 1.0*asp_DASH_L_c (C1:a C2:b C3:c C4:d) + 1.0*atp_c (C1:0 C2:1 C3:2 C4:3 C5:4 C6:5 C7:6 C8:7 C9:8 C10:9)
aspsa_to_sl2a6o	1.0*pyr_c (C1:e C2:f C3:g) + 1.0*succoa_c (C1:A C2:B C3:C C4:D C5:E C6:F C7:G C8:H C9:I C10:J C11:K C12:L C13:M C14:N C15:O C16:P C17:Q C18:R C19:S C20:T C21:U C22:h C23:i C24:j C25:k) + 1.0*aspsa_c (C1:a C2:b C3:c C4:d) + 1.0*nadph_c (C1:q C2:r C3:s C4:t C5:u C6:v C7:w C8:x C9:y C10:z C11:0 C12:1 C13:2 C14:3 C15:4 C16:5 C17:6 C18:7 C19:8 C20:9 C21:l) -> 1.0*coa_c (C1:A C2:B C3:C C4:D C5:E C6:F C…
ASPT	1.0*asp_DASH_L_c (C1:a C2:b C3:c C4:d) -> 1.0*fum_c (C1:a C2:b C3:c C4:d) + 1.0*nh4_c
ASPTA	1.0*akg_c (C1:a C2:b C3:c C4:d C5:e) + 1.0*asp_DASH_L_c (C1:f C2:g C3:h C4:i) -> 1.0*oaa_c (C1:f C2:g C3:h C4:i) + 1.0*glu_DASH_L_c (C1:a C2:b C3:c C4:d C5:e)
ASPTA_reverse	1.0*oaa_c (C1:f C2:g C3:h C4:i) + 1.0*glu_DASH_L_c (C1:a C2:b C3:c C4:d C5:e) -> 1.0*akg_c (C1:a C2:b C3:c C4:d C5:e) + 1.0*asp_DASH_L_c (C1:f C2:g C3:h C4:i)
ASTPathway	1.0*arg_DASH_L_c (C1:a C2:b C3:c C4:d C5:e C6:f) + 1.0*succoa_c (C1:A C2:B C3:C C4:D C5:E C6:F C7:G C8:H C9:I C10:J C11:K C12:L C13:M C14:N C15:O C16:P C17:Q C18:R C19:S C20:T C21:U C22:m C23:n C24:o C25:p) + 1.0*nad_c (C1:q C2:r C3:s C4:t C5:u C6:v C7:w C8:x C9:y C10:z C11:0 C12:1 C13:2 C14:3 C15:4 C16:5 C17:6 C18:7 C19:8 C20:9 C21:_) + 1.0*akg_c (C1:g C2:h C3:i C4:j C5:k) + 4.0*h2o_c -> 1.0*h_c…
ATHRDHr	1.0*nadp_c (C1:a C2:b C3:c C4:d C5:e C6:f C7:g C8:h C9:i C10:j C11:k C12:l C13:m C14:n C15:o C16:p C17:q C18:r C19:s C20:t C21:u) + 1.0*athr_DASH_L_c -> 1.0*h_c + 1.0*nadph_c (C1:a C2:b C3:c C4:d C5:e C6:f C7:g C8:h C9:i C10:j C11:k C12:l C13:m C14:n C15:o C16:p C17:q C18:r C19:s C20:t C21:u) + 1.0*2aobut_c
ATHRDHr_reverse	1.0*h_c + 1.0*nadph_c (C1:a C2:b C3:c C4:d C5:e C6:f C7:g C8:h C9:i C10:j C11:k C12:l C13:m C14:n C15:o C16:p C17:q C18:r C19:s C20:t C21:u) + 1.0*2aobut_c -> 1.0*nadp_c (C1:a C2:b C3:c C4:d C5:e C6:f C7:g C8:h C9:i C10:j C11:k C12:l C13:m C14:n C15:o C16:p C17:q C18:r C19:s C20:t C21:u) + 1.0*athr_DASH_L_c
ATPHs	1.0*atp_c (C1:0 C2:1 C3:2 C4:3 C5:4 C6:5 C7:6 C8:7 C9:8 C10:9) + 1.0*h2o_c + 1.0*h_c -> 1.0*nh4_c + 1.0*itp_c (C1:0 C2:1 C3:2 C4:3 C5:4 C6:5 C7:6 C8:7 C9:8 C10:9)
ATPM	1.0*atp_c (C1:0 C2:1 C3:2 C4:3 C5:4 C6:5 C7:6 C8:7 C9:8 C10:9) + 1.0*h2o_c -> 1.0*pi_c + 1.0*h_c + 1.0*adp_c (C1:0 C2:1 C3:2 C4:3 C5:4 C6:5 C7:6 C8:7 C9:8 C10:9)
ATPS4rpp	1.0*pi_c + 4.0*h_p + 1.0*adp_c (C1:a C2:b C3:c C4:d C5:e C6:f C7:g C8:h C9:i C10:j) -> 3.0*h_c + 1.0*atp_c (C1:a C2:b C3:c C4:d C5:e C6:f C7:g C8:h C9:i C10:j) + 1.0*h2o_c
ATPS4rpp_reverse	3.0*h_c + 1.0*atp_c (C1:a C2:b C3:c C4:d C5:e C6:f C7:g C8:h C9:i C10:j) + 1.0*h2o_c -> 1.0*pi_c + 1.0*adp_c (C1:a C2:b C3:c C4:d C5:e C6:f C7:g C8:h C9:i C10:j) + 4.0*h_p
BPNT	1.0*pap_c (C1:pap_c0_C0 C2:pap_c0_C1 C3:pap_c0_C2 C4:pap_c0_C3 C5:pap_c0_C4 C6:pap_c0_C5 C7:pap_c0_C6 C8:pap_c0_C7 C9:pap_c0_C8 C10:pap_c0_C9) + 1.0*h2o_c -> 1.0*pi_c + 1.0*amp_c (C1:pap_c0_C0 C2:pap_c0_C1 C3:pap_c0_C2 C4:pap_c0_C3 C5:pap_c0_C4 C6:pap_c0_C5 C7:pap_c0_C6 C8:pap_c0_C7 C9:pap_c0_C8 C10:pap_c0_C9)
CA2tex	1.0*ca2_e -> 1.0*ca2_p
CAt6pp	1.0*ca2_c + 1.0*na1_p -> 1.0*na1_c + 1.0*ca2_p
CAt6pp_reverse	1.0*na1_c + 1.0*ca2_p -> 1.0*ca2_c + 1.0*na1_p
CBL1abcpp	1.0*cbl1_p + 1.0*atp_c (C1:0 C2:1 C3:2 C4:3 C5:4 C6:5 C7:6 C8:7 C9:8 C10:9) + 1.0*h2o_c -> 1.0*h_c + 1.0*pi_c + 1.0*adp_c (C1:0 C2:1 C3:2 C4:3 C5:4 C6:5 C7:6 C8:7 C9:8 C10:9) + 1.0*cbl1_c
CBL1tonex	1.0*cbl1_e + 1.0*h_p -> 1.0*cbl1_p + 1.0*h_c
CBMKr	1.0*atp_c (C1:0 C2:1 C3:2 C4:3 C5:4 C6:5 C7:6 C8:7 C9:8 C10:9) + 1.0*co2_c (C1:a) + 1.0*nh4_c -> 2.0*h_c + 1.0*cbp_c (C1:a) + 1.0*adp_c (C1:0 C2:1 C3:2 C4:3 C5:4 C6:5 C7:6 C8:7 C9:8 C10:9)
CBPS	2.0*atp_c (C1:0 C2:1 C3:2 C4:3 C5:4 C6:5 C7:6 C8:7 C9:8 C10:9) + 1.0*h2o_c + 1.0*gln_DASH_L_c (C1:a C2:b C3:c C4:d C5:e) + 1.0*hco3_c (C1:f) -> 1.0*pi_c + 2.0*h_c + 1.0*cbp_c (C1:f) + 2.0*adp_c (C1:0 C2:1 C3:2 C4:3 C5:4 C6:5 C7:6 C8:7 C9:8 C10:9) + 1.0*glu_DASH_L_c (C1:a C2:b C3:c C4:d C5:e)
CELLENV_1	1.0*atp_c (C1:atp_c0_C0 C2:atp_c0_C1 C3:atp_c0_C2 C4:atp_c0_C3 C5:atp_c0_C4 C6:atp_c0_C5 C7:atp_c0_C6 C8:atp_c0_C7 C9:atp_c0_C8 C10:atp_c0_C9) + 1.0*atp_c (C1:atp_c1_C0 C2:atp_c1_C1 C3:atp_c1_C2 C4:atp_c1_C3 C5:atp_c1_C4 C6:atp_c1_C5 C7:atp_c1_C6 C8:atp_c1_C7 C9:atp_c1_C8 C10:atp_c1_C9) + 1.0*atp_c (C1:atp_c2_C0 C2:atp_c2_C1 C3:atp_c2_C2 C4:atp_c2_C3 C5:atp_c2_C4 C6:atp_c2_C5 C7:atp_c2_C6 C8:atp_…
CELLENV_10	1.0*h_c + 1.0*3hmrsACP_c + 1.0*nadh_c (C1:a C2:b C3:c C4:d C5:e C6:f C7:g C8:h C9:i C10:j C11:k C12:l C13:m C14:n C15:o C16:p C17:q C18:r C19:s C20:t C21:u) -> 1.0*h2o_c + 1.0*myrsACP_c + 1.0*nad_c (C1:a C2:b C3:c C4:d C5:e C6:f C7:g C8:h C9:i C10:j C11:k C12:l C13:m C14:n C15:o C16:p C17:q C18:r C19:s C20:t C21:u)
CELLENV_11	2.0*h_c + 1.0*ocACP_c + 1.0*malACP_c (C1:a C2:b C3:c) + 1.0*nadph_c (C1:A C2:B C3:C C4:D C5:E C6:F C7:G C8:H C9:I C10:J C11:K C12:L C13:M C14:N C15:O C16:P C17:Q C18:R C19:S C20:T C21:U) -> 1.0*co2_c (C1:c) + 1.0*CELLENV_11_malACP_c_0.balance (C1:a C2:b) + 1.0*h2o_c + 1.0*nadp_c (C1:A C2:B C3:C C4:D C5:E C6:F C7:G C8:H C9:I C10:J C11:K C12:L C13:M C14:N C15:O C16:P C17:Q C18:R C19:S C20:T C21:U) …
CELLENV_2	1.0*nadph_c (C1:A C2:B C3:C C4:D C5:E C6:F C7:G C8:H C9:I C10:J C11:K C12:L C13:M C14:N C15:O C16:P C17:Q C18:R C19:S C20:T C21:U) + 3.0*h_c + 1.0*hdeACP_c + 1.0*malACP_c (C1:a C2:b C3:c) + 1.0*nadh_c (C1:f C2:g C3:h C4:i C5:j C6:k C7:l C8:m C9:n C10:o C11:p C12:q C13:r C14:s C15:t C16:u C17:v C18:w C19:x C20:y C21:z) -> 1.0*octeACP_c + 1.0*ACP_c + 1.0*nad_c (C1:f C2:g C3:h C4:i C5:j C6:k C7:l C8…
CELLENV_3	3.0*h_c + 1.0*myrsACP_c + 1.0*nadh_c (C1:f C2:g C3:h C4:i C5:j C6:k C7:l C8:m C9:n C10:o C11:p C12:q C13:r C14:s C15:t C16:u C17:v C18:w C19:x C20:y C21:z) + 1.0*malACP_c (C1:a C2:b C3:c) + 1.0*nadph_c (C1:A C2:B C3:C C4:D C5:E C6:F C7:G C8:H C9:I C10:J C11:K C12:L C13:M C14:N C15:O C16:P C17:Q C18:R C19:S C20:T C21:U) -> 1.0*h2o_c + 1.0*ACP_c + 1.0*nad_c (C1:f C2:g C3:h C4:i C5:j C6:k C7:l C8:m …
CELLENV_4	1.0*nadph_c (C1:A C2:B C3:C C4:D C5:E C6:F C7:G C8:H C9:I C10:J C11:K C12:L C13:M C14:N C15:O C16:P C17:Q C18:R C19:S C20:T C21:U) + 4.0*h_c + 1.0*malACP_c (C1:a C2:b C3:c) + 1.0*tdec2eACP_c + 2.0*nadh_c (C1:f C2:g C3:h C4:i C5:j C6:k C7:l C8:m C9:n C10:o C11:p C12:q C13:r C14:s C15:t C16:u C17:v C18:w C19:x C20:y C21:z) -> 1.0*ddcaACP_c + 1.0*ACP_c + 2.0*nad_c (C1:f C2:g C3:h C4:i C5:j C6:k C7:l…
CELLENV_5	1.0*utp_c (C1:utp_c0_C0 C2:utp_c0_C1 C3:utp_c0_C2 C4:utp_c0_C3 C5:utp_c0_C4 C6:utp_c0_C5 C7:utp_c0_C6 C8:utp_c0_C7 C9:utp_c0_C8) + 1.0*f6p_c (C1:f6p_c0_C0 C2:f6p_c0_C1 C3:f6p_c0_C2 C4:f6p_c0_C3 C5:f6p_c0_C4 C6:f6p_c0_C5) + 1.0*gln_DASH_L_c (C1:gln_DASH_L_c0_C0 C2:gln_DASH_L_c0_C1 C3:gln_DASH_L_c0_C2 C4:gln_DASH_L_c0_C3 C5:gln_DASH_L_c0_C4) + 1.0*accoa_c (C1:coa_c0_C0 C2:coa_c0_C1 C3:coa_c0_C2 C4:…
CELLENV_6	1.0*actACP_c + 8.0*h_c + 2.0*malACP_c (C1:a C2:b C3:c) + 3.0*nadh_c (C1:f C2:g C3:h C4:i C5:j C6:k C7:l C8:m C9:n C10:o C11:p C12:q C13:r C14:s C15:t C16:u C17:v C18:w C19:x C20:y C21:z) + 3.0*nadph_c (C1:A C2:B C3:C C4:D C5:E C6:F C7:G C8:H C9:I C10:J C11:K C12:L C13:M C14:N C15:O C16:P C17:Q C18:R C19:S C20:T C21:U) -> 2.0*co2_c (C1:c) + 2.0*CELLENV_6_malACP_c_0.balance (C1:a C2:b) + 3.0*nad_c …
CELLENV_7	9.0*h_c + 3.0*malACP_c (C1:a C2:b C3:c) + 3.0*nadph_c (C1:A C2:B C3:C C4:D C5:E C6:F C7:G C8:H C9:I C10:J C11:K C12:L C13:M C14:N C15:O C16:P C17:Q C18:R C19:S C20:T C21:U) + 1.0*tdec2eACP_c + 3.0*nadh_c (C1:f C2:g C3:h C4:i C5:j C6:k C7:l C8:m C9:n C10:o C11:p C12:q C13:r C14:s C15:t C16:u C17:v C18:w C19:x C20:y C21:z) -> 3.0*ACP_c + 1.0*hdeACP_c + 3.0*nad_c (C1:f C2:g C3:h C4:i C5:j C6:k C7:l …
CELLENV_8	1.0*g1p_c (C1:g1p_c0_C0 C2:g1p_c0_C1 C3:g1p_c0_C2 C4:g1p_c0_C3 C5:g1p_c0_C4 C6:g1p_c0_C5) + 2.0*h_c + 1.0*nadph_c (C1:nadph_c0_C0 C2:nadph_c0_C1 C3:nadph_c0_C2 C4:nadph_c0_C3 C5:nadph_c0_C4 C6:nadph_c0_C5 C7:nadph_c0_C6 C8:nadph_c0_C7 C9:nadph_c0_C8 C10:nadph_c0_C9 C11:nadph_c0_C10 C12:nadph_c0_C11 C13:nadph_c0_C12 C14:nadph_c0_C13 C15:nadph_c0_C14 C16:nadph_c0_C15 C17:nadph_c0_C16 C18:nadph_c0_C…
CELLENV_9	1.0*ddcaACP_c + 2.0*h_c + 1.0*malACP_c (C1:a C2:b C3:c) + 1.0*nadph_c (C1:A C2:B C3:C C4:D C5:E C6:F C7:G C8:H C9:I C10:J C11:K C12:L C13:M C14:N C15:O C16:P C17:Q C18:R C19:S C20:T C21:U) -> 1.0*3hmrsACP_c + 1.0*co2_c (C1:c) + 1.0*CELLENV_9_malACP_c_0.balance (C1:a C2:b) + 1.0*nadp_c (C1:A C2:B C3:C C4:D C5:E C6:F C7:G C8:H C9:I C10:J C11:K C12:L C13:M C14:N C15:O C16:P C17:Q C18:R C19:S C20:T C…
chor_and_prpp_to_3ig3p	1.0*chor_c (C1:a C2:b C3:c C4:d C5:e C6:f C7:g C8:h C9:i C10:j) + 1.0*gln_DASH_L_c (C1:k C2:l C3:m C4:n C5:o) + 1.0*prpp_c (C1:p C2:q C3:r C4:s C5:t) -> 1.0*glu_DASH_L_c (C1:k C2:l C3:m C4:n C5:o) + 1.0*ppi_c + 1.0*h2o_c + 1.0*pyr_c (C1:i C2:h C3:j) + 1.0*co2_c (C1:a) + 1.0*3ig3p_c (C1:t C2:s C3:r C4:q C5:b C6:g C7:f C8:e C9:d C10:c C11:p)
CHORM	1.0*chor_c (C1:a C2:b C3:c C4:d C5:e C6:f C7:g C8:h C9:i C10:j) -> 1.0*pphn_c (C1:i C2:h C3:j C4:b C5:c C6:d C7:e C8:f C9:g C10:a)
CHORS	1.0*3psme_c (C1:a C2:b C3:c C4:d C5:e C6:f C7:g C8:h C9:i C10:j) -> 1.0*chor_c (C1:a C2:b C3:g C4:f C5:e C6:d C7:c C8:h C9:i C10:j) + 1.0*pi_c
CITL	1.0*cit_c (C1:a C2:b C3:c C4:d C5:e C6:f) -> 0.5*ac_c (C1:a C2:b) + 0.5*ac_c (C1:e C2:d) + 0.5*oaa_c (C1:f C2:c C3:d C4:e) + 0.5*oaa_c (C1:f C2:d C3:b C4:a)
CLPNS160pp	1.0*pg160_p (C1:glyc3p_c0_C0 C2:glyc3p_c0_C1 C3:glyc3p_c0_C2 C4:glyc3p_c1_C0 C5:glyc3p_c1_C1 C6:glyc3p_c1_C2) + 1.0*pg160_p (C1:pg160_p0_C0 C2:pg160_p0_C1 C3:pg160_p0_C2 C4:pg160_p0_C3 C5:pg160_p0_C4 C6:pg160_p0_C5) -> 1.0*clpn160_p (C1:glyc3p_c1_C0 C2:glyc3p_c1_C1 C3:glyc3p_c1_C2 C4:pg160_p0_C0 C5:pg160_p0_C1 C6:pg160_p0_C2 C7:pg160_p0_C3 C8:pg160_p0_C4 C9:pg160_p0_C5) + 1.0*glyc_p (C1:glyc3p_c0…
CLPNS161pp	1.0*pg161_p (C1:glyc3p_c0_C0 C2:glyc3p_c0_C1 C3:glyc3p_c0_C2 C4:glyc3p_c1_C0 C5:glyc3p_c1_C1 C6:glyc3p_c1_C2) + 1.0*pg161_p (C1:pg161_p0_C0 C2:pg161_p0_C1 C3:pg161_p0_C2 C4:pg161_p0_C3 C5:pg161_p0_C4 C6:pg161_p0_C5) -> 1.0*glyc_p (C1:glyc3p_c0_C0 C2:glyc3p_c0_C1 C3:glyc3p_c0_C2) + 1.0*clpn161_p (C1:glyc3p_c1_C0 C2:glyc3p_c1_C1 C3:glyc3p_c1_C2 C4:pg161_p0_C0 C5:pg161_p0_C1 C6:pg161_p0_C2 C7:pg161_…
CLPNS181pp	1.0*pg181_p (C1:glyc3p_c0_C0 C2:glyc3p_c0_C1 C3:glyc3p_c0_C2 C4:glyc3p_c1_C0 C5:glyc3p_c1_C1 C6:glyc3p_c1_C2) + 1.0*pg181_p (C1:pg181_p0_C0 C2:pg181_p0_C1 C3:pg181_p0_C2 C4:pg181_p0_C3 C5:pg181_p0_C4 C6:pg181_p0_C5) -> 1.0*clpn181_p (C1:glyc3p_c1_C0 C2:glyc3p_c1_C1 C3:glyc3p_c1_C2 C4:pg181_p0_C0 C5:pg181_p0_C1 C6:pg181_p0_C2 C7:pg181_p0_C3 C8:pg181_p0_C4 C9:pg181_p0_C5) + 1.0*glyc_p (C1:glyc3p_c0…
CLt3_2pp	1.0*h_c + 2.0*cl_p -> 2.0*cl_c + 1.0*h_p
CLtex	1.0*cl_e -> 1.0*cl_p
CMPN	1.0*cmp_c (C1:a C2:b C3:c C4:d C5:e C6:f C7:g C8:h C9:i) + 1.0*h2o_c -> 1.0*r5p_c (C1:a C2:b C3:c C4:d C5:e) + 1.0*csn_c (C1:f C2:g C3:h C4:i)
CO2tex	1.0*co2_e (C1:a) -> 1.0*co2_p (C1:a)
CO2tex_reverse	1.0*co2_p (C1:a) -> 1.0*co2_e (C1:a)
CO2tpp	1.0*co2_p (C1:a) -> 1.0*co2_c (C1:a)
CO2tpp_reverse	1.0*co2_c (C1:a) -> 1.0*co2_p (C1:a)
COASYN	1.0*nadph_c (C1:a0 C2:a1 C3:a2 C4:a3 C5:a4 C6:a5 C7:a6 C8:a7 C9:a8 C10:a9 C11:b0 C12:b1 C13:b2 C14:b3 C15:b4 C16:b5 C17:b6 C18:b7 C19:b8 C20:b9 C21:c0) + 1.0*asp_DASH_L_c (C1:g C2:h C3:i C4:j) + 1.0*3mob_c (C1:a C2:b C3:c C4:d C5:e) + 1.0*ctp_c (C1:f0 C2:f1 C3:f2 C4:f3 C5:f4 C6:f5 C7:f6 C8:f7 C9:f8) + 1.0*mlthf_c (C1:f) + 1.0*h2o_c + 1.0*atp_c (C1:1 C2:2 C3:3 C4:4 C5:5 C6:6 C7:7 C8:8 C9:9 C10:n) …
COBALT2tex	1.0*cobalt2_e -> 1.0*cobalt2_p
COBALT2tpp	1.0*cobalt2_p -> 1.0*cobalt2_c
COFACTOR_1	1.0*glu_DASH_L_c (C1:glu_DASH_L_c0_C0 C2:glu_DASH_L_c0_C1 C3:glu_DASH_L_c0_C2 C4:glu_DASH_L_c0_C3 C5:glu_DASH_L_c0_C4) + 1.0*h_c + 1.0*nadph_c (C1:nadph_c0_C0 C2:nadph_c0_C1 C3:nadph_c0_C2 C4:nadph_c0_C3 C5:nadph_c0_C4 C6:nadph_c0_C5 C7:nadph_c0_C6 C8:nadph_c0_C7 C9:nadph_c0_C8 C10:nadph_c0_C9 C11:nadph_c0_C10 C12:nadph_c0_C11 C13:nadph_c0_C12 C14:nadph_c0_C13 C15:nadph_c0_C14 C16:nadph_c0_C15 C1…
COFACTOR_10	1.0*atp_c (C1:atp_c0_C0 C2:atp_c0_C1 C3:atp_c0_C2 C4:atp_c0_C3 C5:atp_c0_C4 C6:atp_c0_C5 C7:atp_c0_C6 C8:atp_c0_C7 C9:atp_c0_C8 C10:atp_c0_C9) + 1.0*atp_c (C1:0 C2:1 C3:2 C4:3 C5:4 C6:5 C7:6 C8:7 C9:8 C10:9) + 1.0*h2o_c + 1.0*nad_c (C1:nad_c0_C0 C2:nad_c0_C1 C3:nad_c0_C2 C4:nad_c0_C3 C5:nad_c0_C4 C6:nad_c0_C5 C7:nad_c0_C6 C8:nad_c0_C7 C9:nad_c0_C8 C10:nad_c0_C9 C11:nad_c0_C10 C12:nad_c0_C11 C13:n…
COFACTOR_11	1.0*atp_c (C1:i C2:j C3:k C4:l C5:m C6:n C7:o C8:p C9:q C10:r) + 1.0*2fe2s_c + 1.0*amet_c (C1:1 C2:2 C3:3 C4:4 C5:5 C6:6 C7:7 C8:8 C9:9 C10:A C11:a C12:b C13:c C14:d C15:e) + 1.0*amet_c (C1:d0 C2:d1 C3:d2 C4:d3 C5:d4 C6:d5 C7:d6 C8:d7 C9:d8 C10:d9 C11:e0 C12:e1 C13:e2 C14:e3 C15:e4) + 1.0*amet_c (C1:e5 C2:e6 C3:e7 C4:e8 C5:e9 C6:f0 C7:f1 C8:f2 C9:f3 C10:f4 C11:f5 C12:f6 C13:f7 C14:f8 C15:f9) + 2.…
COFACTOR_2	1.0*atp_c (C1:atp_c0_C0 C2:atp_c0_C1 C3:atp_c0_C2 C4:atp_c0_C3 C5:atp_c0_C4 C6:atp_c0_C5 C7:atp_c0_C6 C8:atp_c0_C7 C9:atp_c0_C8 C10:atp_c0_C9) + 1.0*o2_c + 1.0*octdp_c (C1:octdp_c0_C0 C2:octdp_c0_C1 C3:octdp_c0_C2 C4:octdp_c0_C3 C5:octdp_c0_C4 C6:octdp_c0_C5 C7:octdp_c0_C6 C8:octdp_c0_C7 C9:octdp_c0_C8 C10:octdp_c0_C9 C11:octdp_c0_C10 C12:octdp_c0_C11 C13:octdp_c0_C12 C14:octdp_c0_C13 C15:octdp_c…
COFACTOR_3	1.0*atp_c (C1:atp_c0_C0 C2:atp_c0_C1 C3:atp_c0_C2 C4:atp_c0_C3 C5:atp_c0_C4 C6:atp_c0_C5 C7:atp_c0_C6 C8:atp_c0_C7 C9:atp_c0_C8 C10:atp_c0_C9) + 1.0*nadph_c (C1:nadph_c0_C0 C2:nadph_c0_C1 C3:nadph_c0_C2 C4:nadph_c0_C3 C5:nadph_c0_C4 C6:nadph_c0_C5 C7:nadph_c0_C6 C8:nadph_c0_C7 C9:nadph_c0_C8 C10:nadph_c0_C9 C11:nadph_c0_C10 C12:nadph_c0_C11 C13:nadph_c0_C12 C14:nadph_c0_C13 C15:nadph_c0_C14 C16:n…
COFACTOR_4	2.0*iscssh_c + 2.0*fadh2_c (C1:a C2:b C3:c C4:d C5:e C6:f C7:g C8:h C9:i C10:j C11:k C12:l C13:m C14:n C15:o C16:p C17:q C18:r C19:s C20:t C21:u C22:v C23:w C24:x C25:y C26:z C27:0) + 2.0*fe2_c + 1.0*iscu_DASH_2fe2s_c -> 2.0*fad_c (C1:a C2:b C3:c C4:d C5:e C6:f C7:g C8:h C9:i C10:j C11:k C12:l C13:m C14:n C15:o C16:p C17:q C18:r C19:s C20:t C21:u C22:v C23:w C24:x C25:y C26:z C27:0) + 1.0*iscu_c …
COFACTOR_5	1.0*mptamp_c (C1:k C2:l C3:m C4:n C5:o C6:p C7:q C8:r C9:s C10:t) + 1.0*moco_c + 2.0*h_c + 2.0*gtp_c (C1:a C2:b C3:c C4:d C5:e C6:f C7:g C8:h C9:i C10:j) -> 1.0*bmocogdp_c + 1.0*cu2_c + 2.0*ppi_c + 1.0*amp_c (C1:k C2:l C3:m C4:n C5:o C6:p C7:q C8:r C9:s C10:t) + 2.0*COFACTOR_5_gtp_c_0.balance (C1:a C2:b C3:c C4:d C5:e C6:f C7:g C8:h C9:i C10:j)
COFACTOR_6	1.0*h_c + 1.0*ipdp_c (C1:ipdp_c0_C0 C2:ipdp_c0_C1 C3:ipdp_c0_C2 C4:ipdp_c0_C3 C5:ipdp_c0_C4) + 1.0*ipdp_c (C1:ipdp_c1_C0 C2:ipdp_c1_C1 C3:ipdp_c1_C2 C4:ipdp_c1_C3 C5:ipdp_c1_C4) + 1.0*h2mb4p_c (C1:h2mb4p_c0_C0 C2:h2mb4p_c0_C1 C3:h2mb4p_c0_C2 C4:h2mb4p_c0_C3 C5:h2mb4p_c0_C4) + 1.0*nadh_c (C1:a0 C2:a1 C3:a2 C4:a3 C5:a4 C6:a5 C7:a6 C8:a7 C9:a8 C10:a9 C11:b0 C12:b1 C13:b2 C14:b3 C15:b4 C16:b5 C17:b6 …
COFACTOR_7	1.0*atp_c (C1:d0 C2:d1 C3:d2 C4:d3 C5:d4 C6:d5 C7:d6 C8:d7 C9:d8 C10:d9) + 1.0*nadph_c (C1:a0 C2:a1 C3:a2 C4:a3 C5:a4 C6:a5 C7:a6 C8:a7 C9:a8 C10:a9 C11:b0 C12:b1 C13:b2 C14:b3 C15:b4 C16:b5 C17:b6 C18:b7 C19:b8 C20:b9 C21:c0) + 1.0*dxyl5p_c (C1:a C2:b C3:c C4:d C5:e) + 2.0*h_c + 1.0*ctp_c (C1:f0 C2:f1 C3:f2 C4:f3 C5:f4 C6:f5 C7:f6 C8:f7 C9:f8) + 2.0*flxr_c -> 1.0*h2o_c + 1.0*ppi_c + 2.0*flxso_c …
COFACTOR_8	2.0*h_c + 1.0*ocACP_c + 1.0*nad_c (C1:a0 C2:a1 C3:a2 C4:a3 C5:a4 C6:a5 C7:a6 C8:a7 C9:a8 C10:a9 C11:b0 C12:b1 C13:b2 C14:b3 C15:b4 C16:b5 C17:b6 C18:b7 C19:b8 C20:b9 C21:c0) + 1.0*4fe4s_c + 2.0*amet_c (C1:1 C2:2 C3:3 C4:4 C5:5 C6:6 C7:7 C8:8 C9:9 C10:A C11:a C12:b C13:c C14:d C15:e) -> 1.0*lipopb_c + 2.0*met_DASH_L_c (C1:a C2:b C3:c C4:d C5:e) + 2.0*fe2_c + 1.0*2fe2s_c + 1.0*ACP_c + 2.0*dad_DASH_…
COFACTOR_9	1.5*o2_c + 1.0*octdp_c (C1:octdp_c0_C0 C2:octdp_c0_C1 C3:octdp_c0_C2 C4:octdp_c0_C3 C5:octdp_c0_C4 C6:octdp_c0_C5 C7:octdp_c0_C6 C8:octdp_c0_C7 C9:octdp_c0_C8 C10:octdp_c0_C9 C11:octdp_c0_C10 C12:octdp_c0_C11 C13:octdp_c0_C12 C14:octdp_c0_C13 C15:octdp_c0_C14 C16:octdp_c0_C15 C17:octdp_c0_C16 C18:octdp_c0_C17 C19:octdp_c0_C18 C20:octdp_c0_C19 C21:octdp_c0_C20 C22:octdp_c0_C21 C23:octdp_c0_C22 C24…
COtex	1.0*co_p (C1:a) -> 1.0*co_e (C1:a)
COtpp	1.0*co_c (C1:a) -> 1.0*co_p (C1:a)
CRNBTCT	1.0*crn_c + 1.0*bbtcoa_c -> 1.0*crncoa_c + 1.0*gbbtn_c
CRNBTCT_reverse	1.0*gbbtn_c + 1.0*crncoa_c -> 1.0*bbtcoa_c + 1.0*crn_c
CRNCAR	1.0*crncoa_c -> 1.0*crnDcoa_c
CRNCAR_reverse	1.0*crnDcoa_c -> 1.0*crncoa_c
CRNCBCT	1.0*ctbtcoa_c + 1.0*crn_c -> 1.0*ctbt_c + 1.0*crncoa_c
CRNCBCT_reverse	1.0*ctbt_c + 1.0*crncoa_c -> 1.0*ctbtcoa_c + 1.0*crn_c
CRNCDH	1.0*crncoa_c -> 1.0*h2o_c + 1.0*ctbtcoa_c
CRNCDH_reverse	1.0*ctbtcoa_c + 1.0*h2o_c -> 1.0*crncoa_c
CS	1.0*oaa_c (C1:c C2:d C3:e C4:f) + 1.0*h2o_c + 1.0*accoa_c (C1:A C2:B C3:C C4:D C5:E C6:F C7:G C8:H C9:I C10:J C11:K C12:L C13:M C14:N C15:O C16:P C17:Q C18:R C19:S C20:T C21:U C22:a C23:b) -> 1.0*h_c + 1.0*cit_c (C1:f C2:e C3:d C4:b C5:a C6:c) + 1.0*coa_c (C1:A C2:B C3:C C4:D C5:E C6:F C7:G C8:H C9:I C10:J C11:K C12:L C13:M C14:N C15:O C16:P C17:Q C18:R C19:S C20:T C21:U)
CSND	1.0*csn_c (C1:csn_c0_C0 C2:csn_c0_C1 C3:csn_c0_C2 C4:csn_c0_C3) + 1.0*h2o_c + 1.0*h_c -> 1.0*nh4_c + 1.0*ura_c (C1:csn_c0_C0 C2:csn_c0_C1 C3:csn_c0_C2 C4:csn_c0_C3)
CTPS2	1.0*atp_c (C1:0 C2:1 C3:2 C4:3 C5:4 C6:5 C7:6 C8:7 C9:8 C10:9) + 1.0*utp_c (C1:f C2:g C3:h C4:i C5:j C6:k C7:l C8:m C9:n) + 1.0*h2o_c + 1.0*gln_DASH_L_c (C1:a C2:b C3:c C4:d C5:e) -> 1.0*pi_c + 2.0*h_c + 1.0*ctp_c (C1:f C2:g C3:h C4:i C5:j C6:k C7:l C8:m C9:n) + 1.0*adp_c (C1:0 C2:1 C3:2 C4:3 C5:4 C6:5 C7:6 C8:7 C9:8 C10:9) + 1.0*glu_DASH_L_c (C1:a C2:b C3:c C4:d C5:e)
CU2tex	1.0*cu2_e -> 1.0*cu2_p
CU2tpp	1.0*cu2_p -> 1.0*cu2_c
CYSDS	1.0*h2o_c + 1.0*cys_DASH_L_c (C1:a C2:b C3:c) -> 1.0*h2s_c + 1.0*nh4_c + 1.0*pyr_c (C1:a C2:b C3:c)
CYSS	1.0*h2s_c + 1.0*acser_c (C1:a C2:b C3:c C4:d C5:e) -> 1.0*ac_c (C1:d C2:e) + 1.0*h_c + 1.0*cys_DASH_L_c (C1:a C2:b C3:c)
CYTBD2pp	1.0*mql8_c + 0.5*o2_c + 2.0*h_c -> 1.0*h2o_c + 2.0*h_p + 1.0*mqn8_c
CYTBDpp	0.5*o2_c + 2.0*h_c + 1.0*q8h2_c -> 1.0*h2o_c + 1.0*q8_c + 2.0*h_p
CYTBO3_4pp	4.0*h_c + 0.5*o2_c + 1.0*q8h2_c -> 1.0*h2o_c + 1.0*q8_c + 4.0*h_p
CYTD	1.0*h2o_c + 1.0*h_c + 1.0*cytd_c (C1:cytd_c0_C0 C2:cytd_c0_C1 C3:cytd_c0_C2 C4:cytd_c0_C3 C5:cytd_c0_C4 C6:cytd_c0_C5 C7:cytd_c0_C6 C8:cytd_c0_C7 C9:cytd_c0_C8) -> 1.0*uri_c (C1:cytd_c0_C0 C2:cytd_c0_C1 C3:cytd_c0_C2 C4:cytd_c0_C3 C5:cytd_c0_C4 C6:cytd_c0_C5 C7:cytd_c0_C6 C8:cytd_c0_C7 C9:cytd_c0_C8) + 1.0*nh4_c
CYTDK2	1.0*gtp_c (C1:j C2:k C3:l C4:m C5:n C6:o C7:p C8:q C9:r C10:s) + 1.0*cytd_c (C1:a C2:b C3:c C4:d C5:e C6:f C7:g C8:h C9:i) -> 1.0*h_c + 1.0*gdp_c (C1:j C2:k C3:l C4:m C5:n C6:o C7:p C8:q C9:r C10:s) + 1.0*cmp_c (C1:a C2:b C3:c C4:d C5:e C6:f C7:g C8:h C9:i)
CYTK1	1.0*atp_c (C1:a C2:b C3:c C4:d C5:e C6:f C7:g C8:h C9:i C10:j) + 1.0*cmp_c (C1:k C2:l C3:m C4:n C5:o C6:p C7:q C8:r C9:s) -> 1.0*cdp_c (C1:k C2:l C3:m C4:n C5:o C6:p C7:q C8:r C9:s) + 1.0*adp_c (C1:a C2:b C3:c C4:d C5:e C6:f C7:g C8:h C9:i C10:j)
CYTK1_reverse	1.0*cdp_c (C1:a C2:b C3:c C4:d C5:e C6:f C7:g C8:h C9:i) + 1.0*adp_c (C1:j C2:k C3:l C4:m C5:n C6:o C7:p C8:q C9:r C10:s) -> 1.0*atp_c (C1:j C2:k C3:l C4:m C5:n C6:o C7:p C8:q C9:r C10:s) + 1.0*cmp_c (C1:a C2:b C3:c C4:d C5:e C6:f C7:g C8:h C9:i)
CYTK2	1.0*atp_c (C1:a C2:b C3:c C4:d C5:e C6:f C7:g C8:h C9:i C10:j) + 1.0*dcmp_c (C1:k C2:l C3:m C4:n C5:o C6:p C7:q C8:r C9:s) -> 1.0*dcdp_c (C1:k C2:l C3:m C4:n C5:o C6:p C7:q C8:r C9:s) + 1.0*adp_c (C1:a C2:b C3:c C4:d C5:e C6:f C7:g C8:h C9:i C10:j)
CYTK2_reverse	1.0*dcdp_c (C1:k C2:l C3:m C4:n C5:o C6:p C7:q C8:r C9:s) + 1.0*adp_c (C1:a C2:b C3:c C4:d C5:e C6:f C7:g C8:h C9:i C10:j) -> 1.0*atp_c (C1:a C2:b C3:c C4:d C5:e C6:f C7:g C8:h C9:i C10:j) + 1.0*dcmp_c (C1:k C2:l C3:m C4:n C5:o C6:p C7:q C8:r C9:s)
D_DASH_LACt2pp	1.0*h_p + 1.0*lac_DASH_D_p (C1:a C2:b C3:c) -> 1.0*lac_DASH_D_c (C1:a C2:b C3:c) + 1.0*h_c
D_DASH_LACt2pp_reverse	1.0*lac_DASH_D_c (C1:a C2:b C3:c) + 1.0*h_c -> 1.0*h_p + 1.0*lac_DASH_D_p (C1:a C2:b C3:c)
D_DASH_LACtex	1.0*lac_DASH_D_e (C1:a C2:b C3:c) -> 1.0*lac_DASH_D_p (C1:a C2:b C3:c)
D_DASH_LACtex_reverse	1.0*lac_DASH_D_p (C1:a C2:b C3:c) -> 1.0*lac_DASH_D_e (C1:a C2:b C3:c)
DAAD	1.0*ala_DASH_D_c (C1:a C2:b C3:c) + 1.0*h2o_c + 1.0*fad_c (C1:A C2:B C3:C C4:D C5:E C6:F C7:G C8:H C9:I C10:J C11:K C12:L C13:M C14:N C15:O C16:P C17:Q C18:R C19:S C20:T C21:U C22:V C23:W C24:X C25:Y C26:Z C27:0) -> 1.0*pyr_c (C1:a C2:b C3:c) + 1.0*nh4_c + 1.0*fadh2_c (C1:A C2:B C3:C C4:D C5:E C6:F C7:G C8:H C9:I C10:J C11:K C12:L C13:M C14:N C15:O C16:P C17:Q C18:R C19:S C20:T C21:U C22:V C23:W …
DADA	1.0*h_c + 1.0*h2o_c + 1.0*dad_DASH_2_c (C1:dad_DASH_2_c0_C0 C2:dad_DASH_2_c0_C1 C3:dad_DASH_2_c0_C2 C4:dad_DASH_2_c0_C3 C5:dad_DASH_2_c0_C4 C6:dad_DASH_2_c0_C5 C7:dad_DASH_2_c0_C6 C8:dad_DASH_2_c0_C7 C9:dad_DASH_2_c0_C8 C10:dad_DASH_2_c0_C9) -> 1.0*nh4_c + 1.0*din_c (C1:dad_DASH_2_c0_C0 C2:dad_DASH_2_c0_C1 C3:dad_DASH_2_c0_C2 C4:dad_DASH_2_c0_C3 C5:dad_DASH_2_c0_C4 C6:dad_DASH_2_c0_C5 C7:dad_DASH…
DADK	1.0*atp_c (C1:a C2:b C3:c C4:d C5:e C6:f C7:g C8:h C9:i C10:j) + 1.0*damp_c (C1:k C2:l C3:m C4:n C5:o C6:p C7:q C8:r C9:s C10:t) -> 1.0*dadp_c (C1:k C2:l C3:m C4:n C5:o C6:p C7:q C8:r C9:s C10:t) + 1.0*adp_c (C1:a C2:b C3:c C4:d C5:e C6:f C7:g C8:h C9:i C10:j)
DADK_reverse	1.0*dadp_c (C1:a C2:b C3:c C4:d C5:e C6:f C7:g C8:h C9:i C10:j) + 1.0*adp_c (C1:k C2:l C3:m C4:n C5:o C6:p C7:q C8:r C9:s C10:t) -> 1.0*atp_c (C1:k C2:l C3:m C4:n C5:o C6:p C7:q C8:r C9:s C10:t) + 1.0*damp_c (C1:a C2:b C3:c C4:d C5:e C6:f C7:g C8:h C9:i C10:j)
DALAt2pp	1.0*ala_DASH_D_p (C1:a C2:b C3:c) + 1.0*h_p -> 1.0*ala_DASH_D_c (C1:a C2:b C3:c) + 1.0*h_c
DAPDC	1.0*26dap_DASH_M_c (C1:a C2:b C3:c C4:d C5:e C6:f C7:g) + 1.0*h_c -> 1.0*co2_c (C1:g) + 1.0*lys_DASH_L_c (C1:a C2:b C3:c C4:d C5:e C6:f)
DAPE	1.0*26dap_DASH_LL_c (C1:a C2:b C3:c C4:d C5:e C6:f C7:g) -> 1.0*26dap_DASH_M_c (C1:a C2:b C3:c C4:d C5:e C6:f C7:g)
DAPE_reverse	1.0*26dap_DASH_M_c (C1:a C2:b C3:c C4:d C5:e C6:f C7:g) -> 1.0*26dap_DASH_LL_c (C1:a C2:b C3:c C4:d C5:e C6:f C7:g)
DATPHs	1.0*h2o_c + 1.0*h_c + 1.0*datp_c (C1:datp_c0_C0 C2:datp_c0_C1 C3:datp_c0_C2 C4:datp_c0_C3 C5:datp_c0_C4 C6:datp_c0_C5 C7:datp_c0_C6 C8:datp_c0_C7 C9:datp_c0_C8 C10:datp_c0_C9) -> 1.0*ditp_c (C1:datp_c0_C0 C2:datp_c0_C1 C3:datp_c0_C2 C4:datp_c0_C3 C5:datp_c0_C4 C6:datp_c0_C5 C7:datp_c0_C6 C8:datp_c0_C7 C9:datp_c0_C8 C10:datp_c0_C9) + 1.0*nh4_c
DCYTD	1.0*dcyt_c (C1:dcyt_c0_C0 C2:dcyt_c0_C1 C3:dcyt_c0_C2 C4:dcyt_c0_C3 C5:dcyt_c0_C4 C6:dcyt_c0_C5 C7:dcyt_c0_C6 C8:dcyt_c0_C7 C9:dcyt_c0_C8) + 1.0*h2o_c + 1.0*h_c -> 1.0*duri_c (C1:dcyt_c0_C0 C2:dcyt_c0_C1 C3:dcyt_c0_C2 C4:dcyt_c0_C3 C5:dcyt_c0_C4 C6:dcyt_c0_C5 C7:dcyt_c0_C6 C8:dcyt_c0_C7 C9:dcyt_c0_C8) + 1.0*nh4_c
DGK1	1.0*atp_c (C1:a C2:b C3:c C4:d C5:e C6:f C7:g C8:h C9:i C10:j) + 1.0*dgmp_c (C1:k C2:l C3:m C4:n C5:o C6:p C7:q C8:r C9:s C10:t) -> 1.0*dgdp_c (C1:k C2:l C3:m C4:n C5:o C6:p C7:q C8:r C9:s C10:t) + 1.0*adp_c (C1:a C2:b C3:c C4:d C5:e C6:f C7:g C8:h C9:i C10:j)
DGK1_reverse	1.0*dgdp_c (C1:a C2:b C3:c C4:d C5:e C6:f C7:g C8:h C9:i C10:j) + 1.0*adp_c (C1:k C2:l C3:m C4:n C5:o C6:p C7:q C8:r C9:s C10:t) -> 1.0*atp_c (C1:k C2:l C3:m C4:n C5:o C6:p C7:q C8:r C9:s C10:t) + 1.0*dgmp_c (C1:a C2:b C3:c C4:d C5:e C6:f C7:g C8:h C9:i C10:j)
DHAD1	1.0*23dhmb_c (C1:a C2:b C3:c C4:d C5:e) -> 1.0*h2o_c + 1.0*3mob_c (C1:a C2:b C3:c C4:d C5:e)
dhap_to_lac_DASH_D	1.0*h2o_c + 1.0*dhap_c (C1:a C2:b C3:c) -> 1.0*h_c + 1.0*pi_c + 1.0*lac_DASH_D_c (C1:c C2:b C3:a)
DHAPT	1.0*dha_c (C1:a C2:b C3:c) + 1.0*pep_c (C1:d C2:e C3:f) -> 1.0*dhap_c (C1:a C2:b C3:c) + 1.0*pyr_c (C1:d C2:e C3:f)
DHFR	1.0*dhf_c + 1.0*h_c + 1.0*nadph_c (C1:a0 C2:a1 C3:a2 C4:a3 C5:a4 C6:a5 C7:a6 C8:a7 C9:a8 C10:a9 C11:b0 C12:b1 C13:b2 C14:b3 C15:b4 C16:b5 C17:b6 C18:b7 C19:b8 C20:b9 C21:c0) -> 1.0*nadp_c (C1:a0 C2:a1 C3:a2 C4:a3 C5:a4 C6:a5 C7:a6 C8:a7 C9:a8 C10:a9 C11:b0 C12:b1 C13:b2 C14:b3 C15:b4 C16:b5 C17:b6 C18:b7 C19:b8 C20:b9 C21:c0) + 1.0*thf_c
DHPTDCs2	1.0*dhptd_c (C1:a C2:b C3:c C4:d C5:e) -> 1.0*mdhdhf_c
DHQTi	1.0*3dhq_c (C1:a C2:b C3:c C4:d C5:e C6:f C7:g) -> 1.0*h2o_c + 1.0*3dhsk_c (C1:a C2:b C3:c C4:d C5:e C6:f C7:g)
DM_4CRSOL	1.0*4crsol_c -> 1.0*4crsol_c.EX
DM_5DRIB	1.0*5drib_c (C1:a C2:b C3:c C4:d C5:e) -> 1.0*5drib_c.EX (C1:a C2:b C3:c C4:d C5:e)
DM_AMOB	1.0*amob_c -> 1.0*amob_c.EX
DM_MTHTHF	1.0*mththf_c -> 1.0*mththf_c.EX
DSERDHr	1.0*nadp_c (C1:A C2:B C3:C C4:D C5:E C6:F C7:G C8:H C9:I C10:J C11:K C12:L C13:M C14:N C15:O C16:P C17:Q C18:R C19:S C20:T C21:U) + 1.0*ser_DASH_D_c (C1:a C2:b C3:c) -> 1.0*h_c + 1.0*2amsa_c (C1:a C2:b C3:c) + 1.0*nadph_c (C1:A C2:B C3:C C4:D C5:E C6:F C7:G C8:H C9:I C10:J C11:K C12:L C13:M C14:N C15:O C16:P C17:Q C18:R C19:S C20:T C21:U)
DSERDHr_reverse	1.0*2amsa_c (C1:a C2:b C3:c) + 1.0*h_c + 1.0*nadph_c (C1:A C2:B C3:C C4:D C5:E C6:F C7:G C8:H C9:I C10:J C11:K C12:L C13:M C14:N C15:O C16:P C17:Q C18:R C19:S C20:T C21:U) -> 1.0*nadp_c (C1:A C2:B C3:C C4:D C5:E C6:F C7:G C8:H C9:I C10:J C11:K C12:L C13:M C14:N C15:O C16:P C17:Q C18:R C19:S C20:T C21:U) + 1.0*ser_DASH_D_c (C1:a C2:b C3:c)
DTMPK	1.0*atp_c (C1:0 C2:1 C3:2 C4:3 C5:4 C6:5 C7:6 C8:7 C9:8 C10:9) + 1.0*dtmp_c (C1:a C2:b C3:c C4:d C5:e C6:f C7:g C8:h C9:i C10:j) -> 1.0*dtdp_c (C1:a C2:b C3:c C4:d C5:e C6:f C7:g C8:h C9:i C10:j) + 1.0*adp_c (C1:0 C2:1 C3:2 C4:3 C5:4 C6:5 C7:6 C8:7 C9:8 C10:9)
DTMPK_reverse	1.0*dtdp_c (C1:a C2:b C3:c C4:d C5:e C6:f C7:g C8:h C9:i C10:j) + 1.0*adp_c (C1:k C2:l C3:m C4:n C5:o C6:p C7:q C8:r C9:s C10:t) -> 1.0*atp_c (C1:k C2:l C3:m C4:n C5:o C6:p C7:q C8:r C9:s C10:t) + 1.0*dtmp_c (C1:a C2:b C3:c C4:d C5:e C6:f C7:g C8:h C9:i C10:j)
DURADx	1.0*nad_c (C1:A C2:B C3:C C4:D C5:E C6:F C7:G C8:H C9:I C10:J C11:K C12:L C13:M C14:N C15:O C16:P C17:Q C18:R C19:S C20:T C21:U) + 1.0*56dura_c (C1:a C2:b C3:c C4:d) -> 1.0*h_c + 1.0*ura_c (C1:a C2:b C3:c C4:d) + 1.0*nadh_c (C1:A C2:B C3:C C4:D C5:E C6:F C7:G C8:H C9:I C10:J C11:K C12:L C13:M C14:N C15:O C16:P C17:Q C18:R C19:S C20:T C21:U)
DURADx_reverse	1.0*h_c + 1.0*ura_c (C1:a C2:b C3:c C4:d) + 1.0*nadh_c (C1:A C2:B C3:C C4:D C5:E C6:F C7:G C8:H C9:I C10:J C11:K C12:L C13:M C14:N C15:O C16:P C17:Q C18:R C19:S C20:T C21:U) -> 1.0*nad_c (C1:A C2:B C3:C C4:D C5:E C6:F C7:G C8:H C9:I C10:J C11:K C12:L C13:M C14:N C15:O C16:P C17:Q C18:R C19:S C20:T C21:U) + 1.0*56dura_c (C1:a C2:b C3:c C4:d)
DURIK1	1.0*duri_c (C1:a C2:b C3:c C4:d C5:e C6:f C7:g C8:h C9:i) + 1.0*atp_c (C1:0 C2:1 C3:2 C4:3 C5:4 C6:5 C7:6 C8:7 C9:8 C10:9) -> 1.0*dump_c (C1:a C2:b C3:c C4:d C5:e C6:f C7:g C8:h C9:i) + 1.0*h_c + 1.0*adp_c (C1:0 C2:1 C3:2 C4:3 C5:4 C6:5 C7:6 C8:7 C9:8 C10:9)
DURIPP	1.0*duri_c (C1:2dr1p_c0_C0 C2:2dr1p_c0_C1 C3:2dr1p_c0_C2 C4:2dr1p_c0_C3 C5:2dr1p_c0_C4 C6:ura_c0_C0 C7:ura_c0_C1 C8:ura_c0_C2 C9:ura_c0_C3) + 1.0*pi_c -> 1.0*2dr1p_c (C1:2dr1p_c0_C0 C2:2dr1p_c0_C1 C3:2dr1p_c0_C2 C4:2dr1p_c0_C3 C5:2dr1p_c0_C4) + 1.0*ura_c (C1:ura_c0_C0 C2:ura_c0_C1 C3:ura_c0_C2 C4:ura_c0_C3)
DURIPP_reverse	1.0*2dr1p_c (C1:2dr1p_c0_C0 C2:2dr1p_c0_C1 C3:2dr1p_c0_C2 C4:2dr1p_c0_C3 C5:2dr1p_c0_C4) + 1.0*ura_c (C1:ura_c0_C0 C2:ura_c0_C1 C3:ura_c0_C2 C4:ura_c0_C3) -> 1.0*duri_c (C1:2dr1p_c0_C0 C2:2dr1p_c0_C1 C3:2dr1p_c0_C2 C4:2dr1p_c0_C3 C5:2dr1p_c0_C4 C6:ura_c0_C0 C7:ura_c0_C1 C8:ura_c0_C2 C9:ura_c0_C3) + 1.0*pi_c
DXPS	1.0*g3p_c (C1:d C2:e C3:f) + 1.0*h_c + 1.0*pyr_c (C1:a C2:b C3:c) -> 1.0*co2_c (C1:a) + 1.0*dxyl5p_c (C1:c C2:b C3:d C4:e C5:f)
e4p_and_pep_to_3dhq	1.0*h2o_c + 1.0*pep_c (C1:e C2:f C3:g) + 1.0*e4p_c (C1:a C2:b C3:c C4:d) -> 1.0*3dhq_c (C1:e C2:f C3:d C4:c C5:b C6:a C7:g) + 2.0*pi_c
Ec_biomass_iJO1366_WT_53p95M	0.005707*pg160_c (C1:pg160_c0_C0 C2:pg160_c0_C1 C3:pg160_c0_C2 C4:pg160_c0_C3 C5:pg160_c0_C4 C6:pg160_c0_C5) + 0.000168*coa_c (C1:coa_c0_C0 C2:coa_c0_C1 C3:coa_c0_C2 C4:coa_c0_C3 C5:coa_c0_C4 C6:coa_c0_C5 C7:coa_c0_C6 C8:coa_c0_C7 C9:coa_c0_C8 C10:coa_c0_C9 C11:coa_c0_C10 C12:coa_c0_C11 C13:coa_c0_C12 C14:coa_c0_C13 C15:coa_c0_C14 C16:coa_c0_C15 C17:coa_c0_C16 C18:coa_c0_C17 C19:coa_c0_C18 C20:co…
EDA	6:nadh_c0_C5 C7:nadh_c0_C6 C8:nadh_c0_C7 C9:nadh_c0_C8 C10:nadh_c0_C9 C11:nadh_c0_C10 C12:nadh_c0_C11 C13:nadh_c0_C12 C14:nadh_c0_C13 C15:nadh_c0_C14 C16:nadh_c0_C15 C17:nadh_c0_C16 C18:nadh_c0_C17 C19:nadh_c0_C18 C20:nadh_c0_C19 C21:nadh_c0_C20) + 0.004439*Ec_biomass_iJO1366_WT_53p95M_pg161_c_26.balance (C1:pg161_c0_C0 C2:pg161_c0_C1 C3:pg161_c0_C2 C4:pg161_c0_C3 C5:pg161_c0_C4 C6:pg161_c0_C5) +…
EDD	1.0*2ddg6p_c (C1:a C2:b C3:c C4:d C5:e C6:f) -> 1.0*pyr_c (C1:a C2:b C3:c) + 1.0*g3p_c (C1:d C2:e C3:f)
ENO	1.0*6pgc_c (C1:a C2:b C3:c C4:d C5:e C6:f) -> 1.0*h2o_c + 1.0*2ddg6p_c (C1:a C2:b C3:c C4:d C5:e C6:f)
ENO_reverse	1.0*2pg_c (C1:a C2:b C3:c) -> 1.0*pep_c (C1:a C2:b C3:c) + 1.0*h2o_c
ETOHtex	1.0*pep_c (C1:a C2:b C3:c) + 1.0*h2o_c -> 1.0*2pg_c (C1:a C2:b C3:c)
ETOHtex_reverse	1.0*etoh_e (C1:a C2:b) -> 1.0*etoh_p (C1:a C2:b)
ETOHtrpp	1.0*etoh_p (C1:a C2:b) -> 1.0*etoh_e (C1:a C2:b)
ETOHtrpp_reverse	1.0*etoh_p (C1:a C2:b) -> 1.0*etoh_c (C1:a C2:b)
EX_5mtr_LPAREN_e_RPAREN_	1.0*etoh_c (C1:a C2:b) -> 1.0*etoh_p (C1:a C2:b)
EX_ac_LPAREN_e_RPAREN_	1.0*5mtr_e (C1:a C2:b C3:c C4:d C5:e C6:f) -> 1.0*5mtr_e.EX (C1:a C2:b C3:c C4:d C5:e C6:f)
EX_acald_LPAREN_e_RPAREN_	1.0*ac_e (C1:a C2:b) -> 1.0*ac_e.EX (C1:a C2:b)
EX_ca2_LPAREN_e_RPAREN__reverse	1.0*acald_e (C1:a C2:b) -> 1.0*acald_e.EX (C1:a C2:b)
EX_cbl1_LPAREN_e_RPAREN__reverse	1.0*ca2_e.EX -> 1.0*ca2_e
EX_cl_LPAREN_e_RPAREN__reverse	1.0*cbl1_e.EX -> 1.0*cbl1_e
EX_co_LPAREN_e_RPAREN_	1.0*cl_e.EX -> 1.0*cl_e
EX_co2_LPAREN_e_RPAREN_	1.0*co_e (C1:a) -> 1.0*co_e.EX (C1:a)
EX_co2_LPAREN_e_RPAREN__reverse	1.0*co2_e (C1:a) -> 1.0*co2_e.EX (C1:a)
EX_co2_LPAREN_e_RPAREN__unlabeled	1.0*co2_e.EX (C1:a) -> 1.0*co2_e (C1:a)
EX_cobalt2_LPAREN_e_RPAREN__reverse	1.0*co2_e.unlabeled (C1:a) + 1.0*co2_e (C1:b) -> 1.0*co2_e.out (C1:b) + 1.0*co2_e (C1:a)
EX_cu2_LPAREN_e_RPAREN__reverse	1.0*cobalt2_e.EX -> 1.0*cobalt2_e
EX_etoh_LPAREN_e_RPAREN_	1.0*cu2_e.EX -> 1.0*cu2_e
EX_fe2_LPAREN_e_RPAREN__reverse	1.0*etoh_e (C1:a C2:b) -> 1.0*etoh_e.EX (C1:a C2:b)
EX_fe3_LPAREN_e_RPAREN__reverse	1.0*fe2_e.EX -> 1.0*fe2_e
EX_for_LPAREN_e_RPAREN_	1.0*fe3_e.EX -> 1.0*fe3_e
EX_fum_LPAREN_e_RPAREN_	1.0*for_e (C1:a) -> 1.0*for_e.EX (C1:a)
EX_glc_LPAREN_e_RPAREN_	1.0*fum_e (C1:a C2:b C3:c C4:d) -> 1.0*fum_e.EX (C1:a C2:b C3:c C4:d)
EX_glyc_LPAREN_e_RPAREN_	1.0*glc_DASH_D_e.EX (C1:a C2:b C3:c C4:d C5:e C6:f) -> 1.0*glc_DASH_D_e (C1:a C2:b C3:c C4:d C5:e C6:f)
EX_glyclt_LPAREN_e_RPAREN_	1.0*glyc_e (C1:a C2:b C3:c) -> 1.0*glyc_e.EX (C1:a C2:b C3:c)
EX_h_LPAREN_e_RPAREN_	1.0*glyclt_e (C1:a C2:b) -> 1.0*glyclt_e.EX (C1:a C2:b)
EX_h_LPAREN_e_RPAREN__reverse	1.0*h_e -> 1.0*h_e.EX
EX_h2_LPAREN_e_RPAREN_	1.0*h_e.EX -> 1.0*h_e
EX_h2o_LPAREN_e_RPAREN_	1.0*h2_e -> 1.0*h2_e.EX
EX_h2o_LPAREN_e_RPAREN__reverse	1.0*h2o_e -> 1.0*h2o_e.EX
EX_k_LPAREN_e_RPAREN__reverse	1.0*h2o_e.EX -> 1.0*h2o_e
EX_lac_DASH_D_LPAREN_e_RPAREN_	1.0*k_e.EX -> 1.0*k_e
EX_meoh_LPAREN_e_RPAREN_	1.0*lac_DASH_D_e (C1:a C2:b C3:c) -> 1.0*lac_DASH_D_e.EX (C1:a C2:b C3:c)
EX_mg2_LPAREN_e_RPAREN__reverse	1.0*meoh_e -> 1.0*meoh_e.EX
EX_mn2_LPAREN_e_RPAREN__reverse	1.0*mg2_e.EX -> 1.0*mg2_e
EX_mobd_LPAREN_e_RPAREN__reverse	1.0*mn2_e.EX -> 1.0*mn2_e
EX_na1_LPAREN_e_RPAREN_	1.0*mobd_e.EX -> 1.0*mobd_e
EX_na1_LPAREN_e_RPAREN__reverse	1.0*na1_e -> 1.0*na1_e.EX
EX_nh4_LPAREN_e_RPAREN__reverse	1.0*na1_e.EX -> 1.0*na1_e
EX_ni2_LPAREN_e_RPAREN__reverse	1.0*nh4_e.EX -> 1.0*nh4_e
EX_o2_LPAREN_e_RPAREN__reverse	1.0*ni2_e.EX -> 1.0*ni2_e
EX_pi_LPAREN_e_RPAREN__reverse	1.0*o2_e.EX -> 1.0*o2_e
EX_pyr_LPAREN_e_RPAREN_	1.0*pi_e.EX -> 1.0*pi_e
EX_so4_LPAREN_e_RPAREN__reverse	1.0*pyr_e (C1:a C2:b C3:c) -> 1.0*pyr_e.EX (C1:a C2:b C3:c)
EX_succ_LPAREN_e_RPAREN_	1.0*so4_e.EX -> 1.0*so4_e
EX_zn2_LPAREN_e_RPAREN__reverse	1.0*succ_e (C1:a C2:b C3:c C4:d) -> 1.0*succ_e.EX (C1:a C2:b C3:c C4:d)
F6PA	1.0*zn2_e.EX -> 1.0*zn2_e
F6PA_reverse	1.0*f6p_c (C1:a C2:b C3:c C4:d C5:e C6:f) -> 1.0*dha_c (C1:a C2:b C3:c) + 1.0*g3p_c (C1:d C2:e C3:f)
FADRx	1.0*dha_c (C1:a C2:b C3:c) + 1.0*g3p_c (C1:d C2:e C3:f) -> 1.0*f6p_c (C1:a C2:b C3:c C4:d C5:e C6:f)
FADRx2	1.0*h_c + 1.0*nadh_c (C1:A C2:B C3:C C4:D C5:E C6:F C7:G C8:H C9:I C10:J C11:K C12:L C13:M C14:N C15:O C16:P C17:Q C18:R C19:S C20:T C21:U) + 1.0*fad_c (C1:a C2:b C3:c C4:d C5:e C6:f C7:g C8:h C9:i C10:j C11:k C12:l C13:m C14:n C15:o C16:p C17:q C18:r C19:s C20:t C21:u C22:v C23:w C24:x C25:y C26:z C27:0) -> 1.0*nad_c (C1:A C2:B C3:C C4:D C5:E C6:F C7:G C8:H C9:I C10:J C11:K C12:L C13:M C14:N C15…
FADSYN_1	1.0*fad_c (C1:fad_c0_C0 C2:fad_c0_C1 C3:fad_c0_C2 C4:fad_c0_C3 C5:fad_c0_C4 C6:fad_c0_C5 C7:fad_c0_C6 C8:fad_c0_C7 C9:fad_c0_C8 C10:fad_c0_C9 C11:fad_c0_C10 C12:fad_c0_C11 C13:fad_c0_C12 C14:fad_c0_C13 C15:fad_c0_C14 C16:fad_c0_C15 C17:fad_c0_C16 C18:fad_c0_C17 C19:fad_c0_C18 C20:fad_c0_C19 C21:fad_c0_C20 C22:fad_c0_C21 C23:fad_c0_C22 C24:fad_c0_C23 C25:fad_c0_C24 C26:fad_c0_C25 C27:fad_c0_C26) +…
FADSYN_2	5.0*h2o_c + 1.0*gtp_c (C1:a C2:b C3:c C4:d C5:e C6:f C7:g C8:h C9:i C10:j) + 1.0*dmlz_c (C1:A C2:B C3:C C4:D C5:E C6:F C7:G C8:H C9:I C10:J C11:K C12:L C13:M) + 1.0*dmlz_c (C1:N C2:O C3:P C4:Q C5:R C6:T C7:S C8:U C9:V C10:W C11:X C12:Y C13:Z) + 1.0*nadph_c (C1:a0 C2:a1 C3:a2 C4:a3 C5:a4 C6:a5 C7:a6 C8:a7 C9:a8 C10:a9 C11:b0 C12:b1 C13:b2 C14:b3 C15:b4 C16:b5 C17:b6 C18:b7 C19:b8 C20:b9 C21:c0) ->…
FADSYN_3	1.0*ru5p_DASH_D_c (C1:a C2:b C3:c C4:d C5:e) + 1.0*4r5au_c (C1:A C2:B C3:C C4:D C5:E C6:F C7:G C8:H C9:I) -> 1.0*pi_c + 2.0*h2o_c + 1.0*h_c + 1.0*dmlz_c (C1:A C2:B C3:C C4:D C5:E C6:F C7:G C8:H C9:I C10:b C11:c C12:d C13:e) + 1.0*for_c (C1:a)
FBA	1.0*atp_c (C1:A C2:B C3:C C4:D C5:E C6:F C7:G C8:H C9:I C10:J) + 1.0*atp_c (C1:0 C2:1 C3:2 C4:3 C5:4 C6:5 C7:6 C8:7 C9:8 C10:9) + 1.0*ribflv_c (C1:a C2:b C3:c C4:d C5:e C6:f C7:g C8:h C9:i C10:j C11:k C12:l C13:m C14:n C15:o C16:p C17:q) -> 1.0*adp_c (C1:0 C2:1 C3:2 C4:3 C5:4 C6:5 C7:6 C8:7 C9:8 C10:9) + 1.0*ppi_c + 1.0*fad_c (C1:a C2:b C3:c C4:d C5:e C6:f C7:g C8:h C9:i C10:j C11:k C12:l C13:m C…
FBA_reverse	1.0*fdp_c (C1:a C2:b C3:c C4:d C5:e C6:f) -> 1.0*dhap_c (C1:a C2:b C3:c) + 1.0*g3p_c (C1:d C2:e C3:f)
FBA3	1.0*dhap_c (C1:a C2:b C3:c) + 1.0*g3p_c (C1:d C2:e C3:f) -> 1.0*fdp_c (C1:a C2:b C3:c C4:d C5:e C6:f)
FBA3_reverse	1.0*s17bp_c (C1:a C2:b C3:c C4:d C5:e C6:f C7:g) -> 1.0*e4p_c (C1:d C2:e C3:f C4:g) + 1.0*dhap_c (C1:a C2:b C3:c)
FBP	1.0*dhap_c (C1:e C2:f C3:g) + 1.0*e4p_c (C1:a C2:b C3:c C4:d) -> 1.0*s17bp_c (C1:e C2:f C3:g C4:a C5:b C6:c C7:d)
FE2tex	1.0*fdp_c (C1:a C2:b C3:c C4:d C5:e C6:f) + 1.0*h2o_c -> 1.0*pi_c + 1.0*f6p_c (C1:a C2:b C3:c C4:d C5:e C6:f)
FE2tpp	1.0*fe2_e -> 1.0*fe2_p
FE3abcpp	1.0*fe2_p -> 1.0*fe2_c
FE3tex	1.0*fe3_p + 1.0*atp_c (C1:0 C2:1 C3:2 C4:3 C5:4 C6:5 C7:6 C8:7 C9:8 C10:9) + 1.0*h2o_c -> 1.0*fe3_c + 1.0*h_c + 1.0*pi_c + 1.0*adp_c (C1:0 C2:1 C3:2 C4:3 C5:4 C6:5 C7:6 C8:7 C9:8 C10:9)
FESD1s	1.0*fe3_e -> 1.0*fe3_p
FESR	2.0*h_c + 1.0*h2o2_c + 2.0*4fe4s_c -> 2.0*fe3_c + 2.0*h2o_c + 2.0*3fe4s_c
FHL	1.0*fe2_c + 1.0*3fe4s_c -> 1.0*4fe4s_c
FOMETRi	1.0*for_c (C1:a) + 1.0*h_c -> 1.0*h2_c + 1.0*co2_c (C1:a)
FORt2pp	1.0*5fthf_c (C1:a) + 1.0*h_c -> 1.0*methf_c (C1:a) + 1.0*h2o_c
FORtex	1.0*for_p (C1:a) + 1.0*h_p -> 1.0*for_c (C1:a) + 1.0*h_c
FORtex_reverse	1.0*for_e (C1:a) -> 1.0*for_p (C1:a)
FORtppi	1.0*for_p (C1:a) -> 1.0*for_e (C1:a)
FRD2	1.0*for_c (C1:a) -> 1.0*for_p (C1:a)
FRD3	1.0*mql8_c + 1.0*fum_c (C1:a C2:b C3:c C4:d) -> 1.0*mqn8_c + 1.0*succ_c (C1:a C2:b C3:c C4:d)
FTHFD	1.0*2dmmql8_c + 1.0*fum_c (C1:a C2:b C3:c C4:d) -> 1.0*succ_c (C1:a C2:b C3:c C4:d) + 1.0*2dmmq8_c
FTHFLi	1.0*10fthf_c (C1:a) + 1.0*h2o_c -> 1.0*h_c + 1.0*thf_c + 1.0*for_c (C1:a)
FUM	1.0*atp_c (C1:0 C2:1 C3:2 C4:3 C5:4 C6:5 C7:6 C8:7 C9:8 C10:9) + 1.0*thf_c + 1.0*for_c (C1:a) -> 1.0*10fthf_c (C1:a) + 1.0*pi_c + 1.0*adp_c (C1:0 C2:1 C3:2 C4:3 C5:4 C6:5 C7:6 C8:7 C9:8 C10:9)
FUM_reverse	1.0*h2o_c + 1.0*fum_c (C1:a C2:b C3:c C4:d) -> 1.0*mal_DASH_L_c (C1:a C2:b C3:c C4:d)
g1p_to_glycogen	1.0*mal_DASH_L_c (C1:a C2:b C3:c C4:d) -> 1.0*h2o_c + 1.0*fum_c (C1:a C2:b C3:c C4:d)
G3PD2	1.0*g1p_c (C1:g1p_c0_C0 C2:g1p_c0_C1 C3:g1p_c0_C2 C4:g1p_c0_C3 C5:g1p_c0_C4 C6:g1p_c0_C5) + 1.0*atp_c (C1:atp_c0_C0 C2:atp_c0_C1 C3:atp_c0_C2 C4:atp_c0_C3 C5:atp_c0_C4 C6:atp_c0_C5 C7:atp_c0_C6 C8:atp_c0_C7 C9:atp_c0_C8 C10:atp_c0_C9) -> 1.0*adp_c (C1:atp_c0_C0 C2:atp_c0_C1 C3:atp_c0_C2 C4:atp_c0_C3 C5:atp_c0_C4 C6:atp_c0_C5 C7:atp_c0_C6 C8:atp_c0_C7 C9:atp_c0_C8 C10:atp_c0_C9) + 1.0*glycogen_c (…
G3PD2_reverse	1.0*glyc3p_c (C1:a C2:b C3:c) + 1.0*nadp_c (C1:A C2:B C3:C C4:D C5:E C6:F C7:G C8:H C9:I C10:J C11:K C12:L C13:M C14:N C15:O C16:P C17:Q C18:R C19:S C20:T C21:U) -> 1.0*dhap_c (C1:c C2:b C3:a) + 1.0*h_c + 1.0*nadph_c (C1:A C2:B C3:C C4:D C5:E C6:F C7:G C8:H C9:I C10:J C11:K C12:L C13:M C14:N C15:O C16:P C17:Q C18:R C19:S C20:T C21:U)
G3PD5	1.0*dhap_c (C1:a C2:b C3:c) + 1.0*h_c + 1.0*nadph_c (C1:A C2:B C3:C C4:D C5:E C6:F C7:G C8:H C9:I C10:J C11:K C12:L C13:M C14:N C15:O C16:P C17:Q C18:R C19:S C20:T C21:U) -> 1.0*glyc3p_c (C1:c C2:b C3:a) + 1.0*nadp_c (C1:A C2:B C3:C C4:D C5:E C6:F C7:G C8:H C9:I C10:J C11:K C12:L C13:M C14:N C15:O C16:P C17:Q C18:R C19:S C20:T C21:U)
G3PD6	1.0*glyc3p_c (C1:a C2:b C3:c) + 1.0*q8_c -> 1.0*q8h2_c + 1.0*dhap_c (C1:c C2:b C3:a)
G3PD7	1.0*glyc3p_c (C1:a C2:b C3:c) + 1.0*mqn8_c -> 1.0*mql8_c + 1.0*dhap_c (C1:c C2:b C3:a)
G3PT	1.0*glyc3p_c (C1:a C2:b C3:c) + 1.0*2dmmq8_c -> 1.0*dhap_c (C1:c C2:b C3:a) + 1.0*2dmmql8_c
G5SADs	1.0*glyc3p_c (C1:a C2:b C3:c) + 1.0*h2o_c -> 1.0*glyc_c (C1:a C2:b C3:c) + 1.0*pi_c
G6PDH2r	1.0*glu5sa_c (C1:a C2:b C3:c C4:d C5:e) -> 1.0*1pyr5c_c (C1:a C2:b C3:c C4:d C5:e) + 1.0*h2o_c + 1.0*h_c
G6PDH2r_reverse	1.0*g6p_c (C1:a C2:b C3:c C4:d C5:e C6:f) + 1.0*nadp_c (C1:A C2:B C3:C C4:D C5:E C6:F C7:G C8:H C9:I C10:J C11:K C12:L C13:M C14:N C15:O C16:P C17:Q C18:R C19:S C20:T C21:U) -> 1.0*h_c + 1.0*6pgl_c (C1:a C2:b C3:c C4:d C5:e C6:f) + 1.0*nadph_c (C1:A C2:B C3:C C4:D C5:E C6:F C7:G C8:H C9:I C10:J C11:K C12:L C13:M C14:N C15:O C16:P C17:Q C18:R C19:S C20:T C21:U)
G6PP	1.0*h_c + 1.0*6pgl_c (C1:a C2:b C3:c C4:d C5:e C6:f) + 1.0*nadph_c (C1:A C2:B C3:C C4:D C5:E C6:F C7:G C8:H C9:I C10:J C11:K C12:L C13:M C14:N C15:O C16:P C17:Q C18:R C19:S C20:T C21:U) -> 1.0*g6p_c (C1:a C2:b C3:c C4:d C5:e C6:f) + 1.0*nadp_c (C1:A C2:B C3:C C4:D C5:E C6:F C7:G C8:H C9:I C10:J C11:K C12:L C13:M C14:N C15:O C16:P C17:Q C18:R C19:S C20:T C21:U)
GALUi	1.0*g6p_c (C1:a C2:b C3:c C4:d C5:e C6:f) + 1.0*h2o_c -> 1.0*glc_DASH_D_c (C1:a C2:b C3:c C4:d C5:e C6:f) + 1.0*pi_c
GAPD	1.0*h_c + 1.0*utp_c (C1:a C2:b C3:c C4:d C5:e C6:f C7:g C8:h C9:i) + 1.0*g1p_c (C1:j C2:k C3:l C4:m C5:n C6:o) -> 1.0*ppi_c + 1.0*udpg_c (C1:a C2:b C3:c C4:d C5:e C6:f C7:g C8:h C9:i C10:j C11:k C12:l C13:m C14:n C15:o)
GAPD_reverse	1.0*pi_c + 1.0*nad_c (C1:A C2:B C3:C C4:D C5:E C6:F C7:G C8:H C9:I C10:J C11:K C12:L C13:M C14:N C15:O C16:P C17:Q C18:R C19:S C20:T C21:U) + 1.0*g3p_c (C1:a C2:b C3:c) -> 1.0*h_c + 1.0*13dpg_c (C1:a C2:b C3:c) + 1.0*nadh_c (C1:A C2:B C3:C C4:D C5:E C6:F C7:G C8:H C9:I C10:J C11:K C12:L C13:M C14:N C15:O C16:P C17:Q C18:R C19:S C20:T C21:U)
GARFT	1.0*13dpg_c (C1:a C2:b C3:c) + 1.0*h_c + 1.0*nadh_c (C1:A C2:B C3:C C4:D C5:E C6:F C7:G C8:H C9:I C10:J C11:K C12:L C13:M C14:N C15:O C16:P C17:Q C18:R C19:S C20:T C21:U) -> 1.0*pi_c + 1.0*nad_c (C1:A C2:B C3:C C4:D C5:E C6:F C7:G C8:H C9:I C10:J C11:K C12:L C13:M C14:N C15:O C16:P C17:Q C18:R C19:S C20:T C21:U) + 1.0*g3p_c (C1:a C2:b C3:c)
GARFT_reverse	1.0*10fthf_c (C1:h) + 1.0*gar_c (C1:a C2:b C3:c C4:d C5:e C6:f C7:g) -> 1.0*h_c + 1.0*thf_c + 1.0*fgam_c (C1:a C2:b C3:c C4:d C5:e C6:f C7:g C8:h)
GART	1.0*fgam_c (C1:a C2:b C3:c C4:d C5:e C6:f C7:g C8:h) + 1.0*h_c + 1.0*thf_c -> 1.0*10fthf_c (C1:h) + 1.0*gar_c (C1:a C2:b C3:c C4:d C5:e C6:f C7:g)
GCALDD	1.0*atp_c (C1:0 C2:1 C3:2 C4:3 C5:4 C6:5 C7:6 C8:7 C9:8 C10:9) + 1.0*gar_c (C1:a C2:b C3:c C4:d C5:e C6:f C7:g) + 1.0*for_c (C1:h) -> 1.0*pi_c + 1.0*fgam_c (C1:a C2:b C3:c C4:d C5:e C6:f C7:g C8:h) + 1.0*h_c + 1.0*adp_c (C1:0 C2:1 C3:2 C4:3 C5:4 C6:5 C7:6 C8:7 C9:8 C10:9)
GDPDPK	1.0*h2o_c + 1.0*nad_c (C1:A C2:B C3:C C4:D C5:E C6:F C7:G C8:H C9:I C10:J C11:K C12:L C13:M C14:N C15:O C16:P C17:Q C18:R C19:S C20:T C21:U) + 1.0*gcald_c (C1:a C2:b) -> 2.0*h_c + 1.0*glyclt_c (C1:a C2:b) + 1.0*nadh_c (C1:A C2:B C3:C C4:D C5:E C6:F C7:G C8:H C9:I C10:J C11:K C12:L C13:M C14:N C15:O C16:P C17:Q C18:R C19:S C20:T C21:U)
GDPTPDP	1.0*gdp_c (C1:gdp_c0_C0 C2:gdp_c0_C1 C3:gdp_c0_C2 C4:gdp_c0_C3 C5:gdp_c0_C4 C6:gdp_c0_C5 C7:gdp_c0_C6 C8:gdp_c0_C7 C9:gdp_c0_C8 C10:gdp_c0_C9) + 1.0*atp_c (C1:atp_c0_C0 C2:atp_c0_C1 C3:atp_c0_C2 C4:atp_c0_C3 C5:atp_c0_C4 C6:atp_c0_C5 C7:atp_c0_C6 C8:atp_c0_C7 C9:atp_c0_C8 C10:atp_c0_C9) -> 1.0*amp_c (C1:atp_c0_C0 C2:atp_c0_C1 C3:atp_c0_C2 C4:atp_c0_C3 C5:atp_c0_C4 C6:atp_c0_C5 C7:atp_c0_C6 C8:atp…
GHBDHx	1.0*h2o_c + 1.0*gdptp_c (C1:gtp_c0_C0 C2:gtp_c0_C1 C3:gtp_c0_C2 C4:gtp_c0_C3 C5:gtp_c0_C4 C6:gtp_c0_C5 C7:gtp_c0_C6 C8:gtp_c0_C7 C9:gtp_c0_C8 C10:gtp_c0_C9) -> 1.0*ppi_c + 1.0*gtp_c (C1:gtp_c0_C0 C2:gtp_c0_C1 C3:gtp_c0_C2 C4:gtp_c0_C3 C5:gtp_c0_C4 C6:gtp_c0_C5 C7:gtp_c0_C6 C8:gtp_c0_C7 C9:gtp_c0_C8 C10:gtp_c0_C9)
GHBDHx_reverse	1.0*sucsal_c (C1:a C2:b C3:c C4:d) + 1.0*h_c + 1.0*nadh_c (C1:A C2:B C3:C C4:D C5:E C6:F C7:G C8:H C9:I C10:J C11:K C12:L C13:M C14:N C15:O C16:P C17:Q C18:R C19:S C20:T C21:U) -> 1.0*nad_c (C1:A C2:B C3:C C4:D C5:E C6:F C7:G C8:H C9:I C10:J C11:K C12:L C13:M C14:N C15:O C16:P C17:Q C18:R C19:S C20:T C21:U) + 1.0*ghb_c (C1:a C2:b C3:c C4:d)
GHMT2r	1.0*ghb_c (C1:a C2:b C3:c C4:d) + 1.0*nad_c (C1:A C2:B C3:C C4:D C5:E C6:F C7:G C8:H C9:I C10:J C11:K C12:L C13:M C14:N C15:O C16:P C17:Q C18:R C19:S C20:T C21:U) -> 1.0*sucsal_c (C1:a C2:b C3:c C4:d) + 1.0*h_c + 1.0*nadh_c (C1:A C2:B C3:C C4:D C5:E C6:F C7:G C8:H C9:I C10:J C11:K C12:L C13:M C14:N C15:O C16:P C17:Q C18:R C19:S C20:T C21:U)
GHMT2r_reverse	1.0*ser_DASH_L_c (C1:a C2:b C3:c) + 1.0*thf_c -> 1.0*h2o_c + 1.0*gly_c (C1:a C2:b) + 1.0*mlthf_c (C1:c)
GK1	1.0*h2o_c + 1.0*gly_c (C1:a C2:b) + 1.0*mlthf_c (C1:c) -> 1.0*ser_DASH_L_c (C1:a C2:b C3:c) + 1.0*thf_c
GK1_reverse	1.0*gmp_c (C1:k C2:l C3:m C4:n C5:o C6:p C7:q C8:r C9:s C10:t) + 1.0*atp_c (C1:a C2:b C3:c C4:d C5:e C6:f C7:g C8:h C9:i C10:j) -> 1.0*adp_c (C1:a C2:b C3:c C4:d C5:e C6:f C7:g C8:h C9:i C10:j) + 1.0*gdp_c (C1:k C2:l C3:m C4:n C5:o C6:p C7:q C8:r C9:s C10:t)
GLBRAN2	1.0*gdp_c (C1:a C2:b C3:c C4:d C5:e C6:f C7:g C8:h C9:i C10:j) + 1.0*adp_c (C1:k C2:l C3:m C4:n C5:o C6:p C7:q C8:r C9:s C10:t) -> 1.0*gmp_c (C1:a C2:b C3:c C4:d C5:e C6:f C7:g C8:h C9:i C10:j) + 1.0*atp_c (C1:k C2:l C3:m C4:n C5:o C6:p C7:q C8:r C9:s C10:t)
GLCP	1.0*glycogen_c (C1:glycogen_c0_C0 C2:glycogen_c0_C1 C3:glycogen_c0_C2 C4:glycogen_c0_C3 C5:glycogen_c0_C4 C6:glycogen_c0_C5) -> 1.0*bglycogen_c (C1:glycogen_c0_C0 C2:glycogen_c0_C1 C3:glycogen_c0_C2 C4:glycogen_c0_C3 C5:glycogen_c0_C4 C6:glycogen_c0_C5)
GLCP2	1.0*pi_c + 1.0*glycogen_c (C1:g1p_c0_C0 C2:g1p_c0_C1 C3:g1p_c0_C2 C4:g1p_c0_C3 C5:g1p_c0_C4 C6:g1p_c0_C5) -> 1.0*g1p_c (C1:g1p_c0_C0 C2:g1p_c0_C1 C3:g1p_c0_C2 C4:g1p_c0_C3 C5:g1p_c0_C4 C6:g1p_c0_C5)
GLCptspp	1.0*bglycogen_c (C1:g1p_c0_C0 C2:g1p_c0_C1 C3:g1p_c0_C2 C4:g1p_c0_C3 C5:g1p_c0_C4 C6:g1p_c0_C5) + 1.0*pi_c -> 1.0*g1p_c (C1:g1p_c0_C0 C2:g1p_c0_C1 C3:g1p_c0_C2 C4:g1p_c0_C3 C5:g1p_c0_C4 C6:g1p_c0_C5)
GLCt2pp	1.0*glc_DASH_D_p (C1:a C2:b C3:c C4:d C5:e C6:f) + 1.0*pep_c (C1:g C2:h C3:i) -> 1.0*g6p_c (C1:a C2:b C3:c C4:d C5:e C6:f) + 1.0*pyr_c (C1:g C2:h C3:i)
GLCtexi	1.0*glc_DASH_D_p (C1:a C2:b C3:c C4:d C5:e C6:f) -> 1.0*glc_DASH_D_c (C1:a C2:b C3:c C4:d C5:e C6:f)
GLDBRAN2	1.0*glc_DASH_D_e (C1:a C2:b C3:c C4:d C5:e C6:f) -> 1.0*glc_DASH_D_p (C1:a C2:b C3:c C4:d C5:e C6:f)
GLNS	1.0*bglycogen_c (C1:glycogen_c0_C0 C2:glycogen_c0_C1 C3:glycogen_c0_C2 C4:glycogen_c0_C3 C5:glycogen_c0_C4 C6:glycogen_c0_C5) -> 1.0*glycogen_c (C1:glycogen_c0_C0 C2:glycogen_c0_C1 C3:glycogen_c0_C2 C4:glycogen_c0_C3 C5:glycogen_c0_C4 C6:glycogen_c0_C5)
glu_DASH_L_to_acg5p	1.0*atp_c (C1:0 C2:1 C3:2 C4:3 C5:4 C6:5 C7:6 C8:7 C9:8 C10:9) + 1.0*nh4_c + 1.0*glu_DASH_L_c (C1:a C2:b C3:c C4:d C5:e) -> 1.0*h_c + 1.0*pi_c + 1.0*gln_DASH_L_c (C1:a C2:b C3:c C4:d C5:e) + 1.0*adp_c (C1:0 C2:1 C3:2 C4:3 C5:4 C6:5 C7:6 C8:7 C9:8 C10:9)
glu_DASH_L_to_glu5sa	1.0*accoa_c (C1:A C2:B C3:C C4:D C5:E C6:F C7:G C8:H C9:I C10:J C11:K C12:L C13:M C14:N C15:O C16:P C17:Q C18:R C19:S C20:T C21:U C22:a C23:b) + 1.0*atp_c (C1:0 C2:1 C3:2 C4:3 C5:4 C6:5 C7:6 C8:7 C9:8 C10:9) + 1.0*glu_DASH_L_c (C1:c C2:d C3:e C4:f C5:g) -> 1.0*h_c + 1.0*acg5p_c (C1:c C2:d C3:e C4:f C5:g C6:a C7:b) + 1.0*coa_c (C1:A C2:B C3:C C4:D C5:E C6:F C7:G C8:H C9:I C10:J C11:K C12:L C13:M C…
GLUDC	1.0*h_c + 1.0*atp_c (C1:d0 C2:d1 C3:d2 C4:d3 C5:d4 C6:d5 C7:d6 C8:d7 C9:d8 C10:d9) + 1.0*nadph_c (C1:a0 C2:a1 C3:a2 C4:a3 C5:a4 C6:a5 C7:a6 C8:a7 C9:a8 C10:a9 C11:b0 C12:b1 C13:b2 C14:b3 C15:b4 C16:b5 C17:b6 C18:b7 C19:b8 C20:b9 C21:c0) + 1.0*glu_DASH_L_c (C1:a C2:b C3:c C4:d C5:e) -> 1.0*glu5sa_c (C1:a C2:b C3:c C4:d C5:e) + 1.0*pi_c + 1.0*nadp_c (C1:a0 C2:a1 C3:a2 C4:a3 C5:a4 C6:a5 C7:a6 C8:a7 …
GLUN	1.0*h_c + 1.0*glu_DASH_L_c (C1:a C2:b C3:c C4:d C5:e) -> 1.0*co2_c (C1:a) + 1.0*4abut_c (C1:e C2:d C3:c C4:b)
GLUSy	1.0*h2o_c + 1.0*gln_DASH_L_c (C1:a C2:b C3:c C4:d C5:e) -> 1.0*nh4_c + 1.0*glu_DASH_L_c (C1:a C2:b C3:c C4:d C5:e)
GLYCDx	1.0*h_c + 1.0*gln_DASH_L_c (C1:f C2:g C3:h C4:i C5:j) + 1.0*akg_c (C1:a C2:b C3:c C4:d C5:e) + 1.0*nadph_c (C1:A C2:B C3:C C4:D C5:E C6:F C7:G C8:H C9:I C10:J C11:K C12:L C13:M C14:N C15:O C16:P C17:Q C18:R C19:S C20:T C21:U) -> 1.0*nadp_c (C1:A C2:B C3:C C4:D C5:E C6:F C7:G C8:H C9:I C10:J C11:K C12:L C13:M C14:N C15:O C16:P C17:Q C18:R C19:S C20:T C21:U) + 1.0*glu_DASH_L_c (C1:a C2:b C3:c C4:d …
GLYCL	1.0*glyc_c (C1:a C2:b C3:c) + 1.0*nad_c (C1:A C2:B C3:C C4:D C5:E C6:F C7:G C8:H C9:I C10:J C11:K C12:L C13:M C14:N C15:O C16:P C17:Q C18:R C19:S C20:T C21:U) -> 1.0*dha_c (C1:c C2:b C3:a) + 1.0*nadh_c (C1:A C2:B C3:C C4:D C5:E C6:F C7:G C8:H C9:I C10:J C11:K C12:L C13:M C14:N C15:O C16:P C17:Q C18:R C19:S C20:T C21:U) + 1.0*h_c
GLYCLTDx	1.0*thf_c + 1.0*gly_c (C1:a C2:b) + 1.0*nad_c (C1:A C2:B C3:C C4:D C5:E C6:F C7:G C8:H C9:I C10:J C11:K C12:L C13:M C14:N C15:O C16:P C17:Q C18:R C19:S C20:T C21:U) -> 1.0*co2_c (C1:a) + 1.0*nh4_c + 1.0*nadh_c (C1:A C2:B C3:C C4:D C5:E C6:F C7:G C8:H C9:I C10:J C11:K C12:L C13:M C14:N C15:O C16:P C17:Q C18:R C19:S C20:T C21:U) + 1.0*mlthf_c (C1:b)
GLYCLTDy	1.0*glx_c (C1:a C2:b) + 1.0*h_c + 1.0*nadh_c (C1:A C2:B C3:C C4:D C5:E C6:F C7:G C8:H C9:I C10:J C11:K C12:L C13:M C14:N C15:O C16:P C17:Q C18:R C19:S C20:T C21:U) -> 1.0*glyclt_c (C1:a C2:b) + 1.0*nad_c (C1:A C2:B C3:C C4:D C5:E C6:F C7:G C8:H C9:I C10:J C11:K C12:L C13:M C14:N C15:O C16:P C17:Q C18:R C19:S C20:T C21:U)
GLYCLTt2rpp	1.0*h_c + 1.0*glx_c (C1:a C2:b) + 1.0*nadph_c (C1:A C2:B C3:C C4:D C5:E C6:F C7:G C8:H C9:I C10:J C11:K C12:L C13:M C14:N C15:O C16:P C17:Q C18:R C19:S C20:T C21:U) -> 1.0*glyclt_c (C1:a C2:b) + 1.0*nadp_c (C1:A C2:B C3:C C4:D C5:E C6:F C7:G C8:H C9:I C10:J C11:K C12:L C13:M C14:N C15:O C16:P C17:Q C18:R C19:S C20:T C21:U)
GLYCLTt2rpp_reverse	1.0*h_p + 1.0*glyclt_p (C1:a C2:b) -> 1.0*glyclt_c (C1:a C2:b) + 1.0*h_c
GLYCLTt4pp	1.0*h_c + 1.0*glyclt_c (C1:a C2:b) -> 1.0*glyclt_p (C1:a C2:b) + 1.0*h_p
GLYCLTtex	1.0*na1_p + 1.0*glyclt_p (C1:a C2:b) -> 1.0*na1_c + 1.0*glyclt_c (C1:a C2:b)
GLYCLTtex_reverse	1.0*glyclt_e (C1:a C2:b) -> 1.0*glyclt_p (C1:a C2:b)
GLYCPHOSPHOLIPID_1	1.0*glyclt_p (C1:a C2:b) -> 1.0*glyclt_e (C1:a C2:b)
GLYCPHOSPHOLIPID_2	2.0*octeACP_c + 1.0*h_c + 1.0*glyc3p_c (C1:glyc3p_c0_C0 C2:glyc3p_c0_C1 C3:glyc3p_c0_C2) + 1.0*ctp_c (C1:ctp_c0_C0 C2:ctp_c0_C1 C3:ctp_c0_C2 C4:ctp_c0_C3 C5:ctp_c0_C4 C6:ctp_c0_C5 C7:ctp_c0_C6 C8:ctp_c0_C7 C9:ctp_c0_C8) -> 1.0*cdpdodec11eg_c (C1:glyc3p_c0_C0 C2:glyc3p_c0_C1 C3:glyc3p_c0_C2 C4:ctp_c0_C0 C5:ctp_c0_C1 C6:ctp_c0_C2 C7:ctp_c0_C3 C8:ctp_c0_C4 C9:ctp_c0_C5 C10:ctp_c0_C6 C11:ctp_c0_C7 C1…
GLYCPHOSPHOLIPID_3	1.0*cdpdodec11eg_c (C1:glyc3p_c0_C0 C2:glyc3p_c0_C1 C3:glyc3p_c0_C2 C4:ctp_c0_C0 C5:ctp_c0_C1 C6:ctp_c0_C2 C7:ctp_c0_C3 C8:ctp_c0_C4 C9:ctp_c0_C5 C10:ctp_c0_C6 C11:ctp_c0_C7 C12:ctp_c0_C8) + 1.0*ser_DASH_L_c (C1:co2_c0_C0 C2:co2_c1_C0 C3:co2_c2_C0) -> 1.0*pe181_c (C1:co2_c1_C0 C2:co2_c2_C0 C3:glyc3p_c0_C0 C4:glyc3p_c0_C1 C5:glyc3p_c0_C2) + 1.0*co2_c (C1:co2_c0_C0) + 1.0*cmp_c (C1:ctp_c0_C0 C2:ctp…
GLYCPHOSPHOLIPID_4	1.0*h2o_c + 1.0*glyc3p_c (C1:glyc3p_c0_C0 C2:glyc3p_c0_C1 C3:glyc3p_c0_C2) + 1.0*cdpdhdecg_c (C1:glyc3p_c1_C0 C2:glyc3p_c1_C1 C3:glyc3p_c1_C2 C4:ctp_c0_C0 C5:ctp_c0_C1 C6:ctp_c0_C2 C7:ctp_c0_C3 C8:ctp_c0_C4 C9:ctp_c0_C5 C10:ctp_c0_C6 C11:ctp_c0_C7 C12:ctp_c0_C8) -> 1.0*h_c + 1.0*pg160_c (C1:glyc3p_c0_C0 C2:glyc3p_c0_C1 C3:glyc3p_c0_C2 C4:glyc3p_c1_C0 C5:glyc3p_c1_C1 C6:glyc3p_c1_C2) + 1.0*pi_c + …
GLYCPHOSPHOLIPID_5	1.0*h_c + 2.0*hdeACP_c + 1.0*glyc3p_c (C1:glyc3p_c0_C0 C2:glyc3p_c0_C1 C3:glyc3p_c0_C2) + 1.0*ctp_c (C1:ctp_c0_C0 C2:ctp_c0_C1 C3:ctp_c0_C2 C4:ctp_c0_C3 C5:ctp_c0_C4 C6:ctp_c0_C5 C7:ctp_c0_C6 C8:ctp_c0_C7 C9:ctp_c0_C8) -> 1.0*ppi_c + 1.0*cdpdhdec9eg_c (C1:glyc3p_c0_C0 C2:glyc3p_c0_C1 C3:glyc3p_c0_C2 C4:ctp_c0_C0 C5:ctp_c0_C1 C6:ctp_c0_C2 C7:ctp_c0_C3 C8:ctp_c0_C4 C9:ctp_c0_C5 C10:ctp_c0_C6 C11:ct…
GLYCPHOSPHOLIPID_6	1.0*cdpdodec11eg_c (C1:glyc3p_c1_C0 C2:glyc3p_c1_C1 C3:glyc3p_c1_C2 C4:ctp_c0_C0 C5:ctp_c0_C1 C6:ctp_c0_C2 C7:ctp_c0_C3 C8:ctp_c0_C4 C9:ctp_c0_C5 C10:ctp_c0_C6 C11:ctp_c0_C7 C12:ctp_c0_C8) + 1.0*h2o_c + 1.0*glyc3p_c (C1:glyc3p_c0_C0 C2:glyc3p_c0_C1 C3:glyc3p_c0_C2) -> 1.0*cmp_c (C1:ctp_c0_C0 C2:ctp_c0_C1 C3:ctp_c0_C2 C4:ctp_c0_C3 C5:ctp_c0_C4 C6:ctp_c0_C5 C7:ctp_c0_C6 C8:ctp_c0_C7 C9:ctp_c0_C8) +…
GLYCPHOSPHOLIPID_7	1.0*ser_DASH_L_c (C1:co2_c0_C0 C2:co2_c1_C0 C3:co2_c2_C0) + 1.0*cdpdhdec9eg_c (C1:glyc3p_c0_C0 C2:glyc3p_c0_C1 C3:glyc3p_c0_C2 C4:ctp_c0_C0 C5:ctp_c0_C1 C6:ctp_c0_C2 C7:ctp_c0_C3 C8:ctp_c0_C4 C9:ctp_c0_C5 C10:ctp_c0_C6 C11:ctp_c0_C7 C12:ctp_c0_C8) -> 1.0*pe161_c (C1:co2_c1_C0 C2:co2_c2_C0 C3:glyc3p_c0_C0 C4:glyc3p_c0_C1 C5:glyc3p_c0_C2) + 1.0*co2_c (C1:co2_c0_C0) + 1.0*cmp_c (C1:ctp_c0_C0 C2:ctp_…
GLYCPHOSPHOLIPID_8	1.0*ser_DASH_L_c (C1:co2_c0_C0 C2:co2_c1_C0 C3:co2_c2_C0) + 1.0*cdpdhdecg_c (C1:glyc3p_c0_C0 C2:glyc3p_c0_C1 C3:glyc3p_c0_C2 C4:ctp_c0_C0 C5:ctp_c0_C1 C6:ctp_c0_C2 C7:ctp_c0_C3 C8:ctp_c0_C4 C9:ctp_c0_C5 C10:ctp_c0_C6 C11:ctp_c0_C7 C12:ctp_c0_C8) -> 1.0*co2_c (C1:co2_c0_C0) + 1.0*pe160_c (C1:co2_c1_C0 C2:co2_c2_C0 C3:glyc3p_c0_C0 C4:glyc3p_c0_C1 C5:glyc3p_c0_C2) + 1.0*cmp_c (C1:ctp_c0_C0 C2:ctp_c0…
GLYCPHOSPHOLIPID_9	1.0*h_c + 1.0*glyc3p_c (C1:glyc3p_c0_C0 C2:glyc3p_c0_C1 C3:glyc3p_c0_C2) + 2.0*palmACP_c + 1.0*ctp_c (C1:ctp_c0_C0 C2:ctp_c0_C1 C3:ctp_c0_C2 C4:ctp_c0_C3 C5:ctp_c0_C4 C6:ctp_c0_C5 C7:ctp_c0_C6 C8:ctp_c0_C7 C9:ctp_c0_C8) -> 1.0*ppi_c + 2.0*ACP_c + 1.0*cdpdhdecg_c (C1:glyc3p_c0_C0 C2:glyc3p_c0_C1 C3:glyc3p_c0_C2 C4:ctp_c0_C0 C5:ctp_c0_C1 C6:ctp_c0_C2 C7:ctp_c0_C3 C8:ctp_c0_C4 C9:ctp_c0_C5 C10:ctp_c…
GLYCtex	1.0*cdpdhdec9eg_c (C1:glyc3p_c1_C0 C2:glyc3p_c1_C1 C3:glyc3p_c1_C2 C4:ctp_c0_C0 C5:ctp_c0_C1 C6:ctp_c0_C2 C7:ctp_c0_C3 C8:ctp_c0_C4 C9:ctp_c0_C5 C10:ctp_c0_C6 C11:ctp_c0_C7 C12:ctp_c0_C8) + 1.0*h2o_c + 1.0*glyc3p_c (C1:glyc3p_c0_C0 C2:glyc3p_c0_C1 C3:glyc3p_c0_C2) -> 1.0*pg161_c (C1:glyc3p_c0_C0 C2:glyc3p_c0_C1 C3:glyc3p_c0_C2 C4:glyc3p_c1_C0 C5:glyc3p_c1_C1 C6:glyc3p_c1_C2) + 1.0*cmp_c (C1:ctp_c…
GLYCtex_reverse	1.0*glyc_e (C1:a C2:b C3:c) -> 1.0*glyc_p (C1:a C2:b C3:c)
GLYCTO2	1.0*glyc_p (C1:a C2:b C3:c) -> 1.0*glyc_e (C1:a C2:b C3:c)
GLYCtpp	1.0*glyclt_c (C1:a C2:b) + 1.0*q8_c -> 1.0*glx_c (C1:a C2:b) + 1.0*q8h2_c
GLYCtpp_reverse	1.0*glyc_c (C1:a C2:b C3:c) -> 1.0*glyc_p (C1:a C2:b C3:c)
GLYK	1.0*glyc_p (C1:a C2:b C3:c) -> 1.0*glyc_c (C1:a C2:b C3:c)
GMPR	1.0*atp_c (C1:0 C2:1 C3:2 C4:3 C5:4 C6:5 C7:6 C8:7 C9:8 C10:9) + 1.0*glyc_c (C1:a C2:b C3:c) -> 1.0*h_c + 1.0*glyc3p_c (C1:a C2:b C3:c) + 1.0*adp_c (C1:0 C2:1 C3:2 C4:3 C5:4 C6:5 C7:6 C8:7 C9:8 C10:9)
GND	1.0*gmp_c (C1:a C2:b C3:c C4:d C5:e C6:f C7:g C8:h C9:i C10:j) + 2.0*h_c + 1.0*nadph_c (C1:A C2:B C3:C C4:D C5:E C6:F C7:G C8:H C9:I C10:J C11:K C12:L C13:M C14:N C15:O C16:P C17:Q C18:R C19:S C20:T C21:U) -> 1.0*imp_c (C1:a C2:b C3:c C4:d C5:e C6:f C7:g C8:h C9:i C10:j) + 1.0*nh4_c + 1.0*nadp_c (C1:A C2:B C3:C C4:D C5:E C6:F C7:G C8:H C9:I C10:J C11:K C12:L C13:M C14:N C15:O C16:P C17:Q C18:R C1…
GSNK	1.0*6pgc_c (C1:a C2:b C3:c C4:d C5:e C6:f) + 1.0*nadp_c (C1:A C2:B C3:C C4:D C5:E C6:F C7:G C8:H C9:I C10:J C11:K C12:L C13:M C14:N C15:O C16:P C17:Q C18:R C19:S C20:T C21:U) -> 1.0*ru5p_DASH_D_c (C1:b C2:c C3:d C4:e C5:f) + 1.0*nadph_c (C1:A C2:B C3:C C4:D C5:E C6:F C7:G C8:H C9:I C10:J C11:K C12:L C13:M C14:N C15:O C16:P C17:Q C18:R C19:S C20:T C21:U) + 1.0*co2_c (C1:a)
GSPMDA	1.0*atp_c (C1:a C2:b C3:c C4:d C5:e C6:f C7:g C8:h C9:i C10:j) + 1.0*gsn_c (C1:k C2:l C3:m C4:n C5:o C6:p C7:q C8:r C9:s C10:t) -> 1.0*gmp_c (C1:k C2:l C3:m C4:n C5:o C6:p C7:q C8:r C9:s C10:t) + 1.0*h_c + 1.0*adp_c (C1:a C2:b C3:c C4:d C5:e C6:f C7:g C8:h C9:i C10:j)
GSPMDS	1.0*h2o_c + 1.0*gtspmd_c (C1:a C2:b C3:c C4:d C5:e C6:f C7:g C8:h C9:i C10:j C11:k C12:l C13:m C14:n C15:o C16:p C17:q) -> 1.0*spmd_c (C1:k C2:l C3:m C4:n C5:o C6:p C7:q) + 1.0*gthrd_c (C1:a C2:b C3:c C4:d C5:e C6:f C7:g C8:h C9:i C10:j)
GTHOr	1.0*atp_c (C1:0 C2:1 C3:2 C4:3 C5:4 C6:5 C7:6 C8:7 C9:8 C10:9) + 1.0*gthrd_c (C1:a C2:b C3:c C4:d C5:e C6:f C7:g C8:h C9:i C10:j) + 1.0*spmd_c (C1:k C2:l C3:m C4:n C5:o C6:p C7:q) -> 1.0*pi_c + 1.0*h_c + 1.0*gtspmd_c (C1:a C2:b C3:c C4:d C5:e C6:f C7:g C8:h C9:i C10:j C11:k C12:l C13:m C14:n C15:o C16:p C17:q) + 1.0*adp_c (C1:0 C2:1 C3:2 C4:3 C5:4 C6:5 C7:6 C8:7 C9:8 C10:9)
GTHOr_reverse	gthox_c (C1:a C2:b C3:c C4:d C5:e C6:f C7:g C8:h C9:i C10:j C11:k C12:l C13:m C14:n C15:o C16:p C17:q C18:r C19:s C20:t) + nadph_c (C1:A C2:B C3:C C4:D C5:E C6:F C7:G C8:H C9:I C10:J C11:K C12:L C13:M C14:N C15:O C16:P C17:Q C18:R C19:S C20:T C21:U) + h_c -> nadp_c (C1:A C2:B C3:C C4:D C5:E C6:F C7:G C8:H C9:I C10:J C11:K C12:L C13:M C14:N C15:O C16:P C17:Q C18:R C19:S C20:T C21:U) + gthrd_c (C1:…
GTHSYN	nadp_c (C1:A C2:B C3:C C4:D C5:E C6:F C7:G C8:H C9:I C10:J C11:K C12:L C13:M C14:N C15:O C16:P C17:Q C18:R C19:S C20:T C21:U) + gthrd_c (C1:a C2:b C3:c C4:d C5:e C6:f C7:g C8:h C9:i C10:j) + gthrd_c (C1:k C2:l C3:m C4:n C5:o C6:p C7:q C8:r C9:s C10:t) -> gthox_c (C1:a C2:b C3:c C4:d C5:e C6:f C7:g C8:h C9:i C10:j C11:k C12:l C13:m C14:n C15:o C16:p C17:q C18:r C19:s C20:t) + nadph_c (C1:A C2:B C3…
GTPDPDP	2.0*atp_c (C1:0 C2:1 C3:2 C4:3 C5:4 C6:5 C7:6 C8:7 C9:8 C10:9) + 1.0*cys_DASH_L_c (C1:f C2:g C3:h) + 1.0*gly_c (C1:i C2:j) + 1.0*glu_DASH_L_c (C1:a C2:b C3:c C4:d C5:e) -> 2.0*h_c + 2.0*pi_c + 1.0*gthrd_c (C1:a C2:b C3:c C4:d C5:e C6:f C7:g C8:h C9:i C10:j) + 2.0*adp_c (C1:0 C2:1 C3:2 C4:3 C5:4 C6:5 C7:6 C8:7 C9:8 C10:9)
GTPDPK	1.0*gdptp_c (C1:gtp_c0_C0 C2:gtp_c0_C1 C3:gtp_c0_C2 C4:gtp_c0_C3 C5:gtp_c0_C4 C6:gtp_c0_C5 C7:gtp_c0_C6 C8:gtp_c0_C7 C9:gtp_c0_C8 C10:gtp_c0_C9) + 1.0*h2o_c -> 1.0*ppgpp_c (C1:gtp_c0_C0 C2:gtp_c0_C1 C3:gtp_c0_C2 C4:gtp_c0_C3 C5:gtp_c0_C4 C6:gtp_c0_C5 C7:gtp_c0_C6 C8:gtp_c0_C7 C9:gtp_c0_C8 C10:gtp_c0_C9) + 1.0*pi_c + 1.0*h_c
GUACYC	1.0*gtp_c (C1:gtp_c0_C0 C2:gtp_c0_C1 C3:gtp_c0_C2 C4:gtp_c0_C3 C5:gtp_c0_C4 C6:gtp_c0_C5 C7:gtp_c0_C6 C8:gtp_c0_C7 C9:gtp_c0_C8 C10:gtp_c0_C9) + 1.0*atp_c (C1:atp_c0_C0 C2:atp_c0_C1 C3:atp_c0_C2 C4:atp_c0_C3 C5:atp_c0_C4 C6:atp_c0_C5 C7:atp_c0_C6 C8:atp_c0_C7 C9:atp_c0_C8 C10:atp_c0_C9) -> 1.0*gdptp_c (C1:gtp_c0_C0 C2:gtp_c0_C1 C3:gtp_c0_C2 C4:gtp_c0_C3 C5:gtp_c0_C4 C6:gtp_c0_C5 C7:gtp_c0_C6 C8:g…
GUAPRT	1.0*gtp_c (C1:a C2:b C3:c C4:d C5:e C6:f C7:g C8:h C9:i C10:j) -> 1.0*ppi_c + 1.0*35cgmp_c (C1:a C2:b C3:c C4:d C5:e C6:f C7:g C8:h C9:i C10:j)
H2Otex	1.0*gua_c (C1:a C2:b C3:c C4:d C5:e) + 1.0*prpp_c (C1:f C2:g C3:h C4:i C5:j) -> 1.0*gmp_c (C1:a C2:b C3:c C4:d C5:e C6:f C7:g C8:h C9:i C10:j) + 1.0*ppi_c
H2Otex_reverse	1.0*h2o_e -> 1.0*h2o_p
H2Otpp	1.0*h2o_p -> 1.0*h2o_e
H2Otpp_reverse	1.0*h2o_p -> 1.0*h2o_c
H2tex	1.0*h2o_c -> 1.0*h2o_p
H2tex_reverse	1.0*h2_e -> 1.0*h2_p
H2tpp	1.0*h2_p -> 1.0*h2_e
H2tpp_reverse	1.0*h2_p -> 1.0*h2_c
HCO3E	1.0*h2_c -> 1.0*h2_p
HCO3E_reverse	1.0*h2o_c + 1.0*co2_c (C1:a) -> 1.0*h_c + 1.0*hco3_c (C1:a)
HCYSMT	1.0*h_c + 1.0*hco3_c (C1:a) -> 1.0*h2o_c + 1.0*co2_c (C1:a)
HEX1	1.0*hcys_DASH_L_c (C1:f C2:g C3:h C4:i) + 1.0*amet_c (C1:1 C2:2 C3:3 C4:4 C5:5 C6:6 C7:7 C8:8 C9:9 C10:A C11:a C12:b C13:c C14:d C15:e) -> 1.0*h_c + 1.0*ahcys_c (C1:1 C2:2 C3:3 C4:4 C5:5 C6:6 C7:7 C8:8 C9:9 C10:A C11:a C12:b C13:c C14:d) + 1.0*met_DASH_L_c (C1:f C2:g C3:h C4:i C5:e)
hom_DASH_L_and_cyst_DASH_L_to_pyr_hcys_DASH_L	1.0*atp_c (C1:0 C2:1 C3:2 C4:3 C5:4 C6:5 C7:6 C8:7 C9:8 C10:9) + 1.0*glc_DASH_D_c (C1:a C2:b C3:c C4:d C5:e C6:f) -> 1.0*g6p_c (C1:a C2:b C3:c C4:d C5:e C6:f) + 1.0*h_c + 1.0*adp_c (C1:0 C2:1 C3:2 C4:3 C5:4 C6:5 C7:6 C8:7 C9:8 C10:9)
hom_DASH_L_to_thr_DASH_L	1.0*succoa_c (C1:A C2:B C3:C C4:D C5:E C6:F C7:G C8:H C9:I C10:J C11:K C12:L C13:M C14:N C15:O C16:P C17:Q C18:R C19:S C20:T C21:U C22:i C23:j C24:k C25:l) + 1.0*h2o_c + 1.0*hom_DASH_L_c (C1:e C2:f C3:g C4:h) + 1.0*cys_DASH_L_c (C1:b C2:c C3:d) -> 1.0*succ_c (C1:i C2:j C3:k C4:l) + 1.0*coa_c (C1:A C2:B C3:C C4:D C5:E C6:F C7:G C8:H C9:I C10:J C11:K C12:L C13:M C14:N C15:O C16:P C17:Q C18:R C19:S …
HSDy	1.0*atp_c (C1:0 C2:1 C3:2 C4:3 C5:4 C6:5 C7:6 C8:7 C9:8 C10:9) + 1.0*h2o_c + 1.0*hom_DASH_L_c (C1:a C2:b C3:c C4:d) -> 1.0*h_c + 1.0*pi_c + 1.0*thr_DASH_L_c (C1:a C2:b C3:c C4:d) + 1.0*adp_c (C1:0 C2:1 C3:2 C4:3 C5:4 C6:5 C7:6 C8:7 C9:8 C10:9)
HSDy_reverse	1.0*nadp_c (C1:A C2:B C3:C C4:D C5:E C6:F C7:G C8:H C9:I C10:J C11:K C12:L C13:M C14:N C15:O C16:P C17:Q C18:R C19:S C20:T C21:U) + 1.0*hom_DASH_L_c (C1:a C2:b C3:c C4:d) -> 1.0*h_c + 1.0*nadph_c (C1:A C2:B C3:C C4:D C5:E C6:F C7:G C8:H C9:I C10:J C11:K C12:L C13:M C14:N C15:O C16:P C17:Q C18:R C19:S C20:T C21:U) + 1.0*aspsa_c (C1:a C2:b C3:c C4:d)
Htex	1.0*h_c + 1.0*nadph_c (C1:A C2:B C3:C C4:D C5:E C6:F C7:G C8:H C9:I C10:J C11:K C12:L C13:M C14:N C15:O C16:P C17:Q C18:R C19:S C20:T C21:U) + 1.0*aspsa_c (C1:a C2:b C3:c C4:d) -> 1.0*nadp_c (C1:A C2:B C3:C C4:D C5:E C6:F C7:G C8:H C9:I C10:J C11:K C12:L C13:M C14:N C15:O C16:P C17:Q C18:R C19:S C20:T C21:U) + 1.0*hom_DASH_L_c (C1:a C2:b C3:c C4:d)
Htex_reverse	1.0*h_e -> 1.0*h_p
HXPRT	1.0*h_p -> 1.0*h_e
HYD1pp	1.0*hxan_c (C1:a C2:b C3:c C4:d C5:e) + 1.0*prpp_c (C1:f C2:g C3:h C4:i C5:j) -> 1.0*ppi_c + 1.0*imp_c (C1:a C2:b C3:c C4:d C5:e C6:f C7:g C8:h C9:i C10:j)
HYD2pp	1.0*h2_c + 1.0*q8_c + 2.0*h_c -> 2.0*h_p + 1.0*q8h2_c
HYD3pp	1.0*mqn8_c + 1.0*h2_c + 2.0*h_c -> 2.0*h_p + 1.0*mql8_c
I2FE2SS	1.0*h2_c + 1.0*2dmmq8_c + 2.0*h_c -> 2.0*h_p + 1.0*2dmmql8_c
I2FE2ST	2.0*iscssh_c + 2.0*fe2_c + 1.0*iscu_c + 1.0*fadh2_c (C1:fadh2_c0_C0 C2:fadh2_c0_C1 C3:fadh2_c0_C2 C4:fadh2_c0_C3 C5:fadh2_c0_C4 C6:fadh2_c0_C5 C7:fadh2_c0_C6 C8:fadh2_c0_C7 C9:fadh2_c0_C8 C10:fadh2_c0_C9 C11:fadh2_c0_C10 C12:fadh2_c0_C11 C13:fadh2_c0_C12 C14:fadh2_c0_C13 C15:fadh2_c0_C14 C16:fadh2_c0_C15 C17:fadh2_c0_C16 C18:fadh2_c0_C17 C19:fadh2_c0_C18 C20:fadh2_c0_C19 C21:fadh2_c0_C20 C22:fadh…
ICDHyr	4.0*h_c + 1.0*iscu_DASH_2fe2s_c -> 1.0*2fe2s_c + 1.0*iscu_c
ICDHyr_reverse	1.0*icit_c (C1:a C2:b C3:c C4:d C5:e C6:f) + 1.0*nadp_c (C1:A C2:B C3:C C4:D C5:E C6:F C7:G C8:H C9:I C10:J C11:K C12:L C13:M C14:N C15:O C16:P C17:Q C18:R C19:S C20:T C21:U) -> 1.0*co2_c (C1:f) + 1.0*akg_c (C1:a C2:b C3:c C4:d C5:e) + 1.0*nadph_c (C1:A C2:B C3:C C4:D C5:E C6:F C7:G C8:H C9:I C10:J C11:K C12:L C13:M C14:N C15:O C16:P C17:Q C18:R C19:S C20:T C21:U)
ICHORSi	1.0*co2_c (C1:f) + 1.0*akg_c (C1:a C2:b C3:c C4:d C5:e) + 1.0*nadph_c (C1:A C2:B C3:C C4:D C5:E C6:F C7:G C8:H C9:I C10:J C11:K C12:L C13:M C14:N C15:O C16:P C17:Q C18:R C19:S C20:T C21:U) -> 1.0*icit_c (C1:a C2:b C3:c C4:d C5:e C6:f) + 1.0*nadp_c (C1:A C2:B C3:C C4:D C5:E C6:F C7:G C8:H C9:I C10:J C11:K C12:L C13:M C14:N C15:O C16:P C17:Q C18:R C19:S C20:T C21:U)
ICL	1.0*chor_c (C1:a C2:b C3:c C4:d C5:e C6:f C7:g C8:h C9:i C10:j) -> 1.0*ichor_c (C1:a C2:b C3:c C4:d C5:e C6:f C7:g C8:h C9:i C10:j)
ICYSDS	1.0*icit_c (C1:a C2:b C3:c C4:d C5:e C6:f) -> 1.0*succ_c (C1:f C2:c C3:d C4:e) + 1.0*glx_c (C1:a C2:b)
ILETA	1.0*cys_DASH_L_c (C1:a C2:b C3:c) + 1.0*iscs_c -> 1.0*iscssh_c + 1.0*ala_DASH_L_c (C1:a C2:b C3:c)
ILETA_reverse	1.0*ile_DASH_L_c (C1:f C2:g C3:h C4:i C5:j C6:k) + 1.0*akg_c (C1:a C2:b C3:c C4:d C5:e) -> 1.0*3mop_c (C1:f C2:g C3:h C4:i C5:j C6:k) + 1.0*glu_DASH_L_c (C1:a C2:b C3:c C4:d C5:e)
imp_to_amp	1.0*3mop_c (C1:f C2:g C3:h C4:i C5:j C6:k) + 1.0*glu_DASH_L_c (C1:a C2:b C3:c C4:d C5:e) -> 1.0*ile_DASH_L_c (C1:f C2:g C3:h C4:i C5:j C6:k) + 1.0*akg_c (C1:a C2:b C3:c C4:d C5:e)
imp_to_gmp	1.0*gtp_c (C1:gtp_c0_C0 C2:gtp_c0_C1 C3:gtp_c0_C2 C4:gtp_c0_C3 C5:gtp_c0_C4 C6:gtp_c0_C5 C7:gtp_c0_C6 C8:gtp_c0_C7 C9:gtp_c0_C8 C10:gtp_c0_C9) + 1.0*imp_c (C1:imp_c0_C0 C2:imp_c0_C1 C3:imp_c0_C2 C4:imp_c0_C3 C5:imp_c0_C4 C6:imp_c0_C5 C7:imp_c0_C6 C8:imp_c0_C7 C9:imp_c0_C8 C10:imp_c0_C9) + 1.0*asp_DASH_L_c (C1:asp_DASH_L_c0_C0 C2:asp_DASH_L_c0_C1 C3:asp_DASH_L_c0_C2 C4:asp_DASH_L_c0_C3) -> 2.0*h_c…
IMPSYN_1	1.0*atp_c (C1:d0 C2:d1 C3:d2 C4:d3 C5:d4 C6:d5 C7:d6 C8:d7 C9:d8 C10:d9) + 1.0*imp_c (C1:a C2:b C3:c C4:d C5:e C6:f C7:g C8:h C9:i C10:j) + 2.0*h2o_c + 1.0*gln_DASH_L_c (C1:k C2:l C3:m C4:n C5:o) + 1.0*nad_c (C1:a0 C2:a1 C3:a2 C4:a3 C5:a4 C6:a5 C7:a6 C8:a7 C9:a8 C10:a9 C11:b0 C12:b1 C13:b2 C14:b3 C15:b4 C16:b5 C17:b6 C18:b7 C19:b8 C20:b9 C21:c0) -> 1.0*gmp_c (C1:a C2:b C3:c C4:d C5:e C6:f C7:g C8…
IMPSYN_2	3.0*atp_c (C1:atp_c0_C0 C2:atp_c0_C1 C3:atp_c0_C2 C4:atp_c0_C3 C5:atp_c0_C4 C6:atp_c0_C5 C7:atp_c0_C6 C8:atp_c0_C7 C9:atp_c0_C8 C10:atp_c0_C9) + 2.0*h2o_c + 2.0*gln_DASH_L_c (C1:gln_DASH_L_c0_C0 C2:gln_DASH_L_c0_C1 C3:gln_DASH_L_c0_C2 C4:gln_DASH_L_c0_C3 C5:gln_DASH_L_c0_C4) + 1.0*prpp_c (C1:a C2:b C3:c C4:d C5:e) + 1.0*fgam_c (C1:h C2:i C3:j C4:k C5:l C6:m C7:n C8:o) + 1.0*gly_c (C1:f C2:g) -> 3…
IMPSYN_3	1.0*hco3_c (C1:i) + 2.0*atp_c (C1:0 C2:1 C3:2 C4:3 C5:4 C6:5 C7:6 C8:7 C9:8 C10:9) + 1.0*air_c (C1:a C2:b C3:c C4:d C5:e C6:f C7:g C8:h) + 1.0*asp_DASH_L_c (C1:j C2:k C3:l C4:m) -> 2.0*pi_c + 2.0*h_c + 1.0*fum_c (C1:j C2:k C3:l C4:m) + 2.0*adp_c (C1:0 C2:1 C3:2 C4:3 C5:4 C6:5 C7:6 C8:7 C9:8 C10:9) + 1.0*aicar_c (C1:a C2:b C3:c C4:d C5:e C6:f C7:g C8:h C9:i)
INSK	1.0*10fthf_c (C1:j) + 1.0*aicar_c (C1:a C2:b C3:c C4:d C5:e C6:f C7:g C8:h C9:i) -> 1.0*imp_c (C1:a C2:b C3:c C4:d C5:e C6:j C7:f C8:g C9:h C10:i) + 1.0*h2o_c + 1.0*thf_c
IPDPS	1.0*atp_c (C1:a C2:b C3:c C4:d C5:e C6:f C7:g C8:h C9:i C10:j) + 1.0*ins_c (C1:k C2:l C3:m C4:n C5:o C6:p C7:q C8:r C9:s C10:t) -> 1.0*imp_c (C1:k C2:l C3:m C4:n C5:o C6:p C7:q C8:r C9:s C10:t) + 1.0*h_c + 1.0*adp_c (C1:a C2:b C3:c C4:d C5:e C6:f C7:g C8:h C9:i C10:j)
IPMD	1.0*h_c + 1.0*nadh_c (C1:A C2:B C3:C C4:D C5:E C6:F C7:G C8:H C9:I C10:J C11:K C12:L C13:M C14:N C15:O C16:P C17:Q C18:R C19:S C20:T C21:U) + 1.0*h2mb4p_c (C1:h2mb4p_c0_C0 C2:h2mb4p_c0_C1 C3:h2mb4p_c0_C2 C4:h2mb4p_c0_C3 C5:h2mb4p_c0_C4) -> 1.0*h2o_c + 1.0*nad_c (C1:A C2:B C3:C C4:D C5:E C6:F C7:G C8:H C9:I C10:J C11:K C12:L C13:M C14:N C15:O C16:P C17:Q C18:R C19:S C20:T C21:U) + 1.0*ipdp_c (C1:h…
IPPMIa	1.0*nad_c (C1:A C2:B C3:C C4:D C5:E C6:F C7:G C8:H C9:I C10:J C11:K C12:L C13:M C14:N C15:O C16:P C17:Q C18:R C19:S C20:T C21:U) + 1.0*3c2hmp_c (C1:a C2:b C3:c C4:d C5:e C6:f C7:g) -> 1.0*3c4mop_c (C1:a C2:b C3:c C4:d C5:e C6:f C7:g) + 1.0*h_c + 1.0*nadh_c (C1:A C2:B C3:C C4:D C5:E C6:F C7:G C8:H C9:I C10:J C11:K C12:L C13:M C14:N C15:O C16:P C17:Q C18:R C19:S C20:T C21:U)
IPPMIa_reverse	1.0*3c2hmp_c (C1:a C2:b C3:c C4:d C5:e C6:f C7:g) -> 1.0*2ippm_c (C1:a C2:b C3:c C4:d C5:e C6:f C7:g) + 1.0*h2o_c
IPPMIb	1.0*2ippm_c (C1:a C2:b C3:c C4:d C5:e C6:f C7:g) + 1.0*h2o_c -> 1.0*3c2hmp_c (C1:a C2:b C3:c C4:d C5:e C6:f C7:g)
IPPMIb_reverse	1.0*2ippm_c (C1:a C2:b C3:c C4:d C5:e C6:f C7:g) + 1.0*h2o_c -> 1.0*3c3hmp_c (C1:a C2:b C3:c C4:d C5:e C6:f C7:g)
IPPS	1.0*3c3hmp_c (C1:a C2:b C3:c C4:d C5:e C6:f C7:g) -> 1.0*2ippm_c (C1:a C2:b C3:c C4:d C5:e C6:f C7:g) + 1.0*h2o_c
KAS15	1.0*h2o_c + 1.0*accoa_c (C1:A C2:B C3:C C4:D C5:E C6:F C7:G C8:H C9:I C10:J C11:K C12:L C13:M C14:N C15:O C16:P C17:Q C18:R C19:S C20:T C21:U C22:f C23:g) + 1.0*3mob_c (C1:a C2:b C3:c C4:d C5:e) -> 1.0*3c3hmp_c (C1:f C2:g C3:b C4:c C5:d C6:a C7:e) + 1.0*coa_c (C1:A C2:B C3:C C4:D C5:E C6:F C7:G C8:H C9:I C10:J C11:K C12:L C13:M C14:N C15:O C16:P C17:Q C18:R C19:S C20:T C21:U) + 1.0*h_c
Kt2pp	1.0*h_c + 1.0*malACP_c (C1:co2_c0_C0 C2:co2_c1_C0 C3:co2_c2_C0) + 1.0*accoa_c (C1:coa_c0_C0 C2:coa_c0_C1 C3:coa_c0_C2 C4:coa_c0_C3 C5:coa_c0_C4 C6:coa_c0_C5 C7:coa_c0_C6 C8:coa_c0_C7 C9:coa_c0_C8 C10:coa_c0_C9 C11:coa_c0_C10 C12:coa_c0_C11 C13:coa_c0_C12 C14:coa_c0_C13 C15:coa_c0_C14 C16:coa_c0_C15 C17:coa_c0_C16 C18:coa_c0_C17 C19:coa_c0_C18 C20:coa_c0_C19 C21:coa_c0_C20 C22:ac_c0_C0 C23:ac_c0_C…
Ktex	1.0*h_p + 1.0*k_p -> 1.0*k_c + 1.0*h_c
LCARR	1.0*k_e -> 1.0*k_p
LCARR_reverse	1.0*h_c + 1.0*lald_DASH_D_c (C1:a C2:b C3:c) + 1.0*nadh_c (C1:A C2:B C3:C C4:D C5:E C6:F C7:G C8:H C9:I C10:J C11:K C12:L C13:M C14:N C15:O C16:P C17:Q C18:R C19:S C20:T C21:U) -> 1.0*12ppd_DASH_R_c (C1:a C2:b C3:c) + 1.0*nad_c (C1:A C2:B C3:C C4:D C5:E C6:F C7:G C8:H C9:I C10:J C11:K C12:L C13:M C14:N C15:O C16:P C17:Q C18:R C19:S C20:T C21:U)
LDH_D	1.0*12ppd_DASH_R_c (C1:a C2:b C3:c) + 1.0*nad_c (C1:A C2:B C3:C C4:D C5:E C6:F C7:G C8:H C9:I C10:J C11:K C12:L C13:M C14:N C15:O C16:P C17:Q C18:R C19:S C20:T C21:U) -> 1.0*h_c + 1.0*lald_DASH_D_c (C1:a C2:b C3:c) + 1.0*nadh_c (C1:A C2:B C3:C C4:D C5:E C6:F C7:G C8:H C9:I C10:J C11:K C12:L C13:M C14:N C15:O C16:P C17:Q C18:R C19:S C20:T C21:U)
LDH_D_reverse	1.0*nad_c (C1:A C2:B C3:C C4:D C5:E C6:F C7:G C8:H C9:I C10:J C11:K C12:L C13:M C14:N C15:O C16:P C17:Q C18:R C19:S C20:T C21:U) + 1.0*lac_DASH_D_c (C1:a C2:b C3:c) -> 1.0*h_c + 1.0*pyr_c (C1:a C2:b C3:c) + 1.0*nadh_c (C1:A C2:B C3:C C4:D C5:E C6:F C7:G C8:H C9:I C10:J C11:K C12:L C13:M C14:N C15:O C16:P C17:Q C18:R C19:S C20:T C21:U)
LDH_D2	1.0*h_c + 1.0*pyr_c (C1:a C2:b C3:c) + 1.0*nadh_c (C1:A C2:B C3:C C4:D C5:E C6:F C7:G C8:H C9:I C10:J C11:K C12:L C13:M C14:N C15:O C16:P C17:Q C18:R C19:S C20:T C21:U) -> 1.0*nad_c (C1:A C2:B C3:C C4:D C5:E C6:F C7:G C8:H C9:I C10:J C11:K C12:L C13:M C14:N C15:O C16:P C17:Q C18:R C19:S C20:T C21:U) + 1.0*lac_DASH_D_c (C1:a C2:b C3:c)
LEUTAi	1.0*q8_c + 1.0*lac_DASH_D_c (C1:a C2:b C3:c) -> 1.0*q8h2_c + 1.0*pyr_c (C1:a C2:b C3:c)
LIPOPOLYSACCHARIDE_1	1.0*4mop_c (C1:a C2:b C3:c C4:d C5:e C6:f) + 1.0*glu_DASH_L_c (C1:g C2:h C3:i C4:j C5:k) -> 1.0*akg_c (C1:g C2:h C3:i C4:j C5:k) + 1.0*leu_DASH_L_c (C1:a C2:b C3:c C4:d C5:e C6:f)
LIPOPOLYSACCHARIDE_2	1.0*atp_c (C1:atp_c4_C0 C2:atp_c4_C1 C3:atp_c4_C2 C4:atp_c4_C3 C5:atp_c4_C4 C6:atp_c4_C5 C7:atp_c4_C6 C8:atp_c4_C7 C9:atp_c4_C8 C10:atp_c4_C9) + 1.0*atp_c (C1:atp_c5_C0 C2:atp_c5_C1 C3:atp_c5_C2 C4:atp_c5_C3 C5:atp_c5_C4 C6:atp_c5_C5 C7:atp_c5_C6 C8:atp_c5_C7 C9:atp_c5_C8 C10:atp_c5_C9) + 1.0*atp_c (C1:atp_c6_C0 C2:atp_c6_C1 C3:atp_c6_C2 C4:atp_c6_C3 C5:atp_c6_C4 C6:atp_c6_C5 C7:atp_c6_C6 C8:atp_…
LIPOPOLYSACCHARIDE_3	1.0*atp_c (C1:atp_c0_C0 C2:atp_c0_C1 C3:atp_c0_C2 C4:atp_c0_C3 C5:atp_c0_C4 C6:atp_c0_C5 C7:atp_c0_C6 C8:atp_c0_C7 C9:atp_c0_C8 C10:atp_c0_C9) + 1.0*atp_c (C1:atp_c1_C0 C2:atp_c1_C1 C3:atp_c1_C2 C4:atp_c1_C3 C5:atp_c1_C4 C6:atp_c1_C5 C7:atp_c1_C6 C8:atp_c1_C7 C9:atp_c1_C8 C10:atp_c1_C9) + 1.0*s7p_c (C1:s7p_c0_C0 C2:s7p_c0_C1 C3:s7p_c0_C2 C4:s7p_c0_C3 C5:s7p_c0_C4 C6:s7p_c0_C5 C7:s7p_c0_C6) + 1.0*…
LIPOPOLYSACCHARIDE_4	1.0*uacgam_c (C1:f6p_c0_C0 C2:f6p_c0_C1 C3:f6p_c0_C2 C4:f6p_c0_C3 C5:f6p_c0_C4 C6:f6p_c0_C5 C7:ac_c0_C0 C8:ac_c0_C1 C9:utp_c0_C0 C10:utp_c0_C1 C11:utp_c0_C2 C12:utp_c0_C3 C13:utp_c0_C4 C14:utp_c0_C5 C15:utp_c0_C6 C16:utp_c0_C7 C17:utp_c0_C8) + 2.0*3hmrsACP_c + 1.0*h2o_c -> 1.0*ac_c (C1:ac_c0_C0 C2:ac_c0_C1) + 1.0*u23ga_c (C1:f6p_c0_C0 C2:f6p_c0_C1 C3:f6p_c0_C2 C4:f6p_c0_C3 C5:f6p_c0_C4 C6:f6p_c0_…
LSERDHr	1.0*ara5p_c (C1:ara5p_c0_C0 C2:ara5p_c0_C1 C3:ara5p_c0_C2 C4:ara5p_c0_C3 C5:ara5p_c0_C4) + 2.0*h2o_c + 1.0*pep_c (C1:pep_c0_C0 C2:pep_c0_C1 C3:pep_c0_C2) + 1.0*ctp_c (C1:ctp_c0_C0 C2:ctp_c0_C1 C3:ctp_c0_C2 C4:ctp_c0_C3 C5:ctp_c0_C4 C6:ctp_c0_C5 C7:ctp_c0_C6 C8:ctp_c0_C7 C9:ctp_c0_C8) -> 1.0*ppi_c + 2.0*pi_c + 1.0*ckdo_c (C1:ara5p_c0_C0 C2:ara5p_c0_C1 C3:ara5p_c0_C2 C4:ara5p_c0_C3 C5:ara5p_c0_C4 C…
LSERDHr_reverse	1.0*ser_DASH_L_c (C1:a C2:b C3:c) + 1.0*nadp_c (C1:A C2:B C3:C C4:D C5:E C6:F C7:G C8:H C9:I C10:J C11:K C12:L C13:M C14:N C15:O C16:P C17:Q C18:R C19:S C20:T C21:U) -> 1.0*2amsa_c (C1:a C2:b C3:c) + 1.0*h_c + 1.0*nadph_c (C1:A C2:B C3:C C4:D C5:E C6:F C7:G C8:H C9:I C10:J C11:K C12:L C13:M C14:N C15:O C16:P C17:Q C18:R C19:S C20:T C21:U)
MALS	1.0*2amsa_c (C1:a C2:b C3:c) + 1.0*h_c + 1.0*nadph_c (C1:A C2:B C3:C C4:D C5:E C6:F C7:G C8:H C9:I C10:J C11:K C12:L C13:M C14:N C15:O C16:P C17:Q C18:R C19:S C20:T C21:U) -> 1.0*ser_DASH_L_c (C1:a C2:b C3:c) + 1.0*nadp_c (C1:A C2:B C3:C C4:D C5:E C6:F C7:G C8:H C9:I C10:J C11:K C12:L C13:M C14:N C15:O C16:P C17:Q C18:R C19:S C20:T C21:U)
MCOATA	1.0*glx_c (C1:c C2:d) + 1.0*h2o_c + 1.0*accoa_c (C1:A C2:B C3:C C4:D C5:E C6:F C7:G C8:H C9:I C10:J C11:K C12:L C13:M C14:N C15:O C16:P C17:Q C18:R C19:S C20:T C21:U C22:a C23:b) -> 1.0*mal_DASH_L_c (C1:c C2:d C3:b C4:a) + 1.0*h_c + 1.0*coa_c (C1:A C2:B C3:C C4:D C5:E C6:F C7:G C8:H C9:I C10:J C11:K C12:L C13:M C14:N C15:O C16:P C17:Q C18:R C19:S C20:T C21:U)
MCTP1App	1.0*ACP_c + 1.0*malcoa_c (C1:A C2:B C3:C C4:D C5:E C6:F C7:G C8:H C9:I C10:J C11:K C12:L C13:M C14:N C15:O C16:P C17:Q C18:R C19:S C20:T C21:U C22:a C23:b C24:c) -> 1.0*coa_c (C1:A C2:B C3:C C4:D C5:E C6:F C7:G C8:H C9:I C10:J C11:K C12:L C13:M C14:N C15:O C16:P C17:Q C18:R C19:S C20:T C21:U) + 1.0*malACP_c (C1:a C2:b C3:c)
MCTP1Bpp	1.0*murein5p5p_p (C1:f6p_c0_C0 C2:f6p_c0_C1 C3:f6p_c0_C2 C4:f6p_c0_C3 C5:f6p_c0_C4 C6:f6p_c0_C5 C7:ac_c0_C0 C8:ac_c0_C1 C9:pep_c0_C0 C10:pep_c0_C1 C11:pep_c0_C2 C12:ala_DASH_L_c0_C0 C13:ala_DASH_L_c0_C1 C14:ala_DASH_L_c0_C2 C15:glu_DASH_L_c0_C0 C16:glu_DASH_L_c0_C1 C17:glu_DASH_L_c0_C2 C18:glu_DASH_L_c0_C3 C19:glu_DASH_L_c0_C4 C20:26dap_DASH_M_c0_C0 C21:26dap_DASH_M_c0_C1 C22:26dap_DASH_M_c0_C2 C…
MCTP2App	1.0*murein5p5p_p (C1:f6p_c0_C0 C2:f6p_c0_C1 C3:f6p_c0_C2 C4:f6p_c0_C3 C5:f6p_c0_C4 C6:f6p_c0_C5 C7:ac_c0_C0 C8:ac_c0_C1 C9:pep_c0_C0 C10:pep_c0_C1 C11:pep_c0_C2 C12:ala_DASH_L_c0_C0 C13:ala_DASH_L_c0_C1 C14:ala_DASH_L_c0_C2 C15:glu_DASH_L_c0_C0 C16:glu_DASH_L_c0_C1 C17:glu_DASH_L_c0_C2 C18:glu_DASH_L_c0_C3 C19:glu_DASH_L_c0_C4 C20:26dap_DASH_M_c0_C0 C21:26dap_DASH_M_c0_C1 C22:26dap_DASH_M_c0_C2 C…
MDDCP1pp	1.0*murein5p5p5p_p (C1:f6p_c0_C0 C2:f6p_c0_C1 C3:f6p_c0_C2 C4:f6p_c0_C3 C5:f6p_c0_C4 C6:f6p_c0_C5 C7:ac_c0_C0 C8:ac_c0_C1 C9:pep_c0_C0 C10:pep_c0_C1 C11:pep_c0_C2 C12:ala_DASH_L_c0_C0 C13:ala_DASH_L_c0_C1 C14:ala_DASH_L_c0_C2 C15:glu_DASH_L_c0_C0 C16:glu_DASH_L_c0_C1 C17:glu_DASH_L_c0_C2 C18:glu_DASH_L_c0_C3 C19:glu_DASH_L_c0_C4 C20:26dap_DASH_M_c0_C0 C21:26dap_DASH_M_c0_C1 C22:26dap_DASH_M_c0_C2…
MDDCP2pp	1.0*murein5px4p_p (C1:f6p_c0_C0 C2:f6p_c0_C1 C3:f6p_c0_C2 C4:f6p_c0_C3 C5:f6p_c0_C4 C6:f6p_c0_C5 C7:ac_c0_C0 C8:ac_c0_C1 C9:pep_c0_C0 C10:pep_c0_C1 C11:pep_c0_C2 C12:ala_DASH_L_c0_C0 C13:ala_DASH_L_c0_C1 C14:ala_DASH_L_c0_C2 C15:glu_DASH_L_c0_C0 C16:glu_DASH_L_c0_C1 C17:glu_DASH_L_c0_C2 C18:glu_DASH_L_c0_C3 C19:glu_DASH_L_c0_C4 C20:26dap_DASH_M_c0_C0 C21:26dap_DASH_M_c0_C1 C22:26dap_DASH_M_c0_C2 …
MDDCP3pp	1.0*murein5px4px4p_p (C1:f6p_c0_C0 C2:f6p_c0_C1 C3:f6p_c0_C2 C4:f6p_c0_C3 C5:f6p_c0_C4 C6:f6p_c0_C5 C7:ac_c0_C0 C8:ac_c0_C1 C9:pep_c0_C0 C10:pep_c0_C1 C11:pep_c0_C2 C12:ala_DASH_L_c0_C0 C13:ala_DASH_L_c0_C1 C14:ala_DASH_L_c0_C2 C15:glu_DASH_L_c0_C0 C16:glu_DASH_L_c0_C1 C17:glu_DASH_L_c0_C2 C18:glu_DASH_L_c0_C3 C19:glu_DASH_L_c0_C4 C20:26dap_DASH_M_c0_C0 C21:26dap_DASH_M_c0_C1 C22:26dap_DASH_M_c0_…
MDDCP4pp	1.0*murein5p5p_p (C1:f6p_c0_C0 C2:f6p_c0_C1 C3:f6p_c0_C2 C4:f6p_c0_C3 C5:f6p_c0_C4 C6:f6p_c0_C5 C7:ac_c0_C0 C8:ac_c0_C1 C9:pep_c0_C0 C10:pep_c0_C1 C11:pep_c0_C2 C12:ala_DASH_L_c0_C0 C13:ala_DASH_L_c0_C1 C14:ala_DASH_L_c0_C2 C15:glu_DASH_L_c0_C0 C16:glu_DASH_L_c0_C1 C17:glu_DASH_L_c0_C2 C18:glu_DASH_L_c0_C3 C19:glu_DASH_L_c0_C4 C20:26dap_DASH_M_c0_C0 C21:26dap_DASH_M_c0_C1 C22:26dap_DASH_M_c0_C2 C…
MDDCP5pp	1.0*murein5p4p_p (C1:f6p_c0_C0 C2:f6p_c0_C1 C3:f6p_c0_C2 C4:f6p_c0_C3 C5:f6p_c0_C4 C6:f6p_c0_C5 C7:ac_c0_C0 C8:ac_c0_C1 C9:pep_c0_C0 C10:pep_c0_C1 C11:pep_c0_C2 C12:ala_DASH_L_c0_C0 C13:ala_DASH_L_c0_C1 C14:ala_DASH_L_c0_C2 C15:glu_DASH_L_c0_C0 C16:glu_DASH_L_c0_C1 C17:glu_DASH_L_c0_C2 C18:glu_DASH_L_c0_C3 C19:glu_DASH_L_c0_C4 C20:26dap_DASH_M_c0_C0 C21:26dap_DASH_M_c0_C1 C22:26dap_DASH_M_c0_C2 C…
MDDEP1pp	1.0*murein5p3p_p (C1:f6p_c0_C0 C2:f6p_c0_C1 C3:f6p_c0_C2 C4:f6p_c0_C3 C5:f6p_c0_C4 C6:f6p_c0_C5 C7:ac_c0_C0 C8:ac_c0_C1 C9:pep_c0_C0 C10:pep_c0_C1 C11:pep_c0_C2 C12:ala_DASH_L_c0_C0 C13:ala_DASH_L_c0_C1 C14:ala_DASH_L_c0_C2 C15:glu_DASH_L_c0_C0 C16:glu_DASH_L_c0_C1 C17:glu_DASH_L_c0_C2 C18:glu_DASH_L_c0_C3 C19:glu_DASH_L_c0_C4 C20:26dap_DASH_M_c0_C0 C21:26dap_DASH_M_c0_C1 C22:26dap_DASH_M_c0_C2 C…
MDDEP2pp	1.0*murein4px4p_p (C1:murein4px4p_p0_C0 C2:murein4px4p_p0_C1 C3:murein4px4p_p0_C2 C4:murein4px4p_p0_C3 C5:murein4px4p_p0_C4 C6:murein4px4p_p0_C5 C7:murein4px4p_p0_C6 C8:murein4px4p_p0_C7 C9:murein4px4p_p0_C8 C10:murein4px4p_p0_C9 C11:murein4px4p_p0_C10 C12:murein4px4p_p0_C11 C13:murein4px4p_p0_C12 C14:murein4px4p_p0_C13 C15:murein4px4p_p0_C14 C16:murein4px4p_p0_C15 C17:murein4px4p_p0_C16 C18:mure…
MDDEP3pp	1.0*murein3px4p_p (C1:murein3px4p_p0_C0 C2:murein3px4p_p0_C1 C3:murein3px4p_p0_C2 C4:murein3px4p_p0_C3 C5:murein3px4p_p0_C4 C6:murein3px4p_p0_C5 C7:murein3px4p_p0_C6 C8:murein3px4p_p0_C7 C9:murein3px4p_p0_C8 C10:murein3px4p_p0_C9 C11:murein3px4p_p0_C10 C12:murein3px4p_p0_C11 C13:murein3px4p_p0_C12 C14:murein3px4p_p0_C13 C15:murein3px4p_p0_C14 C16:murein3px4p_p0_C15 C17:murein3px4p_p0_C16 C18:mure…
MDH	1.0*murein5px4p_p (C1:murein5px4p_p0_C0 C2:murein5px4p_p0_C1 C3:murein5px4p_p0_C2 C4:murein5px4p_p0_C3 C5:murein5px4p_p0_C4 C6:murein5px4p_p0_C5 C7:murein5px4p_p0_C6 C8:murein5px4p_p0_C7 C9:murein5px4p_p0_C8 C10:murein5px4p_p0_C9 C11:murein5px4p_p0_C10 C12:murein5px4p_p0_C11 C13:murein5px4p_p0_C12 C14:murein5px4p_p0_C13 C15:murein5px4p_p0_C14 C16:murein5px4p_p0_C15 C17:murein5px4p_p0_C16 C18:mure…
MDH_reverse	1.0*mal_DASH_L_c (C1:a C2:b C3:c C4:d) + 1.0*nad_c (C1:A C2:B C3:C C4:D C5:E C6:F C7:G C8:H C9:I C10:J C11:K C12:L C13:M C14:N C15:O C16:P C17:Q C18:R C19:S C20:T C21:U) -> 1.0*h_c + 1.0*oaa_c (C1:a C2:b C3:c C4:d) + 1.0*nadh_c (C1:A C2:B C3:C C4:D C5:E C6:F C7:G C8:H C9:I C10:J C11:K C12:L C13:M C14:N C15:O C16:P C17:Q C18:R C19:S C20:T C21:U)
MDH2	1.0*h_c + 1.0*oaa_c (C1:a C2:b C3:c C4:d) + 1.0*nadh_c (C1:A C2:B C3:C C4:D C5:E C6:F C7:G C8:H C9:I C10:J C11:K C12:L C13:M C14:N C15:O C16:P C17:Q C18:R C19:S C20:T C21:U) -> 1.0*mal_DASH_L_c (C1:a C2:b C3:c C4:d) + 1.0*nad_c (C1:A C2:B C3:C C4:D C5:E C6:F C7:G C8:H C9:I C10:J C11:K C12:L C13:M C14:N C15:O C16:P C17:Q C18:R C19:S C20:T C21:U)
MDH3	1.0*mal_DASH_L_c (C1:a C2:b C3:c C4:d) + 1.0*q8_c -> 1.0*q8h2_c + 1.0*oaa_c (C1:a C2:b C3:c C4:d)
ME1	1.0*mal_DASH_L_c (C1:a C2:b C3:c C4:d) + 1.0*mqn8_c -> 1.0*mql8_c + 1.0*oaa_c (C1:a C2:b C3:c C4:d)
ME2	1.0*mal_DASH_L_c (C1:a C2:b C3:c C4:d) + 1.0*nad_c (C1:A C2:B C3:C C4:D C5:E C6:F C7:G C8:H C9:I C10:J C11:K C12:L C13:M C14:N C15:O C16:P C17:Q C18:R C19:S C20:T C21:U) -> 1.0*co2_c (C1:d) + 1.0*pyr_c (C1:a C2:b C3:c) + 1.0*nadh_c (C1:A C2:B C3:C C4:D C5:E C6:F C7:G C8:H C9:I C10:J C11:K C12:L C13:M C14:N C15:O C16:P C17:Q C18:R C19:S C20:T C21:U)
MEOHtex_reverse	1.0*mal_DASH_L_c (C1:a C2:b C3:c C4:d) + 1.0*nadp_c (C1:A C2:B C3:C C4:D C5:E C6:F C7:G C8:H C9:I C10:J C11:K C12:L C13:M C14:N C15:O C16:P C17:Q C18:R C19:S C20:T C21:U) -> 1.0*pyr_c (C1:a C2:b C3:c) + 1.0*co2_c (C1:d) + 1.0*nadph_c (C1:A C2:B C3:C C4:D C5:E C6:F C7:G C8:H C9:I C10:J C11:K C12:L C13:M C14:N C15:O C16:P C17:Q C18:R C19:S C20:T C21:U)
MEOHtrpp_reverse	1.0*meoh_p -> 1.0*meoh_e
METAT	1.0*meoh_c -> 1.0*meoh_p
METOX1s	1.0*atp_c (C1:1 C2:2 C3:3 C4:4 C5:5 C6:6 C7:7 C8:8 C9:9 C10:A) + 1.0*h2o_c + 1.0*met_DASH_L_c (C1:a C2:b C3:c C4:d C5:e) -> 1.0*pi_c + 1.0*amet_c (C1:1 C2:2 C3:3 C4:4 C5:5 C6:6 C7:7 C8:8 C9:9 C10:A C11:a C12:b C13:c C14:d C15:e) + 1.0*ppi_c
METOX2s	1.0*h2o2_c + 1.0*met_DASH_L_c (C1:met_DASH_L_c0_C0 C2:met_DASH_L_c0_C1 C3:met_DASH_L_c0_C2 C4:met_DASH_L_c0_C3 C5:met_DASH_L_c0_C4) -> 1.0*h2o_c + 1.0*metsox_DASH_S_DASH_L_c (C1:met_DASH_L_c0_C0 C2:met_DASH_L_c0_C1 C3:met_DASH_L_c0_C2 C4:met_DASH_L_c0_C3 C5:met_DASH_L_c0_C4)
METS	1.0*h2o2_c + 1.0*met_DASH_L_c (C1:met_DASH_L_c0_C0 C2:met_DASH_L_c0_C1 C3:met_DASH_L_c0_C2 C4:met_DASH_L_c0_C3 C5:met_DASH_L_c0_C4) -> 1.0*metsox_DASH_R_DASH_L_c (C1:met_DASH_L_c0_C0 C2:met_DASH_L_c0_C1 C3:met_DASH_L_c0_C2 C4:met_DASH_L_c0_C3 C5:met_DASH_L_c0_C4) + 1.0*h2o_c
METSOXR1	1.0*hcys_DASH_L_c (C1:a C2:b C3:c C4:d) + 1.0*5mthf_c (C1:e) -> 1.0*h_c + 1.0*thf_c + 1.0*met_DASH_L_c (C1:a C2:b C3:c C4:d C5:e)
METSOXR2	1.0*metsox_DASH_S_DASH_L_c (C1:metsox_DASH_S_DASH_L_c0_C0 C2:metsox_DASH_S_DASH_L_c0_C1 C3:metsox_DASH_S_DASH_L_c0_C2 C4:metsox_DASH_S_DASH_L_c0_C3 C5:metsox_DASH_S_DASH_L_c0_C4) + 1.0*trdrd_c -> 1.0*h2o_c + 1.0*met_DASH_L_c (C1:metsox_DASH_S_DASH_L_c0_C0 C2:metsox_DASH_S_DASH_L_c0_C1 C3:metsox_DASH_S_DASH_L_c0_C2 C4:metsox_DASH_S_DASH_L_c0_C3 C5:metsox_DASH_S_DASH_L_c0_C4) + 1.0*trdox_c
MG2t3_2pp	1.0*metsox_DASH_R_DASH_L_c (C1:metsox_DASH_R_DASH_L_c0_C0 C2:metsox_DASH_R_DASH_L_c0_C1 C3:metsox_DASH_R_DASH_L_c0_C2 C4:metsox_DASH_R_DASH_L_c0_C3 C5:metsox_DASH_R_DASH_L_c0_C4) + 1.0*trdrd_c -> 1.0*h2o_c + 1.0*met_DASH_L_c (C1:metsox_DASH_R_DASH_L_c0_C0 C2:metsox_DASH_R_DASH_L_c0_C1 C3:metsox_DASH_R_DASH_L_c0_C2 C4:metsox_DASH_R_DASH_L_c0_C3 C5:metsox_DASH_R_DASH_L_c0_C4) + 1.0*trdox_c
MG2tex	1.0*mg2_p + 2.0*h_c -> 1.0*mg2_c + 2.0*h_p
MLDCP1App	1.0*mg2_e -> 1.0*mg2_p
MLDCP1Bpp	1.0*murein5px4p_p (C1:f6p_c0_C0 C2:f6p_c0_C1 C3:f6p_c0_C2 C4:f6p_c0_C3 C5:f6p_c0_C4 C6:f6p_c0_C5 C7:ac_c0_C0 C8:ac_c0_C1 C9:pep_c0_C0 C10:pep_c0_C1 C11:pep_c0_C2 C12:ala_DASH_L_c0_C0 C13:ala_DASH_L_c0_C1 C14:ala_DASH_L_c0_C2 C15:glu_DASH_L_c0_C0 C16:glu_DASH_L_c0_C1 C17:glu_DASH_L_c0_C2 C18:glu_DASH_L_c0_C3 C19:glu_DASH_L_c0_C4 C20:26dap_DASH_M_c0_C0 C21:26dap_DASH_M_c0_C1 C22:26dap_DASH_M_c0_C2 …
MLDCP2App	1.0*murein4p4p_p (C1:f6p_c0_C0 C2:f6p_c0_C1 C3:f6p_c0_C2 C4:f6p_c0_C3 C5:f6p_c0_C4 C6:f6p_c0_C5 C7:ac_c0_C0 C8:ac_c0_C1 C9:pep_c0_C0 C10:pep_c0_C1 C11:pep_c0_C2 C12:ala_DASH_L_c0_C0 C13:ala_DASH_L_c0_C1 C14:ala_DASH_L_c0_C2 C15:glu_DASH_L_c0_C0 C16:glu_DASH_L_c0_C1 C17:glu_DASH_L_c0_C2 C18:glu_DASH_L_c0_C3 C19:glu_DASH_L_c0_C4 C20:26dap_DASH_M_c0_C0 C21:26dap_DASH_M_c0_C1 C22:26dap_DASH_M_c0_C2 C…
MLDCP2Bpp	1.0*murein5p5p_p (C1:f6p_c0_C0 C2:f6p_c0_C1 C3:f6p_c0_C2 C4:f6p_c0_C3 C5:f6p_c0_C4 C6:f6p_c0_C5 C7:ac_c0_C0 C8:ac_c0_C1 C9:pep_c0_C0 C10:pep_c0_C1 C11:pep_c0_C2 C12:ala_DASH_L_c0_C0 C13:ala_DASH_L_c0_C1 C14:ala_DASH_L_c0_C2 C15:glu_DASH_L_c0_C0 C16:glu_DASH_L_c0_C1 C17:glu_DASH_L_c0_C2 C18:glu_DASH_L_c0_C3 C19:glu_DASH_L_c0_C4 C20:26dap_DASH_M_c0_C0 C21:26dap_DASH_M_c0_C1 C22:26dap_DASH_M_c0_C2 C…
MLDCP3App	1.0*murein4p3p_p (C1:f6p_c0_C0 C2:f6p_c0_C1 C3:f6p_c0_C2 C4:f6p_c0_C3 C5:f6p_c0_C4 C6:f6p_c0_C5 C7:ac_c0_C0 C8:ac_c0_C1 C9:pep_c0_C0 C10:pep_c0_C1 C11:pep_c0_C2 C12:ala_DASH_L_c0_C0 C13:ala_DASH_L_c0_C1 C14:ala_DASH_L_c0_C2 C15:glu_DASH_L_c0_C0 C16:glu_DASH_L_c0_C1 C17:glu_DASH_L_c0_C2 C18:glu_DASH_L_c0_C3 C19:glu_DASH_L_c0_C4 C20:26dap_DASH_M_c0_C0 C21:26dap_DASH_M_c0_C1 C22:26dap_DASH_M_c0_C2 C…
MLDEP1pp	1.0*murein5px3p_p (C1:f6p_c0_C0 C2:f6p_c0_C1 C3:f6p_c0_C2 C4:f6p_c0_C3 C5:f6p_c0_C4 C6:f6p_c0_C5 C7:ac_c0_C0 C8:ac_c0_C1 C9:pep_c0_C0 C10:pep_c0_C1 C11:pep_c0_C2 C12:ala_DASH_L_c0_C0 C13:ala_DASH_L_c0_C1 C14:ala_DASH_L_c0_C2 C15:glu_DASH_L_c0_C0 C16:glu_DASH_L_c0_C1 C17:glu_DASH_L_c0_C2 C18:glu_DASH_L_c0_C3 C19:glu_DASH_L_c0_C4 C20:26dap_DASH_M_c0_C0 C21:26dap_DASH_M_c0_C1 C22:26dap_DASH_M_c0_C2 …
MLDEP2pp	1.0*murein3px3p_p (C1:murein3px3p_p0_C0 C2:murein3px3p_p0_C1 C3:murein3px3p_p0_C2 C4:murein3px3p_p0_C3 C5:murein3px3p_p0_C4 C6:murein3px3p_p0_C5 C7:murein3px3p_p0_C6 C8:murein3px3p_p0_C7 C9:murein3px3p_p0_C8 C10:murein3px3p_p0_C9 C11:murein3px3p_p0_C10 C12:murein3px3p_p0_C11 C13:murein3px3p_p0_C12 C14:murein3px3p_p0_C13 C15:murein3px3p_p0_C14 C16:murein3px3p_p0_C15 C17:murein3px3p_p0_C16 C18:mure…
MN2tpp	1.0*murein5px3p_p (C1:murein5px3p_p0_C0 C2:murein5px3p_p0_C1 C3:murein5px3p_p0_C2 C4:murein5px3p_p0_C3 C5:murein5px3p_p0_C4 C6:murein5px3p_p0_C5 C7:murein5px3p_p0_C6 C8:murein5px3p_p0_C7 C9:murein5px3p_p0_C8 C10:murein5px3p_p0_C9 C11:murein5px3p_p0_C10 C12:murein5px3p_p0_C11 C13:murein5px3p_p0_C12 C14:murein5px3p_p0_C13 C15:murein5px3p_p0_C14 C16:murein5px3p_p0_C15 C17:murein5px3p_p0_C16 C18:mure…
MNtex	1.0*mn2_p -> 1.0*mn2_c
MOBDabcpp	1.0*mn2_e -> 1.0*mn2_p
MOBDtex	1.0*atp_c (C1:0 C2:1 C3:2 C4:3 C5:4 C6:5 C7:6 C8:7 C9:8 C10:9) + 1.0*h2o_c + 1.0*mobd_p -> 1.0*h_c + 1.0*pi_c + 1.0*mobd_c + 1.0*adp_c (C1:0 C2:1 C3:2 C4:3 C5:4 C6:5 C7:6 C8:7 C9:8 C10:9)
MOCOS	1.0*mobd_e -> 1.0*mobd_p
MOLYBDOPTERIN_1	1.0*mptamp_c (C1:a C2:b C3:c C4:d C5:e C6:f C7:g C8:h C9:i C10:j) + 2.0*h_c + 1.0*mobd_c -> 1.0*amp_c (C1:a C2:b C3:c C4:d C5:e C6:f C7:g C8:h C9:i C10:j) + 1.0*moco_c + 1.0*h2o_c + 1.0*cu2_c
MOLYBDOPTERIN_2	1.0*cu2_c + 2.0*moadcosh_c + 1.0*h2o_c + 1.0*gtp_c (C1:a C2:b C3:c C4:d C5:e C6:f C7:g C8:h C9:i C10:j) + 1.0*atp_c (C1:k C2:l C3:m C4:n C5:o C6:p C7:q C8:r C9:s C10:t) -> 1.0*mptamp_c (C1:k C2:l C3:m C4:n C5:o C6:p C7:q C8:r C9:s C10:t) + 1.0*MOLYBDOPTERIN_1_gtp_c_0.balance (C1:a C2:b C3:c C4:d C5:e C6:f C7:g C8:h C9:i C10:j) + 2.0*ppi_c + 2.0*moadcoo_c + 4.0*h_c
MOLYBDOPTERIN_3	2.0*h_c + 2.0*moco_c + 1.0*gtp_c (C1:gtp_c0_C0 C2:gtp_c0_C1 C3:gtp_c0_C2 C4:gtp_c0_C3 C5:gtp_c0_C4 C6:gtp_c0_C5 C7:gtp_c0_C6 C8:gtp_c0_C7 C9:gtp_c0_C8 C10:gtp_c0_C9) + 1.0*ctp_c (C1:ctp_c0_C0 C2:ctp_c0_C1 C3:ctp_c0_C2 C4:ctp_c0_C3 C5:ctp_c0_C4 C6:ctp_c0_C5 C7:ctp_c0_C6 C8:ctp_c0_C7 C9:ctp_c0_C8) -> 2.0*ppi_c + 1.0*mocogdp_c + 1.0*mococdp_c
MOX	1.0*atp_c (C1:d0 C2:d1 C3:d2 C4:d3 C5:d4 C6:d5 C7:d6 C8:d7 C9:d8 C10:d9) + 1.0*h_c + 1.0*moadcoo_c + 1.0*nadh_c (C1:a0 C2:a1 C3:a2 C4:a3 C5:a4 C6:a5 C7:a6 C8:a7 C9:a8 C10:a9 C11:b0 C12:b1 C13:b2 C14:b3 C15:b4 C16:b5 C17:b6 C18:b7 C19:b8 C20:b9 C21:c0) + 1.0*iscssh_c -> 1.0*moadcosh_c + 1.0*amp_c (C1:d0 C2:d1 C3:d2 C4:d3 C5:d4 C6:d5 C7:d6 C8:d7 C9:d8 C10:d9) + 1.0*iscs_c + 1.0*ppi_c + 1.0*nad_c (C…
MOX_reverse	1.0*mal_DASH_L_c (C1:a C2:b C3:c C4:d) + 1.0*o2_c -> 1.0*h2o2_c + 1.0*oaa_c (C1:a C2:b C3:c C4:d)
MPTG	1.0*h2o2_c + 1.0*oaa_c (C1:a C2:b C3:c C4:d) -> 1.0*mal_DASH_L_c (C1:a C2:b C3:c C4:d) + 1.0*o2_c
MPTG2	1.0*uaagmda_c (C1:f6p_c0_C0 C2:f6p_c0_C1 C3:f6p_c0_C2 C4:f6p_c0_C3 C5:f6p_c0_C4 C6:f6p_c0_C5 C7:ac_c0_C0 C8:ac_c0_C1 C9:pep_c0_C0 C10:pep_c0_C1 C11:pep_c0_C2 C12:ala_DASH_L_c0_C0 C13:ala_DASH_L_c0_C1 C14:ala_DASH_L_c0_C2 C15:glu_DASH_L_c0_C0 C16:glu_DASH_L_c0_C1 C17:glu_DASH_L_c0_C2 C18:glu_DASH_L_c0_C3 C19:glu_DASH_L_c0_C4 C20:26dap_DASH_M_c0_C0 C21:26dap_DASH_M_c0_C1 C22:26dap_DASH_M_c0_C2 C23:…
MTAN	1.0*uaagmda_c (C1:f6p_c0_C0 C2:f6p_c0_C1 C3:f6p_c0_C2 C4:f6p_c0_C3 C5:f6p_c0_C4 C6:f6p_c0_C5 C7:ac_c0_C0 C8:ac_c0_C1 C9:pep_c0_C0 C10:pep_c0_C1 C11:pep_c0_C2 C12:ala_DASH_L_c0_C0 C13:ala_DASH_L_c0_C1 C14:ala_DASH_L_c0_C2 C15:glu_DASH_L_c0_C0 C16:glu_DASH_L_c0_C1 C17:glu_DASH_L_c0_C2 C18:glu_DASH_L_c0_C3 C19:glu_DASH_L_c0_C4 C20:26dap_DASH_M_c0_C0 C21:26dap_DASH_M_c0_C1 C22:26dap_DASH_M_c0_C2 C23:…
MTHFC	1.0*h2o_c + 1.0*5mta_c (C1:1 C2:2 C3:3 C4:4 C5:5 C6:6 C7:7 C8:8 C9:9 C10:A C11:a) -> 1.0*5mtr_c (C1:1 C2:2 C3:3 C4:4 C5:5 C6:a) + 1.0*ade_c (C1:6 C2:7 C3:8 C4:9 C5:A)
MTHFC_reverse	1.0*methf_c (C1:a) + 1.0*h2o_c -> 1.0*10fthf_c (C1:a) + 1.0*h_c
MTHFD	1.0*10fthf_c (C1:a) + 1.0*h_c -> 1.0*methf_c (C1:a) + 1.0*h2o_c
MTHFD_reverse	1.0*nadp_c (C1:A C2:B C3:C C4:D C5:E C6:F C7:G C8:H C9:I C10:J C11:K C12:L C13:M C14:N C15:O C16:P C17:Q C18:R C19:S C20:T C21:U) + 1.0*mlthf_c (C1:a) -> 1.0*methf_c (C1:a) + 1.0*nadph_c (C1:A C2:B C3:C C4:D C5:E C6:F C7:G C8:H C9:I C10:J C11:K C12:L C13:M C14:N C15:O C16:P C17:Q C18:R C19:S C20:T C21:U)
MTHFR2	1.0*methf_c (C1:a) + 1.0*nadph_c (C1:A C2:B C3:C C4:D C5:E C6:F C7:G C8:H C9:I C10:J C11:K C12:L C13:M C14:N C15:O C16:P C17:Q C18:R C19:S C20:T C21:U) -> 1.0*nadp_c (C1:A C2:B C3:C C4:D C5:E C6:F C7:G C8:H C9:I C10:J C11:K C12:L C13:M C14:N C15:O C16:P C17:Q C18:R C19:S C20:T C21:U) + 1.0*mlthf_c (C1:a)
MTHTHFSs	2.0*h_c + 1.0*nadh_c (C1:A C2:B C3:C C4:D C5:E C6:F C7:G C8:H C9:I C10:J C11:K C12:L C13:M C14:N C15:O C16:P C17:Q C18:R C19:S C20:T C21:U) + 1.0*mlthf_c (C1:a) -> 1.0*nad_c (C1:A C2:B C3:C C4:D C5:E C6:F C7:G C8:H C9:I C10:J C11:K C12:L C13:M C14:N C15:O C16:P C17:Q C18:R C19:S C20:T C21:U) + 1.0*5mthf_c (C1:a)
NACODA	1.0*mdhdhf_c + 1.0*h2o_c -> 1.0*mththf_c
NADH10	1.0*h2o_c + 1.0*acg5sa_c (C1:a C2:b C3:c C4:d C5:e C6:f C7:g) -> 1.0*ac_c (C1:f C2:g) + 1.0*glu5sa_c (C1:a C2:b C3:c C4:d C5:e)
NADH16pp	1.0*h_c + 1.0*nadh_c (C1:A C2:B C3:C C4:D C5:E C6:F C7:G C8:H C9:I C10:J C11:K C12:L C13:M C14:N C15:O C16:P C17:Q C18:R C19:S C20:T C21:U) + 1.0*mqn8_c -> 1.0*mql8_c + 1.0*nad_c (C1:A C2:B C3:C C4:D C5:E C6:F C7:G C8:H C9:I C10:J C11:K C12:L C13:M C14:N C15:O C16:P C17:Q C18:R C19:S C20:T C21:U)
NADH17pp	4.0*h_c + 1.0*q8_c + 1.0*nadh_c (C1:A C2:B C3:C C4:D C5:E C6:F C7:G C8:H C9:I C10:J C11:K C12:L C13:M C14:N C15:O C16:P C17:Q C18:R C19:S C20:T C21:U) -> 1.0*q8h2_c + 1.0*nad_c (C1:A C2:B C3:C C4:D C5:E C6:F C7:G C8:H C9:I C10:J C11:K C12:L C13:M C14:N C15:O C16:P C17:Q C18:R C19:S C20:T C21:U) + 3.0*h_p
NADH18pp	4.0*h_c + 1.0*nadh_c (C1:A C2:B C3:C C4:D C5:E C6:F C7:G C8:H C9:I C10:J C11:K C12:L C13:M C14:N C15:O C16:P C17:Q C18:R C19:S C20:T C21:U) + 1.0*mqn8_c -> 1.0*mql8_c + 1.0*nad_c (C1:A C2:B C3:C C4:D C5:E C6:F C7:G C8:H C9:I C10:J C11:K C12:L C13:M C14:N C15:O C16:P C17:Q C18:R C19:S C20:T C21:U) + 3.0*h_p
NADH5	4.0*h_c + 1.0*nadh_c (C1:A C2:B C3:C C4:D C5:E C6:F C7:G C8:H C9:I C10:J C11:K C12:L C13:M C14:N C15:O C16:P C17:Q C18:R C19:S C20:T C21:U) + 1.0*2dmmq8_c -> 1.0*nad_c (C1:A C2:B C3:C C4:D C5:E C6:F C7:G C8:H C9:I C10:J C11:K C12:L C13:M C14:N C15:O C16:P C17:Q C18:R C19:S C20:T C21:U) + 3.0*h_p + 1.0*2dmmql8_c
NADH9	1.0*h_c + 1.0*q8_c + 1.0*nadh_c (C1:A C2:B C3:C C4:D C5:E C6:F C7:G C8:H C9:I C10:J C11:K C12:L C13:M C14:N C15:O C16:P C17:Q C18:R C19:S C20:T C21:U) -> 1.0*q8h2_c + 1.0*nad_c (C1:A C2:B C3:C C4:D C5:E C6:F C7:G C8:H C9:I C10:J C11:K C12:L C13:M C14:N C15:O C16:P C17:Q C18:R C19:S C20:T C21:U)
NADPHQR2	1.0*h_c + 1.0*2dmmq8_c + 1.0*nadh_c (C1:A C2:B C3:C C4:D C5:E C6:F C7:G C8:H C9:I C10:J C11:K C12:L C13:M C14:N C15:O C16:P C17:Q C18:R C19:S C20:T C21:U) -> 1.0*nad_c (C1:A C2:B C3:C C4:D C5:E C6:F C7:G C8:H C9:I C10:J C11:K C12:L C13:M C14:N C15:O C16:P C17:Q C18:R C19:S C20:T C21:U) + 1.0*2dmmql8_c
NADPHQR3	1.0*h_c + 1.0*q8_c + 1.0*nadph_c (C1:A C2:B C3:C C4:D C5:E C6:F C7:G C8:H C9:I C10:J C11:K C12:L C13:M C14:N C15:O C16:P C17:Q C18:R C19:S C20:T C21:U) -> 1.0*q8h2_c + 1.0*nadp_c (C1:A C2:B C3:C C4:D C5:E C6:F C7:G C8:H C9:I C10:J C11:K C12:L C13:M C14:N C15:O C16:P C17:Q C18:R C19:S C20:T C21:U)
NADPHQR4	1.0*h_c + 1.0*nadph_c (C1:A C2:B C3:C C4:D C5:E C6:F C7:G C8:H C9:I C10:J C11:K C12:L C13:M C14:N C15:O C16:P C17:Q C18:R C19:S C20:T C21:U) + 1.0*mqn8_c -> 1.0*mql8_c + 1.0*nadp_c (C1:A C2:B C3:C C4:D C5:E C6:F C7:G C8:H C9:I C10:J C11:K C12:L C13:M C14:N C15:O C16:P C17:Q C18:R C19:S C20:T C21:U)
NADPPPS	1.0*h_c + 1.0*nadph_c (C1:A C2:B C3:C C4:D C5:E C6:F C7:G C8:H C9:I C10:J C11:K C12:L C13:M C14:N C15:O C16:P C17:Q C18:R C19:S C20:T C21:U) + 1.0*2dmmq8_c -> 1.0*nadp_c (C1:A C2:B C3:C C4:D C5:E C6:F C7:G C8:H C9:I C10:J C11:K C12:L C13:M C14:N C15:O C16:P C17:Q C18:R C19:S C20:T C21:U) + 1.0*2dmmql8_c
NADSYN_aerobic	1.0*h2o_c + 1.0*nadp_c (C1:a C2:b C3:c C4:d C5:e C6:f C7:g C8:h C9:i C10:j C11:k C12:l C13:m C14:n C15:o C16:p C17:q C18:r C19:s C20:t C21:u) -> 1.0*pi_c + 1.0*nad_c (C1:a C2:b C3:c C4:d C5:e C6:f C7:g C8:h C9:i C10:j C11:k C12:l C13:m C14:n C15:o C16:p C17:q C18:r C19:s C20:t C21:u)
NADTRHD	1.0*o2_c + 1.0*nh4_c + 1.0*dhap_c (C1:a C2:b C3:c) + 1.0*prpp_c (C1:d C2:e C3:f C4:g C5:h) + 1.0*asp_DASH_L_c (C1:i C2:j C3:k C4:l) + 1.0*atp_c (C1:1 C2:2 C3:3 C4:4 C5:5 C6:6 C7:7 C8:8 C9:9 C10:A) + 1.0*atp_c (C1:a0 C2:a1 C3:a2 C4:a3 C5:a4 C6:a5 C7:a6 C8:a7 C9:a8 C10:a9) + 1.0*atp_c (C1:b0 C2:b1 C3:b2 C4:b3 C5:b4 C6:b5 C7:b6 C8:b7 C9:b8 C10:b9) -> 3.0*ppi_c + 2.0*h2o_c + 1.0*h2o2_c + 1.0*amp_c (C…
NAt3_1p5pp	1.0*nad_c (C1:a C2:b C3:c C4:d C5:e C6:f C7:g C8:h C9:i C10:j C11:k C12:l C13:m C14:n C15:o C16:p C17:q C18:r C19:s C20:t C21:u) + 1.0*nadph_c (C1:A C2:B C3:C C4:D C5:E C6:F C7:G C8:H C9:I C10:J C11:K C12:L C13:M C14:N C15:O C16:P C17:Q C18:R C19:S C20:T C21:U) -> 1.0*nadp_c (C1:A C2:B C3:C C4:D C5:E C6:F C7:G C8:H C9:I C10:J C11:K C12:L C13:M C14:N C15:O C16:P C17:Q C18:R C19:S C20:T C21:U) + 1.…
NAt3_2pp	2.0*na1_c + 3.0*h_p -> 2.0*na1_p + 3.0*h_c
NAt3pp	1.0*na1_c + 2.0*h_p -> 1.0*na1_p + 2.0*h_c
NAtex	1.0*na1_c + 1.0*h_p -> 1.0*na1_p + 1.0*h_c
NAtex_reverse	1.0*na1_e -> 1.0*na1_p
NDPK1	1.0*na1_p -> 1.0*na1_e
NDPK1_reverse	1.0*atp_c (C1:a C2:b C3:c C4:d C5:e C6:f C7:g C8:h C9:i C10:j) + 1.0*gdp_c (C1:k C2:l C3:m C4:n C5:o C6:p C7:q C8:r C9:s C10:t) -> 1.0*gtp_c (C1:k C2:l C3:m C4:n C5:o C6:p C7:q C8:r C9:s C10:t) + 1.0*adp_c (C1:a C2:b C3:c C4:d C5:e C6:f C7:g C8:h C9:i C10:j)
NDPK2	1.0*gtp_c (C1:a C2:b C3:c C4:d C5:e C6:f C7:g C8:h C9:i C10:j) + 1.0*adp_c (C1:k C2:l C3:m C4:n C5:o C6:p C7:q C8:r C9:s C10:t) -> 1.0*atp_c (C1:k C2:l C3:m C4:n C5:o C6:p C7:q C8:r C9:s C10:t) + 1.0*gdp_c (C1:a C2:b C3:c C4:d C5:e C6:f C7:g C8:h C9:i C10:j)
NDPK2_reverse	1.0*udp_c (C1:k C2:l C3:m C4:n C5:o C6:p C7:q C8:r C9:s) + 1.0*atp_c (C1:a C2:b C3:c C4:d C5:e C6:f C7:g C8:h C9:i C10:j) -> 1.0*utp_c (C1:k C2:l C3:m C4:n C5:o C6:p C7:q C8:r C9:s) + 1.0*adp_c (C1:a C2:b C3:c C4:d C5:e C6:f C7:g C8:h C9:i C10:j)
NDPK3	1.0*utp_c (C1:a C2:b C3:c C4:d C5:e C6:f C7:g C8:h C9:i) + 1.0*adp_c (C1:j C2:k C3:l C4:m C5:n C6:o C7:p C8:q C9:r C10:s) -> 1.0*udp_c (C1:a C2:b C3:c C4:d C5:e C6:f C7:g C8:h C9:i) + 1.0*atp_c (C1:j C2:k C3:l C4:m C5:n C6:o C7:p C8:q C9:r C10:s)
NDPK3_reverse	1.0*atp_c (C1:a C2:b C3:c C4:d C5:e C6:f C7:g C8:h C9:i C10:j) + 1.0*cdp_c (C1:k C2:l C3:m C4:n C5:o C6:p C7:q C8:r C9:s) -> 1.0*ctp_c (C1:k C2:l C3:m C4:n C5:o C6:p C7:q C8:r C9:s) + 1.0*adp_c (C1:a C2:b C3:c C4:d C5:e C6:f C7:g C8:h C9:i C10:j)
NDPK4	1.0*ctp_c (C1:a C2:b C3:c C4:d C5:e C6:f C7:g C8:h C9:i) + 1.0*adp_c (C1:j C2:k C3:l C4:m C5:n C6:o C7:p C8:q C9:r C10:s) -> 1.0*atp_c (C1:j C2:k C3:l C4:m C5:n C6:o C7:p C8:q C9:r C10:s) + 1.0*cdp_c (C1:a C2:b C3:c C4:d C5:e C6:f C7:g C8:h C9:i)
NDPK4_reverse	1.0*atp_c (C1:0 C2:1 C3:2 C4:3 C5:4 C6:5 C7:6 C8:7 C9:8 C10:9) + 1.0*dtdp_c (C1:a C2:b C3:c C4:d C5:e C6:f C7:g C8:h C9:i C10:j) -> 1.0*adp_c (C1:0 C2:1 C3:2 C4:3 C5:4 C6:5 C7:6 C8:7 C9:8 C10:9) + 1.0*dttp_c (C1:a C2:b C3:c C4:d C5:e C6:f C7:g C8:h C9:i C10:j)
NDPK5	1.0*adp_c (C1:k C2:l C3:m C4:n C5:o C6:p C7:q C8:r C9:s C10:t) + 1.0*dttp_c (C1:a C2:b C3:c C4:d C5:e C6:f C7:g C8:h C9:i C10:j) -> 1.0*dtdp_c (C1:a C2:b C3:c C4:d C5:e C6:f C7:g C8:h C9:i C10:j) + 1.0*atp_c (C1:k C2:l C3:m C4:n C5:o C6:p C7:q C8:r C9:s C10:t)
NDPK5_reverse	1.0*atp_c (C1:a C2:b C3:c C4:d C5:e C6:f C7:g C8:h C9:i C10:j) + 1.0*dgdp_c (C1:0 C2:1 C3:2 C4:3 C5:4 C6:5 C7:6 C8:7 C9:8 C10:9) -> 1.0*adp_c (C1:a C2:b C3:c C4:d C5:e C6:f C7:g C8:h C9:i C10:j) + 1.0*dgtp_c (C1:0 C2:1 C3:2 C4:3 C5:4 C6:5 C7:6 C8:7 C9:8 C10:9)
NDPK7	1.0*adp_c (C1:a C2:b C3:c C4:d C5:e C6:f C7:g C8:h C9:i C10:j) + 1.0*dgtp_c (C1:0 C2:1 C3:2 C4:3 C5:4 C6:5 C7:6 C8:7 C9:8 C10:9) -> 1.0*atp_c (C1:a C2:b C3:c C4:d C5:e C6:f C7:g C8:h C9:i C10:j) + 1.0*dgdp_c (C1:0 C2:1 C3:2 C4:3 C5:4 C6:5 C7:6 C8:7 C9:8 C10:9)
NDPK7_reverse	1.0*atp_c (C1:a C2:b C3:c C4:d C5:e C6:f C7:g C8:h C9:i C10:j) + 1.0*dcdp_c (C1:k C2:l C3:m C4:n C5:o C6:p C7:q C8:r C9:s) -> 1.0*dctp_c (C1:k C2:l C3:m C4:n C5:o C6:p C7:q C8:r C9:s) + 1.0*adp_c (C1:a C2:b C3:c C4:d C5:e C6:f C7:g C8:h C9:i C10:j)
NDPK8	1.0*dctp_c (C1:a C2:b C3:c C4:d C5:e C6:f C7:g C8:h C9:i) + 1.0*adp_c (C1:j C2:k C3:l C4:m C5:n C6:o C7:p C8:q C9:r C10:s) -> 1.0*atp_c (C1:j C2:k C3:l C4:m C5:n C6:o C7:p C8:q C9:r C10:s) + 1.0*dcdp_c (C1:a C2:b C3:c C4:d C5:e C6:f C7:g C8:h C9:i)
NDPK8_reverse	1.0*dadp_c (C1:a C2:b C3:c C4:d C5:e C6:f C7:g C8:h C9:i C10:j) + 1.0*atp_c (C1:k C2:l C3:m C4:n C5:o C6:p C7:q C8:r C9:s C10:t) -> 1.0*adp_c (C1:a C2:b C3:c C4:d C5:e C6:f C7:g C8:h C9:i C10:j) + 1.0*datp_c (C1:k C2:l C3:m C4:n C5:o C6:p C7:q C8:r C9:s C10:t)
NH4tex	1.0*datp_c (C1:a C2:b C3:c C4:d C5:e C6:f C7:g C8:h C9:i C10:j) + 1.0*adp_c (C1:k C2:l C3:m C4:n C5:o C6:p C7:q C8:r C9:s C10:t) -> 1.0*atp_c (C1:a C2:b C3:c C4:d C5:e C6:f C7:g C8:h C9:i C10:j) + 1.0*dadp_c (C1:k C2:l C3:m C4:n C5:o C6:p C7:q C8:r C9:s C10:t)
NH4tpp	1.0*nh4_e -> 1.0*nh4_p
NI2tex	1.0*nh4_p -> 1.0*nh4_c
NI2tpp	1.0*ni2_e -> 1.0*ni2_p
NTD1	1.0*ni2_p -> 1.0*ni2_c
NTD10	1.0*dump_c (C1:a C2:b C3:c C4:d C5:e C6:f C7:g C8:h C9:i) + 1.0*h2o_c -> 1.0*duri_c (C1:a C2:b C3:c C4:d C5:e C6:f C7:g C8:h C9:i) + 1.0*pi_c
NTD11	1.0*h2o_c + 1.0*xmp_c (C1:a C2:b C3:c C4:d C5:e C6:f C7:g C8:h C9:i C10:j) -> 1.0*pi_c + 1.0*xtsn_c (C1:a C2:b C3:c C4:d C5:e C6:f C7:g C8:h C9:i C10:j)
NTD12	1.0*imp_c (C1:a C2:b C3:c C4:d C5:e C6:f C7:g C8:h C9:i C10:j) + 1.0*h2o_c -> 1.0*pi_c + 1.0*ins_c (C1:a C2:b C3:c C4:d C5:e C6:f C7:g C8:h C9:i C10:j)
NTD2	1.0*dimp_c (C1:a C2:b C3:c C4:d C5:e C6:f C7:g C8:h C9:i C10:j) + 1.0*h2o_c -> 1.0*din_c (C1:a C2:b C3:c C4:d C5:e C6:f C7:g C8:h C9:i C10:j) + 1.0*pi_c
NTD3	1.0*h2o_c + 1.0*ump_c (C1:a C2:b C3:c C4:d C5:e C6:f C7:g C8:h C9:i) -> 1.0*uri_c (C1:a C2:b C3:c C4:d C5:e C6:f C7:g C8:h C9:i) + 1.0*pi_c
NTD4	1.0*h2o_c + 1.0*dcmp_c (C1:a C2:b C3:c C4:d C5:e C6:f C7:g C8:h C9:i) -> 1.0*dcyt_c (C1:a C2:b C3:c C4:d C5:e C6:f C7:g C8:h C9:i) + 1.0*pi_c
NTD5	1.0*h2o_c + 1.0*cmp_c (C1:a C2:b C3:c C4:d C5:e C6:f C7:g C8:h C9:i) -> 1.0*pi_c + 1.0*cytd_c (C1:a C2:b C3:c C4:d C5:e C6:f C7:g C8:h C9:i)
NTD6	1.0*h2o_c + 1.0*dtmp_c (C1:a C2:b C3:c C4:d C5:e C6:f C7:g C8:h C9:i C10:j) -> 1.0*pi_c + 1.0*thymd_c (C1:a C2:b C3:c C4:d C5:e C6:f C7:g C8:h C9:i C10:j)
NTD7	1.0*h2o_c + 1.0*damp_c (C1:damp_c0_C0 C2:damp_c0_C1 C3:damp_c0_C2 C4:damp_c0_C3 C5:damp_c0_C4 C6:damp_c0_C5 C7:damp_c0_C6 C8:damp_c0_C7 C9:damp_c0_C8 C10:damp_c0_C9) -> 1.0*pi_c + 1.0*dad_DASH_2_c (C1:damp_c0_C0 C2:damp_c0_C1 C3:damp_c0_C2 C4:damp_c0_C3 C5:damp_c0_C4 C6:damp_c0_C5 C7:damp_c0_C6 C8:damp_c0_C7 C9:damp_c0_C8 C10:damp_c0_C9)
NTD8	1.0*h2o_c + 1.0*amp_c (C1:a C2:b C3:c C4:d C5:e C6:f C7:g C8:h C9:i C10:j) -> 1.0*adn_c (C1:a C2:b C3:c C4:d C5:e C6:f C7:g C8:h C9:i C10:j) + 1.0*pi_c
NTD9	1.0*h2o_c + 1.0*dgmp_c (C1:a C2:b C3:c C4:d C5:e C6:f C7:g C8:h C9:i C10:j) -> 1.0*pi_c + 1.0*dgsn_c (C1:a C2:b C3:c C4:d C5:e C6:f C7:g C8:h C9:i C10:j)
NTP1	1.0*gmp_c (C1:a C2:b C3:c C4:d C5:e C6:f C7:g C8:h C9:i C10:j) + 1.0*h2o_c -> 1.0*pi_c + 1.0*gsn_c (C1:a C2:b C3:c C4:d C5:e C6:f C7:g C8:h C9:i C10:j)
NTP10	1.0*atp_c (C1:a C2:b C3:c C4:d C5:e C6:f C7:g C8:h C9:i C10:j) + 1.0*h2o_c -> 1.0*pi_c + 1.0*h_c + 1.0*adp_c (C1:a C2:b C3:c C4:d C5:e C6:f C7:g C8:h C9:i C10:j)
NTP3	1.0*h2o_c + 1.0*itp_c (C1:a C2:b C3:c C4:d C5:e C6:f C7:g C8:h C9:i C10:j) -> 1.0*h_c + 1.0*pi_c + 1.0*idp_c (C1:a C2:b C3:c C4:d C5:e C6:f C7:g C8:h C9:i C10:j)
NTP5	1.0*h2o_c + 1.0*gtp_c (C1:a C2:b C3:c C4:d C5:e C6:f C7:g C8:h C9:i C10:j) -> 1.0*pi_c + 1.0*gdp_c (C1:a C2:b C3:c C4:d C5:e C6:f C7:g C8:h C9:i C10:j) + 1.0*h_c
NTPP1	1.0*h2o_c + 1.0*ctp_c (C1:a C2:b C3:c C4:d C5:e C6:f C7:g C8:h C9:i) -> 1.0*h_c + 1.0*cdp_c (C1:a C2:b C3:c C4:d C5:e C6:f C7:g C8:h C9:i) + 1.0*pi_c
NTPP10	1.0*h2o_c + 1.0*dgtp_c (C1:a C2:b C3:c C4:d C5:e C6:f C7:g C8:h C9:i C10:j) -> 1.0*ppi_c + 1.0*h_c + 1.0*dgmp_c (C1:a C2:b C3:c C4:d C5:e C6:f C7:g C8:h C9:i C10:j)
NTPP2	1.0*h2o_c + 1.0*ditp_c (C1:a C2:b C3:c C4:d C5:e C6:f C7:g C8:h C9:i C10:j) -> 1.0*ppi_c + 1.0*h_c + 1.0*dimp_c (C1:a C2:b C3:c C4:d C5:e C6:f C7:g C8:h C9:i C10:j)
NTPP3	1.0*gtp_c (C1:a C2:b C3:c C4:d C5:e C6:f C7:g C8:h C9:i C10:j) + 1.0*h2o_c -> 1.0*gmp_c (C1:a C2:b C3:c C4:d C5:e C6:f C7:g C8:h C9:i C10:j) + 1.0*ppi_c + 1.0*h_c
NTPP4	1.0*h2o_c + 1.0*dctp_c (C1:a C2:b C3:c C4:d C5:e C6:f C7:g C8:h C9:i) -> 1.0*ppi_c + 1.0*h_c + 1.0*dcmp_c (C1:a C2:b C3:c C4:d C5:e C6:f C7:g C8:h C9:i)
NTPP5	1.0*h2o_c + 1.0*ctp_c (C1:a C2:b C3:c C4:d C5:e C6:f C7:g C8:h C9:i) -> 1.0*h_c + 1.0*ppi_c + 1.0*cmp_c (C1:a C2:b C3:c C4:d C5:e C6:f C7:g C8:h C9:i)
NTPP6	1.0*h2o_c + 1.0*datp_c (C1:a C2:b C3:c C4:d C5:e C6:f C7:g C8:h C9:i C10:j) -> 1.0*ppi_c + 1.0*h_c + 1.0*damp_c (C1:a C2:b C3:c C4:d C5:e C6:f C7:g C8:h C9:i C10:j)
NTPP7	1.0*atp_c (C1:a C2:b C3:c C4:d C5:e C6:f C7:g C8:h C9:i C10:j) + 1.0*h2o_c -> 1.0*h_c + 1.0*amp_c (C1:a C2:b C3:c C4:d C5:e C6:f C7:g C8:h C9:i C10:j) + 1.0*ppi_c
NTPP8	1.0*h2o_c + 1.0*dttp_c (C1:a C2:b C3:c C4:d C5:e C6:f C7:g C8:h C9:i C10:j) -> 1.0*h_c + 1.0*ppi_c + 1.0*dtmp_c (C1:a C2:b C3:c C4:d C5:e C6:f C7:g C8:h C9:i C10:j)
NTPP9	1.0*utp_c (C1:a C2:b C3:c C4:d C5:e C6:f C7:g C8:h C9:i) + 1.0*h2o_c -> 1.0*ump_c (C1:a C2:b C3:c C4:d C5:e C6:f C7:g C8:h C9:i) + 1.0*ppi_c + 1.0*h_c
NTPTP1	1.0*h2o_c + 1.0*itp_c (C1:a C2:b C3:c C4:d C5:e C6:f C7:g C8:h C9:i C10:j) -> 1.0*ppi_c + 1.0*imp_c (C1:a C2:b C3:c C4:d C5:e C6:f C7:g C8:h C9:i C10:j) + 1.0*h_c
NTPTP2	1.0*h2o_c + 1.0*dgtp_c (C1:a C2:b C3:c C4:d C5:e C6:f C7:g C8:h C9:i C10:j) -> 1.0*dgsn_c (C1:a C2:b C3:c C4:d C5:e C6:f C7:g C8:h C9:i C10:j) + 1.0*pppi_c
O2tex	1.0*h2o_c + 1.0*gtp_c (C1:a C2:b C3:c C4:d C5:e C6:f C7:g C8:h C9:i C10:j) -> 1.0*gsn_c (C1:a C2:b C3:c C4:d C5:e C6:f C7:g C8:h C9:i C10:j) + 1.0*pppi_c
O2tex_reverse	1.0*o2_e -> 1.0*o2_p
O2tpp	1.0*o2_p -> 1.0*o2_e
O2tpp_reverse	1.0*o2_p -> 1.0*o2_c
OAADC	1.0*o2_c -> 1.0*o2_p
OCBT	1.0*oaa_c (C1:a C2:b C3:c C4:d) + 1.0*h_c -> 1.0*co2_c (C1:d) + 1.0*pyr_c (C1:a C2:b C3:c)
OCBT_reverse	1.0*orn_c (C1:b C2:c C3:d C4:e C5:f) + 1.0*cbp_c (C1:a) -> 1.0*pi_c + 1.0*h_c + 1.0*citr_DASH_L_c (C1:b C2:c C3:d C4:e C5:f C6:a)
OCTDPS	1.0*pi_c + 1.0*h_c + 1.0*citr_DASH_L_c (C1:b C2:c C3:d C4:e C5:f C6:a) -> 1.0*orn_c (C1:b C2:c C3:d C4:e C5:f) + 1.0*cbp_c (C1:a)
OMCDC	1.0*ipdp_c (C1:ipdp_c0_C0 C2:ipdp_c0_C1 C3:ipdp_c0_C2 C4:ipdp_c0_C3 C5:ipdp_c0_C4) + 1.0*ipdp_c (C1:ipdp_c1_C0 C2:ipdp_c1_C1 C3:ipdp_c1_C2 C4:ipdp_c1_C3 C5:ipdp_c1_C4) + 1.0*ipdp_c (C1:ipdp_c2_C0 C2:ipdp_c2_C1 C3:ipdp_c2_C2 C4:ipdp_c2_C3 C5:ipdp_c2_C4) + 1.0*ipdp_c (C1:ipdp_c3_C0 C2:ipdp_c3_C1 C3:ipdp_c3_C2 C4:ipdp_c3_C3 C5:ipdp_c3_C4) + 1.0*ipdp_c (C1:ipdp_c4_C0 C2:ipdp_c4_C1 C3:ipdp_c4_C2 C4:ip…
ORNDC	1.0*3c4mop_c (C1:a C2:b C3:c C4:d C5:e C6:f C7:g) + 1.0*h_c -> 1.0*4mop_c (C1:a C2:b C3:c C4:d C5:e C6:g) + 1.0*co2_c (C1:f)
P5CD	1.0*orn_c (C1:a C2:b C3:c C4:d C5:e) + 1.0*h_c -> 1.0*ptrc_c (C1:b C2:c C3:d C4:e) + 1.0*co2_c (C1:a)
P5CR	1.0*1pyr5c_c (C1:a C2:b C3:c C4:d C5:e) + 2.0*h2o_c + 1.0*nad_c (C1:A C2:B C3:C C4:D C5:E C6:F C7:G C8:H C9:I C10:J C11:K C12:L C13:M C14:N C15:O C16:P C17:Q C18:R C19:S C20:T C21:U) -> 1.0*glu_DASH_L_c (C1:a C2:b C3:c C4:d C5:e) + 1.0*h_c + 1.0*nadh_c (C1:A C2:B C3:C C4:D C5:E C6:F C7:G C8:H C9:I C10:J C11:K C12:L C13:M C14:N C15:O C16:P C17:Q C18:R C19:S C20:T C21:U)
PAPSR	1.0*1pyr5c_c (C1:a C2:b C3:c C4:d C5:e) + 2.0*h_c + 1.0*nadph_c (C1:A C2:B C3:C C4:D C5:E C6:F C7:G C8:H C9:I C10:J C11:K C12:L C13:M C14:N C15:O C16:P C17:Q C18:R C19:S C20:T C21:U) -> 1.0*pro_DASH_L_c (C1:a C2:b C3:c C4:d C5:e) + 1.0*nadp_c (C1:A C2:B C3:C C4:D C5:E C6:F C7:G C8:H C9:I C10:J C11:K C12:L C13:M C14:N C15:O C16:P C17:Q C18:R C19:S C20:T C21:U)
PDE1	1.0*paps_c (C1:paps_c0_C0 C2:paps_c0_C1 C3:paps_c0_C2 C4:paps_c0_C3 C5:paps_c0_C4 C6:paps_c0_C5 C7:paps_c0_C6 C8:paps_c0_C7 C9:paps_c0_C8 C10:paps_c0_C9) + 1.0*trdrd_c -> 1.0*pap_c (C1:paps_c0_C0 C2:paps_c0_C1 C3:paps_c0_C2 C4:paps_c0_C3 C5:paps_c0_C4 C6:paps_c0_C5 C7:paps_c0_C6 C8:paps_c0_C7 C9:paps_c0_C8 C10:paps_c0_C9) + 2.0*h_c + 1.0*trdox_c + 1.0*so3_c
PDE4	1.0*h2o_c + 1.0*camp_c (C1:a C2:b C3:c C4:d C5:e C6:f C7:g C8:h C9:i C10:j) -> 1.0*h_c + 1.0*amp_c (C1:a C2:b C3:c C4:d C5:e C6:f C7:g C8:h C9:i C10:j)
PDH	1.0*h2o_c + 1.0*35cgmp_c (C1:a C2:b C3:c C4:d C5:e C6:f C7:g C8:h C9:i C10:j) -> 1.0*gmp_c (C1:a C2:b C3:c C4:d C5:e C6:f C7:g C8:h C9:i C10:j) + 1.0*h_c
PE160abcpp	1.0*coa_c (C1:A C2:B C3:C C4:D C5:E C6:F C7:G C8:H C9:I C10:J C11:K C12:L C13:M C14:N C15:O C16:P C17:Q C18:R C19:S C20:T C21:U) + 1.0*nad_c (C1:f C2:g C3:h C4:i C5:j C6:k C7:l C8:m C9:n C10:o C11:p C12:q C13:r C14:s C15:t C16:u C17:v C18:w C19:x C20:y C21:z) + 1.0*pyr_c (C1:a C2:b C3:c) -> 1.0*co2_c (C1:a) + 1.0*nadh_c (C1:f C2:g C3:h C4:i C5:j C6:k C7:l C8:m C9:n C10:o C11:p C12:q C13:r C14:s C…
PE161abcpp	1.0*atp_c (C1:atp_c0_C0 C2:atp_c0_C1 C3:atp_c0_C2 C4:atp_c0_C3 C5:atp_c0_C4 C6:atp_c0_C5 C7:atp_c0_C6 C8:atp_c0_C7 C9:atp_c0_C8 C10:atp_c0_C9) + 1.0*h2o_c + 1.0*pe160_c (C1:pe160_c0_C0 C2:pe160_c0_C1 C3:pe160_c0_C2 C4:pe160_c0_C3 C5:pe160_c0_C4) -> 1.0*h_c + 1.0*pi_c + 1.0*pe160_p (C1:pe160_c0_C0 C2:pe160_c0_C1 C3:pe160_c0_C2 C4:pe160_c0_C3 C5:pe160_c0_C4) + 1.0*adp_c (C1:atp_c0_C0 C2:atp_c0_C1 C…
PE181abcpp	1.0*atp_c (C1:atp_c0_C0 C2:atp_c0_C1 C3:atp_c0_C2 C4:atp_c0_C3 C5:atp_c0_C4 C6:atp_c0_C5 C7:atp_c0_C6 C8:atp_c0_C7 C9:atp_c0_C8 C10:atp_c0_C9) + 1.0*pe161_c (C1:pe161_c0_C0 C2:pe161_c0_C1 C3:pe161_c0_C2 C4:pe161_c0_C3 C5:pe161_c0_C4) + 1.0*h2o_c -> 1.0*pi_c + 1.0*h_c + 1.0*pe161_p (C1:pe161_c0_C0 C2:pe161_c0_C1 C3:pe161_c0_C2 C4:pe161_c0_C3 C5:pe161_c0_C4) + 1.0*adp_c (C1:atp_c0_C0 C2:atp_c0_C1 C…
PFK	1.0*pe181_c (C1:pe181_c0_C0 C2:pe181_c0_C1 C3:pe181_c0_C2 C4:pe181_c0_C3 C5:pe181_c0_C4) + 1.0*atp_c (C1:atp_c0_C0 C2:atp_c0_C1 C3:atp_c0_C2 C4:atp_c0_C3 C5:atp_c0_C4 C6:atp_c0_C5 C7:atp_c0_C6 C8:atp_c0_C7 C9:atp_c0_C8 C10:atp_c0_C9) + 1.0*h2o_c -> 1.0*h_c + 1.0*pe181_p (C1:pe181_c0_C0 C2:pe181_c0_C1 C3:pe181_c0_C2 C4:pe181_c0_C3 C5:pe181_c0_C4) + 1.0*pi_c + 1.0*adp_c (C1:atp_c0_C0 C2:atp_c0_C1 C…
PFK_3	1.0*atp_c (C1:0 C2:1 C3:2 C4:3 C5:4 C6:5 C7:6 C8:7 C9:8 C10:9) + 1.0*f6p_c (C1:a C2:b C3:c C4:d C5:e C6:f) -> 1.0*fdp_c (C1:a C2:b C3:c C4:d C5:e C6:f) + 1.0*h_c + 1.0*adp_c (C1:0 C2:1 C3:2 C4:3 C5:4 C6:5 C7:6 C8:7 C9:8 C10:9)
PFL	1.0*atp_c (C1:0 C2:1 C3:2 C4:3 C5:4 C6:5 C7:6 C8:7 C9:8 C10:9) + 1.0*s7p_c (C1:a C2:b C3:c C4:d C5:e C6:f C7:g) -> 1.0*h_c + 1.0*adp_c (C1:0 C2:1 C3:2 C4:3 C5:4 C6:5 C7:6 C8:7 C9:8 C10:9) + 1.0*s17bp_c (C1:a C2:b C3:c C4:d C5:e C6:f C7:g)
PG160abcpp	1.0*coa_c (C1:A C2:B C3:C C4:D C5:E C6:F C7:G C8:H C9:I C10:J C11:K C12:L C13:M C14:N C15:O C16:P C17:Q C18:R C19:S C20:T C21:U) + 1.0*pyr_c (C1:a C2:b C3:c) -> 1.0*accoa_c (C1:A C2:B C3:C C4:D C5:E C6:F C7:G C8:H C9:I C10:J C11:K C12:L C13:M C14:N C15:O C16:P C17:Q C18:R C19:S C20:T C21:U C22:b C23:c) + 1.0*for_c (C1:a)
PG161abcpp	1.0*atp_c (C1:atp_c0_C0 C2:atp_c0_C1 C3:atp_c0_C2 C4:atp_c0_C3 C5:atp_c0_C4 C6:atp_c0_C5 C7:atp_c0_C6 C8:atp_c0_C7 C9:atp_c0_C8 C10:atp_c0_C9) + 1.0*h2o_c + 1.0*pg160_c (C1:pg160_c0_C0 C2:pg160_c0_C1 C3:pg160_c0_C2 C4:pg160_c0_C3 C5:pg160_c0_C4 C6:pg160_c0_C5) -> 1.0*pi_c + 1.0*pg160_p (C1:pg160_c0_C0 C2:pg160_c0_C1 C3:pg160_c0_C2 C4:pg160_c0_C3 C5:pg160_c0_C4 C6:pg160_c0_C5) + 1.0*h_c + 1.0*adp_…
PG181abcpp	1.0*pg161_c (C1:pg161_c0_C0 C2:pg161_c0_C1 C3:pg161_c0_C2 C4:pg161_c0_C3 C5:pg161_c0_C4 C6:pg161_c0_C5) + 1.0*atp_c (C1:atp_c0_C0 C2:atp_c0_C1 C3:atp_c0_C2 C4:atp_c0_C3 C5:atp_c0_C4 C6:atp_c0_C5 C7:atp_c0_C6 C8:atp_c0_C7 C9:atp_c0_C8 C10:atp_c0_C9) + 1.0*h2o_c -> 1.0*pi_c + 1.0*h_c + 1.0*pg161_p (C1:pg161_c0_C0 C2:pg161_c0_C1 C3:pg161_c0_C2 C4:pg161_c0_C3 C5:pg161_c0_C4 C6:pg161_c0_C5) + 1.0*adp_…
PGI	1.0*h2o_c + 1.0*pg181_c (C1:pg181_c0_C0 C2:pg181_c0_C1 C3:pg181_c0_C2 C4:pg181_c0_C3 C5:pg181_c0_C4 C6:pg181_c0_C5) + 1.0*atp_c (C1:atp_c0_C0 C2:atp_c0_C1 C3:atp_c0_C2 C4:atp_c0_C3 C5:atp_c0_C4 C6:atp_c0_C5 C7:atp_c0_C6 C8:atp_c0_C7 C9:atp_c0_C8 C10:atp_c0_C9) -> 1.0*pi_c + 1.0*pg181_p (C1:pg181_c0_C0 C2:pg181_c0_C1 C3:pg181_c0_C2 C4:pg181_c0_C3 C5:pg181_c0_C4 C6:pg181_c0_C5) + 1.0*h_c + 1.0*adp_…
PGI_reverse	1.0*g6p_c (C1:a C2:b C3:c C4:d C5:e C6:f) -> 1.0*f6p_c (C1:a C2:b C3:c C4:d C5:e C6:f)
PGK	1.0*f6p_c (C1:a C2:b C3:c C4:d C5:e C6:f) -> 1.0*g6p_c (C1:a C2:b C3:c C4:d C5:e C6:f)
PGK_reverse	1.0*atp_c (C1:0 C2:1 C3:2 C4:3 C5:4 C6:5 C7:6 C8:7 C9:8 C10:9) + 1.0*3pg_c (C1:a C2:b C3:c) -> 1.0*13dpg_c (C1:a C2:b C3:c) + 1.0*adp_c (C1:0 C2:1 C3:2 C4:3 C5:4 C6:5 C7:6 C8:7 C9:8 C10:9)
PGL	1.0*13dpg_c (C1:a C2:b C3:c) + 1.0*adp_c (C1:0 C2:1 C3:2 C4:3 C5:4 C6:5 C7:6 C8:7 C9:8 C10:9) -> 1.0*atp_c (C1:0 C2:1 C3:2 C4:3 C5:4 C6:5 C7:6 C8:7 C9:8 C10:9) + 1.0*3pg_c (C1:a C2:b C3:c)
PGM	1.0*h2o_c + 1.0*6pgl_c (C1:a C2:b C3:c C4:d C5:e C6:f) -> 1.0*h_c + 1.0*6pgc_c (C1:a C2:b C3:c C4:d C5:e C6:f)
PGM_reverse	1.0*2pg_c (C1:a C2:b C3:c) -> 1.0*3pg_c (C1:a C2:b C3:c)
PGMT_reverse	1.0*3pg_c (C1:a C2:b C3:c) -> 1.0*2pg_c (C1:a C2:b C3:c)
PHETA1	1.0*g6p_c (C1:a C2:b C3:c C4:d C5:e C6:f) -> 1.0*g1p_c (C1:a C2:b C3:c C4:d C5:e C6:f)
PHETA1_reverse	1.0*akg_c (C1:a C2:b C3:c C4:d C5:e) + 1.0*phe_DASH_L_c (C1:f C2:g C3:h C4:i C5:j C6:k C7:l C8:m C9:n) -> 1.0*phpyr_c (C1:f C2:g C3:h C4:i C5:j C6:k C7:l C8:m C9:n) + 1.0*glu_DASH_L_c (C1:a C2:b C3:c C4:d C5:e)
PIt2rpp	1.0*phpyr_c (C1:f C2:g C3:h C4:i C5:j C6:k C7:l C8:m C9:n) + 1.0*glu_DASH_L_c (C1:a C2:b C3:c C4:d C5:e) -> 1.0*akg_c (C1:a C2:b C3:c C4:d C5:e) + 1.0*phe_DASH_L_c (C1:f C2:g C3:h C4:i C5:j C6:k C7:l C8:m C9:n)
PItex	1.0*pi_p + 1.0*h_p -> 1.0*pi_c + 1.0*h_c
POR5	1.0*pi_e -> 1.0*pi_p
POR5_reverse	1.0*pyr_c (C1:a C2:b C3:c) + 1.0*coa_c (C1:A C2:B C3:C C4:D C5:E C6:F C7:G C8:H C9:I C10:J C11:K C12:L C13:M C14:N C15:O C16:P C17:Q C18:R C19:S C20:T C21:U) + 2.0*flxso_c -> 1.0*co2_c (C1:a) + 1.0*h_c + 2.0*flxr_c + 1.0*accoa_c (C1:A C2:B C3:C C4:D C5:E C6:F C7:G C8:H C9:I C10:J C11:K C12:L C13:M C14:N C15:O C16:P C17:Q C18:R C19:S C20:T C21:U C22:b C23:c)
POX	1.0*co2_c (C1:c) + 1.0*h_c + 2.0*flxr_c + 1.0*accoa_c (C1:A C2:B C3:C C4:D C5:E C6:F C7:G C8:H C9:I C10:J C11:K C12:L C13:M C14:N C15:O C16:P C17:Q C18:R C19:S C20:T C21:U C22:a C23:b) -> 1.0*coa_c (C1:A C2:B C3:C C4:D C5:E C6:F C7:G C8:H C9:I C10:J C11:K C12:L C13:M C14:N C15:O C16:P C17:Q C18:R C19:S C20:T C21:U) + 2.0*flxso_c + 1.0*pyr_c (C1:c C2:a C3:b)
PPA	1.0*h2o_c + 1.0*pyr_c (C1:a C2:b C3:c) + 1.0*q8_c -> 1.0*ac_c (C1:b C2:c) + 1.0*q8h2_c + 1.0*co2_c (C1:a)
PPA2	1.0*ppi_c + 1.0*h2o_c -> 2.0*pi_c + 1.0*h_c
PPBNGS	1.0*h2o_c + 1.0*pppi_c -> 1.0*h_c + 1.0*ppi_c + 1.0*pi_c
PPC	1.0*5aop_c (C1:5aop_c0_C0 C2:5aop_c0_C1 C3:5aop_c0_C2 C4:5aop_c0_C3 C5:5aop_c0_C4) + 1.0*5aop_c (C1:5aop_c1_C0 C2:5aop_c1_C1 C3:5aop_c1_C2 C4:5aop_c1_C3 C5:5aop_c1_C4) -> 1.0*h_c + 2.0*h2o_c + 1.0*ppbng_c (C1:5aop_c0_C0 C2:5aop_c0_C1 C3:5aop_c0_C2 C4:5aop_c0_C3 C5:5aop_c0_C4 C6:5aop_c1_C0 C7:5aop_c1_C1 C8:5aop_c1_C2 C9:5aop_c1_C3 C10:5aop_c1_C4)
PPCK	1.0*co2_c (C1:a) + 1.0*pep_c (C1:b C2:c C3:d) + 1.0*h2o_c -> 1.0*pi_c + 1.0*oaa_c (C1:b C2:c C3:d C4:a) + 1.0*h_c
PPGPPDP	1.0*atp_c (C1:0 C2:1 C3:2 C4:3 C5:4 C6:5 C7:6 C8:7 C9:8 C10:9) + 1.0*oaa_c (C1:a C2:b C3:c C4:d) -> 1.0*co2_c (C1:d) + 1.0*pep_c (C1:a C2:b C3:c) + 1.0*adp_c (C1:0 C2:1 C3:2 C4:3 C5:4 C6:5 C7:6 C8:7 C9:8 C10:9)
PPK2r	1.0*h2o_c + 1.0*ppgpp_c (C1:gdp_c0_C0 C2:gdp_c0_C1 C3:gdp_c0_C2 C4:gdp_c0_C3 C5:gdp_c0_C4 C6:gdp_c0_C5 C7:gdp_c0_C6 C8:gdp_c0_C7 C9:gdp_c0_C8 C10:gdp_c0_C9) -> 1.0*gdp_c (C1:gdp_c0_C0 C2:gdp_c0_C1 C3:gdp_c0_C2 C4:gdp_c0_C3 C5:gdp_c0_C4 C6:gdp_c0_C5 C7:gdp_c0_C6 C8:gdp_c0_C7 C9:gdp_c0_C8 C10:gdp_c0_C9) + 1.0*ppi_c
PPK2r_reverse	1.0*ppi_c + 1.0*atp_c (C1:a C2:b C3:c C4:d C5:e C6:f C7:g C8:h C9:i C10:j) -> 1.0*pppi_c + 1.0*adp_c (C1:a C2:b C3:c C4:d C5:e C6:f C7:g C8:h C9:i C10:j)
PPKr	1.0*pppi_c + 1.0*adp_c (C1:a C2:b C3:c C4:d C5:e C6:f C7:g C8:h C9:i C10:j) -> 1.0*ppi_c + 1.0*atp_c (C1:a C2:b C3:c C4:d C5:e C6:f C7:g C8:h C9:i C10:j)
PPKr_reverse	1.0*pi_c + 1.0*atp_c (C1:a C2:b C3:c C4:d C5:e C6:f C7:g C8:h C9:i C10:j) -> 1.0*ppi_c + 1.0*adp_c (C1:a C2:b C3:c C4:d C5:e C6:f C7:g C8:h C9:i C10:j)
PPM_reverse	1.0*adp_c (C1:a C2:b C3:c C4:d C5:e C6:f C7:g C8:h C9:i C10:j) + 1.0*ppi_c -> 1.0*atp_c (C1:a C2:b C3:c C4:d C5:e C6:f C7:g C8:h C9:i C10:j) + 1.0*pi_c
PPND	1.0*r5p_c (C1:a C2:b C3:c C4:d C5:e) -> 1.0*r1p_c (C1:a C2:b C3:c C4:d C5:e)
PPNDH	1.0*nad_c (C1:A C2:B C3:C C4:D C5:E C6:F C7:G C8:H C9:I C10:J C11:K C12:L C13:M C14:N C15:O C16:P C17:Q C18:R C19:S C20:T C21:U) + 1.0*pphn_c (C1:a C2:b C3:c C4:d C5:e C6:f C7:g C8:h C9:i C10:j) -> 1.0*co2_c (C1:j) + 1.0*34hpp_c (C1:a C2:b C3:c C4:d C5:e C6:f C7:g C8:h C9:i) + 1.0*nadh_c (C1:A C2:B C3:C C4:D C5:E C6:F C7:G C8:H C9:I C10:J C11:K C12:L C13:M C14:N C15:O C16:P C17:Q C18:R C19:S C20:…
PPS	1.0*h_c + 1.0*pphn_c (C1:a C2:b C3:c C4:d C5:e C6:f C7:g C8:h C9:i C10:j) -> 1.0*co2_c (C1:j) + 1.0*phpyr_c (C1:a C2:b C3:c C4:d C5:e C6:f C7:g C8:h C9:i) + 1.0*h2o_c
PROD2	1.0*atp_c (C1:0 C2:1 C3:2 C4:3 C5:4 C6:5 C7:6 C8:7 C9:8 C10:9) + 1.0*h2o_c + 1.0*pyr_c (C1:a C2:b C3:c) -> 2.0*h_c + 1.0*pi_c + 1.0*amp_c (C1:0 C2:1 C3:2 C4:3 C5:4 C6:5 C7:6 C8:7 C9:8 C10:9) + 1.0*pep_c (C1:a C2:b C3:c)
prpp_to_his_DASH_L	1.0*pro_DASH_L_c (C1:a C2:b C3:c C4:d C5:e) + 1.0*fad_c (C1:A C2:B C3:C C4:D C5:E C6:F C7:G C8:H C9:I C10:J C11:K C12:L C13:M C14:N C15:O C16:P C17:Q C18:R C19:S C20:T C21:U C22:V C23:W C24:X C25:Y C26:Z C27:0) -> 1.0*1pyr5c_c (C1:a C2:b C3:c C4:d C5:e) + 1.0*h_c + 1.0*fadh2_c (C1:A C2:B C3:C C4:D C5:E C6:F C7:G C8:H C9:I C10:J C11:K C12:L C13:M C14:N C15:O C16:P C17:Q C18:R C19:S C20:T C21:U C22…
PRPPS	1.0*prpp_c (C1:g C2:h C3:i C4:j C5:k) + 3.0*h2o_c + 1.0*gln_DASH_L_c (C1:b C2:c C3:d C4:e C5:f) + 2.0*nad_c (C1:A C2:B C3:C C4:D C5:E C6:F C7:G C8:H C9:I C10:J C11:K C12:L C13:M C14:N C15:O C16:P C17:Q C18:R C19:S C20:T C21:U) + 1.0*atp_c (C1:1 C2:2 C3:3 C4:4 C5:5 C6:6 C7:7 C8:8 C9:9 C10:a) -> 5.0*h_c + 2.0*ppi_c + 1.0*pi_c + 1.0*akg_c (C1:b C2:c C3:d C4:e C5:f) + 1.0*his_DASH_L_c (C1:k C2:j C3:i…
PRPPS_reverse	1.0*r5p_c (C1:a C2:b C3:c C4:d C5:e) + 1.0*atp_c (C1:0 C2:1 C3:2 C4:3 C5:4 C6:5 C7:6 C8:7 C9:8 C10:9) -> 1.0*h_c + 1.0*amp_c (C1:0 C2:1 C3:2 C4:3 C5:4 C6:5 C7:6 C8:7 C9:8 C10:9) + 1.0*prpp_c (C1:a C2:b C3:c C4:d C5:e)
PSCVT	1.0*h_c + 1.0*amp_c (C1:0 C2:1 C3:2 C4:3 C5:4 C6:5 C7:6 C8:7 C9:8 C10:9) + 1.0*prpp_c (C1:a C2:b C3:c C4:d C5:e) -> 1.0*r5p_c (C1:a C2:b C3:c C4:d C5:e) + 1.0*atp_c (C1:0 C2:1 C3:2 C4:3 C5:4 C6:5 C7:6 C8:7 C9:8 C10:9)
PSCVT_reverse	1.0*pep_c (C1:a C2:b C3:c) + 1.0*skm5p_c (C1:d C2:e C3:f C4:g C5:h C6:i C7:j) -> 1.0*pi_c + 1.0*3psme_c (C1:d C2:e C3:f C4:g C5:h C6:i C7:j C8:b C9:a C10:c)
PTAr	1.0*pi_c + 1.0*3psme_c (C1:d C2:e C3:f C4:g C5:h C6:i C7:j C8:b C9:a C10:c) -> 1.0*pep_c (C1:a C2:b C3:c) + 1.0*skm5p_c (C1:d C2:e C3:f C4:g C5:h C6:i C7:j)
PTAr_reverse	1.0*pi_c + 1.0*accoa_c (C1:A C2:B C3:C C4:D C5:E C6:F C7:G C8:H C9:I C10:J C11:K C12:L C13:M C14:N C15:O C16:P C17:Q C18:R C19:S C20:T C21:U C22:a C23:b) -> 1.0*actp_c (C1:a C2:b) + 1.0*coa_c (C1:A C2:B C3:C C4:D C5:E C6:F C7:G C8:H C9:I C10:J C11:K C12:L C13:M C14:N C15:O C16:P C17:Q C18:R C19:S C20:T C21:U)
ptrc_to_4abut_1	1.0*coa_c (C1:A C2:B C3:C C4:D C5:E C6:F C7:G C8:H C9:I C10:J C11:K C12:L C13:M C14:N C15:O C16:P C17:Q C18:R C19:S C20:T C21:U) + 1.0*actp_c (C1:a C2:b) -> 1.0*pi_c + 1.0*accoa_c (C1:A C2:B C3:C C4:D C5:E C6:F C7:G C8:H C9:I C10:J C11:K C12:L C13:M C14:N C15:O C16:P C17:Q C18:R C19:S C20:T C21:U C22:a C23:b)
PUNP1	1.0*ptrc_c (C1:f C2:g C3:h C4:i) + 1.0*h2o_c + 1.0*nad_c (C1:A C2:B C3:C C4:D C5:E C6:F C7:G C8:H C9:I C10:J C11:K C12:L C13:M C14:N C15:O C16:P C17:Q C18:R C19:S C20:T C21:U) + 1.0*akg_c (C1:a C2:b C3:c C4:d C5:e) -> 2.0*h_c + 1.0*nadh_c (C1:A C2:B C3:C C4:D C5:E C6:F C7:G C8:H C9:I C10:J C11:K C12:L C13:M C14:N C15:O C16:P C17:Q C18:R C19:S C20:T C21:U) + 1.0*glu_DASH_L_c (C1:a C2:b C3:c C4:d C…
PUNP1_reverse	1.0*adn_c (C1:a C2:b C3:c C4:d C5:e C6:f C7:g C8:h C9:i C10:j) + 1.0*pi_c -> 1.0*r1p_c (C1:a C2:b C3:c C4:d C5:e) + 1.0*ade_c (C1:f C2:g C3:h C4:i C5:j)
PUNP2	1.0*r1p_c (C1:f C2:g C3:h C4:i C5:j) + 1.0*ade_c (C1:a C2:b C3:c C4:d C5:e) -> 1.0*adn_c (C1:a C2:b C3:c C4:d C5:e C6:f C7:g C8:h C9:i C10:j) + 1.0*pi_c
PUNP2_reverse	1.0*dad_DASH_2_c (C1:2dr1p_c0_C0 C2:2dr1p_c0_C1 C3:2dr1p_c0_C2 C4:2dr1p_c0_C3 C5:2dr1p_c0_C4 C6:ade_c0_C0 C7:ade_c0_C1 C8:ade_c0_C2 C9:ade_c0_C3 C10:ade_c0_C4) + 1.0*pi_c -> 1.0*2dr1p_c (C1:2dr1p_c0_C0 C2:2dr1p_c0_C1 C3:2dr1p_c0_C2 C4:2dr1p_c0_C3 C5:2dr1p_c0_C4) + 1.0*ade_c (C1:ade_c0_C0 C2:ade_c0_C1 C3:ade_c0_C2 C4:ade_c0_C3 C5:ade_c0_C4)
PUNP3	1.0*2dr1p_c (C1:2dr1p_c0_C0 C2:2dr1p_c0_C1 C3:2dr1p_c0_C2 C4:2dr1p_c0_C3 C5:2dr1p_c0_C4) + 1.0*ade_c (C1:ade_c0_C0 C2:ade_c0_C1 C3:ade_c0_C2 C4:ade_c0_C3 C5:ade_c0_C4) -> 1.0*dad_DASH_2_c (C1:2dr1p_c0_C0 C2:2dr1p_c0_C1 C3:2dr1p_c0_C2 C4:2dr1p_c0_C3 C5:2dr1p_c0_C4 C6:ade_c0_C0 C7:ade_c0_C1 C8:ade_c0_C2 C9:ade_c0_C3 C10:ade_c0_C4) + 1.0*pi_c
PUNP3_reverse	1.0*pi_c + 1.0*gsn_c (C1:a C2:b C3:c C4:d C5:e C6:f C7:g C8:h C9:i C10:j) -> 1.0*r1p_c (C1:a C2:b C3:c C4:d C5:e) + 1.0*gua_c (C1:f C2:g C3:h C4:i C5:j)
PUNP4	1.0*r1p_c (C1:f C2:g C3:h C4:i C5:j) + 1.0*gua_c (C1:a C2:b C3:c C4:d C5:e) -> 1.0*pi_c + 1.0*gsn_c (C1:a C2:b C3:c C4:d C5:e C6:f C7:g C8:h C9:i C10:j)
PUNP4_reverse	1.0*pi_c + 1.0*dgsn_c (C1:2dr1p_c0_C0 C2:2dr1p_c0_C1 C3:2dr1p_c0_C2 C4:2dr1p_c0_C3 C5:2dr1p_c0_C4 C6:gua_c0_C0 C7:gua_c0_C1 C8:gua_c0_C2 C9:gua_c0_C3 C10:gua_c0_C4) -> 1.0*gua_c (C1:gua_c0_C0 C2:gua_c0_C1 C3:gua_c0_C2 C4:gua_c0_C3 C5:gua_c0_C4) + 1.0*2dr1p_c (C1:2dr1p_c0_C0 C2:2dr1p_c0_C1 C3:2dr1p_c0_C2 C4:2dr1p_c0_C3 C5:2dr1p_c0_C4)
PUNP5	1.0*gua_c (C1:gua_c0_C0 C2:gua_c0_C1 C3:gua_c0_C2 C4:gua_c0_C3 C5:gua_c0_C4) + 1.0*2dr1p_c (C1:2dr1p_c0_C0 C2:2dr1p_c0_C1 C3:2dr1p_c0_C2 C4:2dr1p_c0_C3 C5:2dr1p_c0_C4) -> 1.0*pi_c + 1.0*dgsn_c (C1:2dr1p_c0_C0 C2:2dr1p_c0_C1 C3:2dr1p_c0_C2 C4:2dr1p_c0_C3 C5:2dr1p_c0_C4 C6:gua_c0_C0 C7:gua_c0_C1 C8:gua_c0_C2 C9:gua_c0_C3 C10:gua_c0_C4)
PUNP5_reverse	1.0*pi_c + 1.0*ins_c (C1:a C2:b C3:c C4:d C5:e C6:f C7:g C8:h C9:i C10:j) -> 1.0*r1p_c (C1:a C2:b C3:c C4:d C5:e) + 1.0*hxan_c (C1:f C2:g C3:h C4:i C5:j)
PUNP6	1.0*r1p_c (C1:f C2:g C3:h C4:i C5:j) + 1.0*hxan_c (C1:a C2:b C3:c C4:d C5:e) -> 1.0*pi_c + 1.0*ins_c (C1:a C2:b C3:c C4:d C5:e C6:f C7:g C8:h C9:i C10:j)
PUNP6_reverse	1.0*din_c (C1:2dr1p_c0_C0 C2:2dr1p_c0_C1 C3:2dr1p_c0_C2 C4:2dr1p_c0_C3 C5:2dr1p_c0_C4 C6:hxan_c0_C0 C7:hxan_c0_C1 C8:hxan_c0_C2 C9:hxan_c0_C3 C10:hxan_c0_C4) + 1.0*pi_c -> 1.0*hxan_c (C1:hxan_c0_C0 C2:hxan_c0_C1 C3:hxan_c0_C2 C4:hxan_c0_C3 C5:hxan_c0_C4) + 1.0*2dr1p_c (C1:2dr1p_c0_C0 C2:2dr1p_c0_C1 C3:2dr1p_c0_C2 C4:2dr1p_c0_C3 C5:2dr1p_c0_C4)
PUNP7	1.0*hxan_c (C1:hxan_c0_C0 C2:hxan_c0_C1 C3:hxan_c0_C2 C4:hxan_c0_C3 C5:hxan_c0_C4) + 1.0*2dr1p_c (C1:2dr1p_c0_C0 C2:2dr1p_c0_C1 C3:2dr1p_c0_C2 C4:2dr1p_c0_C3 C5:2dr1p_c0_C4) -> 1.0*din_c (C1:2dr1p_c0_C0 C2:2dr1p_c0_C1 C3:2dr1p_c0_C2 C4:2dr1p_c0_C3 C5:2dr1p_c0_C4 C6:hxan_c0_C0 C7:hxan_c0_C1 C8:hxan_c0_C2 C9:hxan_c0_C3 C10:hxan_c0_C4) + 1.0*pi_c
PUNP7_reverse	1.0*xtsn_c (C1:a C2:b C3:c C4:d C5:e C6:f C7:g C8:h C9:i C10:j) + 1.0*pi_c -> 1.0*r1p_c (C1:a C2:b C3:c C4:d C5:e) + 1.0*xan_c (C1:f C2:g C3:h C4:i C5:j)
PYK	1.0*r1p_c (C1:a C2:b C3:c C4:d C5:e) + 1.0*xan_c (C1:f C2:g C3:h C4:i C5:j) -> 1.0*xtsn_c (C1:a C2:b C3:c C4:d C5:e C6:f C7:g C8:h C9:i C10:j) + 1.0*pi_c
PYNP2r	1.0*h_c + 1.0*pep_c (C1:a C2:b C3:c) + 1.0*adp_c (C1:0 C2:1 C3:2 C4:3 C5:4 C6:5 C7:6 C8:7 C9:8 C10:9) -> 1.0*atp_c (C1:0 C2:1 C3:2 C4:3 C5:4 C6:5 C7:6 C8:7 C9:8 C10:9) + 1.0*pyr_c (C1:a C2:b C3:c)
PYNP2r_reverse	1.0*uri_c (C1:a C2:b C3:c C4:d C5:e C6:f C7:g C8:h C9:i) + 1.0*pi_c -> 1.0*r1p_c (C1:a C2:b C3:c C4:d C5:e) + 1.0*ura_c (C1:f C2:g C3:h C4:i)
pyr_to_23dhmb	1.0*r1p_c (C1:e C2:f C3:g C4:h C5:i) + 1.0*ura_c (C1:a C2:b C3:c C4:d) -> 1.0*uri_c (C1:a C2:b C3:c C4:d C5:e C6:f C7:g C8:h C9:i) + 1.0*pi_c
PYRt2rpp	2.0*h_c + 1.0*pyr_c (C1:a C2:b C3:c) + 1.0*pyr_c (C1:d C2:e C3:f) + 1.0*nadph_c (C1:A C2:B C3:C C4:D C5:E C6:F C7:G C8:H C9:I C10:J C11:K C12:L C13:M C14:N C15:O C16:P C17:Q C18:R C19:S C20:T C21:U) -> 1.0*nadp_c (C1:A C2:B C3:C C4:D C5:E C6:F C7:G C8:H C9:I C10:J C11:K C12:L C13:M C14:N C15:O C16:P C17:Q C18:R C19:S C20:T C21:U) + 1.0*23dhmb_c (C1:d C2:e C3:b C4:c C5:f) + 1.0*co2_c (C1:a)
PYRt2rpp_reverse	1.0*h_p + 1.0*pyr_p (C1:a C2:b C3:c) -> 1.0*pyr_c (C1:a C2:b C3:c) + 1.0*h_c
PYRtex	1.0*h_c + 1.0*pyr_c (C1:a C2:b C3:c) -> 1.0*pyr_p (C1:a C2:b C3:c) + 1.0*h_p
PYRtex_reverse	1.0*pyr_e (C1:a C2:b C3:c) -> 1.0*pyr_p (C1:a C2:b C3:c)
QUINDH	1.0*pyr_p (C1:a C2:b C3:c) -> 1.0*pyr_e (C1:a C2:b C3:c)
QUINDH_reverse	1.0*nad_c (C1:A C2:B C3:C C4:D C5:E C6:F C7:G C8:H C9:I C10:J C11:K C12:L C13:M C14:N C15:O C16:P C17:Q C18:R C19:S C20:T C21:U) + 1.0*quin_c (C1:a C2:b C3:c C4:d C5:e C6:f C7:g) -> 1.0*3dhq_c (C1:a C2:b C3:c C4:d C5:e C6:f C7:g) + 2.0*h_c + 1.0*nadh_c (C1:A C2:B C3:C C4:D C5:E C6:F C7:G C8:H C9:I C10:J C11:K C12:L C13:M C14:N C15:O C16:P C17:Q C18:R C19:S C20:T C21:U)
RHCCE	1.0*3dhq_c (C1:a C2:b C3:c C4:d C5:e C6:f C7:g) + 2.0*h_c + 1.0*nadh_c (C1:A C2:B C3:C C4:D C5:E C6:F C7:G C8:H C9:I C10:J C11:K C12:L C13:M C14:N C15:O C16:P C17:Q C18:R C19:S C20:T C21:U) -> 1.0*nad_c (C1:A C2:B C3:C C4:D C5:E C6:F C7:G C8:H C9:I C10:J C11:K C12:L C13:M C14:N C15:O C16:P C17:Q C18:R C19:S C20:T C21:U) + 1.0*quin_c (C1:a C2:b C3:c C4:d C5:e C6:f C7:g)
RNDR1	1.0*rhcys_c (C1:1 C2:2 C3:3 C4:4 C5:5 C6:a C7:b C8:c C9:d) -> 1.0*hcys_DASH_L_c (C1:a C2:b C3:c C4:d) + 1.0*dhptd_c (C1:1 C2:2 C3:3 C4:4 C5:5)
RNDR2	1.0*trdrd_c + 1.0*adp_c (C1:a C2:b C3:c C4:d C5:e C6:f C7:g C8:h C9:i C10:j) -> 1.0*h2o_c + 1.0*dadp_c (C1:a C2:b C3:c C4:d C5:e C6:f C7:g C8:h C9:i C10:j) + 1.0*trdox_c
RNDR3	1.0*gdp_c (C1:a C2:b C3:c C4:d C5:e C6:f C7:g C8:h C9:i C10:j) + 1.0*trdrd_c -> 1.0*h2o_c + 1.0*dgdp_c (C1:a C2:b C3:c C4:d C5:e C6:f C7:g C8:h C9:i C10:j) + 1.0*trdox_c
RPE	1.0*cdp_c (C1:a C2:b C3:c C4:d C5:e C6:f C7:g C8:h C9:i) + 1.0*trdrd_c -> 1.0*h2o_c + 1.0*dcdp_c (C1:a C2:b C3:c C4:d C5:e C6:f C7:g C8:h C9:i) + 1.0*trdox_c
RPE_reverse	1.0*ru5p_DASH_D_c (C1:a C2:b C3:c C4:d C5:e) -> 1.0*xu5p_DASH_D_c (C1:a C2:b C3:c C4:d C5:e)
RPI	1.0*xu5p_DASH_D_c (C1:a C2:b C3:c C4:d C5:e) -> 1.0*ru5p_DASH_D_c (C1:a C2:b C3:c C4:d C5:e)
RPI_reverse	1.0*r5p_c (C1:a C2:b C3:c C4:d C5:e) -> 1.0*ru5p_DASH_D_c (C1:a C2:b C3:c C4:d C5:e)
SADT2	1.0*ru5p_DASH_D_c (C1:a C2:b C3:c C4:d C5:e) -> 1.0*r5p_c (C1:a C2:b C3:c C4:d C5:e)
SDPDS	1.0*gtp_c (C1:gtp_c0_C0 C2:gtp_c0_C1 C3:gtp_c0_C2 C4:gtp_c0_C3 C5:gtp_c0_C4 C6:gtp_c0_C5 C7:gtp_c0_C6 C8:gtp_c0_C7 C9:gtp_c0_C8 C10:gtp_c0_C9) + 1.0*atp_c (C1:atp_c0_C0 C2:atp_c0_C1 C3:atp_c0_C2 C4:atp_c0_C3 C5:atp_c0_C4 C6:atp_c0_C5 C7:atp_c0_C6 C8:atp_c0_C7 C9:atp_c0_C8 C10:atp_c0_C9) + 1.0*so4_c + 1.0*h2o_c -> 1.0*pi_c + 1.0*gdp_c (C1:gtp_c0_C0 C2:gtp_c0_C1 C3:gtp_c0_C2 C4:gtp_c0_C3 C5:gtp_c0_…
SDPTA	1.0*sl26da_c (C1:a C2:b C3:c C4:d C5:e C6:f C7:g C8:h C9:i C10:j C11:k) + 1.0*h2o_c -> 1.0*26dap_DASH_LL_c (C1:a C2:b C3:c C4:d C5:e C6:f C7:g) + 1.0*succ_c (C1:h C2:i C3:j C4:k)
SDPTA_reverse	1.0*sl26da_c (C1:f C2:g C3:h C4:i C5:j C6:k C7:l C8:m C9:n C10:o C11:p) + 1.0*akg_c (C1:a C2:b C3:c C4:d C5:e) -> 1.0*sl2a6o_c (C1:f C2:g C3:h C4:i C5:j C6:k C7:l C8:m C9:n C10:o C11:p) + 1.0*glu_DASH_L_c (C1:a C2:b C3:c C4:d C5:e)
SERAT	1.0*sl2a6o_c (C1:f C2:g C3:h C4:i C5:j C6:k C7:l C8:m C9:n C10:o C11:p) + 1.0*glu_DASH_L_c (C1:a C2:b C3:c C4:d C5:e) -> 1.0*sl26da_c (C1:f C2:g C3:h C4:i C5:j C6:k C7:l C8:m C9:n C10:o C11:p) + 1.0*akg_c (C1:a C2:b C3:c C4:d C5:e)
SERAT_reverse	1.0*ser_DASH_L_c (C1:c C2:d C3:e) + 1.0*accoa_c (C1:A C2:B C3:C C4:D C5:E C6:F C7:G C8:H C9:I C10:J C11:K C12:L C13:M C14:N C15:O C16:P C17:Q C18:R C19:S C20:T C21:U C22:a C23:b) -> 1.0*coa_c (C1:A C2:B C3:C C4:D C5:E C6:F C7:G C8:H C9:I C10:J C11:K C12:L C13:M C14:N C15:O C16:P C17:Q C18:R C19:S C20:T C21:U) + 1.0*acser_c (C1:c C2:d C3:e C4:a C5:b)
SERD_D	1.0*coa_c (C1:A C2:B C3:C C4:D C5:E C6:F C7:G C8:H C9:I C10:J C11:K C12:L C13:M C14:N C15:O C16:P C17:Q C18:R C19:S C20:T C21:U) + 1.0*acser_c (C1:c C2:d C3:e C4:a C5:b) -> 1.0*ser_DASH_L_c (C1:c C2:d C3:e) + 1.0*accoa_c (C1:A C2:B C3:C C4:D C5:E C6:F C7:G C8:H C9:I C10:J C11:K C12:L C13:M C14:N C15:O C16:P C17:Q C18:R C19:S C20:T C21:U C22:a C23:b)
SERD_L	1.0*ser_DASH_D_c (C1:a C2:b C3:c) -> 1.0*pyr_c (C1:a C2:b C3:c) + 1.0*nh4_c
SHK3Dr	1.0*ser_DASH_L_c (C1:a C2:b C3:c) -> 1.0*pyr_c (C1:a C2:b C3:c) + 1.0*nh4_c
SHK3Dr_reverse	1.0*h_c + 1.0*3dhsk_c (C1:a C2:b C3:c C4:d C5:e C6:f C7:g) + 1.0*nadph_c (C1:A C2:B C3:C C4:D C5:E C6:F C7:G C8:H C9:I C10:J C11:K C12:L C13:M C14:N C15:O C16:P C17:Q C18:R C19:S C20:T C21:U) -> 1.0*nadp_c (C1:A C2:B C3:C C4:D C5:E C6:F C7:G C8:H C9:I C10:J C11:K C12:L C13:M C14:N C15:O C16:P C17:Q C18:R C19:S C20:T C21:U) + 1.0*skm_c (C1:a C2:b C3:c C4:d C5:e C6:f C7:g)
SHKK	1.0*nadp_c (C1:A C2:B C3:C C4:D C5:E C6:F C7:G C8:H C9:I C10:J C11:K C12:L C13:M C14:N C15:O C16:P C17:Q C18:R C19:S C20:T C21:U) + 1.0*skm_c (C1:a C2:b C3:c C4:d C5:e C6:f C7:g) -> 1.0*h_c + 1.0*3dhsk_c (C1:a C2:b C3:c C4:d C5:e C6:f C7:g) + 1.0*nadph_c (C1:A C2:B C3:C C4:D C5:E C6:F C7:G C8:H C9:I C10:J C11:K C12:L C13:M C14:N C15:O C16:P C17:Q C18:R C19:S C20:T C21:U)
SO4t2pp	1.0*atp_c (C1:0 C2:1 C3:2 C4:3 C5:4 C6:5 C7:6 C8:7 C9:8 C10:9) + 1.0*skm_c (C1:a C2:b C3:c C4:d C5:e C6:f C7:g) -> 1.0*h_c + 1.0*adp_c (C1:0 C2:1 C3:2 C4:3 C5:4 C6:5 C7:6 C8:7 C9:8 C10:9) + 1.0*skm5p_c (C1:a C2:b C3:c C4:d C5:e C6:f C7:g)
SO4tex	1.0*h_p + 1.0*so4_p -> 1.0*so4_c + 1.0*h_c
SPMS	1.0*so4_e -> 1.0*so4_p
SSALx	1.0*ametam_c (C1:1 C2:2 C3:3 C4:4 C5:5 C6:6 C7:7 C8:8 C9:9 C10:A C11:a C12:b C13:c C14:d) + 1.0*ptrc_c (C1:e C2:f C3:g C4:h) -> 1.0*h_c + 1.0*spmd_c (C1:e C2:f C3:g C4:h C5:a C6:b C7:c) + 1.0*5mta_c (C1:1 C2:2 C3:3 C4:4 C5:5 C6:6 C7:7 C8:8 C9:9 C10:A C11:d)
SSALy	1.0*sucsal_c (C1:a C2:b C3:c C4:d) + 1.0*h2o_c + 1.0*nad_c (C1:A C2:B C3:C C4:D C5:E C6:F C7:G C8:H C9:I C10:J C11:K C12:L C13:M C14:N C15:O C16:P C17:Q C18:R C19:S C20:T C21:U) -> 2.0*h_c + 1.0*succ_c (C1:a C2:b C3:c C4:d) + 1.0*nadh_c (C1:A C2:B C3:C C4:D C5:E C6:F C7:G C8:H C9:I C10:J C11:K C12:L C13:M C14:N C15:O C16:P C17:Q C18:R C19:S C20:T C21:U)
SUCCt2_2pp	1.0*sucsal_c (C1:a C2:b C3:c C4:d) + 1.0*h2o_c + 1.0*nadp_c (C1:A C2:B C3:C C4:D C5:E C6:F C7:G C8:H C9:I C10:J C11:K C12:L C13:M C14:N C15:O C16:P C17:Q C18:R C19:S C20:T C21:U) -> 1.0*succ_c (C1:a C2:b C3:c C4:d) + 2.0*h_c + 1.0*nadph_c (C1:A C2:B C3:C C4:D C5:E C6:F C7:G C8:H C9:I C10:J C11:K C12:L C13:M C14:N C15:O C16:P C17:Q C18:R C19:S C20:T C21:U)
SUCCt2_3pp	1.0*succ_p (C1:a C2:b C3:c C4:d) + 2.0*h_p -> 1.0*succ_c (C1:a C2:b C3:c C4:d) + 2.0*h_c
SUCCt3pp	1.0*succ_p (C1:a C2:b C3:c C4:d) + 3.0*h_p -> 1.0*succ_c (C1:a C2:b C3:c C4:d) + 3.0*h_c
SUCCtex	1.0*succ_c (C1:a C2:b C3:c C4:d) + 1.0*h_p -> 1.0*succ_p (C1:a C2:b C3:c C4:d) + 1.0*h_c
SUCCtex_reverse	1.0*succ_e (C1:a C2:b C3:c C4:d) -> 1.0*succ_p (C1:a C2:b C3:c C4:d)
SUCDi	1.0*succ_p (C1:a C2:b C3:c C4:d) -> 1.0*succ_e (C1:a C2:b C3:c C4:d)
SUCOAS	1.0*succ_c (C1:a C2:b C3:c C4:d) + 1.0*q8_c -> 1.0*q8h2_c + 1.0*fum_c (C1:a C2:b C3:c C4:d)
SUCOAS_reverse	1.0*atp_c (C1:0 C2:1 C3:2 C4:3 C5:4 C6:5 C7:6 C8:7 C9:8 C10:9) + 1.0*coa_c (C1:A C2:B C3:C C4:D C5:E C6:F C7:G C8:H C9:I C10:J C11:K C12:L C13:M C14:N C15:O C16:P C17:Q C18:R C19:S C20:T C21:U) + 1.0*succ_c (C1:a C2:b C3:c C4:d) -> 1.0*succoa_c (C1:A C2:B C3:C C4:D C5:E C6:F C7:G C8:H C9:I C10:J C11:K C12:L C13:M C14:N C15:O C16:P C17:Q C18:R C19:S C20:T C21:U C22:a C23:b C24:c C25:d) + 1.0*pi_c …
SULRi	1.0*succoa_c (C1:A C2:B C3:C C4:D C5:E C6:F C7:G C8:H C9:I C10:J C11:K C12:L C13:M C14:N C15:O C16:P C17:Q C18:R C19:S C20:T C21:U C22:a C23:b C24:c C25:d) + 1.0*pi_c + 1.0*adp_c (C1:0 C2:1 C3:2 C4:3 C5:4 C6:5 C7:6 C8:7 C9:8 C10:9) -> 1.0*atp_c (C1:0 C2:1 C3:2 C4:3 C5:4 C6:5 C7:6 C8:7 C9:8 C10:9) + 1.0*coa_c (C1:A C2:B C3:C C4:D C5:E C6:F C7:G C8:H C9:I C10:J C11:K C12:L C13:M C14:N C15:O C16:P C…
TALA	5.0*h_c + 3.0*nadph_c (C1:a C2:b C3:c C4:d C5:e C6:f C7:g C8:h C9:i C10:j C11:k C12:l C13:m C14:n C15:o C16:p C17:q C18:r C19:s C20:t C21:u) + 1.0*so3_c -> 1.0*h2s_c + 3.0*h2o_c + 3.0*nadp_c (C1:a C2:b C3:c C4:d C5:e C6:f C7:g C8:h C9:i C10:j C11:k C12:l C13:m C14:n C15:o C16:p C17:q C18:r C19:s C20:t C21:u)
TALA_reverse	1.0*s7p_c (C1:d C2:e C3:f C4:g C5:h C6:i C7:j) + 1.0*g3p_c (C1:a C2:b C3:c) -> 1.0*f6p_c (C1:d C2:e C3:f C4:a C5:b C6:c) + 1.0*e4p_c (C1:g C2:h C3:i C4:j)
THD2pp	1.0*f6p_c (C1:d C2:e C3:f C4:a C5:b C6:c) + 1.0*e4p_c (C1:g C2:h C3:i C4:j) -> 1.0*s7p_c (C1:d C2:e C3:f C4:g C5:h C6:i C7:j) + 1.0*g3p_c (C1:a C2:b C3:c)
THFAT	1.0*nadp_c (C1:a C2:b C3:c C4:d C5:e C6:f C7:g C8:h C9:i C10:j C11:k C12:l C13:m C14:n C15:o C16:p C17:q C18:r C19:s C20:t C21:u) + 1.0*nadh_c (C1:A C2:B C3:C C4:D C5:E C6:F C7:G C8:H C9:I C10:J C11:K C12:L C13:M C14:N C15:O C16:P C17:Q C18:R C19:S C20:T C21:U) + 2.0*h_p -> 2.0*h_c + 1.0*nad_c (C1:A C2:B C3:C C4:D C5:E C6:F C7:G C8:H C9:I C10:J C11:K C12:L C13:M C14:N C15:O C16:P C17:Q C18:R C19:…
THFSYN	1.0*methf_c (C1:a) + 1.0*h2o_c -> 1.0*5fthf_c (C1:a) + 1.0*h_c
THIAMIN	3.0*h2o_c + 1.0*gtp_c (C1:q C2:r C3:s C4:t C5:u C6:6 C7:7 C8:8 C9:9 C10:f) + 1.0*gln_DASH_L_c (C1:a C2:b C3:c C4:d C5:e) + 1.0*atp_c (C1:atp_c0_C0 C2:atp_c0_C1 C3:atp_c0_C2 C4:atp_c0_C3 C5:atp_c0_C4 C6:atp_c0_C5 C7:atp_c0_C6 C8:atp_c0_C7 C9:atp_c0_C8 C10:atp_c0_C9) + 1.0*atp_c (C1:atp_c1_C0 C2:atp_c1_C1 C3:atp_c1_C2 C4:atp_c1_C3 C5:atp_c1_C4 C6:atp_c1_C5 C7:atp_c1_C6 C8:atp_c1_C7 C9:atp_c1_C8 C10…
thr_DASH_L_to_gly	1.0*atp_c (C1:atp_c0_C0 C2:atp_c0_C1 C3:atp_c0_C2 C4:atp_c0_C3 C5:atp_c0_C4 C6:atp_c0_C5 C7:atp_c0_C6 C8:atp_c0_C7 C9:atp_c0_C8 C10:atp_c0_C9) + 2.0*atp_c (C1:atp_c1_C0 C2:atp_c1_C1 C3:atp_c1_C2 C4:atp_c1_C3 C5:atp_c1_C4 C6:atp_c1_C5 C7:atp_c1_C6 C8:atp_c1_C7 C9:atp_c1_C8 C10:atp_c1_C9) + 1.0*dxyl5p_c (C1:dxyl5p_c0_C0 C2:dxyl5p_c0_C1 C3:dxyl5p_c0_C2 C4:dxyl5p_c0_C3 C5:dxyl5p_c0_C4) + 1.0*dhgly_c …
THRAi	1.0*thr_DASH_L_c (C1:a C2:b C3:c C4:d) + 1.0*nad_c (C1:f C2:g C3:h C4:i C5:j C6:k C7:l C8:m C9:n C10:o C11:p C12:q C13:r C14:s C15:t C16:u C17:v C18:w C19:x C20:y C21:z) + 1.0*coa_c (C1:A C2:B C3:C C4:D C5:E C6:F C7:G C8:H C9:I C10:J C11:K C12:L C13:M C14:N C15:O C16:P C17:Q C18:R C19:S C20:T C21:U) -> 1.0*h_c + 1.0*gly_c (C1:a C2:b) + 1.0*nadh_c (C1:f C2:g C3:h C4:i C5:j C6:k C7:l C8:m C9:n C10:…
THRD_L	1.0*thr_DASH_L_c (C1:a C2:b C3:c C4:d) -> 1.0*gly_c (C1:a C2:b) + 1.0*acald_c (C1:c C2:d)
TKT1	1.0*thr_DASH_L_c (C1:a C2:b C3:c C4:d) -> 1.0*2obut_c (C1:a C2:b C3:c C4:d) + 1.0*nh4_c
TKT1_reverse	1.0*r5p_c (C1:a C2:b C3:c C4:d C5:e) + 1.0*xu5p_DASH_D_c (C1:f C2:g C3:h C4:i C5:j) -> 1.0*s7p_c (C1:f C2:g C3:a C4:b C5:c C6:d C7:e) + 1.0*g3p_c (C1:h C2:i C3:j)
TKT2	1.0*s7p_c (C1:f C2:g C3:a C4:b C5:c C6:d C7:e) + 1.0*g3p_c (C1:h C2:i C3:j) -> 1.0*r5p_c (C1:a C2:b C3:c C4:d C5:e) + 1.0*xu5p_DASH_D_c (C1:f C2:g C3:h C4:i C5:j)
TKT2_reverse	1.0*e4p_c (C1:a C2:b C3:c C4:d) + 1.0*xu5p_DASH_D_c (C1:e C2:f C3:g C4:h C5:i) -> 1.0*f6p_c (C1:e C2:f C3:a C4:b C5:c C6:d) + 1.0*g3p_c (C1:g C2:h C3:i)
TMDK1	1.0*f6p_c (C1:e C2:f C3:a C4:b C5:c C6:d) + 1.0*g3p_c (C1:g C2:h C3:i) -> 1.0*e4p_c (C1:a C2:b C3:c C4:d) + 1.0*xu5p_DASH_D_c (C1:e C2:f C3:g C4:h C5:i)
TMDPP	1.0*atp_c (C1:a C2:b C3:c C4:d C5:e C6:f C7:g C8:h C9:i C10:j) + 1.0*thymd_c (C1:k C2:l C3:m C4:n C5:o C6:p C7:q C8:r C9:s C10:t) -> 1.0*h_c + 1.0*dtmp_c (C1:k C2:l C3:m C4:n C5:o C6:p C7:q C8:r C9:s C10:t) + 1.0*adp_c (C1:a C2:b C3:c C4:d C5:e C6:f C7:g C8:h C9:i C10:j)
TMDPP_reverse	1.0*thymd_c (C1:2dr1p_c0_C0 C2:2dr1p_c0_C1 C3:2dr1p_c0_C2 C4:2dr1p_c0_C3 C5:2dr1p_c0_C4 C6:thym_c0_C0 C7:thym_c0_C1 C8:thym_c0_C2 C9:thym_c0_C3 C10:thym_c0_C4) + 1.0*pi_c -> 1.0*2dr1p_c (C1:2dr1p_c0_C0 C2:2dr1p_c0_C1 C3:2dr1p_c0_C2 C4:2dr1p_c0_C3 C5:2dr1p_c0_C4) + 1.0*thym_c (C1:thym_c0_C0 C2:thym_c0_C1 C3:thym_c0_C2 C4:thym_c0_C3 C5:thym_c0_C4)
TMDS	1.0*2dr1p_c (C1:2dr1p_c0_C0 C2:2dr1p_c0_C1 C3:2dr1p_c0_C2 C4:2dr1p_c0_C3 C5:2dr1p_c0_C4) + 1.0*thym_c (C1:thym_c0_C0 C2:thym_c0_C1 C3:thym_c0_C2 C4:thym_c0_C3 C5:thym_c0_C4) -> 1.0*pi_c + 1.0*thymd_c (C1:2dr1p_c0_C0 C2:2dr1p_c0_C1 C3:2dr1p_c0_C2 C4:2dr1p_c0_C3 C5:2dr1p_c0_C4 C6:thym_c0_C0 C7:thym_c0_C1 C8:thym_c0_C2 C9:thym_c0_C3 C10:thym_c0_C4)
TPI	1.0*dump_c (C1:a C2:b C3:c C4:d C5:e C6:f C7:g C8:h C9:i) + 1.0*mlthf_c (C1:j) -> 1.0*dtmp_c (C1:a C2:b C3:c C4:d C5:e C6:f C7:g C8:h C9:i C10:j) + 1.0*dhf_c
TPI_reverse	1.0*dhap_c (C1:a C2:b C3:c) -> 1.0*g3p_c (C1:c C2:b C3:a)
TRDR	1.0*g3p_c (C1:c C2:b C3:a) -> 1.0*dhap_c (C1:a C2:b C3:c)
TRPAS2	1.0*h_c + 1.0*nadph_c (C1:a C2:b C3:c C4:d C5:e C6:f C7:g C8:h C9:i C10:j C11:k C12:l C13:m C14:n C15:o C16:p C17:q C18:r C19:s C20:t C21:u) + 1.0*trdox_c -> 1.0*nadp_c (C1:a C2:b C3:c C4:d C5:e C6:f C7:g C8:h C9:i C10:j C11:k C12:l C13:m C14:n C15:o C16:p C17:q C18:r C19:s C20:t C21:u) + 1.0*trdrd_c
TRPAS2_reverse	1.0*h2o_c + 1.0*trp_DASH_L_c (C1:a C2:b C3:c C4:d C5:e C6:f C7:g C8:h C9:i C10:j C11:k) -> 1.0*nh4_c + 1.0*pyr_c (C1:a C2:b C3:c) + 1.0*indole_c (C1:k C2:d C3:e C4:f C5:g C6:h C7:i C8:j)
TRPS1	1.0*nh4_c + 1.0*pyr_c (C1:a C2:b C3:c) + 1.0*indole_c (C1:k C2:d C3:e C4:f C5:g C6:h C7:i C8:j) -> 1.0*h2o_c + 1.0*trp_DASH_L_c (C1:a C2:b C3:c C4:d C5:e C6:f C7:g C8:h C9:i C10:j C11:k)
TRPS2	1.0*ser_DASH_L_c (C1:l C2:m C3:n) + 1.0*3ig3p_c (C1:a C2:b C3:c C4:d C5:e C6:f C7:g C8:h C9:i C10:j C11:k) -> 1.0*h2o_c + 1.0*g3p_c (C1:c C2:b C3:a) + 1.0*trp_DASH_L_c (C1:l C2:m C3:n C4:d C5:e C6:f C7:g C8:h C9:i C10:j C11:k)
TRPS3	1.0*ser_DASH_L_c (C1:i C2:j C3:k) + 1.0*indole_c (C1:a C2:b C3:c C4:d C5:e C6:f C7:g C8:h) -> 1.0*h2o_c + 1.0*trp_DASH_L_c (C1:i C2:j C3:k C4:b C5:c C6:d C7:e C8:f C9:g C10:h C11:a)
TYRTA	1.0*3ig3p_c (C1:a C2:b C3:c C4:d C5:e C6:f C7:g C8:h C9:i C10:j C11:k) -> 1.0*indole_c (C1:k C2:d C3:e C4:f C5:g C6:h C7:i C8:j) + 1.0*g3p_c (C1:c C2:b C3:a)
TYRTA_reverse	1.0*akg_c (C1:a C2:b C3:c C4:d C5:e) + 1.0*tyr_DASH_L_c (C1:f C2:g C3:h C4:i C5:j C6:k C7:l C8:m C9:n) -> 1.0*34hpp_c (C1:f C2:g C3:h C4:i C5:j C6:k C7:l C8:m C9:n) + 1.0*glu_DASH_L_c (C1:a C2:b C3:c C4:d C5:e)
UDCPDPS	1.0*34hpp_c (C1:f C2:g C3:h C4:i C5:j C6:k C7:l C8:m C9:n) + 1.0*glu_DASH_L_c (C1:a C2:b C3:c C4:d C5:e) -> 1.0*akg_c (C1:a C2:b C3:c C4:d C5:e) + 1.0*tyr_DASH_L_c (C1:f C2:g C3:h C4:i C5:j C6:k C7:l C8:m C9:n)
udp_to_dump_aerobic	1.0*ipdp_c (C1:ipdp_c0_C0 C2:ipdp_c0_C1 C3:ipdp_c0_C2 C4:ipdp_c0_C3 C5:ipdp_c0_C4) + 1.0*ipdp_c (C1:ipdp_c1_C0 C2:ipdp_c1_C1 C3:ipdp_c1_C2 C4:ipdp_c1_C3 C5:ipdp_c1_C4) + 1.0*ipdp_c (C1:ipdp_c2_C0 C2:ipdp_c2_C1 C3:ipdp_c2_C2 C4:ipdp_c2_C3 C5:ipdp_c2_C4) + 1.0*ipdp_c (C1:ipdp_c3_C0 C2:ipdp_c3_C1 C3:ipdp_c3_C2 C4:ipdp_c3_C3 C5:ipdp_c3_C4) + 1.0*ipdp_c (C1:ipdp_c4_C0 C2:ipdp_c4_C1 C3:ipdp_c4_C2 C4:ip…
UMPK	1.0*udp_c (C1:a C2:b C3:c C4:d C5:e C6:f C7:g C8:h C9:i) + 1.0*trdrd_c + 1.0*atp_c (C1:0 C2:1 C3:2 C4:3 C5:4 C6:5 C7:6 C8:7 C9:8 C10:9) -> 1.0*dump_c (C1:a C2:b C3:c C4:d C5:e C6:f C7:g C8:h C9:i) + 1.0*trdox_c + 1.0*h_c + 1.0*adp_c (C1:0 C2:1 C3:2 C4:3 C5:4 C6:5 C7:6 C8:7 C9:8 C10:9) + 1.0*ppi_c
UMPK_reverse	1.0*ump_c (C1:k C2:l C3:m C4:n C5:o C6:p C7:q C8:r C9:s) + 1.0*atp_c (C1:a C2:b C3:c C4:d C5:e C6:f C7:g C8:h C9:i C10:j) -> 1.0*udp_c (C1:k C2:l C3:m C4:n C5:o C6:p C7:q C8:r C9:s) + 1.0*adp_c (C1:a C2:b C3:c C4:d C5:e C6:f C7:g C8:h C9:i C10:j)
UMPSYN_aerobic	1.0*udp_c (C1:a C2:b C3:c C4:d C5:e C6:f C7:g C8:h C9:i) + 1.0*adp_c (C1:j C2:k C3:l C4:m C5:n C6:o C7:p C8:q C9:r C10:s) -> 1.0*ump_c (C1:a C2:b C3:c C4:d C5:e C6:f C7:g C8:h C9:i) + 1.0*atp_c (C1:j C2:k C3:l C4:m C5:n C6:o C7:p C8:q C9:r C10:s)
UPPRT	1.0*prpp_c (C1:b C2:c C3:d C4:e C5:f) + 1.0*h_c + 1.0*cbp_c (C1:a) + 1.0*q8_c + 1.0*asp_DASH_L_c (C1:g C2:h C3:i C4:j) -> 1.0*ump_c (C1:b C2:c C3:d C4:e C5:f C6:a C7:h C8:i C9:j) + 1.0*pi_c + 1.0*ppi_c + 1.0*h2o_c + 1.0*q8h2_c + 1.0*co2_c (C1:g)
URIK2	1.0*ura_c (C1:a C2:b C3:c C4:d) + 1.0*prpp_c (C1:e C2:f C3:g C4:h C5:i) -> 1.0*ump_c (C1:a C2:b C3:c C4:d C5:e C6:f C7:g C8:h C9:i) + 1.0*ppi_c
VALTA	1.0*uri_c (C1:k C2:l C3:m C4:n C5:o C6:p C7:q C8:r C9:s) + 1.0*gtp_c (C1:a C2:b C3:c C4:d C5:e C6:f C7:g C8:h C9:i C10:j) -> 1.0*ump_c (C1:k C2:l C3:m C4:n C5:o C6:p C7:q C8:r C9:s) + 1.0*h_c + 1.0*gdp_c (C1:a C2:b C3:c C4:d C5:e C6:f C7:g C8:h C9:i C10:j)
VALTA_reverse	1.0*akg_c (C1:a C2:b C3:c C4:d C5:e) + 1.0*val_DASH_L_c (C1:f C2:g C3:h C4:i C5:j) -> 1.0*glu_DASH_L_c (C1:a C2:b C3:c C4:d C5:e) + 1.0*3mob_c (C1:f C2:g C3:h C4:i C5:j)
VITB6	1.0*glu_DASH_L_c (C1:a C2:b C3:c C4:d C5:e) + 1.0*3mob_c (C1:f C2:g C3:h C4:i C5:j) -> 1.0*akg_c (C1:a C2:b C3:c C4:d C5:e) + 1.0*val_DASH_L_c (C1:f C2:g C3:h C4:i C5:j)
VPAMTr	4.0*nad_c (C1:A C2:B C3:C C4:D C5:E C6:F C7:G C8:H C9:I C10:J C11:K C12:L C13:M C14:N C15:O C16:P C17:Q C18:R C19:S C20:T C21:U) + 1.0*e4p_c (C1:a C2:b C3:c C4:d) + 1.0*glu_DASH_L_c (C1:e C2:f C3:g C4:h C5:i) + 1.0*dxyl5p_c (C1:j C2:k C3:l C4:m C5:n) -> 5.0*h_c + 1.0*h2o_c + 1.0*pi_c + 1.0*pydx5p_c + 1.0*akg_c (C1:e C2:f C3:g C4:h C5:i) + 1.0*VITB6_e4p_c_0.balance (C2:b C3:c C4:d) + 1.0*VITB6_dxy…
VPAMTr_reverse	1.0*ala_DASH_L_c (C1:f C2:g C3:h) + 1.0*3mob_c (C1:a C2:b C3:c C4:d C5:e) -> 1.0*pyr_c (C1:f C2:g C3:h) + 1.0*val_DASH_L_c (C1:a C2:b C3:c C4:d C5:e)
XPPT	1.0*pyr_c (C1:a C2:b C3:c) + 1.0*val_DASH_L_c (C1:d C2:e C3:f C4:g C5:h) -> 1.0*ala_DASH_L_c (C1:a C2:b C3:c) + 1.0*3mob_c (C1:d C2:e C3:f C4:g C5:h)
Zn2tex	1.0*xan_c (C1:a C2:b C3:c C4:d C5:e) + 1.0*prpp_c (C1:f C2:g C3:h C4:i C5:j) -> 1.0*ppi_c + 1.0*xmp_c (C1:a C2:b C3:c C4:d C5:e C6:f C7:g C8:h C9:i C10:j)
ZN2tpp	1.0*zn2_e -> 1.0*zn2_p
	1.0*zn2_p -> 1.0*zn2_c
