# Supplementary material for: Growth Adaptation of gnd and sdhCB Escherichia coli Deletion Strains Diverges From a Similar Initial Perturbation of the Transcriptome
Source: Front Microbiol. 2018 Aug 7;9:1793. doi: 10.3389/fmicb.2018.01793 (PMC6090065; doi:10.3389/fmicb.2018.01793)
Supplement: Supplementary file 1 [file Data_Sheet_1.ZIP › Table_S8_mutationsDataAnnotated_gndSdhCB.csv]

mutation_type	mutation_frequency	mutation_genes	mutation_annotations	mutation_position	sample_name	mutation_locations	mutation_chromosome
SNP	0.106			374471	Evo04gndEvo01EP	REP31 (repetitive extragenic palindromic) element; contains 9 REP sequences	1
SNP	0.113	insL1;entD	IS186 transposase;phosphopantetheinyltransferase component of enterobactin synthase multienzyme complex	608575	Evo04gndEvo01EP	intergenic;intergenic	1
SNP	0.126	insL1;entD	IS186 transposase;phosphopantetheinyltransferase component of enterobactin synthase multienzyme complex	608577	Evo04gndEvo01EP	intergenic;intergenic	1
DEL	0.138	ybeR	hypothetical protein	675950	Evo04gndEvo01EP	coding	1
SNP	0.105	ycdU;serX	putative inner membrane protein	1096381	Evo04gndEvo01EP	intergenic;intergenic	1
SNP	0.106	ispE	4-diphosphocytidyl-2-C-methylerythritol kinase	1261113	Evo04gndEvo01EP	intergenic	1
SNP	1	pntA;ydgH	pyridine nucleotide transhydrogenase; alpha subunit;hypothetical protein	1675937	Evo04gndEvo01EP	intergenic;intergenic	1
SNP	0.134	add;ydgJ	adenosine deaminase;putative oxidoreductase	1701275	Evo04gndEvo01EP	intergenic;intergenic	1
SNP	0.132	add;ydgJ	adenosine deaminase;putative oxidoreductase	1701276	Evo04gndEvo01EP	intergenic;intergenic	1
SNP	0.125	chbB;osmE	N;N'-diacetylchitobiose-specific enzyme IIB component of PTS;DNA-binding transcriptional activator	1819659	Evo04gndEvo01EP	intergenic;intergenic	1
SNP	0.125	chbB;osmE	N;N'-diacetylchitobiose-specific enzyme IIB component of PTS;DNA-binding transcriptional activator	1819662	Evo04gndEvo01EP	intergenic;intergenic	1
SNP	0.105	chbB;osmE	N;N'-diacetylchitobiose-specific enzyme IIB component of PTS;DNA-binding transcriptional activator	1819666	Evo04gndEvo01EP	intergenic;intergenic	1
SNP	0.11	chbB;osmE	N;N'-diacetylchitobiose-specific enzyme IIB component of PTS;DNA-binding transcriptional activator	1819670	Evo04gndEvo01EP	intergenic;intergenic	1
SNP	0.105	chbB;osmE	N;N'-diacetylchitobiose-specific enzyme IIB component of PTS;DNA-binding transcriptional activator	1819673	Evo04gndEvo01EP	intergenic;intergenic	1
SNP	0.105	chbB;osmE	N;N'-diacetylchitobiose-specific enzyme IIB component of PTS;DNA-binding transcriptional activator	1819675	Evo04gndEvo01EP	intergenic;intergenic	1
SNP	0.103	chbB;osmE	N;N'-diacetylchitobiose-specific enzyme IIB component of PTS;DNA-binding transcriptional activator	1819677	Evo04gndEvo01EP	intergenic;intergenic	1
SNP	0.104	chbB;osmE	N;N'-diacetylchitobiose-specific enzyme IIB component of PTS;DNA-binding transcriptional activator	1819680	Evo04gndEvo01EP	intergenic;intergenic	1
SNP	0.104	chbB;osmE	N;N'-diacetylchitobiose-specific enzyme IIB component of PTS;DNA-binding transcriptional activator	1819681	Evo04gndEvo01EP	intergenic;intergenic	1
SNP	1	insH1	IS5 transposase and trans-activator	2064489	Evo04gndEvo01EP	coding	1
SNP	0.117			2302820	Evo04gndEvo01EP	REP161 (repetitive extragenic palindromic) element; contains 12 REP sequences	1
SNP	0.108			2302897	Evo04gndEvo01EP	REP161 (repetitive extragenic palindromic) element; contains 12 REP sequences	1
DEL	1	ilvL	ilvG operon leader peptide	3948365	Evo04gndEvo01EP	coding	1
SNP	0.139			4294213	Evo04gndEvo01EP	RIP321 (repetitive extragenic palindromic) element; contains 11 REP sequences and 4 IHF sites	1
SNP	0.157			4294214	Evo04gndEvo01EP	RIP321 (repetitive extragenic palindromic) element; contains 11 REP sequences and 4 IHF sites	1
SNP	0.353			4294291	Evo04gndEvo01EP	RIP321 (repetitive extragenic palindromic) element; contains 11 REP sequences and 4 IHF sites	1
SNP	0.166			4294309	Evo04gndEvo01EP	RIP321 (repetitive extragenic palindromic) element; contains 11 REP sequences and 4 IHF sites	1
SNP	0.129			4294327	Evo04gndEvo01EP	RIP321 (repetitive extragenic palindromic) element; contains 11 REP sequences and 4 IHF sites	1
SNP	0.257	rpsA	30S ribosomal subunit protein S1	962205	Evo04gndEvo02EP	coding	1
SNP	0.324	sulA;sxy	SOS cell division inhibitor;required for expression of CRP-S-dependent promoters	1020179	Evo04gndEvo02EP	intergenic;intergenic	1
SNP	0.107	rttR		1286260	Evo04gndEvo02EP	intergenic	1
SNP	0.637	pntA;ydgH	pyridine nucleotide transhydrogenase; alpha subunit;hypothetical protein	1675937	Evo04gndEvo02EP	intergenic;intergenic	1
SNP	1	insH1	IS5 transposase and trans-activator	2064489	Evo04gndEvo02EP	coding	1
SNP	0.158	relA	(p)ppGpp synthetase I/GTP pyrophosphokinase	2910658	Evo04gndEvo02EP	coding	1
MOB	0.2865	gntR;yhhW	DNA-binding transcriptional repressor;quercetinase activity in vitro	3576781	Evo04gndEvo02EP	intergenic;intergenic	1
INS	0.35	ilvL;ilvX	ilvG operon leader peptide;hypothetical protein	3948486	Evo04gndEvo02EP	intergenic;intergenic	1
SNP	0.102			4294178	Evo04gndEvo02EP	RIP321 (repetitive extragenic palindromic) element; contains 11 REP sequences and 4 IHF sites	1
SNP	0.251			4294213	Evo04gndEvo02EP	RIP321 (repetitive extragenic palindromic) element; contains 11 REP sequences and 4 IHF sites	1
SNP	0.266			4294214	Evo04gndEvo02EP	RIP321 (repetitive extragenic palindromic) element; contains 11 REP sequences and 4 IHF sites	1
SNP	0.28			4294291	Evo04gndEvo02EP	RIP321 (repetitive extragenic palindromic) element; contains 11 REP sequences and 4 IHF sites	1
SNP	0.137			4294309	Evo04gndEvo02EP	RIP321 (repetitive extragenic palindromic) element; contains 11 REP sequences and 4 IHF sites	1
SNP	1	pntA;ydgH	pyridine nucleotide transhydrogenase; alpha subunit;hypothetical protein	1676048	Evo04gndEvo03EP	intergenic;intergenic	1
SNP	0.123	rsxC	electron transport complex protein required for the reduction of SoxR; predicted membrane-associated NADH oxidoreductase	1706954	Evo04gndEvo03EP	coding	1
SNP	0.101	rsxC	electron transport complex protein required for the reduction of SoxR; predicted membrane-associated NADH oxidoreductase	1706982	Evo04gndEvo03EP	coding	1
SNP	1	insH1	IS5 transposase and trans-activator	2064489	Evo04gndEvo03EP	coding	1
SNP	0.12			2302820	Evo04gndEvo03EP	REP161 (repetitive extragenic palindromic) element; contains 12 REP sequences	1
DEL	0.92	ilvG		3949755	Evo04gndEvo03EP	coding	1
SNP	0.166			4294213	Evo04gndEvo03EP	RIP321 (repetitive extragenic palindromic) element; contains 11 REP sequences and 4 IHF sites	1
SNP	0.199			4294214	Evo04gndEvo03EP	RIP321 (repetitive extragenic palindromic) element; contains 11 REP sequences and 4 IHF sites	1
SNP	0.342			4294291	Evo04gndEvo03EP	RIP321 (repetitive extragenic palindromic) element; contains 11 REP sequences and 4 IHF sites	1
SNP	0.246			4294309	Evo04gndEvo03EP	RIP321 (repetitive extragenic palindromic) element; contains 11 REP sequences and 4 IHF sites	1
SNP	0.111			4294326	Evo04gndEvo03EP	RIP321 (repetitive extragenic palindromic) element; contains 11 REP sequences and 4 IHF sites	1
SNP	0.11			4294327	Evo04gndEvo03EP	RIP321 (repetitive extragenic palindromic) element; contains 11 REP sequences and 4 IHF sites	1
INS	1	glnD	uridylyltransferase	186134	Evo04sdhCBEvo02EP	coding	1
SNP	0.605	sucA	2-oxoglutarate decarboxylase; thiamin-requiring	758999	Evo04sdhCBEvo02EP	coding	1
SNP	0.11	sucA	2-oxoglutarate decarboxylase; thiamin-requiring	760645	Evo04sdhCBEvo02EP	coding	1
SNP	0.362	glnD	uridylyltransferase	186409	Evo04sdhCBEvo03EP	coding	1
DEL	1	sucA	2-oxoglutarate decarboxylase; thiamin-requiring	758719	Evo04sdhCBEvo03EP	coding	1
SNP	0.156	sucA	2-oxoglutarate decarboxylase; thiamin-requiring	759129	Evo04sdhCBEvo03EP	coding	1
DEL	1	allD	ureidoglycolate dehydrogenase	544893	Evo04sdhCBEvo01EP	coding	1
SNP	0.435	mrdB	cell wall shape-determining protein	665079	Evo04sdhCBEvo01EP	coding	1
SNP	0.528	sucA	2-oxoglutarate decarboxylase; thiamin-requiring	757920	Evo04sdhCBEvo01EP	intergenic	1
DEL	1	sucB	dihydrolipoyltranssuccinase	761551	Evo04sdhCBEvo01EP	coding	1
SNP	0.102	rttR		1286097	Evo04sdhCBEvo01EP	intergenic	1
SNP	1	insH1	IS5 transposase and trans-activator	2064489	Evo04sdhCBEvo01EP	coding	1
MOB	0.3333	iap	aminopeptidase in alkaline phosphatase isozyme conversion	2874700	Evo04sdhCBEvo01EP	coding	1
SNP	0.121	nanT	sialic acid transporter	3370206	Evo04sdhCBEvo01EP	coding	1
SNP	0.169			4294213	Evo04sdhCBEvo01EP	RIP321 (repetitive extragenic palindromic) element; contains 11 REP sequences and 4 IHF sites	1
SNP	0.183			4294214	Evo04sdhCBEvo01EP	RIP321 (repetitive extragenic palindromic) element; contains 11 REP sequences and 4 IHF sites	1
SNP	0.29			4294291	Evo04sdhCBEvo01EP	RIP321 (repetitive extragenic palindromic) element; contains 11 REP sequences and 4 IHF sites	1
SNP	0.202			4294309	Evo04sdhCBEvo01EP	RIP321 (repetitive extragenic palindromic) element; contains 11 REP sequences and 4 IHF sites	1
SNP	0.116			4294326	Evo04sdhCBEvo01EP	RIP321 (repetitive extragenic palindromic) element; contains 11 REP sequences and 4 IHF sites	1
SNP	0.116			4294327	Evo04sdhCBEvo01EP	RIP321 (repetitive extragenic palindromic) element; contains 11 REP sequences and 4 IHF sites	1
DEL	1	yjhE		4504893	Evo04sdhCBEvo01EP	coding	1
SNP	1	insH1	IS5 transposase and trans-activator	2064489	Evo04sdhCBEvo02EP	coding	1
MOB	0.4416	yfbP	TPR-like repeats-containing protein	2387423	Evo04sdhCBEvo02EP	coding	1
INS	0.12	yfbP	TPR-like repeats-containing protein	2387426	Evo04sdhCBEvo02EP	coding	1
SNP	0.162	cysD;iap	sulfate adenylyltransferase; subunit 2;aminopeptidase in alkaline phosphatase isozyme conversion	2874398	Evo04sdhCBEvo02EP	intergenic;intergenic	1
MOB	0.6585	iap	aminopeptidase in alkaline phosphatase isozyme conversion	2874700	Evo04sdhCBEvo02EP	coding	1
SNP	0.416	ilvG		3949584	Evo04sdhCBEvo02EP	coding	1
SNP	0.103			4294178	Evo04sdhCBEvo02EP	RIP321 (repetitive extragenic palindromic) element; contains 11 REP sequences and 4 IHF sites	1
SNP	0.257			4294213	Evo04sdhCBEvo02EP	RIP321 (repetitive extragenic palindromic) element; contains 11 REP sequences and 4 IHF sites	1
SNP	0.292			4294214	Evo04sdhCBEvo02EP	RIP321 (repetitive extragenic palindromic) element; contains 11 REP sequences and 4 IHF sites	1
SNP	0.255			4294291	Evo04sdhCBEvo02EP	RIP321 (repetitive extragenic palindromic) element; contains 11 REP sequences and 4 IHF sites	1
SNP	0.122			4294309	Evo04sdhCBEvo02EP	RIP321 (repetitive extragenic palindromic) element; contains 11 REP sequences and 4 IHF sites	1
SNP	1	insH1	IS5 transposase and trans-activator	2064489	Evo04sdhCBEvo03EP	coding	1
SNP	0.793	cysD;iap	sulfate adenylyltransferase; subunit 2;aminopeptidase in alkaline phosphatase isozyme conversion	2874448	Evo04sdhCBEvo03EP	intergenic;intergenic	1
SNP	0.409			4294291	Evo04sdhCBEvo03EP	RIP321 (repetitive extragenic palindromic) element; contains 11 REP sequences and 4 IHF sites	1
SNP	0.274			4294309	Evo04sdhCBEvo03EP	RIP321 (repetitive extragenic palindromic) element; contains 11 REP sequences and 4 IHF sites	1
SNP	0.179			4294326	Evo04sdhCBEvo03EP	RIP321 (repetitive extragenic palindromic) element; contains 11 REP sequences and 4 IHF sites	1
SNP	0.18			4294327	Evo04sdhCBEvo03EP	RIP321 (repetitive extragenic palindromic) element; contains 11 REP sequences and 4 IHF sites	1
